# Supplementary material for: Time-integrated BMP signaling determines fate in a stem cell model for early human development
Source: Nat Commun. 2024 Feb 17;15:1471. doi: 10.1038/s41467-024-45719-9 (PMC10874454; doi:10.1038/s41467-024-45719-9)
Supplement: Supplementary file 4 — Supplementary Data 1 [file 41467_2024_45719_MOESM4_ESM.xlsx]

## Sheet: Supplementary Data 1
gene_name	cluster_id	cluster_name	slope	correlation	integrator
7SK	1	late increasing	-0.00271329	-0.729863	0
A4GALT	2	decreasing	-0.35565	-0.93394	1
AASS	2	decreasing	-0.486117	-0.998954	1
ABCA2	2	decreasing	-0.206451	-0.872168	0
ABCA7	3	early increasing	0.0337574	0.601702	0
ABCC8	2	decreasing	0.137186	0.828879	0
ABCD1	3	early increasing	0.32181	0.959928	1
ABCD3	1	late increasing	0.00770227	0.131451	0
ABCG2	1	late increasing	-0.00195414	-0.185608	0
ABHD11	3	early increasing	0.0838953	0.645281	0
ABHD15	3	early increasing	-0.0301771	-0.218807	0
ABHD8	3	early increasing	-0.0714292	-0.72328	0
ABTB1	3	early increasing	0.150335	0.500536	0
ACADL	1	late increasing	0.115195	0.957113	0
ACADS	1	late increasing	-0.173447	-0.6575	0
ACAN	1	late increasing	0.0693967	0.800876	0
ACBD7	2	decreasing	-0.205217	-0.929697	1
ACHE	1	late increasing	0.0923282	0.622597	0
ACKR3	1	late increasing	0.0103873	0.858569	0
ACOT1	1	late increasing	0.0288103	0.477058	0
ACOT2	1	late increasing	-0.171386	-0.90987	0
ACOT4	1	late increasing	0.166974	0.895434	0
ACOX3	1	late increasing	0.0239865	0.467767	0
ACOXL	2	decreasing	-0.0970737	-0.567414	0
ACP3	1	late increasing	0.00272158	0.196024	0
ACSBG1	2	decreasing	-0.0737542	-0.298502	0
ACSF2	3	early increasing	-0.0608535	-0.489592	0
ACSL1	3	early increasing	0.114389	0.868967	0
ACSS2	3	early increasing	0.107163	0.9209	1
ACTC1	1	late increasing	0.061924	0.963097	0
ACTG2	2	decreasing	-0.0854929	-0.408112	0
ACTR1B	3	early increasing	-0.00175711	-0.119926	0
ACVR1	3	early increasing	0.120062	0.954887	1
ADA2	2	decreasing	0.170513	0.83398	0
ADAM19	1	late increasing	0.024215	0.941415	0
ADAM22	2	decreasing	0.053372	0.195358	0
ADAM23	2	decreasing	-0.0546683	-0.844377	0
ADAM33	1	late increasing	0.208626	0.926607	0
ADAM8	3	early increasing	0.214985	0.780669	0
ADAMTS1	1	late increasing	-0.172018	-0.840134	0
ADAMTS14	2	decreasing	0.73757	0.99064	0
ADAMTS15	2	decreasing	-0.205493	-0.624609	0
ADAMTS17	3	early increasing	0.0162603	0.306254	0
ADAMTS18	1	late increasing	0.0254044	0.857086	0
ADAMTS20	2	decreasing	-0.191788	-0.745214	0
ADAMTS3	3	early increasing	0.10729	0.945405	1
ADAMTS4	2	decreasing	0.0150882	0.0718325	0
ADAMTS5	1	late increasing	0.0699836	0.436869	0
ADAMTS9	1	late increasing	0.00317621	0.698565	0
ADAMTSL2	1	late increasing	0.00201059	0.0590214	0
ADAMTSL4	1	late increasing	-0.0224813	-0.833389	0
ADARB2	2	decreasing	-0.0687005	-0.342314	0
ADAT2	2	decreasing	-0.0907901	-0.628041	0
ADAT3	3	early increasing	0.00289665	0.0713542	0
ADCK2	3	early increasing	-0.05003	-0.692479	0
ADCK5	1	late increasing	0.0187126	0.13663	0
ADCY1	2	decreasing	-0.0622087	-0.586669	0
ADCY5	2	decreasing	0.366199	0.983983	0
ADCYAP1R1	2	decreasing	0.220496	0.902354	0
ADD2	2	decreasing	-0.136492	-0.969255	1
ADGRA2	1	late increasing	-0.00268161	-0.0842702	0
ADGRB1	2	decreasing	0.227914	0.901134	0
ADGRD1	3	early increasing	0.252649	0.909856	1
ADGRG1	1	late increasing	0.0262956	0.880539	0
ADGRG6	1	late increasing	-0.00860811	-0.544252	0
ADGRL1-AS1	2	decreasing	0.333959	0.934228	0
ADGRV1	2	decreasing	-0.0177915	-0.297297	0
ADM	3	early increasing	0.25114	0.891017	0
ADRA2A	2	decreasing	-0.0635276	-0.588906	0
ADRA2C	3	early increasing	0.243686	0.885793	0
AFAP1	3	early increasing	0.0659128	0.955021	0
AFAP1-AS1	3	early increasing	-0.0658072	-0.288096	0
AFAP1L2	1	late increasing	-0.00407216	-0.673745	0
AFF2	2	decreasing	0.161391	0.764423	0
AGAP3	3	early increasing	0.0260115	0.748376	0
AGPAT2	3	early increasing	-0.0470473	-0.518839	0
AGPAT3	3	early increasing	0.328497	0.971633	1
AHDC1	3	early increasing	-0.0010941	-0.0520739	0
AHNAK	1	late increasing	0.026685	0.970385	0
AIF1L	1	late increasing	-0.0571263	-0.992697	0
AJAP1	1	late increasing	-0.039282	-0.564496	0
AJUBA	1	late increasing	-0.229819	-0.991002	0
AK1	3	early increasing	0.0532453	0.655566	0
AK4	2	decreasing	-0.590238	-0.994852	1
AK5	2	decreasing	0.0204304	0.03355	0
AKAP7	2	decreasing	-0.340326	-0.792207	0
AKTIP	1	late increasing	-0.102502	-0.828381	0
ALAD	1	late increasing	-0.018316	-0.749363	0
ALDH1A2	1	late increasing	0.00011304	0.0491783	0
ALDH1B1	2	decreasing	-0.116796	-0.825721	0
ALDH1L2	2	decreasing	-0.24213	-0.372528	0
ALDH4A1	1	late increasing	-0.011388	-0.214455	0
ALKBH8	2	decreasing	0.129971	0.503651	0
ALMS1	2	decreasing	0.0628182	0.951675	0
ALOX5	3	early increasing	0.162233	0.960075	1
AMER1	2	decreasing	-0.0850356	-0.856041	0
AMER2	1	late increasing	0.0459124	0.95524	0
AMFR	3	early increasing	0.0227814	0.473856	0
AMOT	1	late increasing	-0.00564731	-0.922063	0
AMOTL1	3	early increasing	-0.0624717	-0.880114	0
AMOTL2	1	late increasing	0.0318516	0.986665	0
AMPH	2	decreasing	0.158426	0.593026	0
ANK2	2	decreasing	0.190175	0.991738	0
ANKH	3	early increasing	0.183524	0.973063	1
ANKRD10-IT1	2	decreasing	-0.12613	-0.347257	0
ANKRD13B	2	decreasing	-0.079205	-0.81016	0
ANKRD18CP	2	decreasing	0.125053	0.683992	0
ANKRD36	2	decreasing	0.12361	0.566764	0
ANKRD36C	2	decreasing	0.0917458	0.556237	0
ANKRD44	1	late increasing	0.0770958	0.950533	0
ANKRD54	3	early increasing	0.103022	0.858369	0
ANKRD63	3	early increasing	0.213341	0.996141	1
ANKRD9	3	early increasing	-0.0615593	-0.932193	0
ANO1	2	decreasing	-0.149733	-0.493332	0
ANO9	3	early increasing	0.0292643	0.515083	0
ANOS1	2	decreasing	-0.555267	-0.998345	1
ANP32B	3	early increasing	0.159507	0.965706	1
ANXA1	1	late increasing	0.0250962	0.412935	0
ANXA11	3	early increasing	0.103114	0.952044	1
ANXA2	1	late increasing	0.0117333	0.853412	0
ANXA3	1	late increasing	0.00235952	0.258735	0
ANXA4	1	late increasing	-0.0771102	-0.571759	0
ANXA9	3	early increasing	0.280867	0.949289	1
AP1S1	1	late increasing	-0.0189182	-0.296611	0
AP1S2	2	decreasing	-0.0281854	-0.305118	0
AP3B2	2	decreasing	-0.0773391	-0.808366	0
AP5B1	1	late increasing	0.0261912	0.752213	0
AP5Z1	3	early increasing	0.00102556	0.0282022	0
APLNR	1	late increasing	0.0110682	0.73238	0
ARAP2	3	early increasing	0.167357	0.738654	0
ARAP3	2	decreasing	-0.342488	-0.972215	1
ARC	2	decreasing	-1.35096	-0.994499	1
ARFGEF3	2	decreasing	0.0303456	0.639608	0
ARHGAP10	1	late increasing	0.0692584	0.987854	0
ARHGAP18	1	late increasing	0.0173772	0.592329	0
ARHGAP24	1	late increasing	0.00304256	0.625097	0
ARHGAP27	3	early increasing	-0.110543	-0.695447	0
ARHGAP28	1	late increasing	0.0228203	0.789241	0
ARHGAP29	1	late increasing	0.00771153	0.943157	0
ARHGAP6	1	late increasing	-0.115148	-0.902221	0
ARHGAP8	1	late increasing	-0.0591525	-0.962403	0
ARHGEF17	1	late increasing	0.00933559	0.35456	0
ARHGEF25	1	late increasing	0.0101399	0.124099	0
ARHGEF3	1	late increasing	0.0111436	0.135441	0
ARHGEF35-AS1	2	decreasing	-0.410426	-0.849713	0
ARID3A	1	late increasing	0.0415265	0.918857	0
ARID5B	1	late increasing	0.0115624	0.36469	0
ARL15	1	late increasing	-0.00616148	-0.18631	0
ARL4D	1	late increasing	-0.0377269	-0.4035	0
ARL6IP5	3	early increasing	-0.00250207	-0.0578123	0
ARMCX3	1	late increasing	0.102208	0.811075	0
ARMCX6	3	early increasing	0.0348238	0.672949	0
ARNT2	2	decreasing	0.136693	0.900281	0
ARNTL2	2	decreasing	-0.0895147	-0.679404	0
ARRB1	1	late increasing	0.00399868	0.355422	0
ARRDC4	2	decreasing	-0.0969346	-0.290572	0
ARSD	1	late increasing	0.0356415	0.666567	0
ARSG	3	early increasing	0.0405484	0.486156	0
ASAH1	3	early increasing	0.0394744	0.39094	0
ASAP2	3	early increasing	0.0635004	0.951217	0
ASF1B	3	early increasing	0.0619585	0.889906	0
ASGR1	3	early increasing	-0.19981	-0.508883	0
ASIC2	3	early increasing	0.11709	0.849774	0
ASPG	3	early increasing	0.104867	0.299734	0
ASTN1	2	decreasing	-0.0760056	-0.599648	0
ASTN2	3	early increasing	-0.00507796	-0.196284	0
ASXL1	3	early increasing	-0.00949204	-0.502459	0
ATCAY	2	decreasing	-0.504373	-0.924996	1
ATG4D	3	early increasing	-0.0926298	-0.983156	0
ATL1	2	decreasing	-0.306042	-0.607398	0
ATOX1	3	early increasing	0.0591674	0.4802	0
ATP10D	1	late increasing	0.0135375	0.426914	0
ATP12A	1	late increasing	0.0038481	0.284745	0
ATP13A2	3	early increasing	-0.0170646	-0.388978	0
ATP1A1	1	late increasing	0.00352591	0.221251	0
ATP1A2	2	decreasing	-0.195909	-0.921849	1
ATP1A3	2	decreasing	-0.176413	-0.962214	1
ATP1B2	2	decreasing	0.0589419	0.719088	0
ATP2B1	1	late increasing	-0.0172376	-0.866893	0
ATP2B1-AS1	1	late increasing	0.00436704	0.088225	0
ATP2B4	1	late increasing	0.0314332	0.906933	0
ATP2C2	1	late increasing	0.273483	0.849642	0
ATP6V0A4	1	late increasing	-0.0103212	-0.470577	0
ATP6V1C2	1	late increasing	0.00716685	0.256209	0
ATP7B	3	early increasing	-0.00298378	-0.037886	0
ATXN7L1	2	decreasing	-0.191406	-0.963652	1
AUTS2	2	decreasing	-0.0503949	-0.477902	0
AXIN2	2	decreasing	-0.576566	-0.997501	1
B2M	3	early increasing	0.472364	0.972059	1
B3GALT1	2	decreasing	-0.126547	-0.889202	0
B3GALT4	3	early increasing	0.0154895	0.100043	0
B3GALT5	2	decreasing	-0.213303	-0.947587	1
B3GALT5-AS1	2	decreasing	-0.438713	-0.969128	1
B3GNT9	3	early increasing	0.158365	0.871559	0
B4GALT1	1	late increasing	0.0407397	0.992065	0
B4GALT6	1	late increasing	-0.00191951	-0.0780699	0
BACH2	2	decreasing	-0.135663	-0.834503	0
BAG3	3	early increasing	0.140102	0.976625	1
BAHCC1	3	early increasing	0.522323	0.965754	1
BAMBI	1	late increasing	0.349489	0.990901	0
BARX1	3	early increasing	0.0752089	0.906486	0
BAZ1A-AS1	3	early increasing	0.0891956	0.282949	0
BCAR3	1	late increasing	-0.130885	-0.979291	0
BCAT1	2	decreasing	-0.135196	-0.854803	0
BCL11A	2	decreasing	0.0495204	0.447904	0
BCL2L2	3	early increasing	0.202143	0.965755	1
BCL3	3	early increasing	0.305384	0.91353	1
BCL6	1	late increasing	0.00728982	0.481496	0
BCL7C	3	early increasing	-0.097798	-0.945184	0
BCOR	2	decreasing	0.173558	0.690941	0
BCORL1	3	early increasing	-0.0808937	-0.989948	0
BEGAIN	2	decreasing	-0.455553	-0.991023	1
BEND3	2	decreasing	0.0342197	0.343898	0
BEND7	3	early increasing	0.309361	0.977168	1
BHLHB9	2	decreasing	-0.0387756	-0.167869	0
BHLHE22	3	early increasing	0.629568	0.906215	1
BHLHE40	3	early increasing	0.157483	0.950342	1
BHLHE41	2	decreasing	0.650716	0.950301	0
BLOC1S3	3	early increasing	-0.0376176	-0.76221	0
BMERB1	2	decreasing	-0.158114	-0.558653	0
BMF	3	early increasing	0.0740201	0.996765	0
BMP4	1	late increasing	0.0433656	0.969342	0
BMP7	3	early increasing	0.297306	0.984271	1
BMPER	1	late increasing	0.0419045	0.787982	0
BMPR2	3	early increasing	0.168337	0.98232	1
BNIPL	3	early increasing	0.123865	0.815278	0
BOC	1	late increasing	-0.0207474	-0.817789	0
BOK	3	early increasing	-0.0996619	-0.896815	0
BORCS6	1	late increasing	0.0792828	0.91605	0
BRICD5	1	late increasing	0.000913166	0.0102973	0
BRSK2	2	decreasing	-0.460796	-0.960434	1
BSN	2	decreasing	0.00431194	0.140239	0
BST2	2	decreasing	-0.151356	-0.645774	0
BTBD11	2	decreasing	0.262314	0.976292	0
BTBD17	2	decreasing	-0.602952	-0.927892	1
BTBD6	3	early increasing	-0.0714434	-0.680976	0
BTG2	1	late increasing	0.0285078	0.963955	0
C10orf82	3	early increasing	0.0803697	0.766271	0
C11orf96	1	late increasing	0.0567618	0.978087	0
C13orf42	2	decreasing	0.317256	0.84491	0
C16orf54	2	decreasing	0.188953	0.628791	0
C16orf87	1	late increasing	0.00924353	0.157528	0
C16orf89	2	decreasing	1.03322	0.865112	0
C1R	2	decreasing	-0.628645	-0.93021	1
C1orf115	1	late increasing	-0.0115832	-0.646322	0
C1orf116	2	decreasing	0.370913	0.942358	0
C1orf159	3	early increasing	0.0215508	0.305108	0
C1orf21	2	decreasing	-0.333617	-0.988194	1
C1orf35	3	early increasing	-0.244609	-0.9034	0
C1orf94	2	decreasing	-0.0464396	-0.285476	0
C21orf91	2	decreasing	-0.0844054	-0.481508	0
C2CD2	3	early increasing	-0.0254782	-0.6428	0
C2CD2L	3	early increasing	0.432367	0.929896	1
C2CD4B	1	late increasing	-0.00016925	-0.010986	0
C2CD4D	3	early increasing	-0.146918	-0.775823	0
C2orf72	1	late increasing	0.0532866	0.681317	0
C3orf18	2	decreasing	-0.0991852	-0.369094	0
C3orf80	3	early increasing	0.0294878	0.207313	0
C4orf19	1	late increasing	-0.016447	-0.196758	0
C4orf48	3	early increasing	-0.124333	-0.719824	0
C8orf58	3	early increasing	-0.0201208	-0.5627	0
C9orf40	3	early increasing	0.165373	0.970927	1
CA10	3	early increasing	0.0783644	0.935385	0
CA11	2	decreasing	-0.143709	-0.862957	0
CA12	1	late increasing	0.0133473	0.467307	0
CA13	3	early increasing	0.197378	0.774152	0
CA2	3	early increasing	0.214718	0.972966	1
CA5B	1	late increasing	-0.0159139	-0.566689	0
CA8	1	late increasing	-0.104359	-0.652648	0
CAB39L	1	late increasing	-0.00290287	-0.0513898	0
CABP1	2	decreasing	-0.0392531	-0.148739	0
CACHD1	2	decreasing	-0.173204	-0.897515	0
CACNA1A	2	decreasing	0.0738399	0.504603	0
CACNA1B	2	decreasing	-0.0515003	-0.429578	0
CACNA1C	3	early increasing	0.486793	0.96311	1
CACNA1H	2	decreasing	-0.247412	-0.962752	1
CACNB3	3	early increasing	0.0213217	0.406049	0
CACNG4	1	late increasing	0.0812832	0.974149	0
CACNG5	2	decreasing	0.394765	0.857591	0
CACNG7	2	decreasing	0.0284148	0.358878	0
CADM1	3	early increasing	0.260555	0.975652	1
CADM2	2	decreasing	-0.140045	-0.849715	0
CADPS	2	decreasing	0.178388	0.914877	0
CALB1	2	decreasing	1.0392	0.996282	0
CALCOCO1	1	late increasing	0.057457	0.868269	0
CALCR	1	late increasing	0.0372199	0.414324	0
CALN1	2	decreasing	-0.22014	-0.949424	1
CAMK1D	2	decreasing	0.23591	0.882765	0
CAMK2D	1	late increasing	-0.00901819	-0.229608	0
CAMK2N1	3	early increasing	0.174188	0.960256	1
CAMKK1	2	decreasing	-0.215253	-0.745404	0
CAMKV	2	decreasing	-0.303424	-0.96994	1
CANT1	3	early increasing	-0.0179055	-0.76609	0
CAPG	1	late increasing	0.0142257	0.379846	0
CAPN2	1	late increasing	-0.0304711	-0.876473	0
CAPN5	2	decreasing	-0.100583	-0.500416	0
CAPS	3	early increasing	0.0138012	0.0866289	0
CARMIL3	2	decreasing	-0.0781231	-0.344258	0
CASC15	2	decreasing	0.0347973	0.490887	0
CASZ1	3	early increasing	0.125474	0.956724	1
CAV1	2	decreasing	-0.0896939	-0.714947	0
CAVIN1	3	early increasing	-0.0255752	-0.437755	0
CBLN1	2	decreasing	1.56632	0.998742	0
CBR3-AS1	1	late increasing	0.0259097	0.542219	0
CBX6	2	decreasing	0.076015	0.886846	0
CCBE1	1	late increasing	-0.103435	-0.942806	0
CCDC102A	3	early increasing	-0.0331376	-0.382644	0
CCDC106	3	early increasing	-0.0747304	-0.956128	0
CCDC112	2	decreasing	-0.945196	-0.903471	1
CCDC120	3	early increasing	0.00909276	0.261808	0
CCDC126	1	late increasing	-0.105369	-0.516965	0
CCDC136	2	decreasing	0.180838	0.7735	0
CCDC141	2	decreasing	-0.27591	-0.932207	1
CCDC167	1	late increasing	0.030689	0.18129	0
CCDC169	2	decreasing	-0.388812	-0.86583	0
CCDC177	2	decreasing	-0.690721	-0.993549	1
CCDC181	2	decreasing	0.463497	0.625692	0
CCDC69	1	late increasing	0.0293015	0.643795	0
CCDC71L	1	late increasing	0.00842782	0.301957	0
CCDC74B	3	early increasing	0.575017	0.996786	1
CCDC85C	3	early increasing	-0.000502839	-0.0376846	0
CCDC88A	2	decreasing	-0.0138722	-0.0985764	0
CCDC92	1	late increasing	-0.00322616	-0.214687	0
CCKBR	3	early increasing	0.118904	0.763414	0
CCN1	3	early increasing	0.179599	0.987528	1
CCND1	2	decreasing	0.103201	0.397914	0
CCND2	2	decreasing	-0.110833	-0.906193	1
CCND3	1	late increasing	-0.0324327	-0.63836	0
CCNDBP1	1	late increasing	0.0285057	0.339569	0
CCNG2	1	late increasing	0.0667676	0.972123	0
CCNI2	1	late increasing	0.0420282	0.546263	0
CCNJL	2	decreasing	-0.382846	-0.982766	1
CCSAP	1	late increasing	-0.0613394	-0.917051	0
CD109	2	decreasing	-0.101789	-0.460449	0
CD200	2	decreasing	-0.314606	-0.985543	1
CD44	2	decreasing	-0.2821	-0.856511	0
CD55	1	late increasing	0.167078	0.989123	0
CD99	1	late increasing	0.0094974	0.776551	0
CDC42BPG	1	late increasing	0.0143693	0.428345	0
CDC42EP1	3	early increasing	0.0315973	0.801808	0
CDC42EP2	2	decreasing	-0.232658	-0.72226	0
CDC42EP4	3	early increasing	0.377987	0.98946	1
CDC42SE1	3	early increasing	0.0494646	0.974069	0
CDCA7L	2	decreasing	-0.159116	-0.8715	0
CDH1	1	late increasing	0.0215814	0.629705	0
CDH2	2	decreasing	-0.25639	-0.897267	0
CDH7	1	late increasing	0.0832464	0.953105	0
CDK2	3	early increasing	0.0750658	0.88167	0
CDK5R1	2	decreasing	-0.362125	-0.954745	1
CDKL5	2	decreasing	-0.0696052	-0.887311	0
CDKN1A	3	early increasing	0.0707984	0.37016	0
CDKN1C	1	late increasing	0.104951	0.900499	0
CDON	1	late increasing	-0.0115254	-0.361887	0
CDX2	1	late increasing	0.047274	0.971168	0
CEACAM19	3	early increasing	0.0113573	0.101258	0
CEBPA	1	late increasing	-0.00293012	-0.856925	0
CEBPA-DT	1	late increasing	-0.105932	-0.861792	0
CEBPB	3	early increasing	-0.0959591	-0.88442	0
CEBPD	1	late increasing	0.00042387	0.0374595	0
CEBPZOS	2	decreasing	-0.118226	-0.803629	0
CECR2	2	decreasing	-0.0967473	-0.96991	0
CELF2	2	decreasing	-0.192146	-0.982272	1
CELF5	2	decreasing	-0.382087	-0.881673	0
CEMIP	1	late increasing	-0.134427	-0.963971	0
CEND1	2	decreasing	-0.361953	-0.844242	0
CERCAM	1	late increasing	0.0446793	0.940447	0
CERS4	1	late increasing	-0.0807965	-0.968055	0
CFAP410	3	early increasing	-0.00315443	-0.11273	0
CFAP69	2	decreasing	0.0442655	0.130035	0
CGN	3	early increasing	0.0705054	0.814432	0
CHD3	3	early increasing	0.318904	0.974571	1
CHGA	2	decreasing	-0.255529	-0.982979	1
CHGB	2	decreasing	-0.131105	-0.290167	0
CHIC1	2	decreasing	0.107964	0.632817	0
CHMP4C	3	early increasing	0.383875	0.971268	1
CHN2	1	late increasing	-0.0089864	-0.118869	0
CHRD	1	late increasing	0.205046	0.950718	0
CHRM3	2	decreasing	-0.24493	-0.808915	0
CHRNA3	2	decreasing	0.0293746	0.148132	0
CHRNA5	2	decreasing	-0.103188	-0.572934	0
CHRNB2	2	decreasing	-0.0248197	-0.217793	0
CHST1	1	late increasing	0.00641905	0.245092	0
CHST14	3	early increasing	0.0120887	0.157671	0
CHST15	3	early increasing	0.158289	0.921413	1
CHST2	2	decreasing	-0.381615	-0.917003	1
CHST4	2	decreasing	-0.0203326	-0.0771762	0
CHST9	2	decreasing	0.369799	0.979475	0
CIART	2	decreasing	-0.387867	-0.722735	0
CITED2	1	late increasing	0.00230556	0.228218	0
CKMT1A	2	decreasing	-0.171551	-0.58538	0
CLCN4	2	decreasing	0.428728	0.982336	0
CLDN1	1	late increasing	-0.0362628	-0.657227	0
CLDN10	3	early increasing	0.00520841	0.984537	0
CLDN11	2	decreasing	-0.150862	-0.850082	0
CLDN23	1	late increasing	-0.0499555	-0.818937	0
CLDN4	1	late increasing	0.042891	0.928454	0
CLDN7	3	early increasing	-0.244044	-0.943405	0
CLEC14A	1	late increasing	0.0572963	0.663263	0
CLIC5	1	late increasing	0.0156168	0.896842	0
CLIP3	2	decreasing	0.00162925	0.0206904	0
CLOCK	2	decreasing	0.127011	0.834277	0
CLTB	1	late increasing	0.0565446	0.840376	0
CMBL	2	decreasing	-0.69196	-0.993124	1
CMPK2	3	early increasing	0.41217	0.968794	1
CMYA5	2	decreasing	0.412061	0.928041	0
CNKSR2	2	decreasing	-0.292405	-0.840132	0
CNMD	2	decreasing	-0.418842	-0.919125	1
CNN1	3	early increasing	0.0638893	0.799033	0
CNTLN	2	decreasing	-0.0406456	-0.337109	0
CNTN2	2	decreasing	-0.23911	-0.782017	0
CNTN3	3	early increasing	0.180479	0.746698	0
CNTN4	1	late increasing	0.0160931	0.947618	0
CNTNAP1	2	decreasing	-0.575329	-0.96153	1
CNTNAP2	2	decreasing	-0.284833	-0.987148	1
CNTNAP3	2	decreasing	-0.914775	-0.929992	1
CNTRL	2	decreasing	0.254864	0.851628	0
COL11A1	3	early increasing	0.316309	0.978343	1
COL11A2	3	early increasing	0.743966	0.974911	1
COL13A1	3	early increasing	0.547352	0.993381	1
COL16A1	3	early increasing	0.273065	0.947847	1
COL25A1	1	late increasing	-0.022004	-0.582227	0
COL26A1	3	early increasing	-0.0625085	-0.697435	0
COL4A5	3	early increasing	0.0224823	0.4075	0
COL4A6	3	early increasing	-0.0143414	-0.644094	0
COL5A2	2	decreasing	0.271776	0.78226	0
COL6A3	2	decreasing	0.233886	0.481692	0
COL9A1	2	decreasing	-0.278661	-0.910684	1
COL9A2	3	early increasing	0.770045	0.970494	1
COL9A3	3	early increasing	0.198534	0.987188	1
COLEC12	1	late increasing	-0.0145872	-0.926459	0
COMT	3	early increasing	0.0750761	0.931252	0
COMTD1	1	late increasing	-0.207998	-0.992133	0
COPE	3	early increasing	-0.0556573	-0.826212	0
COPG2IT1	2	decreasing	0.126782	0.531184	0
CORO1B	3	early increasing	-0.0416743	-0.768698	0
CORO2A	1	late increasing	0.0714192	0.960315	0
CPEB2	3	early increasing	0.665465	0.948467	1
CPEB4	1	late increasing	0.0139285	0.287823	0
CPLX2	2	decreasing	0.608941	0.980353	0
CPNE8	1	late increasing	-0.0343682	-0.342678	0
CPT1A	2	decreasing	-0.224017	-0.7011	0
CPZ	1	late increasing	0.0415081	0.93811	0
CRACD	3	early increasing	0.0877272	0.984177	0
CRACDL	3	early increasing	0.170725	0.963417	1
CRADD	3	early increasing	0.244978	0.514586	0
CRB2	2	decreasing	-0.184349	-0.914221	1
CRB3	3	early increasing	-0.0891112	-0.831986	0
CREB3	3	early increasing	-0.044955	-0.971054	0
CREB3L2	3	early increasing	0.171812	0.985624	1
CRIM1	1	late increasing	-0.00477432	-0.259492	0
CRIP2	3	early increasing	0.780286	0.983341	1
CRLF1	3	early increasing	0.227644	0.996941	1
CRTAC1	3	early increasing	0.259943	0.927041	1
CRTC3	3	early increasing	-0.0068472	-0.164955	0
CRYBG1	2	decreasing	-0.397705	-0.994484	1
CRYM	1	late increasing	0.0218003	0.185532	0
CSAD	3	early increasing	0.0663305	0.398683	0
CSF1	1	late increasing	-0.00110697	-0.0451109	0
CSF2RA	1	late increasing	0.0219696	0.602339	0
CSMD2	2	decreasing	-0.0927703	-0.796249	0
CSRNP1	3	early increasing	0.108992	0.979745	1
CSRNP3	2	decreasing	0.173091	0.735134	0
CSRP1	1	late increasing	-0.00432495	-0.174955	0
CTDSP1	3	early increasing	0.0903281	0.90161	0
CTF1	3	early increasing	0.0250654	0.280983	0
CTIF	3	early increasing	-0.0241248	-0.515074	0
CTSC	2	decreasing	-0.305988	-0.95954	1
CTSH	1	late increasing	0.0132501	0.748692	0
CTSL	1	late increasing	0.0225255	0.466693	0
CTSO	1	late increasing	0.156497	0.694556	0
CTSV	1	late increasing	0.00546106	0.464153	0
CUEDC1	3	early increasing	0.630231	0.994577	1
CUZD1	2	decreasing	-0.224527	-0.871233	0
CXCL5	2	decreasing	-0.495749	-0.948737	1
CXXC5	3	early increasing	0.432645	0.983671	1
CYB561	3	early increasing	0.0359339	0.41141	0
CYP11A1	1	late increasing	-0.0110485	-0.437855	0
CYP1B1	3	early increasing	0.0253267	0.595566	0
CYP26A1	1	late increasing	-0.0707203	-0.954935	0
CYP27C1	3	early increasing	0.528882	0.982197	1
CYP2S1	2	decreasing	-0.216694	-0.971655	1
CYP2U1	2	decreasing	-0.254026	-0.866314	0
CYP4V2	2	decreasing	-0.113373	-0.695248	0
DAAM2	2	decreasing	-0.860825	-0.942559	1
DAB2	1	late increasing	0.0511923	0.787064	0
DACT1	1	late increasing	0.0084459	0.566336	0
DAG1	3	early increasing	0.00246828	0.0967433	0
DAPK3	3	early increasing	-0.012584	-0.233943	0
DBI	1	late increasing	0.0464965	0.537617	0
DBNDD1	2	decreasing	-0.309974	-0.998585	1
DCAF12L1	2	decreasing	-0.510242	-0.936156	1
DCBLD1	3	early increasing	0.261146	0.995338	1
DCDC2	1	late increasing	0.00406833	0.0760141	0
DCTN3	1	late increasing	0.0825925	0.691164	0
DCX	2	decreasing	0.0191018	0.160098	0
DDAH2	3	early increasing	0.107847	0.92384	1
DDIT4	1	late increasing	-0.267143	-0.71322	0
DECR2	3	early increasing	-0.0394369	-0.387442	0
DEPP1	1	late increasing	-0.0237668	-0.824417	0
DGCR6	1	late increasing	0.0834369	0.331162	0
DGKH	2	decreasing	-0.204721	-0.835888	0
DHX32	3	early increasing	0.0552875	0.594567	0
DIO2	1	late increasing	0.345143	0.930939	0
DIO3	1	late increasing	0.00150687	0.810603	0
DIO3OS	1	late increasing	0.00479367	0.810166	0
DIRAS1	2	decreasing	-0.309786	-0.910225	1
DISP2	2	decreasing	0.199546	0.663388	0
DLC1	1	late increasing	0.02919	0.944882	0
DLG2	3	early increasing	0.309863	0.951838	1
DLGAP1	2	decreasing	-0.268825	-0.901116	1
DLGAP1-AS2	2	decreasing	0.0131414	0.067572	0
DLGAP4	1	late increasing	0.00836371	0.292199	0
DLK1	3	early increasing	0.0475452	0.250934	0
DLL1	1	late increasing	-0.0266045	-0.943143	0
DLX2	1	late increasing	0.00888438	0.898963	0
DLX3	1	late increasing	0.00274334	0.240602	0
DLX4	1	late increasing	0.00133534	0.03698	0
DLX5	1	late increasing	0.0355362	0.983111	0
DLX6	1	late increasing	0.0561907	0.962215	0
DLX6-AS1	3	early increasing	0.165998	0.865409	0
DMD	1	late increasing	0.0763653	0.805887	0
DMRTA1	1	late increasing	-0.0329851	-0.212565	0
DMRTA2	1	late increasing	0.0517703	0.928709	0
DNAAF9	3	early increasing	-0.00963774	-0.220435	0
DNAH11	1	late increasing	0.0183354	0.321071	0
DNAJC1	3	early increasing	0.374738	0.986476	1
DNAJC15	1	late increasing	-0.103507	-0.810172	0
DNAJC6	1	late increasing	0.0169236	0.881301	0
DNAL4	3	early increasing	-0.00163578	-0.0155004	0
DNASE2	3	early increasing	-0.130657	-0.81409	0
DNM1	2	decreasing	0.0560866	0.401228	0
DOC2A	2	decreasing	-0.134916	-0.519195	0
DOC2B	2	decreasing	-0.171524	-0.673576	0
DOCK11	2	decreasing	-0.299997	-0.877537	0
DOCK9	1	late increasing	0.013187	0.637895	0
DOK4	1	late increasing	4.53487e-05	0.0187607	0
DOK6	3	early increasing	0.282648	0.95875	1
DOP1B	1	late increasing	-0.0401373	-0.870449	0
DPF1	2	decreasing	-0.318554	-0.959352	1
DPM3	3	early increasing	-0.127913	-0.919026	0
DPPA4	2	decreasing	-0.275173	-0.991927	1
DPYSL3	2	decreasing	-0.272061	-0.998062	1
DPYSL5	2	decreasing	0.165515	0.942675	0
DSC2	1	late increasing	-0.0614258	-0.960246	0
DSE	2	decreasing	-0.279146	-0.998833	1
DTX4	1	late increasing	-0.0904443	-0.995671	0
DUSP2	1	late increasing	-0.00465291	-0.699634	0
DUSP3	3	early increasing	0.0674153	0.888547	0
DUSP5	1	late increasing	-0.0530391	-0.82974	0
DUSP6	1	late increasing	-0.35776	-0.962773	0
DUSP8	3	early increasing	0.0517609	0.767393	0
DUSP9	3	early increasing	0.995817	0.983656	1
DYNC2H1	2	decreasing	-0.0740401	-0.654058	0
DYRK3	2	decreasing	0.211644	0.795482	0
E2F2	3	early increasing	0.0513592	0.774922	0
E2F7	2	decreasing	0.0263811	0.355989	0
EBF3	2	decreasing	1.55975	0.994666	0
ECEL1	3	early increasing	0.102328	0.975716	1
ECEL1P2	1	late increasing	-0.00225014	-0.244845	0
EDIL3-DT	2	decreasing	-0.231115	-0.883897	0
EDNRB	1	late increasing	-0.0148345	-0.452203	0
EEF1A1P5	3	early increasing	0.0627222	0.647006	0
EEF1A1P6	3	early increasing	-0.0338627	-0.275755	0
EEF1A2	1	late increasing	0.0820224	0.98095	0
EFEMP2	3	early increasing	0.143154	0.903904	1
EFHD1	1	late increasing	0.00599116	0.917238	0
EFNA1	1	late increasing	0.0893337	0.947977	0
EFNA5	2	decreasing	-0.0799515	-0.745229	0
EFNB1	3	early increasing	0.0250444	0.509412	0
EFNB2	3	early increasing	0.391207	0.956683	1
EFS	3	early increasing	0.0370828	0.753357	0
EGFR	1	late increasing	0.0218954	0.628284	0
EHD1	1	late increasing	-0.0397774	-0.891022	0
ELAVL2	2	decreasing	-0.26814	-0.730961	0
ELF1	1	late increasing	0.0464416	0.898704	0
ELF3	3	early increasing	0.0814797	0.911091	0
ELF4	1	late increasing	0.0824938	0.986461	0
ELFN1	2	decreasing	0.136986	0.965545	0
ELMO1	1	late increasing	0.0469276	0.977099	0
ELMO3	3	early increasing	-0.0377681	-0.336957	0
ELOVL1	3	early increasing	0.0654758	0.938882	0
EMID1	3	early increasing	-0.0149857	-0.154633	0
EMILIN2	1	late increasing	0.284821	0.950782	0
EMILIN3	2	decreasing	0.831229	0.991751	0
EML3	1	late increasing	0.0391949	0.93033	0
EMSLR	2	decreasing	-0.49335	-0.986576	1
EN1	3	early increasing	0.0537632	0.846227	0
ENC1	1	late increasing	-0.0282473	-0.868745	0
ENDOD1	1	late increasing	-0.0668827	-0.848918	0
ENDOG	3	early increasing	-0.0296826	-0.275362	0
ENDOV	3	early increasing	-0.0499739	-0.415282	0
ENG	1	late increasing	0.0804115	0.956699	0
ENO2	2	decreasing	-0.090458	-0.660498	0
ENPEP	1	late increasing	-0.000179328	-0.20772	0
ENTPD1-AS1	1	late increasing	0.010362	0.0951536	0
ENTPD4	1	late increasing	0.00647638	0.381888	0
EOLA1	1	late increasing	0.0278936	0.160024	0
EPAS1	1	late increasing	-0.000497662	-0.781122	0
EPB41L3	3	early increasing	0.593195	0.98259	1
EPB41L4A	1	late increasing	0.035619	0.825152	0
EPB41L4A-DT	1	late increasing	-0.0191551	-0.787078	0
EPDR1	2	decreasing	-0.0733642	-0.306228	0
EPHA7	2	decreasing	0.339025	0.977489	0
EPHB1	1	late increasing	0.0136927	0.863583	0
EPHB3	1	late increasing	0.0171257	0.938408	0
EPN3	3	early increasing	0.0353708	0.840707	0
EPOP	3	early increasing	-0.0865177	-0.923166	0
EPS8	1	late increasing	-0.059885	-0.696612	0
EPS8L2	1	late increasing	-0.0402618	-0.908176	0
ERN1	1	late increasing	-0.0346728	-0.746347	0
ERRFI1	3	early increasing	0.216815	0.998176	1
ERVMER34-1	2	decreasing	-0.321752	-0.989164	1
ESPNP	2	decreasing	0.491728	0.991154	0
ESRG	2	decreasing	-0.336592	-0.99813	1
ESRP2	3	early increasing	-0.110933	-0.950624	0
ESRRA	3	early increasing	-0.179888	-0.940586	0
ESRRG	3	early increasing	0.0018405	0.26342	0
ESYT2	1	late increasing	-0.0225359	-0.75802	0
ETS1	2	decreasing	0.184338	0.890504	0
ETS2	2	decreasing	-0.300886	-0.953436	1
ETV1	2	decreasing	0.121724	0.890258	0
ETV3	1	late increasing	0.0233258	0.891661	0
ETV4	2	decreasing	-0.195216	-0.943205	1
EVA1B	3	early increasing	-0.140464	-0.809049	0
EXOG	2	decreasing	0.062243	0.703562	0
EYA2	1	late increasing	-0.0316476	-0.875145	0
EZR	1	late increasing	-0.0666572	-0.989027	0
F2R	2	decreasing	-0.384378	-0.985171	1
FAAP24	3	early increasing	0.104491	0.363679	0
FAM110A	1	late increasing	-0.015414	-0.648893	0
FAM110B	3	early increasing	0.0268499	0.918533	0
FAM114A1	3	early increasing	0.00219583	0.0671337	0
FAM118A	3	early increasing	0.0110566	0.215035	0
FAM124A	2	decreasing	-0.185751	-0.862137	0
FAM149A	2	decreasing	-0.462903	-0.963696	1
FAM156A	2	decreasing	0.476985	0.32169	0
FAM171B	2	decreasing	0.381932	0.978564	0
FAM184A	1	late increasing	0.0646901	0.875733	0
FAM189A1	2	decreasing	-0.372906	-0.960145	1
FAM20A	3	early increasing	0.191011	0.991299	1
FAM216A	2	decreasing	-0.578665	-0.942731	1
FAM220CP	2	decreasing	0.148933	0.653041	0
FAM227A	2	decreasing	0.0590105	0.244376	0
FAM3A	3	early increasing	0.0365713	0.537374	0
FAM43A	3	early increasing	0.0120039	0.261866	0
FAM43B	2	decreasing	0.0696125	0.714888	0
FAM78B	2	decreasing	-0.282503	-0.730913	0
FAM83B	1	late increasing	0.0125639	0.693358	0
FAM89A	1	late increasing	-0.0139928	-0.697674	0
FAR2P2	2	decreasing	0.200562	0.967581	0
FASTK	3	early increasing	-0.027297	-0.844896	0
FAT2	1	late increasing	0.0192155	0.757345	0
FAT3	1	late increasing	-0.00221382	-0.123752	0
FAT4	2	decreasing	-0.0570518	-0.670094	0
FBLIM1	3	early increasing	-0.0822769	-0.94188	0
FBLN1	1	late increasing	-0.0422745	-0.963932	0
FBLN2	3	early increasing	0.0877167	0.797572	0
FBN2	3	early increasing	0.208702	0.968897	1
FBN3	3	early increasing	0.0475852	0.926622	0
FBRS	3	early increasing	0.0387028	0.9518	0
FBXL14	3	early increasing	-0.128127	-0.977793	0
FBXL7	2	decreasing	-0.189947	-0.979756	1
FCGBP	2	decreasing	0.0611425	0.502349	0
FCHO1	2	decreasing	-0.101626	-0.680692	0
FCSK	3	early increasing	0.0880528	0.716206	0
FDX1	1	late increasing	0.0320714	0.481531	0
FES	3	early increasing	0.494578	0.989949	1
FEZ1	1	late increasing	-0.0296199	-0.502515	0
FEZ2	3	early increasing	0.0812053	0.882944	0
FEZF1	2	decreasing	-0.247726	-0.978895	1
FEZF1-AS1	2	decreasing	-0.391396	-0.797807	0
FGD4	2	decreasing	-0.227492	-0.97938	1
FGD5	3	early increasing	0.0282661	0.945272	0
FGF19	2	decreasing	-0.505963	-0.974281	1
FGF2	2	decreasing	0.0680482	0.622879	0
FGF4	2	decreasing	0.945402	0.972908	0
FGFBP3	2	decreasing	-0.768431	-0.989522	1
FGFR3	3	early increasing	0.767662	0.984114	1
FGFRL1	2	decreasing	-0.395913	-0.908506	1
FHIP1A	2	decreasing	-0.136204	-0.961897	1
FHIP2B	3	early increasing	0.0708982	0.900795	0
FHL1	2	decreasing	-0.0958238	-0.564666	0
FHL2	3	early increasing	-0.0250358	-0.502083	0
FIBCD1	3	early increasing	0.382434	0.978355	1
FIGNL2	3	early increasing	0.0537214	0.901446	0
FILIP1	2	decreasing	0.599427	0.815801	0
FILIP1L	2	decreasing	0.166566	0.897676	0
FKBP5	2	decreasing	-0.041842	-0.637048	0
FKBP9	1	late increasing	-0.0376562	-0.384381	0
FLNC	3	early increasing	0.389346	0.988374	1
FLRT3	1	late increasing	0.0182182	0.878887	0
FLT1	2	decreasing	-0.334453	-0.966557	1
FMC1-LUC7L2	3	early increasing	-0.750549	-0.977697	0
FMN2	2	decreasing	0.216573	0.990047	0
FN1	1	late increasing	0.00155545	0.81658	0
FOSL2	3	early increasing	0.235562	0.942132	1
FOXB1	2	decreasing	-0.161832	-0.922356	1
FOXD3	2	decreasing	-0.788238	-0.964263	1
FOXD3-AS1	2	decreasing	-1.2301	-0.97497	1
FOXF2	1	late increasing	0.0158105	0.821646	0
FOXH1	2	decreasing	-0.148514	-0.809178	0
FOXI3	3	early increasing	0.257229	0.999131	1
FOXJ1	2	decreasing	-0.316807	-0.942265	1
FOXK1	3	early increasing	-0.0284135	-0.849236	0
FOXO4	3	early increasing	0.110083	0.953549	1
FOXO6	3	early increasing	0.114006	0.957177	1
FREM1	3	early increasing	0.232781	0.972583	1
FREM2	1	late increasing	-0.0125131	-0.692071	0
FRMD4B	1	late increasing	-0.00772377	-0.337681	0
FRMD5	2	decreasing	-0.147783	-0.655686	0
FRMD6	3	early increasing	0.436721	0.996628	1
FRMD8	3	early increasing	0.0411792	0.894331	0
FRRS1	3	early increasing	0.281366	0.880763	0
FSCN1	1	late increasing	0.0257897	0.991711	0
FSD1L	2	decreasing	-0.0733847	-0.190547	0
FSIP2	2	decreasing	0.247611	0.851445	0
FST	1	late increasing	0.0671447	0.649677	0
FSTL1	1	late increasing	0.0251982	0.798045	0
FUOM	3	early increasing	0.0145693	0.0611301	0
FURIN	3	early increasing	0.337653	0.994276	1
FUT4	1	late increasing	-0.0211756	-0.522467	0
FUT8	1	late increasing	0.00630857	0.311452	0
FUT8-AS1	1	late increasing	0.00265914	0.366212	0
FXR2	3	early increasing	-0.0901479	-0.810876	0
FXYD5	2	decreasing	-0.166522	-0.7997	0
FXYD7	2	decreasing	-0.167794	-0.772182	0
FZD1	3	early increasing	0.270348	0.984292	1
FZD4	3	early increasing	0.215241	0.995739	1
FZD7	2	decreasing	-0.375706	-0.972684	1
FZR1	3	early increasing	0.029767	0.468344	0
GAB2	1	late increasing	0.0025801	0.432664	0
GABBR1	2	decreasing	-0.0403932	-0.290672	0
GABRA3	2	decreasing	-0.0886858	-0.487702	0
GABRE	2	decreasing	0.746822	0.915161	0
GABRP	1	late increasing	-0.00495362	-0.972626	0
GADD45A	1	late increasing	-0.0101523	-0.279962	0
GADD45B	1	late increasing	0.263177	0.987015	0
GAL	2	decreasing	-0.144238	-0.905661	1
GAL3ST3	2	decreasing	-0.376265	-0.900722	1
GALE	3	early increasing	-0.0570044	-0.67153	0
GALNT10	3	early increasing	0.33132	0.992487	1
GALNT14	1	late increasing	-0.053188	-0.904223	0
GALNT16	2	decreasing	-0.16752	-0.594274	0
GALNT3	2	decreasing	0.830564	0.974106	0
GALNT6	1	late increasing	0.0251495	0.71672	0
GAP43	2	decreasing	-0.0456385	-0.43975	0
GAREM2	2	decreasing	-0.0522298	-0.475448	0
GARNL3	2	decreasing	0.074868	0.181121	0
GAS1	1	late increasing	-0.00278105	-0.716589	0
GAS2L1	1	late increasing	0.0596253	0.833681	0
GAS7	1	late increasing	0.0109078	0.67727	0
GASK1A	2	decreasing	-0.0978473	-0.374944	0
GATA2	3	early increasing	0.179928	0.977332	1
GATA2-AS1	1	late increasing	0.0500889	0.98414	0
GATA3	3	early increasing	0.257395	0.966473	1
GATA3-AS1	1	late increasing	0.119228	0.892932	0
GATA5	3	early increasing	0.256565	0.987557	1
GATA6	3	early increasing	0.318948	0.968291	1
GBA	3	early increasing	-0.00153754	-0.0235897	0
GCLM	1	late increasing	-0.0287729	-0.802057	0
GCNT2	2	decreasing	-0.252458	-0.973696	1
GDAP1	2	decreasing	-0.179752	-0.926131	1
GDAP1L1	3	early increasing	0.517496	0.994342	1
GDF15	3	early increasing	0.071391	0.884673	0
GDF3	2	decreasing	0.672037	0.981471	0
GDF6	1	late increasing	-0.0249363	-0.893043	0
GDPD2	2	decreasing	-0.454959	-0.999282	1
GDPD5	3	early increasing	0.0431984	0.845579	0
GFOD1	2	decreasing	-0.19628	-0.87695	0
GFPT2	2	decreasing	-0.566	-0.997565	1
GFRA1	3	early increasing	0.161141	0.968556	1
GJD2	3	early increasing	0.171978	0.952602	1
GK	2	decreasing	-0.279999	-0.711295	0
GLB1	1	late increasing	-0.044516	-0.843273	0
GLB1L3	2	decreasing	-0.442007	-0.981771	1
GLCE	2	decreasing	-0.317737	-0.975973	1
GLI1	2	decreasing	-0.189481	-0.901685	1
GLIPR2	1	late increasing	-0.0495193	-0.872285	0
GLIS1	2	decreasing	0.389222	0.9707	0
GLP1R	2	decreasing	0.163128	0.801514	0
GLS2	2	decreasing	-0.198429	-0.556851	0
GLTP	3	early increasing	-0.109013	-0.906306	0
GMPR	3	early increasing	-0.0265463	-0.533674	0
GNAO1	2	decreasing	-0.107359	-0.959102	1
GNAS-AS1	2	decreasing	-0.0842286	-0.542274	0
GNAZ	2	decreasing	-0.181708	-0.766066	0
GNG2	2	decreasing	-0.194938	-0.773509	0
GNG3	2	decreasing	-0.224962	-0.816827	0
GNPNAT1	2	decreasing	-0.283907	-0.966894	1
GNPTAB	2	decreasing	-0.195458	-0.922607	1
GORASP1	3	early increasing	0.0341049	0.639458	0
GPAT3	1	late increasing	-0.000857283	-0.0340646	0
GPATCH4	2	decreasing	-0.314143	-0.983565	1
GPC1	3	early increasing	-0.00674997	-0.145724	0
GPER1	3	early increasing	0.132894	0.972651	1
GPR135	2	decreasing	0.288353	0.901115	0
GPR157	1	late increasing	0.00237461	0.532325	0
GPR160	2	decreasing	-0.31213	-0.856149	0
GPR176	2	decreasing	-0.361453	-0.991636	1
GPR3	2	decreasing	-0.335131	-0.892916	0
GPR37	1	late increasing	-0.027292	-0.86986	0
GPR63	2	decreasing	0.00860497	0.106213	0
GPR78	1	late increasing	0.0545028	0.913784	0
GPR85	1	late increasing	0.153637	0.947987	0
GPRASP2	2	decreasing	0.00516789	0.0465251	0
GPRC5A	1	late increasing	0.0142844	0.985605	0
GPRC5B	2	decreasing	-0.400615	-0.985021	1
GPRC5C	3	early increasing	-0.0676559	-0.900095	0
GPSM3	3	early increasing	0.0807364	0.719979	0
GRAMD2B	1	late increasing	0.067367	0.869636	0
GRAMD4	3	early increasing	-0.0253083	-0.384266	0
GREB1L	1	late increasing	0.00468059	0.158012	0
GREM2	3	early increasing	0.131207	0.922567	1
GRHL1	1	late increasing	0.0263997	0.879152	0
GRHL2	3	early increasing	0.116045	0.995292	1
GRHL3	3	early increasing	0.178064	0.969458	1
GRIA4	2	decreasing	-0.185765	-0.727776	0
GRID2	2	decreasing	-0.100032	-0.788195	0
GRIK3	3	early increasing	0.42332	0.958654	1
GRIN2A	2	decreasing	-0.037107	-0.467599	0
GRIN2B	2	decreasing	-0.276239	-0.94403	1
GRIN3A	3	early increasing	0.364994	0.960926	1
GRM8	3	early increasing	0.238689	0.971365	1
GRPR	2	decreasing	0.187129	0.911849	0
GSN	3	early increasing	0.0775916	0.904062	0
GSTK1	3	early increasing	0.0981693	0.731971	0
GSTO1	1	late increasing	0.00870086	0.382139	0
GUCY1A2	2	decreasing	0.101909	0.65346	0
GVQW3	2	decreasing	0.0282034	0.240425	0
GYPC	2	decreasing	0.115224	0.467769	0
H19	1	late increasing	-0.014735	-0.996239	0
H3C15	3	early increasing	0.000587151	0.329829	0
HAAO	3	early increasing	0.230188	0.973606	1
HABP4	3	early increasing	1.31235	0.999554	1
HAGH	3	early increasing	0.0012405	0.0263841	0
HAND1	1	late increasing	0.00147865	0.95584	0
HAPLN1	1	late increasing	0.00154769	0.414199	0
HAPLN3	2	decreasing	0.0971537	0.703915	0
HAS3	2	decreasing	-0.333531	-0.92735	1
HCN1	2	decreasing	0.229062	0.783667	0
HCN2	3	early increasing	0.302305	0.921311	1
HDAC10	3	early increasing	-0.0233473	-0.333174	0
HDAC9	2	decreasing	-0.206764	-0.901058	1
HDHD3	1	late increasing	-0.075389	-0.917534	0
HEBP1	1	late increasing	-0.0273823	-0.681679	0
HECA	3	early increasing	0.242412	0.996371	1
HECW1	2	decreasing	-0.296824	-0.953153	1
HEG1	3	early increasing	0.249721	0.996094	1
HEIH	1	late increasing	0.0272646	0.639909	0
HELB	2	decreasing	-0.0941548	-0.479417	0
HELLS	2	decreasing	0.214242	0.99786	0
HERPUD1	1	late increasing	0.0674936	0.694877	0
HES1	3	early increasing	0.401386	0.985054	1
HES3	2	decreasing	-0.556686	-0.97981	1
HEY1	3	early increasing	1.08915	0.932308	1
HHLA1	2	decreasing	-0.260145	-0.726115	0
HIC1	3	early increasing	0.0714053	0.925151	0
HIC2	1	late increasing	-0.00557054	-0.286397	0
HID1	1	late increasing	-0.00427123	-0.165418	0
HIF3A	2	decreasing	-0.11017	-0.883429	0
HIP1R	3	early increasing	0.230415	0.990473	1
HLA-DPB2	2	decreasing	-0.133155	-0.609169	0
HLA-DQB1	3	early increasing	0.0904722	0.853906	0
HLA-E	3	early increasing	-0.0442082	-0.517494	0
HMGA2-AS1	2	decreasing	0.12213	0.856684	0
HMGN5	2	decreasing	0.665956	0.465148	0
HMX1	1	late increasing	0.0226463	0.941754	0
HOMER2	2	decreasing	-0.32711	-0.975603	1
HOMEZ	3	early increasing	0.10368	0.930566	1
HOXC13	1	late increasing	0.00773422	0.900946	0
HPAT5	2	decreasing	-0.195377	-0.711033	0
HPCAL1	3	early increasing	0.0849251	0.935115	0
HPGD	1	late increasing	0.0730139	0.978432	0
HPS6	3	early increasing	0.0189622	0.648362	0
HPSE	1	late increasing	0.11995	0.806366	0
HRH3	2	decreasing	-0.30801	-0.908523	1
HS1BP3	3	early increasing	0.182164	0.930256	1
HS3ST1	1	late increasing	0.0761616	0.870018	0
HS3ST2	2	decreasing	0.141711	0.921044	0
HS6ST1	3	early increasing	0.036073	0.551201	0
HS6ST3	1	late increasing	0.0333661	0.865887	0
HSD11B2	2	decreasing	-0.737417	-0.986235	1
HSD17B11	1	late increasing	0.0413286	0.270421	0
HSPA12A	2	decreasing	0.0221873	0.106112	0
HSPA12B	2	decreasing	-0.04433	-0.145132	0
HSPB1	1	late increasing	-0.0276805	-0.469074	0
HSPB8	1	late increasing	0.000263383	0.0329572	0
HSPE1	2	decreasing	0.0193697	0.133929	0
HTR1D	2	decreasing	-0.317769	-0.941951	1
HTR3A	2	decreasing	0.0864656	0.417105	0
HTRA1	3	early increasing	0.427235	0.939063	1
HTRA2	3	early increasing	-0.0491066	-0.423643	0
HTRA3	1	late increasing	0.0187794	0.724949	0
HYPK	2	decreasing	-0.258819	-0.576876	0
ICA1L	2	decreasing	0.708226	0.934909	0
ID1	3	early increasing	0.601915	0.979896	1
ID2	3	early increasing	0.660959	0.998448	1
ID3	3	early increasing	0.532335	0.938563	1
ID4	3	early increasing	0.589362	0.99803	1
IDH2	1	late increasing	-0.029102	-0.575544	0
IDO1	2	decreasing	-0.927937	-0.993892	1
IER5	3	early increasing	-0.0112604	-0.122408	0
IER5L	1	late increasing	0.0329843	0.90612	0
IFI6	1	late increasing	-0.0334979	-0.726931	0
IFITM1	2	decreasing	-0.0745147	-0.849247	0
IGDCC3	3	early increasing	0.188845	0.970772	1
IGF2	1	late increasing	0.0388188	0.892361	0
IGFBP3	1	late increasing	0.00894649	0.860314	0
IGFBP5	1	late increasing	-0.0222108	-0.542687	0
IGFBP7	1	late increasing	0.0129631	0.973186	0
IGSF3	1	late increasing	0.00282925	0.0675147	0
IGSF9B	2	decreasing	-0.101843	-0.799947	0
IKBKGP1	1	late increasing	-0.316556	-0.814298	0
IL11	3	early increasing	0.357966	0.900947	1
IL17D	1	late increasing	0.0210531	0.952837	0
IL17RC	1	late increasing	0.00103093	0.0265822	0
IL17RE	1	late increasing	-0.102972	-0.920371	0
IL1R1	1	late increasing	0.0937169	0.824287	0
IL21R	2	decreasing	0.562652	0.927142	0
ILK	3	early increasing	-0.0146576	-0.560639	0
INHBE	2	decreasing	-1.31795	-0.774511	0
INKA2	2	decreasing	0.239576	0.925851	0
INO80D	2	decreasing	0.036091	0.558027	0
INPP1	3	early increasing	0.00196106	0.0140151	0
INPPL1	1	late increasing	-0.0409343	-0.949935	0
IQSEC2	2	decreasing	0.488787	0.997458	0
IRAK1BP1	2	decreasing	-0.116734	-0.897765	0
IRF1	3	early increasing	0.249454	0.955337	1
IRF2BP2	3	early increasing	0.0437929	0.932349	0
IRF4	2	decreasing	-0.13776	-0.368116	0
IRS1	1	late increasing	0.0195712	0.988885	0
IRS4	2	decreasing	0.0218784	0.252256	0
IRX1	2	decreasing	-0.306151	-0.917609	1
IRX3	1	late increasing	-0.00406622	-0.142248	0
ISL1	1	late increasing	0.00501615	0.799957	0
ISY1-RAB43	3	early increasing	-0.0059326	-0.0304441	0
ITGA2	2	decreasing	-0.270036	-0.743216	0
ITGA5	3	early increasing	0.132131	0.976086	1
ITGA6	2	decreasing	-0.649209	-0.996462	1
ITGAV	3	early increasing	0.207227	0.970773	1
ITGB1P1	1	late increasing	0.119049	0.759405	0
ITGB8	2	decreasing	-0.144609	-0.646803	0
ITM2B	1	late increasing	0.0438729	0.892915	0
ITPKA	3	early increasing	0.220661	0.84495	0
ITPKB	3	early increasing	0.136246	0.966628	1
ITPKC	3	early increasing	-0.0351474	-0.495394	0
ITPR1	2	decreasing	-0.231642	-0.811682	0
ITPRIPL2	1	late increasing	-0.0343939	-0.729565	0
ITSN2	1	late increasing	0.114487	0.90946	0
JADE1	2	decreasing	-0.348654	-0.98652	1
JADE3	1	late increasing	0.0297961	0.868429	0
JAKMIP1	2	decreasing	0.2024	0.59825	0
JAKMIP1-DT	2	decreasing	0.121874	0.679362	0
JAKMIP2-AS1	2	decreasing	-0.491937	-0.979309	1
JAKMIP3	2	decreasing	0.340246	0.900956	0
JARID2	2	decreasing	-0.429067	-0.981889	1
JCAD	3	early increasing	0.0170434	0.406939	0
JDP2	1	late increasing	0.100853	0.947583	0
JMJD1C	2	decreasing	0.0392228	0.527531	0
JMJD1C-AS1	3	early increasing	0.236903	0.920841	1
JOSD2	1	late increasing	-0.0265096	-0.231917	0
JPH1	2	decreasing	-0.399948	-0.994356	1
JPH2	1	late increasing	0.00286145	0.135935	0
JPH4	2	decreasing	-0.211585	-0.881615	0
JUN	3	early increasing	0.000469924	0.0127363	0
JUNB	3	early increasing	-0.106197	-0.820609	0
JUND	3	early increasing	0.061051	0.840267	0
JUP	1	late increasing	-0.0249536	-0.932998	0
KALRN	1	late increasing	0.0558487	0.987095	0
KANK1	1	late increasing	0.0051973	0.468648	0
KANK3	3	early increasing	0.286464	0.659894	0
KANK4	1	late increasing	0.00940835	0.962405	0
KAT2B	1	late increasing	0.172852	0.990812	0
KAT6B	2	decreasing	-0.0750937	-0.866192	0
KCND2	2	decreasing	-0.215751	-0.839098	0
KCNH5	2	decreasing	0.276437	0.931912	0
KCNJ12	1	late increasing	-0.163266	-0.774567	0
KCNK1	1	late increasing	-0.0259619	-0.837068	0
KCNK12	1	late increasing	0.0173606	0.986885	0
KCNK13	3	early increasing	0.0478656	0.934569	0
KCNN1	2	decreasing	-0.34461	-0.89062	0
KCNN2	2	decreasing	-0.576046	-0.988086	1
KCNN4	1	late increasing	-0.0451466	-0.768334	0
KCNT2	2	decreasing	-0.175378	-0.866146	0
KCNV1	1	late increasing	-0.0196813	-0.616286	0
KDM4B	3	early increasing	-0.00485762	-0.14088	0
KDM6B	1	late increasing	-0.0218349	-0.751421	0
KDM7A	3	early increasing	0.180002	0.902331	1
KDM7A-DT	3	early increasing	0.189897	0.884068	0
KDR	2	decreasing	0.196618	0.975129	0
KHDRBS2	2	decreasing	-0.449144	-0.824655	0
KHDRBS3	1	late increasing	-0.012244	-0.358156	0
KIAA0040	1	late increasing	-0.022355	-0.681871	0
KIAA0408	2	decreasing	0.473967	0.803016	0
KIAA0825	2	decreasing	-0.0843843	-0.319609	0
KIAA1217	1	late increasing	-0.0256047	-0.997835	0
KIAA1549L	2	decreasing	0.357389	0.965179	0
KIF13B	3	early increasing	-0.0330841	-0.36818	0
KIF17	2	decreasing	-0.0480856	-0.186521	0
KIF21B	2	decreasing	-0.628268	-0.993815	1
KIF26B	1	late increasing	-0.000755222	-0.100158	0
KIF5A	2	decreasing	-0.240595	-0.973693	1
KIF5C	2	decreasing	-0.101974	-0.7566	0
KIFC2	3	early increasing	0.0145504	0.267392	0
KIFC3	3	early increasing	0.156735	0.99434	1
KIT	3	early increasing	0.0253702	0.673853	0
KITLG	2	decreasing	-0.383488	-0.921178	1
KIZ	2	decreasing	-0.392012	-0.901759	1
KLF13	1	late increasing	-0.112639	-0.858035	0
KLF2	1	late increasing	-0.0868336	-0.93076	0
KLF4	3	early increasing	0.310871	0.936307	1
KLF5	1	late increasing	0.06304	0.963509	0
KLF6	3	early increasing	0.0418041	0.872307	0
KLHDC8A	3	early increasing	0.646477	0.941745	1
KLHL17	3	early increasing	0.267363	0.854147	0
KLHL3	2	decreasing	0.109974	0.905281	0
KLHL4	2	decreasing	-0.236007	-0.960394	1
KLKB1	2	decreasing	-0.885218	-0.994137	1
KLRG2	3	early increasing	-0.165269	-0.946247	0
KMT5A	1	late increasing	0.173209	0.930779	0
KREMEN1	3	early increasing	0.084414	0.638	0
KRT18	1	late increasing	-0.00291394	-0.87734	0
KRT19	1	late increasing	0.00237859	0.388168	0
KRT7	1	late increasing	-0.0010357	-0.238466	0
KRT8	1	late increasing	0.0227861	0.994721	0
KRT80	1	late increasing	0.0202817	0.935397	0
KRT8P3	1	late increasing	0.0385002	0.910821	0
KRT8P46	1	late increasing	0.00772025	0.307715	0
KSR2	2	decreasing	-0.0701332	-0.833915	0
L3MBTL4	3	early increasing	0.333915	0.922976	1
LAMA1	1	late increasing	-0.0322856	-0.766603	0
LAMA5	3	early increasing	-0.0456417	-0.920714	0
LAMB1	1	late increasing	-0.0468368	-0.947211	0
LAMB2	3	early increasing	0.0278163	0.581678	0
LARGE2	2	decreasing	-0.177349	-0.904303	1
LATS2	1	late increasing	0.0145619	0.611776	0
LBHD1	1	late increasing	0.0991422	0.961139	0
LCAT	3	early increasing	0.0401435	0.321276	0
LCK	2	decreasing	-0.328231	-0.882044	0
LCMT1-AS2	1	late increasing	-0.00924025	-0.471893	0
LCP1	1	late increasing	0.0224097	0.876843	0
LCTL	2	decreasing	0.190954	0.838741	0
LDAF1	3	early increasing	0.02967	0.507437	0
LEFTY1	2	decreasing	-0.569478	-0.972033	1
LEFTY2	2	decreasing	-0.08121	-0.215087	0
LEPR	1	late increasing	0.042572	0.579123	0
LEPROT	1	late increasing	0.0485096	0.935877	0
LFNG	2	decreasing	0.0507334	0.2927	0
LGALS3	1	late increasing	0.263749	0.791413	0
LHFPL4	2	decreasing	-0.363925	-0.902539	1
LHFPL6	1	late increasing	0.00356993	0.173936	0
LHX4	2	decreasing	-0.107112	-0.918377	1
LIMA1	1	late increasing	-0.0485563	-0.976096	0
LIME1	3	early increasing	-0.0671368	-0.48364	0
LIMK2	1	late increasing	-0.00685063	-0.22255	0
LIN37	1	late increasing	-0.0325987	-0.488334	0
LIN7B	1	late increasing	0.121375	0.839854	0
LINC00342	2	decreasing	0.597222	0.852454	0
LINC00472	3	early increasing	0.000688365	0.0184681	0
LINC00623	2	decreasing	0.156132	0.308137	0
LINC00641	2	decreasing	-0.0289743	-0.368448	0
LINC00662	2	decreasing	0.123805	0.643663	0
LINC00678	2	decreasing	-0.988624	-0.991014	1
LINC00882	2	decreasing	-0.206175	-0.977296	1
LINC00894	2	decreasing	0.271265	0.938373	0
LINC00963	3	early increasing	0.338195	0.842294	0
LINC01003	1	late increasing	0.0192627	0.301692	0
LINC01194	2	decreasing	-0.279278	-0.947772	1
LINC01224	2	decreasing	0.0190379	0.555174	0
LINC01484	2	decreasing	-0.161025	-0.35542	0
LINC02593	3	early increasing	0.830129	0.974353	1
LINC02693	2	decreasing	-0.265483	-0.987528	1
LINC02700	2	decreasing	-0.354519	-0.942791	1
LINC02772	3	early increasing	0.345549	0.980843	1
LIX1L	2	decreasing	-0.0736265	-0.300593	0
LLGL2	1	late increasing	0.00975217	0.784086	0
LMF1	3	early increasing	-0.000930423	-0.0153833	0
LMNA	1	late increasing	0.0515811	0.979748	0
LMNTD2	3	early increasing	0.0182142	0.257071	0
LMO7	2	decreasing	-0.167755	-0.810353	0
LNCPRESS1	2	decreasing	-1.27357	-0.982355	1
LNCPRESS2	2	decreasing	-0.0279332	-0.124676	0
LNX1	1	late increasing	0.136138	0.981178	0
LONRF2	1	late increasing	-0.229432	-0.892982	0
LOXL1-AS1	2	decreasing	-0.505195	-0.923576	1
LOXL3	2	decreasing	-0.458319	-0.984611	1
LPAR3	2	decreasing	-0.627515	-0.969534	1
LPAR4	2	decreasing	0.355823	0.957896	0
LPAR5	1	late increasing	-0.0141329	-0.228198	0
LPIN1	1	late increasing	-0.351904	-0.981399	0
LRAT	2	decreasing	-1.37777	-0.992524	1
LRATD2	1	late increasing	-0.045983	-0.990865	0
LRCH1	1	late increasing	0.0337511	0.825304	0
LRCH4	3	early increasing	-0.00590058	-0.311794	0
LRFN1	2	decreasing	-0.254239	-0.949803	1
LRGUK	2	decreasing	0.0230454	0.0838216	0
LRIG1	2	decreasing	-0.322917	-0.99407	1
LRP10	3	early increasing	0.0393876	0.787827	0
LRP2	1	late increasing	-0.00663369	-0.730843	0
LRP4	3	early increasing	0.376441	0.992175	1
LRRC1	3	early increasing	0.0422631	0.835611	0
LRRC20	2	decreasing	-0.247876	-0.9751	1
LRRC32	1	late increasing	0.00256873	0.339241	0
LRRC34	2	decreasing	0.242967	0.45638	0
LRRC37A4P	2	decreasing	-0.197129	-0.816166	0
LRRC49	2	decreasing	0.175766	0.649947	0
LTBP1	3	early increasing	0.047213	0.783444	0
LTBR	3	early increasing	0.18996	0.956913	1
LTK	3	early increasing	0.612645	0.966328	1
LYN	1	late increasing	0.0270471	0.566524	0
LYPD1	1	late increasing	0.00458608	0.0524545	0
LYPD6	1	late increasing	-0.118156	-0.976217	0
LYSMD2	3	early increasing	-0.0849423	-0.330109	0
LZTS1	2	decreasing	-0.566707	-0.971637	1
MACIR	1	late increasing	-0.0361583	-0.7238	0
MACROH2A2	1	late increasing	-0.0616455	-0.803474	0
MAF	1	late increasing	-0.0619262	-0.903499	0
MAFB	1	late increasing	-0.008129	-0.784638	0
MAFF	1	late increasing	-0.12595	-0.94927	0
MAGED1	3	early increasing	0.00392039	0.23024	0
MAGI2	2	decreasing	-0.300804	-0.985661	1
MAGI3	1	late increasing	0.0424739	0.873717	0
MAMDC2	2	decreasing	-0.311219	-0.935814	1
MAML2	2	decreasing	-0.161382	-0.748049	0
MAN1A1	3	early increasing	0.0525536	0.512267	0
MAN2B2	3	early increasing	0.028861	0.613633	0
MANBA	1	late increasing	-0.0124297	-0.727654	0
MANEAL	3	early increasing	0.445701	0.966819	1
MAP1B	2	decreasing	-0.0284004	-0.538113	0
MAP2	2	decreasing	-0.525746	-0.94589	1
MAP2K6	2	decreasing	0.138537	0.755429	0
MAP3K1	3	early increasing	0.253396	0.985182	1
MAP3K10	3	early increasing	-0.0317896	-0.340121	0
MAP3K5	3	early increasing	0.0812185	0.850196	0
MAP3K8	1	late increasing	0.101951	0.80823	0
MAP7D1	3	early increasing	0.0195401	0.714026	0
MAPK13	1	late increasing	0.00998116	0.115377	0
MAPK14	3	early increasing	0.00507441	0.0944329	0
MAPK4	1	late increasing	0.127278	0.94919	0
MAPRE2	2	decreasing	-0.138882	-0.765391	0
MAPT	1	late increasing	-0.00565264	-0.0526701	0
MARCHF1	2	decreasing	0.148084	0.783613	0
MARCHF4	2	decreasing	-0.240468	-0.749784	0
MARCKS	3	early increasing	-0.0733016	-0.818015	0
MARK1	1	late increasing	0.119742	0.9841	0
MASP1	3	early increasing	0.0789059	0.710106	0
MAT1A	2	decreasing	-0.257386	-0.901792	1
MATR3.1	2	decreasing	0.0744534	0.162334	0
MBNL2	1	late increasing	0.00693267	0.343019	0
MBNL3	3	early increasing	0.128385	0.957504	1
MCF2L2	2	decreasing	-0.123384	-0.909566	1
MCOLN1	1	late increasing	-0.0111049	-0.222076	0
MCRIP1	3	early increasing	-0.00393562	-0.120354	0
MDFI	3	early increasing	0.186812	0.989683	1
MDGA1	3	early increasing	0.0228561	0.66417	0
MED12L	3	early increasing	0.0826731	0.973266	0
MED18	3	early increasing	-0.0220101	-0.167406	0
MEDAG	3	early increasing	0.191799	0.774993	0
MEGF10	2	decreasing	-0.375223	-0.981751	1
MET	2	decreasing	-0.276081	-0.956537	1
METRNL	1	late increasing	0.0177885	0.494209	0
METTL7B	2	decreasing	0.764034	0.953399	0
METTL8	2	decreasing	-0.167228	-0.740628	0
MEX3B	2	decreasing	-0.621861	-0.986643	1
MEX3D	3	early increasing	-0.0561347	-0.826421	0
MFAP3L	1	late increasing	0.0498835	0.76474	0
MFSD2A	2	decreasing	-0.696065	-0.962732	1
MGAT3	3	early increasing	0.0526162	0.956801	0
MGAT4C	2	decreasing	-0.0762037	-0.498431	0
MIAT	2	decreasing	0.42306	0.917103	0
MIB2	3	early increasing	-0.0685005	-0.83743	0
MICAL2	2	decreasing	-0.23157	-0.963937	1
MICALL1	1	late increasing	0.0155744	0.831848	0
MID1	1	late increasing	-0.135957	-0.970578	0
MIDEAS	3	early increasing	0.0931808	0.940541	0
MINAR1	1	late increasing	0.0764482	0.816817	0
MIPOL1	2	decreasing	-0.16134	-0.719762	0
MIR124-1HG	2	decreasing	-0.424476	-0.974376	1
MIR205HG	3	early increasing	0.011169	0.659747	0
MIR22HG	1	late increasing	0.103575	0.674908	0
MIR23AHG	3	early increasing	0.205435	0.833217	0
MIR302CHG	2	decreasing	-0.359718	-0.833737	0
MIR9-1HG	1	late increasing	0.0553444	0.928099	0
MIRLET7IHG	2	decreasing	0.168788	0.759758	0
MIX23	2	decreasing	-0.08227	-0.404322	0
MKX	3	early increasing	-0.0885824	-0.6495	0
MLLT6	1	late increasing	-0.0698586	-0.885857	0
MMP14	1	late increasing	-0.0227543	-0.948676	0
MMP15	1	late increasing	-0.0598471	-0.902705	0
MMP16	2	decreasing	-0.0920266	-0.784284	0
MMP2	3	early increasing	0.323253	0.993759	1
MMP23B	3	early increasing	0.0756053	0.286066	0
MMP25	2	decreasing	-0.253962	-0.983229	1
MN1	2	decreasing	-0.0643857	-0.745793	0
MND1	2	decreasing	-0.305874	-0.616809	0
MOB3B	1	late increasing	0.00891905	0.27827	0
MORC4	1	late increasing	-0.0324798	-0.286679	0
MPC2	1	late increasing	0.027086	0.744508	0
MPG	3	early increasing	-0.0253042	-0.340962	0
MPP1	3	early increasing	0.0708218	0.535083	0
MPZL1	1	late increasing	0.0137264	0.87773	0
MRAP2	2	decreasing	-0.215463	-0.552945	0
MROH1	3	early increasing	0.0448933	0.857396	0
MSX2	1	late increasing	0.0590242	0.993905	0
MT1E	2	decreasing	-0.0101321	-0.363081	0
MT1F	2	decreasing	0.0191166	0.183629	0
MT1G	2	decreasing	-0.015432	-0.664441	0
MT1H	2	decreasing	0.0169053	0.731087	0
MT1X	2	decreasing	-0.0400978	-0.62437	0
MT2A	2	decreasing	0.00169148	0.161824	0
MTARC2	3	early increasing	0.198283	0.61757	0
MTMR10	1	late increasing	0.0706924	0.757744	0
MTMR11	1	late increasing	0.168659	0.952068	0
MTMR6	3	early increasing	0.169104	0.965812	1
MTND2P28	2	decreasing	0.0726622	0.290997	0
MTND4P12	2	decreasing	-0.210934	-0.858299	0
MTSS2	1	late increasing	-0.0632721	-0.960526	0
MTX3	2	decreasing	0.104658	0.5547	0
MUC4	2	decreasing	-0.0568908	-0.371496	0
MVB12B	3	early increasing	0.129317	0.916436	1
MVD	3	early increasing	0.0886445	0.822619	0
MVK	3	early increasing	0.179431	0.924362	1
MX1	2	decreasing	-0.102442	-0.701469	0
MXI1	1	late increasing	0.00700441	0.694765	0
MXRA5	1	late increasing	0.0894032	0.977997	0
MXRA7	3	early increasing	-0.0295028	-0.54649	0
MXRA7P1	1	late increasing	0.00653735	0.105986	0
MXRA8	1	late increasing	0.0142807	0.9354	0
MYB	2	decreasing	-0.269665	-0.889505	0
MYCL	2	decreasing	-0.456919	-0.998533	1
MYL12B	1	late increasing	0.0544165	0.796506	0
MYL6	3	early increasing	-0.0989814	-0.841831	0
MYLK3	1	late increasing	0.00852273	0.644421	0
MYO10	2	decreasing	-0.339408	-0.995764	1
MYO15B	3	early increasing	0.19568	0.822796	0
MYO1C	1	late increasing	-0.00593662	-0.236402	0
MYO5A	2	decreasing	-0.0282247	-0.369839	0
MYO5B	1	late increasing	0.0295117	0.49154	0
MYOCD	1	late increasing	0.160677	0.931783	0
MYOF	1	late increasing	-0.00436569	-0.629514	0
MYORG	1	late increasing	0.0229777	0.991524	0
MYOZ3	2	decreasing	-0.254246	-0.693219	0
MZT2B	3	early increasing	-0.0783679	-0.804398	0
NABP1	1	late increasing	-0.076232	-0.597038	0
NACC2	3	early increasing	0.209781	0.996023	1
NADSYN1	3	early increasing	0.00696289	0.101024	0
NANOG	2	decreasing	-0.0821055	-0.601041	0
NANOGP8	2	decreasing	-0.4184	-0.749578	0
NAP1L2	2	decreasing	0.197356	0.958509	0
NATD1	1	late increasing	0.130595	0.916221	0
NAV3	2	decreasing	-0.0012782	-0.00477209	0
NBEA	2	decreasing	-0.0950898	-0.90838	0
NDRG1	1	late increasing	0.0808067	0.987375	0
NDRG2	3	early increasing	0.237812	0.93742	1
NEAT1	1	late increasing	0.0531845	0.746224	0
NEB	2	decreasing	0.169871	0.819944	0
NECAB1	2	decreasing	-0.0789811	-0.50116	0
NECAB3	3	early increasing	0.0917984	0.978403	0
NECAP2	3	early increasing	-0.0252507	-0.58496	0
NECTIN2	3	early increasing	0.0135705	0.972553	0
NEDD9	1	late increasing	-0.0282138	-0.550973	0
NELL2	2	decreasing	-0.300881	-0.943968	1
NEU1	3	early increasing	0.0438971	0.737745	0
NEURL1B	2	decreasing	-0.381146	-0.883598	0
NFAM1	3	early increasing	0.251067	0.819123	0
NFIA	2	decreasing	-0.0998313	-0.942735	0
NFIL3	1	late increasing	0.0377399	0.758815	0
NFKB1	3	early increasing	0.0467997	0.48742	0
NFKB2	3	early increasing	-0.0461398	-0.900632	0
NFKBIA	3	early increasing	0.160878	0.983248	1
NFKBIL1	3	early increasing	0.0691036	0.780704	0
NIBAN1	2	decreasing	-0.553267	-0.974293	1
NINL	1	late increasing	0.0286708	0.670921	0
NKAIN1	2	decreasing	-0.251128	-0.924323	1
NKAIN3	2	decreasing	-0.0239534	-0.0764715	0
NKX2-5	1	late increasing	0.0203159	0.907247	0
NKX3-1	1	late increasing	-0.0745661	-0.851026	0
NKX3-2	3	early increasing	0.316289	0.959103	1
NLGN1	2	decreasing	-0.287477	-0.849044	0
NLGN3	2	decreasing	0.0226052	0.209319	0
NOG	3	early increasing	0.15417	0.906671	1
NOPCHAP1	2	decreasing	-0.0334729	-0.725876	0
NOS1	2	decreasing	-0.0942844	-0.283134	0
NOTCH1	2	decreasing	-0.242139	-0.949552	1
NOTCH2NLC	2	decreasing	0.114615	0.938998	0
NOTUM	3	early increasing	0.801054	0.97194	1
NOVA1	2	decreasing	0.0746048	0.27431	0
NOVA2	2	decreasing	-0.103029	-0.774832	0
NPAS1	3	early increasing	0.466795	0.988487	1
NPBWR1	3	early increasing	0.277982	0.903476	1
NPFFR2	3	early increasing	0.667069	0.994023	1
NPIPA2	2	decreasing	-0.12721	-0.305915	0
NPIPP1	2	decreasing	-0.205523	-0.752739	0
NPR1	2	decreasing	-0.36379	-0.813628	0
NPR2	2	decreasing	0.110167	0.906262	0
NPTX1	2	decreasing	0.250431	0.854081	0
NR2F2	3	early increasing	0.0317565	0.863401	0
NR2F6	3	early increasing	-0.0964672	-0.890036	0
NR5A1	3	early increasing	0.463983	0.826316	0
NRIP1	1	late increasing	0.0666115	0.922483	0
NRK	1	late increasing	-0.0171861	-0.966825	0
NRP1	1	late increasing	-0.103684	-0.876004	0
NRXN2	2	decreasing	-0.102798	-0.80134	0
NSDHL	3	early increasing	0.123004	0.946523	1
NTN1	2	decreasing	-0.177848	-0.90329	1
NTNG1	3	early increasing	0.167523	0.903243	1
NTS	3	early increasing	0.161391	0.994292	1
NTSR1	2	decreasing	0.0605453	0.271639	0
NUAK1	3	early increasing	0.317301	0.990751	1
NUAK2	1	late increasing	-0.0128779	-0.391527	0
NUDT16L2P	2	decreasing	0.00417286	0.0181158	0
NUDT18	1	late increasing	0.0358622	0.639107	0
NUDT3	2	decreasing	-0.0889521	-0.888527	0
NUDT4P2	3	early increasing	0.237509	0.613289	0
NUP153-AS1	3	early increasing	0.10193	0.498404	0
NXPH2	1	late increasing	-0.0860267	-0.804536	0
NXPH3	1	late increasing	0.0375549	0.588311	0
OAF	1	late increasing	-0.0283351	-0.263198	0
OBSL1	1	late increasing	-0.0220514	-0.941486	0
ODF2	3	early increasing	0.190038	0.993501	1
OGFR	3	early increasing	-0.0242638	-0.585981	0
OLFML2A	2	decreasing	-0.0372295	-0.18732	0
OLFML2B	2	decreasing	-0.346653	-0.786074	0
OLFML3	1	late increasing	-0.00341881	-0.168404	0
ONECUT2	2	decreasing	-0.074733	-0.830733	0
OPCML	3	early increasing	0.00305624	0.0247136	0
OPN3	1	late increasing	-0.0220989	-0.624784	0
OPTN	1	late increasing	-0.147783	-0.887638	0
OR2A9P	2	decreasing	-0.300416	-0.501283	0
OR7E12P	2	decreasing	0.23262	0.851638	0
OSBPL5	1	late increasing	0.0957717	0.95705	0
OSBPL9	1	late increasing	0.0432227	0.84559	0
OSTF1	1	late increasing	0.164595	0.761137	0
OTX2	2	decreasing	-0.772062	-0.98938	1
OVOL1	3	early increasing	0.0589537	0.870545	0
OVOL2	3	early increasing	0.209635	0.924751	1
P2RX4	1	late increasing	0.0123214	0.146942	0
P2RY1	2	decreasing	-0.43282	-0.970838	1
P2RY2	1	late increasing	0.0134645	0.871646	0
P4HA2	3	early increasing	0.130881	0.962644	1
PACSIN3	1	late increasing	-0.0474798	-0.906035	0
PAK6	1	late increasing	6.57911e-06	0.000121426	0
PALD1	2	decreasing	-0.112348	-0.72441	0
PALLD	1	late increasing	-0.000213561	-0.0354807	0
PALS2	2	decreasing	0.000782749	0.0132916	0
PAPLN	2	decreasing	-0.164326	-0.806384	0
PAPSS2	2	decreasing	-0.390775	-0.991867	1
PAQR5	2	decreasing	-0.372189	-0.872257	0
PARM1	2	decreasing	0.0887857	0.248747	0
PARP14	2	decreasing	0.0114747	0.0604212	0
PARVA	1	late increasing	-0.0319384	-0.829857	0
PBXIP1	3	early increasing	0.128649	0.788845	0
PCAT1	1	late increasing	-0.0792009	-0.843532	0
PCAT14	3	early increasing	0.601755	0.956648	1
PCDH10	1	late increasing	0.0946024	0.944532	0
PCDH17	1	late increasing	0.0172382	0.276306	0
PCDH9	3	early increasing	-0.00779568	-0.842162	0
PCDHAC2	2	decreasing	-0.0813126	-0.334984	0
PCDHB12	2	decreasing	-0.0687361	-0.17577	0
PCLO	2	decreasing	0.268879	0.868121	0
PCNX2	2	decreasing	-0.240092	-0.976416	1
PCSK5	2	decreasing	-0.135748	-0.828964	0
PCSK6	1	late increasing	0.0577645	0.510058	0
PCYT2	1	late increasing	0.042194	0.707732	0
PDCL3P4	2	decreasing	0.0682191	0.310422	0
PDE10A	3	early increasing	0.148383	0.883021	0
PDE3A	2	decreasing	0.208305	0.772963	0
PDGFB	3	early increasing	0.0602676	0.818357	0
PDGFRB	3	early increasing	0.13575	0.987929	1
PDLIM1	1	late increasing	-0.0672108	-0.988489	0
PDLIM2	3	early increasing	0.0111411	0.272443	0
PDLIM3	2	decreasing	-0.456402	-0.81013	0
PDZD2	3	early increasing	0.164321	0.968032	1
PDZD4	2	decreasing	-0.595501	-0.993695	1
PEDS1	3	early increasing	0.0213568	0.842993	0
PEDS1-UBE2V1	1	late increasing	0.0528034	0.861415	0
PELI3	3	early increasing	0.0668018	0.948163	0
PEX6	3	early increasing	0.0342918	0.924071	0
PFKL	3	early increasing	-0.019281	-0.482771	0
PGAP4	2	decreasing	-0.167841	-0.84735	0
PGBD5	2	decreasing	-0.0509426	-0.449338	0
PGM2L1	2	decreasing	-0.206549	-0.797835	0
PGP	3	early increasing	0.0277132	0.416712	0
PHC1	2	decreasing	-0.274196	-0.983246	1
PHC1P1	2	decreasing	-0.252347	-0.970464	1
PHC2	1	late increasing	-0.0584208	-0.931426	0
PHETA2	3	early increasing	-0.0346205	-0.781515	0
PHLDB3	1	late increasing	0.00176653	0.0187181	0
PHYHIP	2	decreasing	-0.119069	-0.652493	0
PI4K2B	3	early increasing	0.193879	0.922827	1
PI4KAP1	1	late increasing	0.0406367	0.762811	0
PI4KAP2	1	late increasing	0.0452758	0.867757	0
PIANP	2	decreasing	-0.131006	-0.564001	0
PIEZO1	1	late increasing	0.00268817	0.192913	0
PIEZO2	1	late increasing	-0.105473	-0.909699	0
PIFO	3	early increasing	0.0884549	0.953796	0
PIK3R5	2	decreasing	0.228417	0.822221	0
PIM2	2	decreasing	-0.190486	-0.874215	0
PIM3	1	late increasing	-0.202753	-0.989675	0
PINK1	3	early increasing	0.570946	0.990639	1
PIPOX	2	decreasing	-0.237349	-0.986208	1
PITX1	3	early increasing	0.0587444	0.811149	0
PKDCC	1	late increasing	-0.0759813	-0.997331	0
PKIA	2	decreasing	-0.189287	-0.892962	0
PKLR	2	decreasing	-0.145328	-0.805451	0
PKN3	1	late increasing	0.0206563	0.397589	0
PKNOX2	1	late increasing	-0.00473674	-0.62978	0
PKP1	1	late increasing	0.0214507	0.30272	0
PKP2	1	late increasing	-0.00233928	-0.157039	0
PKP3	1	late increasing	-0.00221197	-0.149453	0
PLA2G2A	1	late increasing	0.00990065	0.688972	0
PLAT	2	decreasing	0.369745	0.912222	0
PLCH1	2	decreasing	0.393179	0.996088	0
PLCL2	2	decreasing	-0.126756	-0.835979	0
PLEKHA6	1	late increasing	-0.0244447	-0.89097	0
PLEKHA7	1	late increasing	-0.11004	-0.975907	0
PLEKHB1	2	decreasing	-0.238596	-0.839807	0
PLEKHG4B	3	early increasing	-0.0113658	-0.520682	0
PLEKHH2	2	decreasing	-0.00246456	-0.00565266	0
PLEKHH3	3	early increasing	0.384551	0.993968	1
PLEKHM1P1	3	early increasing	0.0342941	0.443915	0
PLEKHM2	3	early increasing	0.0074642	0.220965	0
PLK2	1	late increasing	0.0833084	0.4936	0
PLOD2	3	early increasing	0.150844	0.889788	0
PLP1	2	decreasing	-0.215229	-0.979336	1
PLPP1	3	early increasing	0.0210497	0.3358	0
PLPPR5	2	decreasing	-0.0465729	-0.332948	0
PLXNA2	1	late increasing	0.0373685	0.978687	0
PLXNA4	2	decreasing	0.320402	0.919696	0
PLXNC1	1	late increasing	0.0640323	0.895216	0
PLXND1	3	early increasing	0.219529	0.996833	1
PMM1	3	early increasing	0.0115967	0.0532237	0
PNMA3	2	decreasing	-0.698082	-0.989303	1
PNPLA5	2	decreasing	-0.450152	-0.92283	1
POLD4	3	early increasing	0.101951	0.813762	0
POLR3G	2	decreasing	-0.511297	-0.993905	1
POM121B	2	decreasing	-0.136935	-0.967262	1
POSTN	1	late increasing	0.176894	0.97484	0
POTEC	2	decreasing	0.122595	0.862521	0
POU2F2	2	decreasing	0.0562359	0.341612	0
POU3F1	2	decreasing	-0.551209	-0.952256	1
POU3F3	3	early increasing	0.388653	0.963168	1
POU3F4	2	decreasing	-0.121802	-0.755141	0
POU4F1	3	early increasing	0.764683	0.975998	1
PPARGC1A	1	late increasing	0.0349455	0.775219	0
PPARGC1B	2	decreasing	-0.172749	-0.910247	1
PPCS	3	early increasing	0.0900144	0.397319	0
PPFIA3	3	early increasing	0.301839	0.955004	1
PPFIA4	2	decreasing	0.00743065	0.0604327	0
PPFIBP2	1	late increasing	-0.0451747	-0.984264	0
PPIB	3	early increasing	0.0134818	0.604798	0
PPIC	1	late increasing	-0.0965232	-0.498343	0
PPM1E	2	decreasing	-0.0193961	-0.105331	0
PPM1L	3	early increasing	-0.0248248	-0.509638	0
PPP1R13L	3	early increasing	-0.00157306	-0.089922	0
PPP1R15A	3	early increasing	0.101181	0.821311	0
PPP1R16B	2	decreasing	-0.169816	-0.886053	0
PPP1R17	2	decreasing	-0.985254	-0.969578	1
PPP1R1B	2	decreasing	-0.240106	-0.963988	1
PPP1R3D	1	late increasing	-0.0810724	-0.713532	0
PPP1R3F	3	early increasing	-0.00877789	-0.27039	0
PPP1R9B	3	early increasing	0.0813531	0.969999	0
PPP2R2B	2	decreasing	-0.553847	-0.990147	1
PPP2R2C	2	decreasing	0.468864	0.992125	0
PPP2R5B	3	early increasing	0.135986	0.759312	0
PPP3CC	1	late increasing	-0.113099	-0.6884	0
PRADC1	1	late increasing	0.0447002	0.284346	0
PRC1	3	early increasing	0.018089	0.415336	0
PRDM14	2	decreasing	-1.60261	-0.994596	1
PRDX4	3	early increasing	0.170314	0.888398	0
PRELID2	2	decreasing	-0.0109527	-0.0409921	0
PREX1	3	early increasing	0.28881	0.991801	1
PREX2	2	decreasing	-0.134171	-0.894188	0
PRICKLE1	2	decreasing	-0.57519	-0.985326	1
PRICKLE2	1	late increasing	0.0673259	0.85812	0
PRICKLE3	3	early increasing	0.000294815	0.00956528	0
PRKCB	2	decreasing	-0.393931	-0.820483	0
PRKCD	3	early increasing	0.136288	0.935513	1
PRKCH	1	late increasing	0.00526562	0.281355	0
PRKCQ	2	decreasing	-0.199543	-0.893302	0
PRKCQ-AS1	2	decreasing	-0.536021	-0.95713	1
PRKD1	3	early increasing	0.404945	0.978659	1
PRLR	1	late increasing	0.00774453	0.846178	0
PROCR	2	decreasing	0.108514	0.389733	0
PRODH	3	early increasing	0.0825769	0.85011	0
PROKR1	2	decreasing	0.253389	0.810228	0
PROM2	3	early increasing	0.0620511	0.690054	0
PROS1	3	early increasing	0.895028	0.838917	0
PROSER2	3	early increasing	-0.219319	-0.737402	0
PRPH	1	late increasing	0.197073	0.932524	0
PRR14	3	early increasing	0.046762	0.81522	0
PRR15	3	early increasing	0.361483	0.980893	1
PRR36	2	decreasing	-0.18189	-0.890668	0
PRR5-ARHGAP8	1	late increasing	-0.0825279	-0.524832	0
PRRG4	1	late increasing	0.242297	0.924801	0
PRRT1B	1	late increasing	0.0445195	0.861057	0
PRRT2	2	decreasing	0.241588	0.972645	0
PRRT4	1	late increasing	-0.00719833	-0.419944	0
PRSS12	1	late increasing	0.0958298	0.89408	0
PRSS23	1	late increasing	0.0034834	0.1105	0
PRSS27	3	early increasing	0.210521	0.77826	0
PRSS8	3	early increasing	-0.041357	-0.986183	0
PRTG	1	late increasing	0.0396236	0.975577	0
PSAT1	2	decreasing	-0.337295	-0.920146	1
PSD4	3	early increasing	0.12529	0.965416	1
PSIP1	2	decreasing	-0.39282	-0.980928	1
PSMB8	2	decreasing	-0.15495	-0.646012	0
PSMD9	3	early increasing	-0.0128002	-0.091037	0
PSTPIP2	1	late increasing	0.0211985	0.569105	0
PTAR1	2	decreasing	0.00195072	0.0260022	0
PTH1R	3	early increasing	0.657696	0.974857	1
PTK2B	1	late increasing	0.0672797	0.539434	0
PTK7	3	early increasing	-0.0221847	-0.932641	0
PTPN3	3	early increasing	0.0750973	0.921224	0
PTPN5	2	decreasing	-0.124218	-0.465452	0
PTPRD	2	decreasing	0.190267	0.927856	0
PTPRF	3	early increasing	0.0146952	0.461741	0
PTPRG	2	decreasing	-0.183497	-0.979613	1
PTPRM	1	late increasing	0.0764184	0.91961	0
PTPRU	3	early increasing	0.30721	0.997035	1
PTPRZ1	2	decreasing	-0.244478	-0.994744	1
PTS	1	late increasing	-0.0207516	-0.307164	0
PURA	1	late increasing	-0.0631707	-0.684647	0
PVT1	2	decreasing	-0.138979	-0.971432	1
PWAR5	2	decreasing	0.109201	0.736979	0
PWWP2B	3	early increasing	0.0408578	0.949956	0
PXN	3	early increasing	-0.00263212	-0.0964901	0
PYGL	2	decreasing	-0.409713	-0.970214	1
PYGM	2	decreasing	-0.170573	-0.770587	0
QPCT	1	late increasing	0.182457	0.958909	0
QPRT	3	early increasing	-0.00795359	-0.191794	0
QSER1	2	decreasing	0.134507	0.973279	0
RAB11FIP1	1	late increasing	-0.0392418	-0.955179	0
RAB20	1	late increasing	-0.284886	-0.997352	0
RAB25	1	late increasing	0.0396397	0.845683	0
RAB31	1	late increasing	0.0792192	0.9812	0
RAB32	1	late increasing	0.0985579	0.324589	0
RAB38	2	decreasing	-0.847839	-0.980138	1
RAB39A	2	decreasing	0.0454912	0.262178	0
RAB3A	2	decreasing	-0.25372	-0.871302	0
RAB3C	2	decreasing	-0.41159	-0.959553	1
RAB4B	3	early increasing	0.0199491	0.527858	0
RAB6B	2	decreasing	-0.226803	-0.645028	0
RABEP2	3	early increasing	-0.0735622	-0.82172	0
RABGAP1L	2	decreasing	-0.288254	-0.98412	1
RABGGTA	1	late increasing	0.0376668	0.625373	0
RAET1E-AS1.1	3	early increasing	-0.114684	-0.287936	0
RAI1	3	early increasing	0.1424	0.920201	1
RALGAPA1P1	2	decreasing	0.0623956	0.685192	0
RAMP2-AS1	2	decreasing	0.35362	0.950764	0
RAP2B	3	early increasing	-0.00681965	-0.373518	0
RAPGEFL1	2	decreasing	0.237204	0.989679	0
RARRES2	1	late increasing	-0.0641757	-0.951126	0
RASA3	2	decreasing	-0.353542	-0.867034	0
RASEF	3	early increasing	0.161063	0.793938	0
RASGEF1B	3	early increasing	0.469197	0.97334	1
RASGRF1	1	late increasing	0.00803471	0.375245	0
RASGRP1	1	late increasing	-0.0454366	-0.740256	0
RASGRP2	2	decreasing	-0.534559	-0.943327	1
RASL10A	2	decreasing	0.399832	0.973469	0
RASL12	3	early increasing	0.228457	0.741657	0
RASSF1	3	early increasing	-0.284498	-0.849753	0
RASSF10	1	late increasing	-0.0415996	-0.735535	0
RASSF2	3	early increasing	-0.0114158	-0.434052	0
RASSF5	2	decreasing	0.0765361	0.313978	0
RASSF7	1	late increasing	0.0167079	0.272584	0
RASSF9	3	early increasing	0.116539	0.96732	1
RBBP8NL	3	early increasing	0.0169302	0.74219	0
RBFOX3	2	decreasing	0.132113	0.67315	0
RBM38	3	early increasing	-0.0117422	-0.262112	0
RBM43	2	decreasing	-0.236417	-0.635864	0
RBMS3	3	early increasing	1.33554	0.988281	1
RBP1	2	decreasing	-0.257871	-0.436217	0
RCAN1	3	early increasing	-0.0488818	-0.460104	0
RCAN2	3	early increasing	0.15535	0.931508	1
RCOR2	2	decreasing	-0.449892	-0.991486	1
REEP4	1	late increasing	-0.0473009	-0.905207	0
RENO1	3	early increasing	0.305608	0.975137	1
REPIN1	3	early increasing	-0.120269	-0.980831	0
RESF1	2	decreasing	0.026325	0.786056	0
RET	2	decreasing	-0.0924292	-0.831726	0
RFLNA	3	early increasing	0.232624	0.992155	1
RGL2	3	early increasing	0.0342977	0.688495	0
RGMA	2	decreasing	-0.188716	-0.965944	1
RGPD6	3	early increasing	0.793605	0.986713	1
RGS17	2	decreasing	-0.237964	-0.909714	1
RGS3	1	late increasing	0.0111271	0.701599	0
RGS7	2	decreasing	0.0938105	0.37624	0
RGS7BP	2	decreasing	-0.133263	-0.708364	0
RHBDF1	3	early increasing	0.0318313	0.607586	0
RHOB	1	late increasing	0.016524	0.981153	0
RHOBTB3	1	late increasing	-0.00348576	-0.685279	0
RHOC	1	late increasing	0.0373817	0.954518	0
RHOD	1	late increasing	-0.0282356	-0.36044	0
RHOU	1	late increasing	0.0677149	0.959635	0
RIF1	2	decreasing	-0.0582982	-0.820681	0
RILP	1	late increasing	-0.42307	-0.975079	0
RIMBP3	3	early increasing	0.0277419	0.912682	0
RIMKLA	2	decreasing	-0.393403	-0.974106	1
RIN3	1	late increasing	0.0622792	0.918013	0
RIPK4	3	early increasing	0.110567	0.934777	1
RIPOR1	3	early increasing	0.208512	0.952526	1
RIPOR2	1	late increasing	-0.0727538	-0.965313	0
RMRP.1	3	early increasing	-0.000102324	-0.0721163	0
RMST	2	decreasing	0.130847	0.977241	0
RN7SK	1	late increasing	0.000287175	0.667267	0
RN7SL1	3	early increasing	-0.000417143	-0.804998	0
RN7SL2	3	early increasing	-0.00073824	-0.933209	0
RN7SL4P	3	early increasing	-0.0010609	-0.157655	0
RND3	2	decreasing	-1.24146	-0.974353	1
RNF112	2	decreasing	0.682162	0.897351	0
RNF125	2	decreasing	-0.388634	-0.959871	1
RNF149	3	early increasing	-0.0204182	-0.174821	0
RNF152	3	early increasing	0.125793	0.881871	0
RNF19B	3	early increasing	0.0110885	0.224521	0
RNF215	3	early increasing	-0.0607136	-0.386248	0
RNF217	3	early increasing	0.253548	0.972205	1
RNF43	1	late increasing	0.010576	0.640358	0
RNPEPL1	3	early increasing	0.00263304	0.0400543	0
ROR1	2	decreasing	-0.216894	-0.980102	1
ROR2	3	early increasing	0.23418	0.961712	1
RORB	2	decreasing	-0.318785	-0.884756	0
RPL13AP5	3	early increasing	-0.132039	-0.421185	0
RPL13P12	3	early increasing	-0.172431	-0.964915	0
RPL18A	3	early increasing	-0.0407618	-0.857496	0
RPL18AP3	3	early increasing	0.0838364	0.374026	0
RPP25	2	decreasing	-0.507414	-0.982578	1
RPPH1	3	early increasing	-6.27819e-05	-0.568475	0
RPS20P22	2	decreasing	0.151512	0.65577	0
RPS6KA4	1	late increasing	0.00406036	0.0974322	0
RRAGD	2	decreasing	0.317933	0.925819	0
RREB1	3	early increasing	0.0283938	0.991136	0
RRN3P1	2	decreasing	-0.00580631	-0.0212664	0
RRP15	2	decreasing	-0.0670798	-0.602772	0
RSPO4	2	decreasing	-0.0597935	-0.351452	0
RTL5	1	late increasing	0.244305	0.979575	0
RTN2	3	early increasing	0.0515397	0.478306	0
RTN4RL1	3	early increasing	0.0353168	0.786924	0
RTN4RL2	2	decreasing	-0.325205	-0.943801	1
RUBCNL	1	late increasing	0.0229816	0.699002	0
RUNX1	1	late increasing	-0.0119807	-0.331565	0
RYR2	3	early increasing	0.202704	0.954669	1
S100A11	1	late increasing	0.0179129	0.961276	0
S100A13	1	late increasing	-0.0119	-0.287255	0
S100A16	1	late increasing	-0.0345869	-0.859121	0
SACS	2	decreasing	-0.200457	-0.967817	1
SALL2	2	decreasing	-0.331455	-0.998191	1
SAMD1	3	early increasing	0.278668	0.994237	1
SAMD11	3	early increasing	0.40564	0.983431	1
SAMD14	3	early increasing	0.161583	0.922332	1
SAMD4A	3	early increasing	0.0481402	0.721545	0
SAMHD1	2	decreasing	0.0286015	0.48536	0
SAP30L	1	late increasing	-0.0628325	-0.915223	0
SAPCD2	3	early increasing	-0.16147	-0.896786	0
SARM1	2	decreasing	-0.383649	-0.928855	1
SASH1	2	decreasing	-0.13331	-0.893099	0
SATB1	3	early increasing	0.214152	0.995599	1
SBF2-AS1	3	early increasing	0.0163037	0.863074	0
SBK2	1	late increasing	-0.0121697	-0.206873	0
SCARA3	3	early increasing	0.0155634	0.212608	0
SCARF2	3	early increasing	0.179758	0.982219	1
SCHIP1	2	decreasing	0.158798	0.702933	0
SCN4A	2	decreasing	-0.174397	-0.911701	1
SCN8A	2	decreasing	-0.0261373	-0.217391	0
SCO2	3	early increasing	-0.217734	-0.809974	0
SCRN2	3	early increasing	0.10085	0.793505	0
SCUBE3	1	late increasing	0.0216433	0.880421	0
SDC1	2	decreasing	-0.6766	-0.991888	1
SDC2	3	early increasing	0.0612551	0.92569	0
SDC4	1	late increasing	0.0235942	0.609944	0
SDK1	1	late increasing	0.027151	0.751582	0
SDK2	3	early increasing	0.272622	0.987714	1
SEC14L5	2	decreasing	-0.278085	-0.890708	0
SELENOM	1	late increasing	-0.0188988	-0.751922	0
SELENOO	3	early increasing	-0.108446	-0.951974	0
SEMA3A	2	decreasing	-0.24519	-0.993407	1
SEMA3B	1	late increasing	0.0900155	0.87115	0
SEMA3C	1	late increasing	-0.00923051	-0.397729	0
SEMA3D	1	late increasing	-0.0394738	-0.963896	0
SEMA3E	1	late increasing	0.0268807	0.823909	0
SEMA3F	3	early increasing	0.0441718	0.95038	0
SEMA3G	2	decreasing	0.019193	0.107605	0
SEMA4A	2	decreasing	-0.158389	-0.726279	0
SEMA5A	1	late increasing	-0.0286033	-0.384735	0
SEMA6D	1	late increasing	0.0632915	0.910978	0
SEMA7A	3	early increasing	-0.110032	-0.966137	0
SEPHS1	2	decreasing	-0.44859	-0.995903	1
SEPTIN11	1	late increasing	0.0489306	0.87371	0
SEPTIN3	2	decreasing	-0.251323	-0.991862	1
SEPTIN6	3	early increasing	0.023719	0.497561	0
SEPTIN8	1	late increasing	-0.0135653	-0.756843	0
SERPINB6	3	early increasing	0.140782	0.815815	0
SERPINB8	3	early increasing	0.366619	0.967747	1
SERPINB9	1	late increasing	0.109147	0.985939	0
SERTAD1	3	early increasing	0.136124	0.959193	1
SERTAD2	3	early increasing	0.197849	0.976405	1
SERTAD3	3	early increasing	0.0801044	0.935564	0
SERTAD4	3	early increasing	0.353208	0.985208	1
SESN2	3	early increasing	-0.24599	-0.872971	0
SESN3	1	late increasing	0.00763532	0.927689	0
SETD7	1	late increasing	0.00397957	0.0445367	0
SEZ6	2	decreasing	-0.0056574	-0.029192	0
SEZ6L	3	early increasing	0.09659	0.966812	0
SFMBT1	2	decreasing	-0.21345	-0.949996	1
SFMBT2	1	late increasing	-0.0292362	-0.907815	0
SFN	3	early increasing	0.160512	0.861592	0
SFRP5	2	decreasing	0.735143	0.970461	0
SGK1	3	early increasing	0.20786	0.968806	1
SGMS1	1	late increasing	0.00662168	0.151858	0
SGPP1	1	late increasing	-0.00439435	-0.362297	0
SGSM3	3	early increasing	0.0879481	0.943564	0
SH2D4A	1	late increasing	0.0399878	0.842794	0
SH3BP5	1	late increasing	-0.055836	-0.632225	0
SH3GLB2	3	early increasing	-0.00304928	-0.118728	0
SH3KBP1	1	late increasing	-0.0261596	-0.541501	0
SH3RF1	3	early increasing	0.134419	0.964732	1
SH3TC1	1	late increasing	0.0960744	0.822445	0
SHANK1	2	decreasing	-0.0342036	-0.251656	0
SHB	3	early increasing	0.344088	0.974173	1
SHC2	3	early increasing	0.921475	0.988969	1
SHD	1	late increasing	0.0536293	0.936079	0
SHFL	2	decreasing	-0.0514025	-0.213911	0
SHISA3	3	early increasing	-0.159369	-0.907643	0
SHISAL1	2	decreasing	-0.617373	-0.992993	1
SHROOM1	3	early increasing	-0.0897732	-0.512503	0
SIL1	3	early increasing	0.0873468	0.613211	0
SIPA1L2	3	early increasing	0.211412	0.94918	1
SIRT2	3	early increasing	0.160718	0.945991	1
SIX3	3	early increasing	0.0855439	0.634509	0
SLC10A3	1	late increasing	0.0255652	0.527018	0
SLC12A4	1	late increasing	0.0214929	0.669414	0
SLC15A1	1	late increasing	0.000264003	0.00685654	0
SLC16A1-AS1	2	decreasing	-0.397942	-0.941565	1
SLC16A3	3	early increasing	0.0707965	0.949766	0
SLC16A5	3	early increasing	-0.0285113	-0.360646	0
SLC16A6	1	late increasing	0.024372	0.933276	0
SLC19A3	1	late increasing	0.0212339	0.142418	0
SLC1A2	2	decreasing	-0.0995225	-0.396966	0
SLC1A3	1	late increasing	-0.0673629	-0.766596	0
SLC1A6	2	decreasing	-0.632442	-0.968248	1
SLC20A2	3	early increasing	0.0430189	0.881763	0
SLC22A18	1	late increasing	0.144575	0.85042	0
SLC22A23	1	late increasing	-0.0849171	-0.925658	0
SLC24A2	2	decreasing	-0.179234	-0.852632	0
SLC25A12	2	decreasing	0.107899	0.229585	0
SLC25A21	2	decreasing	-0.00254406	-0.00527867	0
SLC25A53	2	decreasing	-0.0165471	-0.161039	0
SLC27A2	2	decreasing	-0.746499	-0.964284	1
SLC29A4	3	early increasing	0.00259765	0.0423493	0
SLC2A1	1	late increasing	-0.214647	-0.997854	0
SLC2A12	1	late increasing	0.0768992	0.783059	0
SLC2A3	3	early increasing	-0.0243907	-0.651026	0
SLC2A3P1	3	early increasing	2.30898e-18	NaN	0
SLC30A2	1	late increasing	0.00968874	0.311299	0
SLC30A3	2	decreasing	-0.602891	-0.92964	1
SLC38A10	3	early increasing	0.105427	0.91301	1
SLC38A4	2	decreasing	-0.181945	-0.7752	0
SLC39A11	1	late increasing	-0.0176174	-0.373507	0
SLC39A8	1	late increasing	0.075908	0.975221	0
SLC3A2	1	late increasing	-0.0560936	-0.878728	0
SLC43A1	2	decreasing	-0.382377	-0.988136	1
SLC44A2	3	early increasing	0.0748398	0.887065	0
SLC4A2	1	late increasing	-0.0339494	-0.989696	0
SLC52A2	3	early increasing	-0.0988235	-0.954235	0
SLC66A1	3	early increasing	0.0236774	0.698069	0
SLC66A2	3	early increasing	-0.111024	-0.780885	0
SLC6A15	2	decreasing	-0.43735	-0.966052	1
SLC6A2	1	late increasing	0.25338	0.91975	0
SLC7A11	2	decreasing	0.0561747	0.14088	0
SLC7A2	1	late increasing	-0.0405354	-0.982962	0
SLC7A3	3	early increasing	0.168463	0.993154	1
SLC7A4	1	late increasing	-0.00177708	-0.0890857	0
SLC7A5	1	late increasing	-0.0223886	-0.836226	0
SLC7A5P1	3	early increasing	0.166004	0.751506	0
SLC7A7	1	late increasing	0.0479981	0.450072	0
SLC8A1	1	late increasing	-0.000582076	-0.161563	0
SLC8A2	2	decreasing	0.00503508	0.0414395	0
SLC9A3R1	3	early increasing	0.0435375	0.850995	0
SLC9A7P1	2	decreasing	0.161688	0.497132	0
SLCO1A2	2	decreasing	0.144353	0.632483	0
SLCO2A1	1	late increasing	0.0201981	0.881658	0
SLCO3A1	2	decreasing	-0.00552606	-0.0671906	0
SLCO5A1	2	decreasing	-0.0605545	-0.861419	0
SLFN12	3	early increasing	0.0955121	0.764535	0
SLFN5	3	early increasing	0.426904	0.961064	1
SLIT3	1	late increasing	0.0227455	0.642333	0
SMAD6	3	early increasing	0.225212	0.962565	1
SMAD7	3	early increasing	0.260321	0.995695	1
SMAD9	3	early increasing	0.487541	0.952809	1
SMAGP	1	late increasing	0.0494947	0.657322	0
SMARCA2	1	late increasing	0.0118919	0.87485	0
SMARCD3	3	early increasing	0.214145	0.939595	1
SMIM10L2A	2	decreasing	-0.40574	-0.968701	1
SMIM24	2	decreasing	-0.0562112	-0.14684	0
SMIM29	3	early increasing	0.259453	0.718479	0
SMIM32	3	early increasing	0.150105	0.965137	1
SMPD1	1	late increasing	0.0261343	0.503594	0
SMTN	1	late increasing	0.0106491	0.740388	0
SMTNL2	1	late increasing	-0.00563109	-0.843403	0
SMYD2	1	late increasing	0.026951	0.396518	0
SNCB	2	decreasing	-0.0952171	-0.425367	0
SNED1	3	early increasing	0.175873	0.982975	1
SNHG14	2	decreasing	0.0843341	0.878056	0
SNHG4	2	decreasing	0.0609727	0.62086	0
SNRPD1	2	decreasing	-0.13196	-0.384897	0
SNRPF	2	decreasing	-0.0119674	-0.0915331	0
SNTG2	2	decreasing	0.317378	0.834719	0
SNTG2-AS1	2	decreasing	-0.15122	-0.521202	0
SNX18	3	early increasing	0.0790978	0.955917	0
SOBP	2	decreasing	0.0976382	0.710349	0
SOCS1	1	late increasing	0.0280575	0.543911	0
SOCS2	3	early increasing	0.955104	0.983688	1
SOCS3	1	late increasing	0.0672713	0.852816	0
SOGA3	2	decreasing	0.142429	0.46223	0
SORBS1	2	decreasing	0.0780295	0.547819	0
SORBS2	2	decreasing	-0.4865	-0.994516	1
SORCS1	2	decreasing	-0.22868	-0.680148	0
SORCS2	3	early increasing	0.211223	0.583526	0
SOWAHA	1	late increasing	0.00428569	0.878389	0
SOWAHB	1	late increasing	0.0158243	0.854495	0
SOWAHC	3	early increasing	0.045966	0.851938	0
SOX2	2	decreasing	-0.354361	-0.940936	1
SOX3	2	decreasing	-0.522021	-0.982233	1
SOX7	1	late increasing	-0.0134425	-0.237887	0
SOX8	2	decreasing	-0.535687	-0.963346	1
SP4	2	decreasing	-0.00976213	-0.228693	0
SP6	1	late increasing	0.0117359	0.967254	0
SPAG1	3	early increasing	1.05898	0.97763	1
SPARC	1	late increasing	0.0120755	0.535845	0
SPARCL1	1	late increasing	0.002143	0.346402	0
SPATA2L	3	early increasing	0.0674229	0.401686	0
SPHK1	1	late increasing	0.138604	0.96085	0
SPIB	2	decreasing	-0.12106	-0.603683	0
SPINT1	3	early increasing	-0.0561505	-0.965901	0
SPINT2	1	late increasing	-0.0466762	-0.701226	0
SPIRE2	1	late increasing	-0.0524027	-0.952328	0
SPNS2	1	late increasing	0.00247773	0.662086	0
SPOCK1	2	decreasing	0.197838	0.60167	0
SPOPL	1	late increasing	-0.0222555	-0.491425	0
SPRED3	2	decreasing	-0.0195378	-0.239381	0
SPRY1	2	decreasing	-0.201791	-0.752621	0
SPSB1	1	late increasing	0.133315	0.978335	0
SPSB3	3	early increasing	-0.0861302	-0.956637	0
SPSB4	1	late increasing	-0.0346462	-0.955244	0
SPTSSB	1	late increasing	-0.0578191	-0.869835	0
SRC	1	late increasing	-0.00701939	-0.407932	0
SRGAP1	2	decreasing	-0.0851824	-0.555409	0
SRGAP3	2	decreasing	0.0923254	0.683745	0
SSH3	3	early increasing	0.0648041	0.857964	0
SSTR1	1	late increasing	0.0606038	0.907194	0
SSTR2	2	decreasing	-0.317716	-0.954229	1
ST3GAL1	1	late increasing	-0.0567875	-0.815884	0
ST6GAL1	2	decreasing	-0.237659	-0.944721	1
ST6GAL2	2	decreasing	0.0928235	0.652544	0
ST8SIA2	1	late increasing	-0.0861423	-0.41844	0
ST8SIA3	2	decreasing	-0.376136	-0.941744	1
STAC2	2	decreasing	0.227858	0.558948	0
STAMBPL1	2	decreasing	-0.49556	-0.986428	1
STAP2	1	late increasing	0.0572732	0.553446	0
STARD10	1	late increasing	0.0140087	0.864554	0
STARD8	3	early increasing	0.128287	0.924213	1
STARD9	2	decreasing	0.00540829	0.0888357	0
STAT6	3	early increasing	0.127325	0.952274	1
STC1	2	decreasing	-0.0695345	-0.90437	0
STEAP2	2	decreasing	0.016305	0.184204	0
STK10	3	early increasing	-0.0714377	-0.912746	0
STK33	2	decreasing	-0.147018	-0.580821	0
STOM	1	late increasing	0.010748	0.977666	0
STON1	3	early increasing	0.047166	0.635363	0
STRA6	2	decreasing	-0.221386	-0.89531	0
STRIP2	2	decreasing	0.179409	0.635652	0
STS	1	late increasing	0.0142375	0.491142	0
STX18-AS1	2	decreasing	-0.031993	-0.38321	0
STXBP5L	2	decreasing	-0.000156469	-0.00129138	0
STXBP6	2	decreasing	-1.0168	-0.982502	1
STYK1	3	early increasing	0.324546	0.851819	0
SUN2	1	late increasing	0.0515406	0.941163	0
SUNO1	3	early increasing	0.281167	0.870787	0
SUSD1	3	early increasing	0.0412974	0.816518	0
SUSD2	3	early increasing	0.264531	0.978787	1
SVEP1	1	late increasing	0.00133737	0.128792	0
SVIL	3	early increasing	0.00775161	0.201692	0
SYBU	1	late increasing	0.0176199	0.550241	0
SYDE2	3	early increasing	0.122649	0.957398	1
SYN3	2	decreasing	-0.0181074	-0.190017	0
SYNC	1	late increasing	0.0401992	0.22448	0
SYNDIG1	3	early increasing	0.289656	0.995649	1
SYNGAP1	2	decreasing	-0.0558282	-0.40285	0
SYNGR1	3	early increasing	-0.113191	-0.956827	0
SYNGR2	3	early increasing	-0.0250477	-0.640042	0
SYNJ2	3	early increasing	0.133751	0.920882	1
SYNM	1	late increasing	0.0539453	0.782655	0
SYNPO	1	late increasing	0.0263923	0.603969	0
SYP	2	decreasing	-0.281163	-0.796891	0
SYT1	2	decreasing	-0.497551	-0.998352	1
SYT10	2	decreasing	-0.183692	-0.966616	1
SYT11	2	decreasing	-0.0315871	-0.194452	0
SYT13	2	decreasing	-0.227344	-0.71848	0
SYT14	2	decreasing	0.0999218	0.721269	0
SYT2	2	decreasing	-0.186724	-0.954276	1
SYT3	2	decreasing	-0.0595894	-0.376642	0
SYT6	2	decreasing	-0.00959873	-0.220141	0
SYT7	1	late increasing	0.0348093	0.950114	0
SYTL5	3	early increasing	0.360655	0.957025	1
TACC1	1	late increasing	-0.00144433	-0.110921	0
TACC2	2	decreasing	-0.342903	-0.989023	1
TACR3	2	decreasing	-0.365494	-0.862363	0
TACSTD2	1	late increasing	-0.00612442	-0.950202	0
TAGLN2	1	late increasing	-0.00725712	-0.63806	0
TANC2	1	late increasing	0.00332559	0.236359	0
TBC1D1	1	late increasing	0.0272873	0.821501	0
TBC1D10A	1	late increasing	0.0532653	0.842109	0
TBC1D10B	3	early increasing	0.0206371	0.669392	0
TBC1D12	3	early increasing	0.460067	0.973873	1
TBC1D2	3	early increasing	0.0802381	0.712313	0
TBC1D30	2	decreasing	0.239907	0.955847	0
TBC1D4	2	decreasing	-0.338686	-0.939699	1
TBC1D9	1	late increasing	0.00445002	0.745278	0
TBL2	3	early increasing	-0.0303572	-0.607252	0
TBX3	1	late increasing	0.00416304	0.899448	0
TBX6	3	early increasing	0.0287943	0.22025	0
TCAF1P1	3	early increasing	0.0599166	0.269284	0
TCERG1L	1	late increasing	0.0832355	0.943488	0
TCF7L1	2	decreasing	-0.303851	-0.955217	1
TCIRG1	3	early increasing	0.0933006	0.825835	0
TCP11L2	3	early increasing	0.274722	0.781164	0
TDGF1	2	decreasing	-0.289344	-0.982401	1
TDGF1P3	2	decreasing	-0.246379	-0.888855	0
TEAD3	1	late increasing	0.0222527	0.776802	0
TECPR1	3	early increasing	0.032175	0.426066	0
TEK	2	decreasing	0.00802766	0.0302481	0
TEN1	1	late increasing	-0.012882	-0.0982832	0
TEN1-CDK3	3	early increasing	0.269173	0.903963	1
TENM4	3	early increasing	0.169244	0.976891	1
TENT5A	1	late increasing	-0.0387121	-0.755908	0
TEPSIN	3	early increasing	-0.0166818	-0.462305	0
TERC	3	early increasing	-0.0198015	-0.209658	0
TERF1	2	decreasing	-0.205163	-0.998854	1
TES	3	early increasing	0.281487	0.95993	1
TEX15	2	decreasing	-0.319444	-0.894747	0
TEX264	3	early increasing	-0.0396656	-0.481161	0
TFAP2A	3	early increasing	0.139942	0.962388	1
TFAP2A-AS2	3	early increasing	0.0593822	0.920539	0
TFAP2C	3	early increasing	0.204614	0.990704	1
TFAP2E	3	early increasing	0.172795	0.915968	1
TFCP2L1	3	early increasing	0.0263438	0.956451	0
TFDP2	2	decreasing	-0.0197136	-0.183047	0
TFEB	1	late increasing	-0.00539937	-0.45807	0
TGFBR3	3	early increasing	-0.0693416	-0.878993	0
TGM1	1	late increasing	0.0153762	0.686643	0
TGM2	1	late increasing	0.0155461	0.750354	0
THBS2	2	decreasing	-0.13109	-0.984258	1
THBS3-AS1	2	decreasing	-0.174836	-0.874777	0
THNSL2	1	late increasing	0.102668	0.97185	0
THRB	1	late increasing	0.272784	0.930615	0
THSD7A	3	early increasing	0.593255	0.992863	1
THY1	2	decreasing	-0.409854	-0.982345	1
THY1-AS1	2	decreasing	-0.302355	-0.654902	0
TIAM1	3	early increasing	0.197466	0.982226	1
TIGD7	2	decreasing	-0.143739	-0.659518	0
TIMM17B	3	early increasing	-0.0187885	-0.273873	0
TIMP2	3	early increasing	0.0324137	0.922751	0
TIMP4	2	decreasing	0.324138	0.856745	0
TINAGL1	1	late increasing	-0.000661064	-0.0740294	0
TIPARP	3	early increasing	0.459875	0.966235	1
TJP3	1	late increasing	-0.108249	-0.968678	0
TLCD2	1	late increasing	0.0683378	0.747034	0
TLCD3B	2	decreasing	-0.133763	-0.720668	0
TLE2	3	early increasing	0.21381	0.975313	1
TLE3	1	late increasing	0.0182155	0.890101	0
TLE4	1	late increasing	0.0263065	0.711439	0
TLNRD1	3	early increasing	-0.0717349	-0.588855	0
TM7SF2	3	early increasing	0.0625068	0.890388	0
TMBIM1	3	early increasing	0.0528144	0.495855	0
TMC6	3	early increasing	0.15851	0.941546	1
TMCC3	1	late increasing	0.00692741	0.343928	0
TMCO4	3	early increasing	0.102584	0.967509	1
TMEM102	1	late increasing	-0.115492	-0.754115	0
TMEM131L	2	decreasing	-0.350781	-0.98255	1
TMEM132B	2	decreasing	-0.306836	-0.984013	1
TMEM132D	2	decreasing	0.0658567	0.558504	0
TMEM132E	1	late increasing	0.0226589	0.963943	0
TMEM139	1	late increasing	-0.0407862	-0.285641	0
TMEM145	2	decreasing	-0.325212	-0.743789	0
TMEM151B	2	decreasing	-0.140146	-0.960411	1
TMEM154	3	early increasing	0.186859	0.998096	1
TMEM160	1	late increasing	-0.124386	-0.688864	0
TMEM163	3	early increasing	-0.0278765	-0.334323	0
TMEM164	1	late increasing	-0.00922659	-0.232748	0
TMEM175	3	early increasing	0.139386	0.704966	0
TMEM178B	2	decreasing	0.175561	0.944778	0
TMEM179	2	decreasing	-0.130349	-0.542765	0
TMEM185A	1	late increasing	-0.0230069	-0.271653	0
TMEM187	1	late increasing	0.0543703	0.555089	0
TMEM191B	1	late increasing	-0.000499622	-0.0216241	0
TMEM191C	1	late increasing	0.0885779	0.790187	0
TMEM229A	1	late increasing	-0.0196739	-0.538802	0
TMEM229B	3	early increasing	0.074795	0.909764	0
TMEM238	3	early increasing	-0.156309	-0.611471	0
[truncated: 242 more rows]
