# Supplementary material for: Time-integrated BMP signaling determines fate in a stem cell model for early human development
Source: Nat Commun. 2024 Feb 17;15:1471. doi: 10.1038/s41467-024-45719-9 (PMC10874454; doi:10.1038/s41467-024-45719-9)
Supplement: Supplementary file 6 — Source Data [file 41467_2024_45719_MOESM6_ESM.zip]

Archive with 10 entries (10 files):
- SourceData/SourceData_Fig1.xlsx
- SourceData/SourceData_Fig2.xlsx
- SourceData/SourceData_Fig3.xlsx
- SourceData/SourceData_Fig4.xlsx
- SourceData/SourceData_Fig5.xlsx
- SourceData/SourceData_SI_Fig1.xlsx
- SourceData/SourceData_SI_Fig2.xlsx
- SourceData/SourceData_SI_Fig3.xlsx
- SourceData/SourceData_SI_Fig4.xlsx
- SourceData/SourceData_SI_Fig5.xlsx
