# Supplementary material for: Time-integrated BMP signaling determines fate in a stem cell model for early human development
Source: Nat Commun. 2024 Feb 17;15:1471. doi: 10.1038/s41467-024-45719-9 (PMC10874454; doi:10.1038/s41467-024-45719-9)
Supplement: Supplementary file 6 — Source Data [file 41467_2024_45719_MOESM6_ESM.zip › SourceData/SourceData_Fig1.xlsx]

## Sheet: F
Figure 1F
	time (hours)	history 1	history 2	history 3	history 4	history 5	history 6	history 7	history 8	history 9	history 10	history 11	history 12	history 13	history 14	history 15	history 16	history 17	history 18	history 19	history 20	history 21	history 22	history 23	history 24	history 25	history 26	history 27	history 28	history 29	history 30	history 31	history 32	history 33	history 34	history 35	history 36	history 37	history 38	history 39	history 40	history 41	history 42	history 43	history 44	history 45	history 46	history 47	history 48
	-0.666667	0.0952443	0.312563	0.311646	0.276408	0.276724	0.408419	0.338209	0.513086	0.304571	0.356376	0.32384	0.380703	0.478948	0.214584	0.246964	0.30136	0.217347	0.40758	0.353785	0.38553	0.179453	0.360531	0.336127	0.270629	0.294071	0.31504	0.270865	0.371535	0.15884	0.443662	0.318578	0.290538	0.493086	0.236728	0.274925	0.20334	0.271803	0.348915	0.334632	0.445606	0.271721	0.326999	0.385966	0.268273	0.308168	0.330043	0.18147	0.383945
	-0.333333	0.0950352	0.225677	0.3099	0.080061	0.388843	0.291626	0.326115	0.466411	0.325125	0.378395	0.267873	0.332945	0.280427	0.466847	0.244563	0.206399	0.143174	0.212604	0.364349	0.274472	0.222039	0.320404	0.314664	0.278424	0.257167	0.365209	0.304544	0.233844	0.333751	0.224091	0.341139	0.20491	0.489733	0.307025	0.600701	0.368588	0.244051	0.503497	0.346366	0.311609	0.216018	0.298008	0.44847	0.0750819	0.461953	0.307831	0.170217	0.356326
	0	0.0971202	0.279041	0.237532	0.152346	0.290866	0.257674	0.242117	0.299127	0.214342	0.372212	0.237977	0.309972	0.422469	0.172372	0.18211	0.308142	0.156394	0.399451	0.239124	0.181772	0.251593	0.339128	0.314682	0.195841	0.20122	0.273162	0.20999	0.267012	0.298417	0.275723	0.228648	0.390733	0.433783	0.32066	0.256975	0.178388	0.293687	0.399117	0.248829	0.436756	0.265024	0.266654	0.262875	0.195701	0.367378	0.224107	0.169211	0.376638
	0.333333	0.284597	0.295749	0.370348	0.458299	0.622788	0.244136	0.293433	0.383729	0.418649	0.468772	0.22192	0.175245	0.239168	0.488006	0.482354	0.346679	0.396572	0.456485	0.555024	0.47436	0.27805	0.246003	0.374744	0.424424	0.599743	0.243399	0.297321	0.426834	0.467287	0.661191	0.371552	0.272319	0.458025	0.333274	0.493649	0.265917	0.33802	0.459539	0.546938	0.566107	0.0907971	0.370762	0.535075	0.51894	0.442498	0.184718	0.222226	0.414655
	0.666667	0.812843	1.00987	0.879605	0.782017	0.976547	0.869738	0.791066	0.889795	0.822944	0.884392	1.01502	0.894054	0.773626	0.795138	0.897964	0.843671	0.737545	0.848853	0.941775	0.835992	0.85621	0.802668	0.663413	0.927113	0.825666	0.967718	0.853039	0.954625	0.786707	0.916514	0.908695	0.824941	0.881025	0.74102	0.956544	0.87151	0.80799	0.803159	0.81813	0.860341	0.774103	0.807529	0.767152	0.940916	0.82205	0.848351	0.730087	0.79859
	1	0.759794	0.841469	0.811805	0.813326	0.864663	0.957537	0.839269	0.746304	0.795377	0.739221	0.738517	0.804398	0.71084	0.798714	0.865054	0.795445	0.766682	0.881951	0.758977	0.85407	0.817655	0.701523	0.756953	0.679314	0.761067	0.876721	0.737786	0.783931	0.742929	0.731238	0.827231	0.74654	0.734381	0.737321	0.818921	0.901362	0.900377	0.785319	0.824198	0.782559	0.642986	0.734631	0.778171	0.736163	0.732454	0.699767	0.797283	0.796478
	1.33333	0.698226	0.734848	0.812542	0.783977	0.814413	0.915262	0.667393	0.708944	0.777657	0.790299	0.693848	0.761607	0.75944	0.718934	0.721207	0.79975	0.716241	0.863308	0.75475	0.821983	0.726932	0.732046	0.865893	0.724361	0.706747	0.779849	0.642937	0.646206	0.680548	0.866913	0.699976	0.732112	0.606574	0.76146	0.719585	0.718515	0.621782	0.714956	0.71591	0.726993	0.73352	0.725074	0.9056	0.712617	0.644664	0.750129	0.687784	0.745146
	1.66667	0.839571	0.690405	0.780066	0.781968	0.75552	0.924172	0.697026	0.742879	0.756572	0.696784	0.819765	0.649907	0.736892	0.646365	0.812585	0.709653	0.698965	0.73773	0.77038	0.756441	0.900748	0.728741	0.823315	0.740231	0.669646	0.936091	0.688091	0.744628	0.667223	0.839946	0.704996	0.683407	0.697192	0.753827	0.607729	0.550729	0.746427	0.733109	0.68134	0.805892	0.679427	0.706682	0.705895	0.649381	0.694296	0.624862	0.704886	0.750423
	2	0.699301	0.857285	0.843722	0.692312	0.72051	0.813627	0.723484	0.699709	0.732708	0.730384	0.719163	0.751126	0.85153	0.76216	0.726226	0.785557	0.68375	0.730255	0.841335	0.878687	0.786067	0.74109	0.694197	0.767543	0.735694	0.674496	0.628017	0.652914	0.658271	0.71115	0.81562	0.787971	0.723005	0.643412	0.730236	0.591585	0.788969	0.859317	0.721358	0.795843	0.663012	0.775379	0.595753	0.74386	0.743932	0.785727	0.56138	0.601648
	2.33333	0.773467	0.796918	0.738893	0.724359	0.706914	0.723405	0.800775	0.710076	0.758445	0.813367	0.793379	0.802206	0.820847	0.808876	0.729448	0.747104	0.728558	0.789573	0.768854	0.815317	0.834374	0.719638	0.750991	0.850389	0.759937	0.748765	0.850957	0.717144	0.73343	0.735383	0.795845	0.686305	0.785096	0.667183	0.667726	0.759489	0.717057	0.859524	0.677949	0.711937	0.719919	0.764629	0.70576	0.702155	0.785338	0.711041	0.723474	0.735366
	2.66667	0.889163	0.780765	0.734664	0.696335	0.763199	0.817334	0.722613	0.799159	0.797166	0.709685	0.73699	0.81762	0.8211	0.767125	0.742503	0.784629	0.825455	0.72701	0.849207	0.817506	0.755773	0.739828	0.792008	0.742798	0.780095	0.876656	0.798787	0.732899	0.801289	0.867926	0.797466	0.911273	0.918819	0.665762	0.700584	0.786856	0.847473	0.815128	0.735609	0.825004	0.734373	0.7837	0.841797	0.827903	0.826083	0.797196	0.743543	0.768715
	3	0.876762	0.804602	0.811471	0.808377	0.682608	0.825206	0.742607	0.835854	0.710655	0.756646	0.7374	0.765437	0.828763	0.82996	0.802868	0.640594	0.819829	0.791744	0.781596	0.752779	0.794056	0.877546	0.746711	0.762558	0.849084	0.849871	0.848013	0.80974	0.882563	0.776974	0.704513	0.779492	0.88484	0.733799	0.820506	0.813131	0.777065	0.749263	0.762864	0.733723	0.754371	0.812565	0.706523	0.726079	0.797749	0.711207	0.863177	0.806525
	3.33333	0.919426	0.790191	0.704273	0.760318	0.816068	0.878005	0.709969	0.727856	0.751246	0.663938	0.787632	0.798388	0.907196	0.842273	0.784472	0.826486	0.802336	0.813436	0.805228	0.782275	0.847227	0.867968	0.825022	0.698382	0.852681	0.896416	0.792206	0.776051	0.719989	0.793084	0.875109	0.80916	0.777896	0.801063	0.798975	0.710603	0.828676	0.804823	0.798729	0.758298	0.734041	0.996672	0.90061	0.768145	0.901702	0.752455	0.713779	0.80766
	3.66667	0.911025	0.767916	0.856188	0.69827	0.912154	0.818609	0.665347	0.627999	0.749978	0.734245	0.792068	0.76513	0.940602	0.740503	0.72758	0.862515	0.768506	0.813693	0.771544	0.876724	0.691706	0.847436	0.82556	0.905491	0.91961	0.728031	0.866122	0.799695	0.830731	0.819796	0.892012	0.801892	0.823645	0.79842	0.777315	0.757321	0.860665	0.826296	0.764204	0.785556	0.725843	0.756369	0.995558	0.847711	0.94687	0.81288	0.804049	0.824491
	4	0.958637	0.923203	0.914124	0.763565	0.892969	0.71448	0.721346	0.839918	0.754186	0.70492	0.874852	0.883076	0.787734	0.824626	0.676461	0.852767	0.800057	0.928151	0.947137	0.772382	0.804923	0.816321	0.878238	0.835563	0.828651	0.797269	0.851673	0.83406	0.796548	0.877172	0.830823	0.855737	0.733137	0.774703	0.950431	0.780664	0.8207	0.760555	0.867421	0.957546	0.85408	0.777947	0.838929	0.810999	0.892626	0.786257	0.853426	0.772799
	4.33333	0.879893	0.889086	0.748448	0.830319	0.904508	0.726659	0.777501	0.839923	0.794022	0.706594	0.798704	0.687168	0.94725	0.81318	0.77079	0.935889	0.814609	0.838082	0.882334	0.845029	0.856942	0.796736	0.933167	0.783069	0.872414	0.771753	0.910554	0.871197	0.75344	0.834274	0.810972	0.882603	1.02856	0.807718	0.883314	0.72464	0.826793	0.861989	0.817017	0.902934	0.755515	0.758517	0.900662	0.852992	0.77437	0.767003	0.803964	0.73284
	4.66667	0.772836	0.934598	0.761755	0.80001	0.864351	0.791645	0.733731	0.882521	0.741963	0.72816	0.782973	0.813154	0.748124	0.861565	0.788593	0.934117	0.805281	0.794767	0.736991	0.770186	0.873526	0.845616	0.791758	0.911452	0.865187	0.79693	0.820446	0.91128	0.828474	0.845187	0.727851	0.908248	0.795381	0.836274	0.825088	0.7898	0.839609	0.771973	0.959142	0.857412	0.763965	0.734275	0.761987	0.768535	0.889089	0.861219	0.75606	0.836859
	5	0.968231	0.734592	0.863428	0.81618	0.745422	0.800195	0.78063	0.778187	0.778378	0.754619	0.868388	0.746661	0.880187	0.830622	0.864165	0.938044	0.807813	0.752642	0.882375	0.775077	0.797386	0.786454	0.802132	0.76829	0.794724	0.866003	0.827157	0.794026	0.819294	0.809098	0.828761	0.772346	0.724884	0.768109	0.925135	0.778975	0.86375	0.929864	0.838554	0.891138	0.752716	0.704608	0.743255	1.01969	0.795268	0.803038	0.796127	0.84236
	5.33333	0.778043	0.789931	0.753865	0.828623	0.804396	0.736123	0.745077	0.852654	0.87774	0.709119	0.96411	0.660287	0.757421	0.850088	0.719279	0.80056	0.792898	0.813432	0.874089	0.808388	0.79523	0.879077	0.866862	0.762844	0.764909	0.85412	0.903759	0.793141	0.789677	0.81076	0.877238	0.880613	0.72571	0.827012	0.866547	0.815835	0.722768	0.861829	0.804168	0.845674	0.833247	0.773196	0.843947	0.814049	0.750428	0.80514	0.847029	0.855528
	5.66667	0.862573	0.856691	0.779303	0.880782	0.846607	0.795663	0.670457	0.734903	0.782041	0.707105	0.733009	0.80391	0.77089	0.767916	0.823947	0.797802	0.802112	0.872209	0.843165	0.875598	0.796999	0.891384	0.883335	0.806474	0.854167	0.858193	0.79305	0.856488	0.815896	0.849165	0.880783	0.828136	0.846175	0.805793	0.81489	0.77508	0.703219	0.874332	0.764059	0.764604	0.835408	0.728175	0.790169	0.79531	0.938248	0.751392	0.781174	0.837813
	6	0.860565	0.794399	0.827367	0.890758	0.770951	0.788103	0.744386	0.85168	0.760284	0.7446	0.903721	0.802179	0.807282	0.862958	0.83083	0.785292	0.782514	0.807717	0.827788	0.900008	0.925798	0.844163	0.727323	0.727316	0.841398	0.801634	0.924569	0.792471	0.800467	0.881032	0.872223	0.807838	0.77714	0.74784	0.869662	0.7739	0.751243	0.84673	0.811216	0.822222	0.756771	0.787886	0.724752	0.783288	0.811727	0.815532	0.755158	0.803053
	6.33333	0.872639	0.821061	0.856844	0.85597	0.851951	0.871744	0.81221	0.860463	0.794314	0.795083	0.801151	0.749005	0.783187	0.817043	0.747421	0.848475	0.72831	0.822034	0.794616	0.755493	0.933019	0.763936	0.743821	0.76992	0.862979	0.8773	0.772403	0.798456	0.813013	0.726871	0.87271	0.740109	0.845664	0.805441	0.86732	0.83562	0.841648	0.712373	0.895647	0.849024	0.749144	0.779073	0.863309	0.640264	0.880596	0.800545	0.827219	0.977575
	6.66667	0.770901	0.769226	0.793391	0.78344	0.864283	0.8153	0.735787	0.783331	0.79765	0.731228	0.85642	0.893835	0.81672	0.804066	0.90017	0.843174	0.748398	0.815891	0.956906	0.804626	0.905505	0.782626	0.802113	0.759952	0.82015	0.756347	0.804045	0.689155	0.774723	0.800244	0.834924	0.837626	0.80564	0.673094	0.934367	0.895706	0.784166	0.807156	0.749393	0.844119	0.821332	0.744174	0.955843	0.786224	0.800287	0.893539	0.632264	0.794074
	7	0.780695	0.750596	0.866444	0.820667	0.868561	0.820716	0.856492	0.781053	0.827056	0.755164	0.841623	0.663286	0.938113	0.753205	0.858278	0.782948	0.758966	0.863912	0.875713	0.848329	0.880393	0.758533	0.755426	0.779084	0.825001	0.863976	0.795659	0.809723	0.82427	0.820139	0.815628	0.715723	0.853093	0.683833	0.802619	0.770235	0.738883	0.744835	0.77967	0.730189	0.781062	0.710968	0.819091	0.783174	0.780233	0.695058	0.715316	0.829417
	7.33333	0.852522	0.775419	0.799153	0.80315	0.804387	0.781087	0.854668	0.758633	0.952828	0.814967	0.883253	0.813805	0.90937	0.68326	0.900407	0.773892	0.751766	0.801858	0.856932	0.804497	0.816207	0.759375	0.89338	0.858431	0.82819	0.911496	0.745721	0.804667	0.842756	0.844662	0.840074	0.712212	0.895362	0.736011	0.79619	0.743113	0.782768	0.754349	0.772306	0.758587	0.700427	0.721748	0.853603	0.676381	0.781198	0.848552	0.738319	0.813739
	7.66667	0.873044	0.785946	0.838006	0.883444	0.823111	0.850185	0.792853	0.849026	0.874573	0.767298	0.817055	0.781572	0.901296	0.825783	0.730115	0.881055	0.79705	0.78441	0.914324	0.770268	0.863958	0.830788	0.81576	0.839694	0.914363	0.81301	0.76177	0.730068	0.753836	0.784708	0.860006	0.701287	0.747837	0.722808	0.755506	0.854956	0.776143	0.790321	0.689166	0.756512	0.748581	0.684823	0.678574	0.832089	0.656602	0.803335	0.725261	0.835182
	8	0.906959	0.784172	0.852744	0.829911	0.807783	0.779349	0.852839	0.877894	0.846739	0.726309	0.953414	0.760887	0.816216	0.787512	0.915527	0.820716	0.768624	0.900415	0.80459	0.819285	0.631784	0.735922	0.878784	0.823563	0.811873	0.969616	0.733412	0.829995	0.679034	0.862225	0.891659	0.800779	0.853857	0.677608	0.7846	0.904762	0.723411	0.776911	0.69274	0.772842	0.733846	0.640156	0.643186	0.680487	0.763704	0.792472	0.51481	0.717142
	8.33333	0.903403	0.805118	0.845378	0.803519	0.865417	0.782568	0.782491	0.867565	0.844943	0.820398	0.798382	0.775647	0.956238	0.7666	0.889002	0.880461	0.918106	0.841709	0.870764	0.782316	0.785753	0.761321	0.803489	0.709111	0.757265	0.812157	0.726576	0.769912	0.747679	0.682417	0.916903	0.763424	0.814372	0.757145	0.831477	0.833134	0.631884	0.792066	0.675756	0.741349	0.805436	0.655404	0.760874	0.640096	0.750489	0.709503	0.711465	0.770206
	8.66667	0.858563	0.901654	0.789882	0.818756	0.855223	0.879499	0.772164	0.833444	0.889611	0.839765	0.915367	0.799913	0.826492	0.786973	0.856717	0.822942	0.759295	0.91324	0.83157	0.842753	0.943208	0.847181	0.819097	0.81247	0.844852	0.759483	0.679783	0.814896	0.803943	0.760613	0.807756	0.830152	0.780675	0.694512	0.686852	0.873637	0.697775	0.716975	0.663041	0.751363	0.757484	0.580958	0.777171	0.658609	0.717152	0.662791	0.658416	0.732764
	9	0.943191	0.939076	0.830468	0.826921	0.887302	0.926484	0.811872	0.84635	0.882318	0.803523	0.844951	0.76526	0.816596	0.884889	0.856571	0.792092	0.783419	0.888314	0.741986	0.812589	0.873401	0.722747	0.869586	0.816305	0.781168	0.780388	0.705013	0.888374	0.678954	0.776264	0.88551	0.739789	0.812709	0.76517	0.737854	0.783915	0.60265	0.739722	0.581233	0.740055	0.603942	0.677387	0.768324	0.606853	0.714628	0.648458	0.599482	0.77391
	9.33333	0.953691	0.910638	0.907263	0.841587	0.841781	0.957327	0.787776	0.895495	0.943306	0.803676	0.811692	0.765169	0.875462	0.928354	0.888746	0.852322	0.878819	0.77465	0.75642	0.859504	0.764353	0.718138	0.746926	0.8	0.772964	0.890628	0.668045	0.768673	0.732468	0.720011	0.659007	0.674382	0.794571	0.648171	0.682301	0.773021	0.63377	0.662742	0.660728	0.636936	0.685345	0.630096	0.694274	0.767446	0.725512	0.620956	0.515951	0.670564
	9.66667	0.867793	0.86939	0.901911	0.84249	0.877594	0.897456	0.885935	0.890548	0.887936	0.84722	0.839748	0.733431	0.97392	0.870533	0.892027	0.752204	0.833863	0.840601	0.782368	0.773348	0.86691	0.776707	0.730469	0.728246	0.754646	0.979582	0.731742	0.805489	0.632406	0.859312	0.719129	0.618588	0.723191	0.643965	0.722451	0.829498	0.517245	0.710776	0.571569	0.647986	0.691072	0.652939	0.696624	0.56662	0.660087	0.757928	0.429082	0.616208
	10	0.953837	0.934682	0.901476	0.94727	0.881215	0.878187	0.842269	0.855996	0.980947	0.891005	0.86518	0.81215	0.837969	0.907155	0.836047	0.77568	0.867388	0.875776	0.848768	0.849522	0.833949	0.754012	0.821454	0.774249	0.819786	0.780194	0.767213	0.778661	0.667801	0.740591	0.745879	0.521295	0.690653	0.60967	0.769337	0.707238	0.547419	0.672101	0.591886	0.539651	0.756667	0.624004	0.666406	0.558458	0.669225	0.678589	0.422054	0.692118
	10.3333	1.02127	0.961222	0.923435	0.906927	0.882454	0.962041	0.846081	0.897843	0.932533	0.912968	0.774637	0.8501	0.873878	0.846505	0.880147	0.836599	0.784999	0.847698	0.90187	0.832206	0.787391	0.684995	0.845869	0.721462	0.789072	0.846507	0.746719	0.737234	0.618421	0.792791	0.743783	0.528211	0.653117	0.637181	0.680984	0.688986	0.537586	0.728426	0.65464	0.533969	0.714007	0.489186	0.774716	0.566939	0.515261	0.589494	0.421446	0.63391
	10.6667	0.916111	0.896655	0.884651	0.936575	0.878761	0.900059	0.966347	0.989177	0.817957	0.971773	0.957806	0.892659	0.982285	0.918399	0.890111	0.861185	0.805268	0.918103	0.826153	0.796543	0.820299	0.745302	0.78242	0.781085	0.808748	0.833559	0.772202	0.795905	0.664633	0.813678	0.723873	0.583996	0.700733	0.718276	0.621949	0.8656	0.588791	0.739496	0.579378	0.628623	0.594267	0.470782	0.600545	0.485118	0.494575	0.693534	0.445612	0.58961
	11	0.916892	0.939587	0.929208	0.84688	0.944753	0.88995	0.949089	1.04728	0.876671	0.936297	0.973918	0.79897	0.887008	0.899359	0.869077	0.933845	0.81222	0.916806	0.91062	0.864727	0.848198	0.699361	0.733537	0.78773	0.775456	0.765509	0.656232	0.863546	0.7655	0.754889	0.728603	0.677688	0.707594	0.776947	0.759261	0.685396	0.584427	0.842122	0.576644	0.611411	0.759923	0.489522	0.599643	0.514412	0.60453	0.527891	0.44859	0.804839
	11.3333	0.997934	0.869905	0.814872	1.02294	0.95582	1.03112	0.940648	1.05338	0.896416	0.928904	0.84022	0.830047	0.856641	0.951656	0.902787	0.787072	0.852277	0.880418	0.845325	0.700777	0.83211	0.693215	0.846192	0.857011	0.774197	0.900096	0.743281	0.680668	0.754617	0.779038	0.83212	0.614497	0.7296	0.643091	0.726482	0.698556	0.521889	0.726591	0.493736	0.592762	0.729267	0.390052	0.647856	0.471263	0.512911	0.583378	0.374278	0.553833
	11.6667	0.989149	0.90549	0.871508	1.0536	0.82396	0.893381	0.85772	0.969202	0.912699	0.916675	1.02151	0.765528	0.933847	0.838552	0.882317	0.836685	0.753599	0.781605	0.875138	0.803325	0.922232	0.68157	0.764833	0.829981	0.787529	0.782422	0.615372	0.673652	0.764446	0.675689	0.755142	0.4749	0.743763	0.557623	0.712847	0.664146	0.437136	0.570939	0.630853	0.600314	0.643605	0.417693	0.693933	0.381024	0.505996	0.495341	0.382482	0.480537
	12	1.06729	0.903084	0.896826	0.927554	0.84618	0.929812	0.885071	0.937491	0.867737	0.885048	0.932742	0.78789	0.905503	0.879937	0.857569	0.954813	0.69964	0.841727	0.782918	0.70051	0.790141	0.676774	0.749523	0.801489	0.704115	0.924605	0.545797	0.719739	0.727269	0.676549	0.649596	0.494466	0.739249	0.686726	0.581868	0.540728	0.406119	0.60515	0.460118	0.578886	0.582624	0.39764	0.507667	0.555838	0.468089	0.412085	0.276985	0.452558
	12.3333	1.00589	0.94577	0.890034	0.889606	0.906541	0.899306	0.928153	1.01523	0.916783	0.817787	0.8924	0.821509	0.850567	0.846832	0.774609	0.873479	0.784519	0.815695	0.810522	0.834608	0.743739	0.648329	0.654052	0.76812	0.701161	0.826883	0.585813	0.722377	0.723757	0.678902	0.811207	0.405162	0.578963	0.631509	0.585312	0.653985	0.375606	0.54492	0.608566	0.458209	0.563187	0.325332	0.451094	0.475272	0.538644	0.58457	0.205165	0.485121
	12.6667	1.00904	0.934211	0.94277	0.947192	0.920371	1.01765	0.967986	0.860602	0.934365	0.893892	0.94608	0.792183	0.752534	0.839891	0.896873	0.883576	0.687731	0.826578	0.779458	0.833854	0.903631	0.622595	0.740446	0.728726	0.667637	0.75616	0.488024	0.64867	0.72825	0.712557	0.716563	0.479027	0.577639	0.601979	0.570992	0.617442	0.433695	0.487428	0.589005	0.503309	0.395796	0.232873	0.382284	0.367075	0.447193	0.596625	0.207457	0.434439
	13	1.1157	1.05113	0.892589	0.968568	0.872603	0.999823	0.906857	0.892024	0.929782	0.910565	0.889353	0.877083	0.7998	0.842999	0.794735	0.85666	0.729265	0.771686	0.838843	0.825392	0.76932	0.675913	0.69375	0.742579	0.649643	0.798471	0.464285	0.591317	0.628901	0.643487	0.74848	0.388841	0.511943	0.622759	0.396553	0.583439	0.418153	0.434459	0.465476	0.50527	0.478484	0.251408	0.459479	0.358262	0.396182	0.453199	0.271488	0.434079
	13.3333	1.11464	0.926846	0.937389	0.940088	0.964735	1.0989	0.871777	1.03379	0.998401	0.845229	0.871558	0.798898	0.780669	0.861101	0.887982	0.902198	0.652273	0.763134	0.791928	0.742719	0.852748	0.635967	0.722393	0.748056	0.649064	0.772418	0.51206	0.634574	0.599385	0.635115	0.694498	0.306296	0.419314	0.467775	0.493691	0.572721	0.307028	0.50019	0.407586	0.41105	0.650195	0.274269	0.304831	0.454214	0.341894	0.50503	0.251614	0.352807
	13.6667	1.06067	0.949696	0.957162	0.960475	0.945624	0.974706	0.955986	0.941334	0.949086	0.942926	1.00313	0.776073	0.854492	0.807643	0.755481	0.868173	0.710396	0.716041	0.806957	0.757063	0.745138	0.643581	0.645551	0.693559	0.667965	0.694657	0.493713	0.518206	0.640565	0.676432	0.602259	0.41761	0.441137	0.530835	0.594097	0.597443	0.296674	0.534846	0.488678	0.479585	0.549742	0.451332	0.293978	0.376302	0.485328	0.385535	0.197629	0.245266
	14	1.07562	0.910269	1.09731	1.01134	1.11039	1.0195	0.908477	0.945182	1.09885	0.896355	0.947236	0.710218	0.85672	0.894996	0.756625	0.811418	0.655361	0.726022	0.952005	0.651317	0.741935	0.582213	0.631529	0.648787	0.683048	0.686506	0.456685	0.534986	0.543703	0.583224	0.62962	0.353595	0.354214	0.607436	0.581809	0.4531	0.337127	0.401572	0.373671	0.377972	0.434775	0.238595	0.408769	0.259923	0.329775	0.439204	0.108506	0.281842
	14.3333	1.1873	0.983241	1.01163	0.991243	1.10055	1.01725	0.881927	0.929719	0.979128	0.886949	1.03041	0.752435	0.785252	0.826383	0.847447	0.844885	0.588832	0.683923	0.82443	0.765671	0.763866	0.483629	0.627681	0.608736	0.573509	0.653204	0.357334	0.444688	0.619173	0.532778	0.629241	0.344585	0.453557	0.33836	0.372833	0.485815	0.26212	0.303891	0.378954	0.619783	0.430311	0.298233	0.242492	0.263143	0.357547	0.284038	0.210999	0.310832
	14.6667	1.26595	0.934893	1.04183	1.01096	1.05762	0.969684	0.808141	1.01345	1.00409	0.875579	0.935164	0.713468	0.776989	0.821627	0.846085	0.919737	0.637119	0.676887	0.93007	0.678321	0.812161	0.53923	0.65743	0.729215	0.599473	0.570381	0.383869	0.409729	0.484904	0.464875	0.609575	0.364962	0.264324	0.371315	0.442207	0.4599	0.201175	0.293981	0.302403	0.324071	0.384998	0.273128	0.249767	0.187432	0.266482	0.279302	0.250963	0.288095
	15	1.11098	0.971797	1.12939	1.12111	0.949976	1.12428	0.970426	1.00265	1.06903	0.918339	0.938737	0.722888	0.823055	0.959764	0.849612	0.865726	0.638613	0.657428	0.850561	0.755288	0.761737	0.545136	0.612175	0.699787	0.64653	0.66989	0.386141	0.512511	0.560364	0.605491	0.536199	0.380137	0.334738	0.382166	0.294946	0.548935	0.226471	0.299702	0.360461	0.424771	0.259062	0.193646	0.3133	0.163486	0.274634	0.371632	0.169068	0.257915
	15.3333	1.12671	1.05029	0.950175	1.02137	1.04779	1.0582	0.924058	0.973693	0.986983	1.00619	1.05284	0.701527	0.82145	0.877847	0.823805	0.871356	0.647373	0.704771	0.781621	0.766869	0.68478	0.421529	0.572187	0.658305	0.509375	0.688148	0.308149	0.387402	0.531969	0.508738	0.514181	0.311318	0.397719	0.305843	0.43956	0.463458	0.28061	0.239178	0.287183	0.41098	0.300228	0.361753	0.237413	0.303674	0.415542	0.285585	0.300026	0.23216
	15.6667	1.07126	1.05751	1.04953	1.00358	1.06862	1.10943	0.897258	0.945828	1.02568	0.971808	0.904894	0.718926	0.896012	0.840782	0.850174	0.869005	0.552564	0.764585	0.796029	0.710845	0.768138	0.533195	0.552297	0.699499	0.539894	0.70035	0.374487	0.446525	0.47834	0.543522	0.635429	0.283289	0.463957	0.306804	0.452308	0.388017	0.291767	0.313196	0.24137	0.34629	0.389204	0.126003	0.287439	0.186982	0.307101	0.229623	0.211746	0.305791
	16	1.0814	0.912592	0.960992	0.950636	1.00592	1.03555	0.883952	0.958395	0.986317	0.947474	0.934051	0.77269	0.828789	0.871211	0.87298	0.887515	0.579976	0.741143	0.746778	0.739887	0.720563	0.528925	0.65898	0.774435	0.541189	0.724952	0.330654	0.465103	0.464749	0.465749	0.518564	0.283411	0.409429	0.404589	0.458115	0.431763	0.260366	0.367708	0.264411	0.408208	0.428863	0.252641	0.281325	0.26934	0.295141	0.239991	0.238136	0.271873
	16.3333	1.07324	0.926032	1.00213	0.975225	0.887375	1.06853	0.887634	0.950842	1.01098	0.846894	0.977222	0.708131	0.890267	0.806389	0.8951	0.894849	0.505382	0.788396	0.683759	0.709574	0.682397	0.443261	0.655545	0.530823	0.465706	0.623414	0.248642	0.490462	0.471272	0.473083	0.522863	0.249586	0.384023	0.3062	0.390965	0.351027	0.223832	0.277676	0.186059	0.337263	0.292106	0.159852	0.290241	0.215263	0.252796	0.204828	0.172078	0.241736
	16.6667	1.13311	1.02079	1.0354	1.05452	0.921783	1.06787	0.848371	0.933801	0.961114	0.981759	1.00719	0.716356	0.904008	0.871422	0.878757	0.864496	0.579966	0.777223	0.717851	0.771128	0.734062	0.373306	0.66165	0.656691	0.58906	0.596635	0.289996	0.57208	0.448755	0.459704	0.369757	0.255908	0.272313	0.316932	0.362094	0.317698	0.246712	0.329094	0.308082	0.384072	0.298736	0.217474	0.243585	0.234068	0.373451	0.177576	0.183349	0.34604
	17	1.15113	1.03172	1.05415	1.09215	1.07062	0.972427	0.835367	0.839782	0.921335	1.04509	0.854521	0.62113	0.75136	0.837103	1.03068	0.810635	0.540275	0.741028	0.758726	0.856535	0.641286	0.427136	0.518777	0.581229	0.668345	0.586943	0.328491	0.359046	0.44234	0.519425	0.389535	0.298459	0.343026	0.381172	0.36857	0.341947	0.181047	0.28001	0.204294	0.338518	0.30278	0.256688	0.355977	0.18697	0.312476	0.291673	0.303985	0.309109
	17.3333	1.01103	1.01171	0.98675	1.02547	1.11411	1.05789	0.81479	0.869258	0.972286	0.992317	0.863356	0.650462	0.77869	0.81222	0.76372	0.798944	0.530987	0.640973	0.765558	0.693811	0.659326	0.332457	0.526512	0.640512	0.477219	0.497947	0.318204	0.446505	0.4131	0.407237	0.602172	0.347708	0.334392	0.229734	0.277701	0.423864	0.336626	0.313636	0.180312	0.339279	0.299799	0.274305	0.172418	0.352118	0.255456	0.215568	0.352304	0.292588
	17.6667	0.994724	1.03456	1.04051	1.07748	1.20455	0.999873	0.859507	0.909641	0.932131	1.0008	0.904483	0.661889	0.851568	0.793726	0.799142	0.796244	0.532861	0.631311	0.706323	0.637855	0.698188	0.387353	0.518035	0.564089	0.573059	0.511894	0.254037	0.469556	0.406085	0.414757	0.408448	0.369514	0.183957	0.314122	0.339547	0.260735	0.264993	0.302799	0.24913	0.239288	0.293281	0.32163	0.299071	0.163844	0.251477	0.34728	0.243334	0.330883
	18	1.13835	1.05389	1.05842	1.01282	1.03365	1.05464	0.727265	0.925625	0.931994	1.01097	0.849607	0.681227	0.844815	0.781975	0.885528	0.757314	0.584551	0.62883	0.776027	0.689879	0.635738	0.409011	0.601066	0.670685	0.531242	0.546853	0.360058	0.495796	0.427396	0.324199	0.298598	0.415652	0.335286	0.401724	0.291889	0.321912	0.318445	0.340965	0.265169	0.303667	0.328699	0.28591	0.192495	0.271367	0.259743	0.211373	0.298118	0.126036
	18.3333	1.06567	0.988348	1.02946	1.02686	1.06815	1.04386	0.773628	0.886142	0.959976	1.03391	0.853263	0.598202	0.757697	0.862549	0.918535	0.77474	0.527166	0.611342	0.725904	0.692362	0.589517	0.535354	0.704056	0.616759	0.535419	0.575257	0.352936	0.44775	0.545789	0.594593	0.398227	0.329296	0.323228	0.373932	0.277432	0.244324	0.293863	0.262422	0.248552	0.246115	0.257818	0.30903	0.278518	0.274125	0.285873	0.251267	0.227243	0.319069
	18.6667	1.08225	1.01069	0.957721	1.00017	1.06074	0.949053	0.748939	0.894836	1.0053	0.967083	0.855534	0.665473	0.757195	0.788083	0.818509	0.690802	0.502058	0.800503	0.683263	0.653702	0.68814	0.513158	0.466772	0.516516	0.528949	0.659434	0.322288	0.4189	0.509436	0.548921	0.474685	0.347842	0.322681	0.425966	0.358417	0.273437	0.347157	0.390091	0.319013	0.392492	0.257737	0.313805	0.226813	0.234369	0.23321	0.215271	0.318582	0.266614
	19	1.04027	1.00754	0.957577	1.04998	1.13517	0.928444	0.779495	0.974984	0.865676	0.941413	0.788261	0.707526	0.802774	0.760126	0.837977	0.718989	0.63053	0.694214	0.646702	0.757942	0.687521	0.558982	0.614001	0.524169	0.566969	0.565544	0.393414	0.437596	0.476946	0.514646	0.44079	0.24535	0.448292	0.419007	0.42156	0.299697	0.360802	0.213055	0.369163	0.41457	0.322777	0.38817	0.23133	0.301929	0.366088	0.257587	0.379635	0.247412
	19.3333	0.984879	1.00315	1.00595	1.122	1.08235	1.03285	0.83199	0.831709	0.904306	0.942394	0.905643	0.705231	0.82057	0.766317	0.780522	0.773035	0.534502	0.706658	0.658245	0.754879	0.691723	0.573519	0.586517	0.600466	0.633275	0.529192	0.447446	0.354563	0.411824	0.462428	0.369419	0.271963	0.363447	0.420009	0.493559	0.338211	0.413578	0.332794	0.354899	0.355738	0.23319	0.273779	0.259091	0.369268	0.295962	0.229275	0.447072	0.252692
	19.6667	0.980895	0.920551	0.971133	1.11742	1.06328	1.07007	0.870571	0.866357	0.931517	0.981064	0.844202	0.692511	0.762781	0.788777	0.84737	0.670357	0.571887	0.59273	0.66089	0.715977	0.659516	0.499713	0.648218	0.551747	0.679281	0.452111	0.383774	0.368005	0.506774	0.52142	0.345363	0.34743	0.364704	0.47714	0.473018	0.37654	0.504147	0.300549	0.385758	0.399868	0.154771	0.361514	0.320478	0.303079	0.324352	0.238365	0.272342	0.206042
	20	1.04918	0.983593	1.01267	1.2627	1.12696	0.937473	0.778689	0.844164	0.978413	1.01697	0.855732	0.649267	0.811494	0.819365	0.887924	0.744249	0.583715	0.668617	0.647231	0.704504	0.63443	0.430621	0.558518	0.448957	0.538732	0.465018	0.454288	0.382112	0.565094	0.51801	0.333492	0.543327	0.32854	0.449686	0.446381	0.342243	0.398546	0.327374	0.348155	0.253361	0.321037	0.335915	0.304107	0.254665	0.22419	0.261838	0.38868	0.3625
	20.3333	1.11065	0.989516	1.03702	1.08024	1.04206	1.00366	0.817059	0.872148	0.865434	1.01595	0.800112	0.677722	0.740651	0.799796	0.895379	0.620061	0.489816	0.668288	0.659537	0.716924	0.623127	0.477017	0.457972	0.52526	0.687884	0.390858	0.322674	0.488735	0.492935	0.542333	0.366858	0.396769	0.345982	0.369941	0.446302	0.378761	0.397727	0.286217	0.316728	0.356288	0.289453	0.441312	0.187753	0.238613	0.308125	0.312557	0.350781	0.352086
	20.6667	1.06839	0.996485	1.00784	1.06342	1.01473	1.00327	0.847719	0.868593	0.959112	1.0817	0.870293	0.715911	0.762758	0.853516	0.89658	0.66742	0.507798	0.705825	0.640817	0.797526	0.565349	0.496871	0.606735	0.460318	0.51289	0.307048	0.447639	0.45213	0.447528	0.704032	0.352991	0.353372	0.337353	0.372616	0.408217	0.387443	0.333085	0.23586	0.381098	0.410726	0.255998	0.421105	0.26779	0.33674	0.358544	0.278722	0.350013	0.308663
	21	0.999244	0.98248	0.950099	0.991591	1.11918	1.00408	0.889484	0.843379	0.906616	0.913251	0.828471	0.689609	0.844815	0.794262	0.789899	0.684435	0.539488	0.777828	0.614965	0.662876	0.537132	0.483815	0.4514	0.57767	0.538662	0.419499	0.435199	0.452627	0.429174	0.489278	0.326686	0.459306	0.302411	0.309074	0.360342	0.303026	0.344683	0.302115	0.312413	0.33634	0.284524	0.474368	0.325167	0.317664	0.35362	0.258949	0.319552	0.398085
	21.3333	1.12916	0.874924	0.970944	1.06444	1.12874	1.0208	0.821987	0.806595	0.96277	0.903247	0.77442	0.69751	0.745985	0.710703	0.791938	0.722394	0.54205	0.689168	0.681292	0.632678	0.449196	0.505212	0.579353	0.638133	0.568168	0.536483	0.427636	0.443911	0.360861	0.443722	0.323823	0.390801	0.427557	0.467013	0.50222	0.347987	0.482294	0.341787	0.33996	0.283521	0.31903	0.471547	0.203617	0.313631	0.362718	0.306238	0.3571	0.300438
	21.6667	1.03841	1.03086	1.01212	0.991982	1.06178	0.936069	0.758372	0.798132	0.891915	0.906806	0.845654	0.616128	0.724654	0.696135	0.915839	0.651115	0.619645	0.601399	0.708481	0.627121	0.589541	0.545272	0.471539	0.508059	0.53414	0.445317	0.452507	0.384999	0.434049	0.440217	0.375384	0.367424	0.369649	0.373619	0.349644	0.456497	0.462601	0.241504	0.452687	0.321361	0.37372	0.402516	0.30575	0.384507	0.312749	0.310974	0.339093	0.325602
	22	1.06742	0.990059	1.0033	1.01835	1.05119	0.910831	0.81488	0.818531	0.857748	0.935894	0.680796	0.658616	0.689762	0.716136	0.816638	0.58869	0.538358	0.596156	0.547474	0.535561	0.516035	0.454013	0.53294	0.572586	0.518563	0.449406	0.573055	0.474442	0.457709	0.484561	0.408978	0.48824	0.370062	0.481894	0.425667	0.369069	0.437016	0.364571	0.397389	0.292271	0.351361	0.410779	0.299075	0.33403	0.27966	0.458683	0.368941	0.436104
	22.3333	1.0922	0.9617	1.06386	1.14361	1.00922	0.883251	0.839363	0.849216	0.91039	0.870418	0.780489	0.629464	0.726888	0.60142	0.74996	0.596886	0.594652	0.474372	0.645603	0.530683	0.558166	0.508612	0.575441	0.470372	0.572148	0.410829	0.454197	0.470762	0.418966	0.391568	0.35783	0.527547	0.400935	0.365539	0.342031	0.364086	0.431396	0.33197	0.480311	0.344837	0.432335	0.391047	0.356059	0.28715	0.364658	0.259347	0.406358	0.35085
	22.6667	1.10303	0.980905	1.04132	1.03624	0.995253	0.848833	0.765519	0.792685	0.913413	0.899504	0.746534	0.642846	0.752364	0.698088	0.724141	0.592749	0.622072	0.626756	0.570793	0.616976	0.448044	0.517494	0.495224	0.489553	0.432334	0.434561	0.392559	0.403182	0.390563	0.408814	0.397826	0.415787	0.457176	0.370464	0.299438	0.375563	0.471461	0.363939	0.565674	0.3863	0.262417	0.408445	0.346143	0.37129	0.262007	0.395356	0.368633	0.298168
	23	1.08601	0.930861	1.00493	1.09348	0.960089	0.835925	0.720857	0.787624	0.835018	0.820266	0.707788	0.724364	0.744437	0.75286	0.717123	0.616204	0.518149	0.593702	0.532577	0.635034	0.451691	0.461024	0.529194	0.394631	0.45897	0.375166	0.430537	0.47492	0.378119	0.401181	0.369663	0.454678	0.332104	0.387091	0.326017	0.443265	0.457092	0.322468	0.4275	0.352691	0.375901	0.422599	0.356072	0.30983	0.256359	0.326164	0.343991	0.289547
	23.3333	1.04568	0.952046	1.05278	1.00993	0.963717	0.855145	0.822597	0.826194	0.856274	0.849516	0.650978	0.64655	0.798001	0.699143	0.72088	0.638339	0.531649	0.539064	0.515168	0.626294	0.476762	0.458124	0.570146	0.499937	0.470845	0.418073	0.511463	0.455986	0.352841	0.442127	0.343472	0.463585	0.551968	0.393234	0.347699	0.427303	0.476942	0.535057	0.410118	0.374492	0.347579	0.4993	0.297171	0.367421	0.391861	0.360957	0.359277	0.355018
	23.6667	1.08584	1.04485	0.993661	0.952309	0.994655	0.990416	0.863966	0.825794	0.800104	0.848784	0.68033	0.650623	0.652147	0.702697	0.747456	0.555342	0.551888	0.623179	0.612407	0.52163	0.53966	0.499104	0.491483	0.480255	0.501445	0.417786	0.544316	0.589734	0.442313	0.516096	0.324251	0.473939	0.409866	0.348987	0.435259	0.454698	0.484236	0.451762	0.447975	0.399236	0.356768	0.425664	0.384978	0.350864	0.308158	0.361822	0.40668	0.3989
	24	1.14282	0.974413	1.02782	1.09101	0.88475	0.91813	0.819635	0.844736	0.863536	0.833454	0.759539	0.642653	0.721415	0.730393	0.711432	0.605107	0.601083	0.603384	0.560669	0.526963	0.494861	0.487963	0.540883	0.536871	0.412973	0.376091	0.448719	0.447174	0.379151	0.503539	0.422364	0.554107	0.47971	0.384087	0.412703	0.413734	0.468618	0.369902	0.448711	0.445843	0.344788	0.511043	0.35155	0.312753	0.315438	0.33693	0.407369	0.383584
	24.3333	1.13934	0.996853	1.12666	1.02741	1.00449	0.97108	0.869055	0.795894	0.78963	0.858708	0.794621	0.635416	0.8114	0.703584	0.725679	0.544996	0.645222	0.660393	0.484263	0.596893	0.431385	0.457281	0.532295	0.517271	0.510153	0.34856	0.479688	0.485456	0.435446	0.456542	0.463833	0.422999	0.379914	0.423906	0.437223	0.358278	0.521408	0.453338	0.379724	0.398873	0.417482	0.452894	0.470047	0.429162	0.352969	0.445502	0.396827	0.320794
	24.6667	1.13767	1.10169	1.04067	1.02801	1.01731	0.928622	0.816045	0.792201	0.84114	0.879032	0.787927	0.665861	0.720861	0.769866	0.717258	0.61863	0.502238	0.591454	0.570524	0.533873	0.494658	0.572658	0.561246	0.528683	0.443633	0.387453	0.463961	0.529314	0.476488	0.43762	0.449761	0.504593	0.456287	0.47544	0.415894	0.342749	0.494054	0.411073	0.40659	0.442899	0.426238	0.433201	0.458198	0.396637	0.399468	0.382	0.399477	0.286119
	25	1.20011	1.04668	0.973695	1.05891	1.09442	0.913246	0.804643	0.74649	0.799376	0.8274	0.723585	0.62029	0.760334	0.715488	0.761363	0.603657	0.580463	0.669071	0.544972	0.616466	0.559504	0.467966	0.614252	0.511895	0.491585	0.502253	0.488151	0.448514	0.44966	0.400421	0.402784	0.478725	0.403367	0.458827	0.357341	0.386338	0.5061	0.50937	0.403635	0.465111	0.491319	0.413156	0.435095	0.364369	0.337904	0.362193	0.39786	0.428059
	25.3333	1.18123	1.02608	0.986295	1.01244	1.06492	0.92986	0.844603	0.806035	0.844749	0.849594	0.793544	0.715363	0.719612	0.644452	0.751652	0.54127	0.544568	0.627727	0.551065	0.549961	0.524332	0.5509	0.56454	0.532267	0.441696	0.54505	0.462389	0.486605	0.565641	0.415942	0.446231	0.499156	0.505359	0.438022	0.452735	0.44701	0.465312	0.517687	0.41835	0.436254	0.481091	0.445411	0.470618	0.364022	0.415066	0.362878	0.459359	0.415758
	25.6667	1.21875	1.02112	1.02314	0.989044	1.01983	0.989172	0.743701	0.783713	0.809342	0.789252	0.877931	0.64913	0.733856	0.66487	0.669468	0.595223	0.564747	0.644895	0.607685	0.527426	0.513742	0.525849	0.55949	0.576895	0.452553	0.441426	0.589803	0.472161	0.569207	0.471659	0.43381	0.453777	0.545135	0.521254	0.422556	0.432487	0.562326	0.39668	0.40987	0.319631	0.457338	0.501024	0.512965	0.384949	0.49421	0.496303	0.469141	0.375639
	26	1.31195	1.0074	0.981594	0.981762	1.0273	0.904081	0.784695	0.826155	0.905499	0.850749	0.756723	0.609511	0.643249	0.653585	0.646009	0.635347	0.665206	0.526859	0.554062	0.546599	0.511266	0.456809	0.518179	0.520504	0.496338	0.489597	0.535152	0.482309	0.453229	0.40316	0.582866	0.553013	0.486138	0.427731	0.400549	0.463505	0.574481	0.468398	0.406355	0.332088	0.542928	0.449483	0.503369	0.440612	0.469734	0.446971	0.491102	0.391734
	26.3333	1.09854	1.03353	0.899576	0.9604	1.11639	0.971648	0.831204	0.7551	0.844728	0.914399	0.69555	0.644605	0.672262	0.651314	0.713493	0.758214	0.630282	0.626754	0.558105	0.520499	0.537617	0.515865	0.49515	0.537754	0.503489	0.437627	0.46137	0.474629	0.431673	0.374989	0.534208	0.550976	0.51118	0.498524	0.443558	0.488006	0.61205	0.425951	0.40255	0.475382	0.365948	0.458128	0.37659	0.337144	0.399461	0.457918	0.442936	0.431943
	26.6667	1.12923	0.969873	1.03822	1.00708	1.10893	1.02033	0.88274	0.803749	0.751103	0.866005	0.742451	0.764397	0.651163	0.672988	0.695947	0.667328	0.619173	0.518707	0.619654	0.498138	0.572695	0.563301	0.530541	0.432143	0.458204	0.497207	0.501298	0.425361	0.492827	0.424533	0.560831	0.48232	0.42528	0.500266	0.394761	0.477937	0.503761	0.415846	0.438036	0.386567	0.479434	0.48368	0.285948	0.442258	0.394825	0.426514	0.520143	0.356301
	27	1.17226	0.958792	1.08049	0.976409	1.11111	0.95435	0.766637	0.784444	0.866366	0.856768	0.787822	0.604357	0.593192	0.713705	0.675281	0.650207	0.629013	0.503329	0.497494	0.486319	0.494703	0.533015	0.490585	0.596223	0.525239	0.480268	0.649315	0.533397	0.473439	0.489019	0.485267	0.528363	0.407174	0.399857	0.431157	0.439264	0.502898	0.403193	0.452672	0.405285	0.472707	0.530983	0.362004	0.475143	0.374792	0.546646	0.534565	0.40818
	27.3333	1.23617	1.01183	1.00198	1.03509	1.09078	0.883828	0.776561	0.8207	1.02109	0.801631	0.732428	0.668653	0.752801	0.736411	0.638727	0.63123	0.511927	0.54886	0.572274	0.524194	0.434322	0.591345	0.491519	0.597453	0.486546	0.48342	0.613973	0.482469	0.516414	0.437096	0.487193	0.544557	0.414397	0.513826	0.405326	0.438197	0.513522	0.422717	0.433117	0.514502	0.486484	0.497222	0.373903	0.406891	0.454783	0.458269	0.54535	0.388128
	27.6667	1.21149	1.04499	0.960155	1.09285	1.153	0.920195	0.853487	0.789271	0.916663	0.820872	0.760476	0.633663	0.699731	0.725851	0.669381	0.595786	0.629184	0.603506	0.580121	0.534551	0.536603	0.668934	0.536143	0.589498	0.435695	0.433759	0.537985	0.547437	0.576237	0.431917	0.517943	0.50982	0.429041	0.489877	0.376426	0.417099	0.523495	0.370123	0.504499	0.393477	0.498604	0.496412	0.401108	0.455625	0.395414	0.45631	0.535333	0.399303
	28	1.17065	0.900892	1.00066	1.10302	1.08193	0.860302	0.821135	0.824682	0.853268	0.855278	0.723655	0.633	0.661098	0.754233	0.740858	0.539454	0.665116	0.496532	0.621055	0.540153	0.462843	0.612856	0.541214	0.581352	0.554164	0.47637	0.576617	0.550045	0.581158	0.463121	0.491154	0.587226	0.399886	0.549835	0.423513	0.486278	0.478755	0.439528	0.462272	0.424637	0.512982	0.566055	0.36414	0.508353	0.414269	0.474763	0.42771	0.461642
	28.3333	1.18083	0.930684	1.0327	0.991738	1.01347	0.881254	0.778956	0.829252	0.853529	0.868547	0.678454	0.595531	0.680382	0.674372	0.789015	0.593051	0.581341	0.550332	0.675813	0.563046	0.510213	0.544003	0.514261	0.515142	0.444682	0.450291	0.530457	0.496851	0.51078	0.523103	0.521158	0.461668	0.459628	0.460866	0.368715	0.4679	0.558493	0.502347	0.483822	0.413662	0.446923	0.47121	0.363768	0.503013	0.461786	0.435836	0.451091	0.382021
	28.6667	1.14753	0.950332	1.12336	1.03307	1.0279	0.824892	0.733598	0.83577	0.813556	0.9771	0.651068	0.647971	0.662488	0.658719	0.695592	0.543749	0.624994	0.563692	0.630322	0.531868	0.504224	0.562627	0.546197	0.585611	0.582144	0.500541	0.535376	0.580667	0.466012	0.495187	0.511808	0.553685	0.45117	0.489293	0.473446	0.481445	0.45903	0.499423	0.338497	0.445251	0.53739	0.515693	0.456981	0.415675	0.381126	0.523932	0.391342	0.296278
	29	1.06388	1.01042	0.986034	0.957707	1.03323	0.883405	0.742266	0.745419	0.80418	0.843983	0.675315	0.693797	0.658939	0.740524	0.671427	0.656624	0.569085	0.508184	0.576485	0.597016	0.484101	0.576738	0.584457	0.539109	0.456382	0.515688	0.552898	0.528437	0.50141	0.51424	0.576816	0.557638	0.434235	0.444067	0.475808	0.473665	0.504193	0.494489	0.46039	0.463091	0.546853	0.455563	0.427164	0.526046	0.3845	0.47345	0.404583	0.406624
	29.3333	1.23086	0.939553	1.06425	1.02268	1.01602	0.91468	0.793122	0.815992	0.830311	0.8601	0.702802	0.577203	0.699131	0.624176	0.675867	0.623382	0.530909	0.498855	0.518026	0.61915	0.539267	0.57942	0.566795	0.54843	0.573986	0.481523	0.514103	0.58528	0.476029	0.348046	0.581119	0.553393	0.428449	0.440194	0.519957	0.470652	0.524203	0.396786	0.42269	0.39433	0.485471	0.511781	0.396891	0.507197	0.405334	0.363958	0.490062	0.425906
	29.6667	1.1953	0.984797	1.03297	1.01832	1.0733	0.936631	0.719798	0.828344	0.834722	0.837407	0.682157	0.567435	0.652161	0.689482	0.743963	0.573285	0.547996	0.580533	0.605981	0.579717	0.498527	0.577041	0.543255	0.549328	0.545154	0.464444	0.553839	0.424986	0.487185	0.518938	0.548286	0.590934	0.516414	0.480485	0.416892	0.577762	0.540512	0.44056	0.429145	0.492836	0.472553	0.516574	0.482448	0.423498	0.447325	0.397802	0.472005	0.427414
	30	1.1598	0.918811	1.04598	0.999454	1.03387	0.848062	0.736604	0.82743	0.851746	0.907946	0.713112	0.605397	0.645931	0.636879	0.731278	0.53403	0.59226	0.596039	0.53668	0.608173	0.488352	0.491633	0.57269	0.49838	0.58014	0.475614	0.576809	0.51442	0.511739	0.456534	0.625492	0.565218	0.420094	0.514179	0.476688	0.527127	0.518317	0.450596	0.476639	0.40891	0.571972	0.393841	0.501871	0.433256	0.366084	0.428138	0.42157	0.449503
	30.3333	1.04748	0.936464	1.01511	1.04992	1.06527	0.824672	0.807606	0.74849	0.885791	0.794959	0.691093	0.559474	0.652462	0.678095	0.738	0.554561	0.564001	0.672927	0.629093	0.652938	0.600664	0.576538	0.575477	0.513352	0.541822	0.508534	0.536443	0.484932	0.522954	0.535897	0.466422	0.528121	0.467582	0.570633	0.470284	0.491064	0.531793	0.487605	0.459542	0.468715	0.509268	0.526685	0.419725	0.544297	0.380602	0.497122	0.533088	0.384568
	30.6667	1.14543	1.01761	0.965947	1.05294	1.05089	0.920997	0.734918	0.774237	0.922859	0.849551	0.673356	0.625122	0.670739	0.719121	0.660844	0.553755	0.509243	0.615513	0.500433	0.606372	0.610588	0.62996	0.508559	0.537489	0.576613	0.512597	0.602828	0.539016	0.53995	0.459962	0.486721	0.53068	0.474837	0.472591	0.561247	0.444997	0.505161	0.404455	0.444374	0.424308	0.456229	0.433428	0.438314	0.482799	0.450572	0.472263	0.524373	0.473763
	31	1.22136	0.978496	0.915138	0.985103	1.00493	0.916165	0.68143	0.772568	0.833582	0.86225	0.586052	0.593015	0.641562	0.717396	0.707291	0.551513	0.607509	0.555669	0.634167	0.605824	0.528128	0.559556	0.635021	0.540269	0.538287	0.513461	0.505878	0.575002	0.550868	0.464475	0.538197	0.485339	0.503304	0.448871	0.456367	0.490578	0.48641	0.492864	0.546018	0.442888	0.535815	0.464317	0.423621	0.390571	0.346805	0.476255	0.513518	0.422065
	31.3333	1.20383	0.969679	0.965622	0.996902	1.03832	0.924889	0.769615	0.802988	0.857848	0.826013	0.645868	0.585617	0.669298	0.669505	0.689411	0.588974	0.596048	0.582491	0.633783	0.587117	0.427214	0.574509	0.527002	0.475027	0.531132	0.498435	0.56981	0.488874	0.518696	0.512205	0.512081	0.522178	0.549772	0.542074	0.483505	0.517851	0.485488	0.457162	0.46619	0.464732	0.533785	0.431532	0.446498	0.425797	0.474076	0.478157	0.475038	0.402713
	31.6667	1.20275	0.984621	0.985056	0.914389	1.07119	0.881508	0.772533	0.761944	0.804154	0.93664	0.663524	0.583271	0.645658	0.713375	0.667234	0.565015	0.526011	0.572062	0.51863	0.636603	0.560346	0.559501	0.534213	0.562395	0.516648	0.59185	0.588479	0.572326	0.49045	0.572417	0.498803	0.54295	0.496498	0.510118	0.489427	0.476358	0.469721	0.390642	0.399692	0.503412	0.463817	0.445187	0.459744	0.474801	0.47631	0.509939	0.496285	0.417999
	32	1.09493	1.04167	0.901265	0.954764	1.09444	0.954787	0.784526	0.742958	0.794097	0.93424	0.71862	0.577855	0.660404	0.69141	0.672915	0.470132	0.584405	0.558771	0.606679	0.583271	0.54974	0.644355	0.576202	0.58318	0.495641	0.576156	0.525557	0.536943	0.644528	0.548963	0.423092	0.526137	0.500656	0.433337	0.516759	0.505658	0.470528	0.527351	0.477806	0.511474	0.508252	0.465761	0.450277	0.425098	0.511129	0.36059	0.472054	0.41689
	32.3333	1.08886	0.941128	1.04837	0.973714	1.06482	0.872971	0.692894	0.796113	0.842589	0.93483	0.686103	0.514231	0.610886	0.618069	0.672491	0.500055	0.567906	0.577815	0.578254	0.71378	0.551858	0.567164	0.481351	0.473107	0.536837	0.570798	0.577847	0.544487	0.521201	0.547427	0.537851	0.580515	0.51423	0.47118	0.473431	0.543527	0.48407	0.4588	0.53633	0.507921	0.519472	0.487621	0.488433	0.493915	0.492425	0.493636	0.492778	0.456634
	32.6667	1.05935	0.948062	0.979101	1.02203	1.06037	0.8439	0.70584	0.768156	0.851857	0.919185	0.669463	0.508746	0.698805	0.72316	0.682834	0.544032	0.575158	0.555455	0.637738	0.663385	0.51115	0.667027	0.520772	0.477147	0.55988	0.620994	0.608717	0.470445	0.485754	0.537152	0.486751	0.530152	0.566654	0.528873	0.468581	0.492355	0.503261	0.483871	0.493856	0.503872	0.526081	0.486861	0.42601	0.530717	0.552788	0.478425	0.479337	0.410231
	33	1.04454	0.874007	0.983428	0.932664	1.08155	0.849571	0.625165	0.756455	0.852072	0.93515	0.642309	0.535166	0.726061	0.76138	0.722291	0.553284	0.590154	0.650972	0.588984	0.703298	0.482621	0.637494	0.541283	0.505947	0.555502	0.530934	0.625829	0.584384	0.512209	0.603852	0.55725	0.530142	0.488218	0.526535	0.529889	0.525553	0.514297	0.460703	0.564593	0.528467	0.574452	0.444529	0.42466	0.44432	0.446838	0.523708	0.507204	0.475852
	33.3333	1.14764	1.01357	1.01393	0.971038	1.10277	0.90995	0.686513	0.787668	0.785638	0.89538	0.680871	0.548723	0.657333	0.70128	0.73545	0.589324	0.540918	0.655839	0.647782	0.692332	0.56676	0.608337	0.562156	0.47596	0.691474	0.461064	0.659282	0.592986	0.478457	0.610528	0.532514	0.570794	0.548206	0.568086	0.538993	0.566612	0.578259	0.501321	0.563642	0.55165	0.618161	0.502512	0.453422	0.465285	0.498775	0.438067	0.530885	0.453907
	33.6667	1.12256	0.938673	0.971963	0.938348	1.00751	0.859278	0.736542	0.769195	0.764027	0.877659	0.628539	0.546034	0.580893	0.692412	0.678797	0.551349	0.501225	0.599764	0.591478	0.655583	0.518408	0.593004	0.630588	0.524378	0.648009	0.512764	0.506312	0.603173	0.550835	0.653848	0.524124	0.521825	0.520984	0.443945	0.622955	0.626722	0.53017	0.544704	0.492155	0.546737	0.543757	0.515413	0.440536	0.486758	0.488948	0.54224	0.472975	0.418598
	34	1.15813	0.937675	1.06002	0.968122	1.02716	0.841323	0.697369	0.802682	0.779613	0.884357	0.712571	0.568031	0.614525	0.655123	0.734414	0.567685	0.531693	0.57817	0.544811	0.692008	0.500815	0.688278	0.685129	0.58367	0.699232	0.548105	0.634415	0.570071	0.602888	0.71685	0.529058	0.603284	0.515562	0.516883	0.558756	0.628324	0.580358	0.565719	0.595722	0.528863	0.552029	0.61917	0.492966	0.505062	0.451732	0.502649	0.489145	0.389703
	34.3333	1.01769	0.903142	0.938342	0.976225	1.14247	0.810199	0.696233	0.811863	0.75383	0.833499	0.669152	0.561126	0.674885	0.673401	0.697539	0.527941	0.600883	0.60436	0.516556	0.603996	0.544353	0.620707	0.570455	0.559073	0.635192	0.52432	0.53339	0.563762	0.566914	0.622518	0.57014	0.561687	0.5944	0.578371	0.632522	0.611421	0.521382	0.477503	0.53696	0.610506	0.565078	0.495761	0.52978	0.491256	0.589233	0.455915	0.485298	0.431603
	34.6667	1.08259	1.02201	0.955657	1.06159	1.01984	0.835895	0.661759	0.785273	0.795616	0.870152	0.656681	0.598255	0.60709	0.683299	0.786437	0.497188	0.541436	0.586742	0.607561	0.633083	0.608704	0.616941	0.541434	0.596355	0.689929	0.518014	0.574646	0.623944	0.58571	0.691676	0.559966	0.591787	0.544702	0.559862	0.61558	0.564597	0.639801	0.508304	0.576176	0.48654	0.505919	0.526695	0.482923	0.463525	0.492143	0.471928	0.514238	0.516971
	35	1.12912	0.91855	1.08201	1.12448	1.04978	0.815359	0.635568	0.744205	0.804635	0.972479	0.624773	0.544734	0.599355	0.654503	0.844975	0.533554	0.53975	0.551992	0.670791	0.698962	0.506259	0.546825	0.626829	0.536337	0.568655	0.517797	0.626265	0.515004	0.609994	0.668734	0.556546	0.533992	0.547659	0.551846	0.649964	0.56515	0.470684	0.56112	0.629758	0.596731	0.473425	0.516979	0.471148	0.491291	0.525814	0.476299	0.451486	0.526248
	35.3333	1.20216	1.07592	0.987411	0.948133	1.11257	0.86836	0.745373	0.814613	0.813064	0.87809	0.655055	0.553324	0.572497	0.722966	0.759639	0.523439	0.593074	0.544752	0.559298	0.750143	0.586378	0.606038	0.586538	0.5762	0.624433	0.570895	0.644611	0.582649	0.603419	0.724781	0.522991	0.561984	0.590701	0.561454	0.693811	0.568286	0.546655	0.55636	0.533626	0.542237	0.591135	0.542697	0.523247	0.442166	0.535779	0.505933	0.495629	0.547541
	35.6667	1.10583	1.08793	1.09187	0.925918	1.11758	0.859812	0.745919	0.846354	0.786648	0.852762	0.601956	0.602481	0.642783	0.63677	0.663061	0.503128	0.739832	0.655001	0.650226	0.70915	0.522543	0.60244	0.600189	0.571273	0.70229	0.565546	0.64636	0.540935	0.541384	0.652455	0.503001	0.677984	0.596905	0.593802	0.662586	0.581598	0.561464	0.567181	0.552615	0.601628	0.508475	0.545943	0.518515	0.546736	0.623092	0.482953	0.519856	0.525761
	36	1.18709	1.06652	1.01526	0.915054	1.08226	0.880419	0.701664	0.756961	0.745536	0.876325	0.595871	0.69512	0.698277	0.625885	0.696189	0.586653	0.633782	0.660382	0.649644	0.739531	0.620979	0.650299	0.561989	0.457184	0.745317	0.617088	0.662316	0.639788	0.618973	0.687083	0.555189	0.671667	0.529013	0.577182	0.681446	0.510089	0.576906	0.54702	0.543116	0.617355	0.507791	0.539202	0.544782	0.480346	0.662912	0.50198	0.546345	0.453315
	36.3333	1.09851	1.06911	1.07555	0.915428	1.08144	0.884205	0.7328	0.828877	0.709901	0.827959	0.613563	0.650428	0.64019	0.622558	0.664222	0.560232	0.617029	0.604071	0.607124	0.771034	0.564592	0.615948	0.574739	0.528709	0.748085	0.655747	0.650067	0.649141	0.563776	0.749759	0.539321	0.635628	0.618172	0.548883	0.769838	0.554763	0.651103	0.575203	0.612345	0.656268	0.490486	0.558993	0.509388	0.508394	0.626815	0.639208	0.455976	0.490077
	36.6667	1.21664	1.07664	0.985868	1.00864	1.1303	0.904125	0.664592	0.825053	0.724495	0.913436	0.603116	0.604028	0.542321	0.592245	0.731972	0.565586	0.656626	0.628304	0.585971	0.656362	0.550463	0.641504	0.646416	0.590838	0.681478	0.597437	0.638582	0.666879	0.575855	0.72706	0.614725	0.662141	0.638561	0.513097	0.682064	0.608468	0.631077	0.640383	0.565739	0.663674	0.559519	0.601402	0.623704	0.499811	0.627444	0.487296	0.511574	0.500434
	37	1.08267	1.03117	1.03029	1.01627	1.09209	0.881254	0.743048	0.856596	0.762981	0.921459	0.652268	0.560919	0.7033	0.611191	0.736066	0.603708	0.614828	0.550587	0.557883	0.775957	0.557741	0.62867	0.63983	0.557849	0.566167	0.615937	0.615594	0.711164	0.608223	0.68551	0.637407	0.668162	0.651209	0.624516	0.780087	0.580699	0.610518	0.593606	0.579998	0.646644	0.548608	0.550846	0.459216	0.540613	0.624115	0.528434	0.539653	0.524981
	37.3333	1.05489	1.06936	1.03576	1.06751	1.12011	0.977639	0.649742	0.900348	0.793559	0.864372	0.629192	0.676133	0.60739	0.625269	0.775936	0.623721	0.493728	0.537842	0.630555	0.751511	0.631257	0.645097	0.652882	0.575511	0.634583	0.637889	0.631877	0.662887	0.699085	0.719409	0.562485	0.701856	0.657785	0.55046	0.661311	0.525727	0.602677	0.632034	0.63169	0.738091	0.590324	0.580372	0.614943	0.611368	0.676436	0.509574	0.532919	0.513151
	37.6667	1.17458	1.12726	1.02979	1.02268	1.12643	1.05245	0.728523	0.89517	0.842789	0.856906	0.659379	0.567274	0.580479	0.61477	0.770635	0.60522	0.651298	0.699186	0.626794	0.639921	0.5707	0.600897	0.560315	0.61322	0.726463	0.586333	0.660378	0.595695	0.588596	0.640704	0.685545	0.644709	0.670934	0.629544	0.7252	0.638675	0.689901	0.57697	0.542544	0.553687	0.484329	0.607452	0.601034	0.48716	0.69526	0.571595	0.548652	0.59537
	38	1.11064	1.1595	1.14937	1.00648	1.137	0.972329	0.734895	0.801908	0.782566	0.890559	0.780408	0.689241	0.66883	0.672928	0.788461	0.663267	0.609976	0.540041	0.642326	0.717055	0.674865	0.61346	0.695114	0.639472	0.648205	0.624646	0.670362	0.66034	0.646559	0.700675	0.657301	0.734182	0.58911	0.614863	0.707421	0.631106	0.685376	0.719111	0.640333	0.683497	0.483825	0.579947	0.530863	0.589469	0.600273	0.61989	0.521897	0.518357
	38.3333	1.20474	1.19971	1.1409	0.93347	1.09872	1.03485	0.8197	0.879792	0.740418	0.927919	0.750821	0.58252	0.557585	0.66953	0.652524	0.704729	0.699179	0.598256	0.557496	0.652002	0.667114	0.715729	0.629711	0.597613	0.674262	0.707607	0.723491	0.656362	0.626693	0.734291	0.63465	0.70174	0.609341	0.649937	0.705893	0.583943	0.63345	0.593148	0.534003	0.707339	0.643538	0.585495	0.580105	0.515206	0.599232	0.569628	0.580157	0.6265
	38.6667	1.13122	1.13236	1.095	0.995457	1.02785	0.977497	0.809198	0.785667	0.730511	0.874013	0.74269	0.611842	0.612478	0.60721	0.716852	0.592711	0.620036	0.549127	0.58563	0.66815	0.62766	0.702194	0.614711	0.607438	0.729951	0.569798	0.709066	0.711658	0.609395	0.639336	0.671027	0.786274	0.696125	0.597132	0.70927	0.641711	0.639254	0.649591	0.616459	0.705271	0.644776	0.5958	0.658758	0.571263	0.671454	0.550705	0.59694	0.569307
	39	1.07945	1.16994	1.09672	1.0886	1.08207	0.992713	0.717521	0.802709	0.779387	0.903759	0.716795	0.701823	0.675899	0.649309	0.679699	0.627553	0.688823	0.572207	0.610453	0.646505	0.601643	0.733226	0.611701	0.563791	0.707532	0.679697	0.655905	0.591608	0.598023	0.704717	0.740846	0.695748	0.74577	0.590788	0.703441	0.64025	0.640721	0.608633	0.630151	0.670262	0.594454	0.581876	0.676585	0.564852	0.618048	0.602848	0.538628	0.523539
	39.3333	1.13363	1.02717	1.12552	0.903609	1.08853	0.918598	0.797918	0.912829	0.690757	0.886854	0.692835	0.514708	0.6551	0.692906	0.716231	0.564457	0.670558	0.638593	0.571127	0.608034	0.622892	0.673689	0.62499	0.610924	0.657315	0.600651	0.730759	0.571409	0.620626	0.670297	0.606653	0.767162	0.702384	0.656049	0.644303	0.649429	0.612409	0.684461	0.542691	0.614882	0.639634	0.620637	0.599003	0.521943	0.710964	0.44162	0.502799	0.543135
	39.6667	1.20855	1.24984	1.05531	0.917156	1.09731	0.99271	0.718038	0.775741	0.763352	0.896069	0.688248	0.545982	0.659008	0.610777	0.662484	0.559389	0.603503	0.562446	0.573023	0.677362	0.565352	0.647861	0.591427	0.556114	0.633804	0.70236	0.685533	0.676572	0.569794	0.711005	0.773431	0.634215	0.703006	0.635284	0.62688	0.637607	0.644133	0.67911	0.593153	0.780872	0.605429	0.685578	0.599021	0.51484	0.645025	0.617587	0.617475	0.579972
	40	1.21776	1.17347	1.12647	0.996766	1.14169	0.993492	0.745042	0.859553	0.802383	0.838864	0.622268	0.690732	0.556888	0.574898	0.629679	0.469842	0.597598	0.64905	0.458029	0.725767	0.63719	0.691827	0.721693	0.630465	0.683678	0.624285	0.72673	0.698767	0.596521	0.684045	0.74731	0.714891	0.742689	0.608613	0.717829	0.615263	0.613538	0.618902	0.628717	0.698242	0.674679	0.588524	0.643003	0.576471	0.540842	0.545304	0.585158	0.555982
	40.3333	1.3318	1.20128	1.03958	1.08469	1.12479	0.91682	0.740404	0.848027	0.794575	0.852089	0.589624	0.678043	0.669301	0.629999	0.677049	0.597851	0.672943	0.589821	0.531992	0.651716	0.615303	0.589828	0.577492	0.513111	0.615269	0.570573	0.721177	0.639503	0.662131	0.699804	0.605306	0.712819	0.679504	0.577007	0.719889	0.693467	0.691368	0.711266	0.621955	0.722186	0.572882	0.642036	0.673867	0.594998	0.664509	0.681672	0.672866	0.517897
	40.6667	1.31833	1.19242	1.0993	1.06924	1.12533	0.892992	0.807285	0.749038	0.813148	0.890755	0.618874	0.709352	0.689422	0.658509	0.720347	0.566512	0.651834	0.660869	0.53175	0.636828	0.663479	0.675362	0.630481	0.620195	0.694531	0.620731	0.658624	0.640832	0.58234	0.653193	0.654805	0.792474	0.742545	0.609273	0.649365	0.693352	0.724293	0.678242	0.629243	0.717924	0.629711	0.633324	0.632796	0.576708	0.685619	0.635628	0.621989	0.571409
	41	1.38514	1.11028	1.19208	1.07221	1.15532	1.00041	0.818495	0.854217	0.886063	0.893589	0.597	0.717968	0.62943	0.55777	0.709358	0.51217	0.508678	0.592995	0.526294	0.695011	0.613301	0.69332	0.631757	0.541067	0.63848	0.708244	0.651951	0.732612	0.630458	0.800277	0.663582	0.724646	0.706131	0.614131	0.727031	0.714173	0.744707	0.677572	0.655231	0.755096	0.686594	0.647159	0.656596	0.612467	0.646661	0.632495	0.695113	0.58728
	41.3333	1.2786	1.11871	1.10919	1.11814	1.12595	1.03988	0.820442	0.901704	0.912519	0.990652	0.579363	0.693878	0.7214	0.684911	0.658399	0.58911	0.685145	0.644819	0.569483	0.541445	0.56663	0.655104	0.689014	0.57989	0.637171	0.693998	0.661283	0.710357	0.652091	0.631773	0.734194	0.794286	0.686288	0.672275	0.734047	0.696889	0.725809	0.682681	0.633596	0.643788	0.654908	0.582123	0.678308	0.654231	0.615775	0.571186	0.6235	0.639134
	41.6667	1.39384	1.16131	1.12221	1.17528	1.12215	1.08411	0.802438	0.899722	0.814119	0.888321	0.710503	0.649337	0.615373	0.793204	0.703963	0.618147	0.639701	0.651669	0.612073	0.6127	0.583945	0.656788	0.699186	0.524524	0.643306	0.674148	0.70023	0.639457	0.689287	0.676369	0.645198	0.604196	0.697053	0.687088	0.695306	0.70691	0.641912	0.659419	0.679401	0.677479	0.667546	0.713067	0.645823	0.572609	0.663975	0.612884	0.619987	0.570327
	42	1.3024	1.22452	1.10237	1.10128	1.15754	1.10092	0.866134	0.909463	0.797416	0.979327	0.662512	0.669034	0.625821	0.727325	0.639012	0.574834	0.600317	0.640908	0.642221	0.65718	0.64006	0.653678	0.591209	0.674827	0.690329	0.584993	0.688335	0.626317	0.651115	0.729565	0.729482	0.704656	0.646466	0.736986	0.788746	0.571285	0.697868	0.636894	0.651521	0.736795	0.661114	0.676997	0.618472	0.612358	0.693885	0.585601	0.645235	0.627388
	42.3333	1.26161	1.26166	1.16727	1.17857	1.10483	1.0402	0.760431	0.803967	0.866611	1.02051	0.783213	0.718115	0.647761	0.642342	0.626414	0.722437	0.673889	0.548108	0.66074	0.587695	0.647696	0.777248	0.702688	0.623692	0.699974	0.733703	0.74116	0.626553	0.764908	0.642968	0.596114	0.813747	0.658123	0.648068	0.688852	0.668474	0.700896	0.628033	0.581098	0.783919	0.677777	0.728849	0.628116	0.69708	0.756622	0.689521	0.593536	0.623844
	42.6667	1.28081	1.22767	1.24305	1.07156	1.16716	1.07129	0.893723	0.945955	0.889403	1.10746	0.769796	0.635649	0.572528	0.61063	0.7104	0.535553	0.663922	0.661257	0.57221	0.573795	0.596976	0.651768	0.625104	0.689113	0.659748	0.710561	0.803967	0.675631	0.71766	0.648591	0.779321	0.730167	0.65769	0.668007	0.742538	0.670406	0.714264	0.663629	0.669508	0.769424	0.686894	0.649129	0.645223	0.657437	0.65975	0.637347	0.617928	0.600265
	43	1.29163	1.19257	1.18553	1.10779	1.11498	1.0565	0.829923	0.849071	0.848909	1.01677	0.719215	0.726302	0.69323	0.589853	0.725648	0.588453	0.631663	0.523304	0.619637	0.597677	0.612013	0.754109	0.622728	0.623038	0.624274	0.730408	0.696121	0.638781	0.765246	0.631384	0.688442	0.661821	0.631989	0.726856	0.724685	0.663409	0.747049	0.67735	0.609333	0.846359	0.630265	0.707003	0.623651	0.594204	0.705639	0.671855	0.64987	0.650751
	43.3333	1.32538	1.17807	1.05413	1.22919	1.20449	1.09026	0.826275	0.901811	0.857936	0.948633	0.769954	0.75143	0.575665	0.684456	0.663251	0.54543	0.730132	0.693696	0.66381	0.531571	0.660525	0.677404	0.545678	0.624609	0.6402	0.681485	0.762308	0.66131	0.695601	0.712229	0.838584	0.686192	0.705735	0.678771	0.73687	0.672509	0.790184	0.714172	0.643475	0.762797	0.706244	0.659311	0.625301	0.664294	0.737012	0.584403	0.753255	0.681755
	43.6667	1.29741	1.20618	1.08378	1.2326	1.15291	1.04543	0.797011	0.873769	0.852824	0.940188	0.710878	0.659031	0.623785	0.707992	0.705124	0.561507	0.684199	0.600355	0.612156	0.590796	0.669911	0.74026	0.69827	0.604351	0.600943	0.720355	0.722093	0.733606	0.700409	0.718115	0.597061	0.812366	0.808227	0.737599	0.663969	0.824644	0.735271	0.707167	0.688687	0.724156	0.719434	0.614435	0.570401	0.691329	0.691578	0.639663	0.660853	0.651518
	44	1.19137	1.12053	1.1951	1.07757	1.18569	1.2275	0.850448	0.866039	0.975805	1.00016	0.772934	0.815188	0.567086	0.658969	0.629852	0.540095	0.6874	0.558409	0.66395	0.669266	0.605806	0.680508	0.674995	0.606317	0.530591	0.713348	0.727105	0.722713	0.758926	0.764233	0.545495	0.762948	0.678373	0.694832	0.778343	0.682425	0.757041	0.676762	0.640447	0.686685	0.755852	0.756756	0.585383	0.706411	0.756795	0.617047	0.67356	0.62465
	44.3333	1.29192	1.18075	1.21938	1.17038	1.16413	1.12867	0.892948	0.794415	0.799108	1.04142	0.848054	0.737706	0.614438	0.606602	0.656473	0.608171	0.639107	0.739385	0.670204	0.593503	0.523648	0.721031	0.562475	0.677121	0.64676	0.6583	0.796929	0.712916	0.780388	0.74517	0.74012	0.625882	0.723536	0.680398	0.746363	0.665528	0.73288	0.70339	0.642668	0.730672	0.611688	0.713709	0.696001	0.662702	0.752159	0.651076	0.726607	0.63762
	44.6667	1.25937	1.19302	1.19875	1.16762	1.14184	1.12591	0.876541	0.834684	0.818225	1.00902	0.716986	0.689634	0.648796	0.671706	0.601906	0.52872	0.635165	0.600774	0.724859	0.628492	0.65276	0.716396	0.550038	0.694385	0.682517	0.722222	0.791876	0.694496	0.712819	0.773094	0.688426	0.677187	0.649434	0.705791	0.713244	0.787592	0.633817	0.697469	0.726634	0.720161	0.69381	0.774386	0.70696	0.718251	0.618226	0.73459	0.62175	0.575867
	45	1.28902	1.19678	1.16824	1.22347	1.2169	1.02396	0.872365	0.936484	0.800454	0.957117	0.707026	0.756718	0.702984	0.700467	0.733607	0.560331	0.689864	0.600643	0.703234	0.636714	0.596505	0.727257	0.69389	0.731747	0.739463	0.671769	0.7723	0.655012	0.821077	0.77046	0.725035	0.779193	0.643864	0.651298	0.734284	0.743098	0.665656	0.722549	0.721904	0.717974	0.637358	0.658626	0.559492	0.659274	0.712796	0.727003	0.654528	0.572806
	45.3333	1.24985	1.07843	1.1589	1.1242	1.15088	1.09747	0.884219	0.957031	0.881597	1.14288	0.824516	0.732044	0.632004	0.795897	0.677756	0.599803	0.723595	0.570292	0.608108	0.695611	0.633032	0.706974	0.740274	0.740216	0.587591	0.686431	0.712733	0.665944	0.714685	0.833075	0.777398	0.787837	0.731246	0.757685	0.75655	0.658838	0.714554	0.646125	0.727592	0.64985	0.685624	0.681182	0.682646	0.723291	0.767139	0.789876	0.675527	0.632144
	45.6667	1.25268	1.2442	1.20625	1.08947	1.20517	1.15954	0.901326	0.913769	0.872088	1.05053	0.848465	0.716528	0.783379	0.695682	0.68736	0.572742	0.727753	0.565868	0.696137	0.779929	0.701201	0.774385	0.664902	0.680021	0.692714	0.61681	0.716701	0.646687	0.696928	0.741111	0.684398	0.748017	0.732663	0.717844	0.787371	0.61694	0.675773	0.679918	0.730868	0.794938	0.819348	0.747289	0.71774	0.693588	0.676477	0.666721	0.743941	0.686574
	46	1.28386	1.14257	1.09358	1.20463	1.16624	0.970333	0.817287	1.08636	0.876294	1.02872	0.877926	0.827733	0.6517	0.768253	0.765771	0.552105	0.716487	0.626429	0.651788	0.731574	0.59786	0.724824	0.665949	0.587997	0.700549	0.622962	0.718542	0.678131	0.764074	0.750159	0.67519	0.786431	0.675627	0.690322	0.7123	0.67808	0.654652	0.713397	0.706696	0.786615	0.749454	0.73923	0.707558	0.706845	0.643633	0.654777	0.740446	0.702168
	46.3333	1.21873	1.27939	1.13791	1.18534	1.16535	1.15751	0.889961	0.956668	0.869608	1.02383	0.800065	0.759439	0.685776	0.765234	0.604785	0.646479	0.802369	0.602835	0.629732	0.6304	0.567246	0.721404	0.633369	0.716253	0.765388	0.669952	0.778945	0.771225	0.817051	0.773218	0.753666	0.710208	0.717297	0.778523	0.778102	0.76724	0.709555	0.676074	0.708188	0.746312	0.768262	0.64891	0.792757	0.767245	0.766868	0.667685	0.733852	0.780189
	46.6667	1.39731	1.22226	1.11411	1.14349	1.32358	1.1935	0.960078	0.993016	0.955576	1.07663	0.947642	0.786855	0.727516	0.833503	0.795163	0.61259	0.820331	0.662733	0.700251	0.648489	0.61103	0.696219	0.690473	0.675529	0.608269	0.635415	0.707028	0.688643	0.639679	0.696226	0.769139	0.757779	0.793414	0.742942	0.715871	0.700003	0.701387	0.711721	0.833859	0.760755	0.759891	0.779527	0.783049	0.77094	0.727425	0.721581	0.795536	0.721251
	47	1.16645	1.2465	1.19027	1.22131	1.34976	1.04094	1.07176	0.982176	0.966286	1.02776	0.819098	0.714818	0.72072	0.819118	0.692918	0.589839	0.738661	0.698816	0.694088	0.622029	0.635204	0.792113	0.629658	0.776706	0.641743	0.679091	0.672899	0.726787	0.748237	0.683268	0.780345	0.687509	0.713388	0.706207	0.797328	0.741255	0.764093	0.74713	0.743675	0.751752	0.738416	0.707566	0.705467	0.759263	0.67777	0.743253	0.652406	0.690647
	47.3333	1.47391	1.25713	1.13108	1.21163	1.22861	1.16669	0.963491	1.00681	0.992234	1.11786	0.913892	0.786252	0.759993	0.840218	0.800251	0.692379	0.808677	0.680175	0.890226	0.696286	0.597254	0.720991	0.581722	0.738548	0.662548	0.659295	0.833132	0.721176	0.751337	0.764384	0.672668	0.882626	0.652886	0.819155	0.789052	0.725428	0.789935	0.744493	0.699747	0.742386	0.805433	0.762043	0.727968	0.704126	0.721592	0.663018	0.768713	0.631494
	47.6667	1.28621	1.2349	1.25082	1.15186	1.24985	1.07157	1.00337	1.04969	0.968796	1.16742	0.872643	0.78436	0.651687	0.828668	0.897483	0.699678	0.818673	0.686966	0.771665	0.699449	0.767938	0.907933	0.703974	0.70486	0.710171	0.609673	0.751163	0.681946	0.722242	0.791876	0.663052	0.749002	0.708939	0.803553	0.795665	0.745286	0.843183	0.776039	0.780266	0.719514	0.670131	0.802269	0.708932	0.785186	0.740598	0.742689	0.746154	0.70371
	48	1.22208	1.23779	1.13826	1.25745	1.23192	1.13495	0.958723	0.956889	0.974748	1.14555	0.886007	0.771611	0.629731	0.75805	0.801844	0.620561	0.847057	0.674532	0.795826	0.678369	0.708347	0.774591	0.748948	0.756892	0.696202	0.767273	0.807336	0.773147	0.868425	0.781197	0.738122	0.764975	0.715894	0.692493	0.794318	0.750916	0.789356	0.820143	0.704156	0.899654	0.798347	0.774433	0.721556	0.741959	0.776226	0.729334	0.755444	0.761583
	edge distance (um)	0	0	0	0	0	9.4782	9.4782	9.4782	9.4782	9.4782	36.1313	36.1313	36.1313	36.1313	36.1313	59.8023	59.8023	59.8023	59.8023	59.8023	70.1359	70.1359	70.1359	70.1359	70.1359	77.4451	77.4451	77.4451	77.4451	77.4451	84.6411	84.6411	84.6411	84.6411	84.6411	91.3979	91.3979	91.3979	91.3979	91.3979	96.6496	96.6496	96.6496	96.6496	96.6496	102.436	102.436	102.436
[truncated: 107 more columns]

## Sheet: G
Figure 1G
	PC1	PC2
	7.59632	-0.468378
	5.7615	0.169861
	3.63347	1.02596
	2.35865	1.31594
	1.9027	0.900788
	1.63165	0.530383
	1.35924	-0.00249288
	0.996973	-0.290527
	0.737734	-0.561728
	0.331174	-0.652118
	-0.0936354	-0.77976
	-0.416404	-0.889111
	-0.69303	-0.62264
	-0.81114	-0.637799
	-0.944001	-0.404328
	-1.12871	-0.33256
	-1.14557	-0.332672
	-1.23945	-0.260941
	-1.24256	-0.247064
	-1.3365	-0.109724
	-1.33132	0.021271
	-1.27766	0.0662793
	-1.29293	0.074159
	-1.30434	0.212107
	-1.45735	0.164346
	-1.40942	0.174995
	-1.3519	0.27225
	-1.60161	0.436357
	-1.89019	0.679859
	-1.99318	1.03407
	-1.99318	1.03407
	6.42993	-0.478103
	4.02804	0.488217
	2.5241	0.535619
	1.97556	0.275379
	1.68823	-0.193441
	1.30923	-0.637103
	1.1151	-0.926206
	0.8287	-0.997706
	0.522082	-1.03287
	0.213328	-1.19139
	-0.159416	-1.12998
	-0.317487	-1.16316
	-0.667892	-1.14186
	-0.721021	-1.18115
	-0.882523	-0.90793
	-1.01834	-0.91172
	-1.04133	-0.818445
	-0.960693	-0.707667
	-1.0103	-0.557874
	-1.13056	-0.446325
	-1.26319	-0.465098
	-1.34578	-0.559681
	-1.40145	-0.349758
	-1.32045	-0.27001
	-1.34536	-0.0815912
	-1.23631	0.0913926
	-1.25101	0.131332
	-1.45349	0.190683
	-1.53221	0.558303
	-1.35309	0.803913
	-1.35309	0.803913
	6.41257	-0.311883
	4.5735	0.542627
	2.9679	1.14858
	2.19189	0.972723
	1.78641	0.456617
	1.36942	-0.0448209
	0.953824	-0.438622
	0.691404	-0.55256
	0.29725	-0.637709
	0.142359	-0.543691
	-0.197418	-0.609268
	-0.297133	-0.536873
	-0.726859	-0.452
	-0.922283	-0.366979
	-1.10188	-0.262142
	-1.21111	-0.174915
	-1.21225	-0.0611185
	-1.1633	0.0587663
	-1.14044	0.141001
	-1.27419	0.295714
	-1.26028	0.355412
	-1.20758	0.581862
	-0.912021	0.789133
	-0.887908	0.789851
	-0.983291	0.597195
	-1.09453	0.771
	-1.05967	0.858615
	-1.15215	0.861754
	-1.46535	0.977387
	-1.59363	1.04817
	-1.59363	1.04817
	6.42135	-0.115695
	4.67715	0.751565
	3.16902	0.98198
	2.35063	0.964499
	1.7436	0.548011
	1.42482	-0.148451
	0.948918	-0.441315
	0.608541	-0.703217
	0.211673	-0.881194
	-0.197314	-0.852241
	-0.351337	-0.716189
	-0.695934	-0.618774
	-0.934308	-0.437724
	-1.10546	-0.389092
	-1.25575	-0.333335
	-1.30719	-0.257068
	-1.31145	-0.0689747
	-1.33031	-0.0014794
	-1.28187	0.117073
	-1.05496	0.322852
	-1.00626	0.491417
	-0.998575	0.459868
	-1.23146	0.366336
	-1.22754	0.539522
	-1.18445	0.594008
	-1.11597	0.986295
	-1.2371	0.76869
	-1.07379	0.586885
	-1.18212	0.562443
	-1.46276	0.742735
	-1.46276	0.742735
	6.76908	-0.365959
	5.20448	0.133946
	3.40821	1.01188
	2.4111	0.775151
	1.76404	0.317767
	1.64692	-0.0679887
	1.17997	-0.536936
	0.914395	-0.773278
	0.502401	-0.823638
	0.238561	-0.87415
	-0.119159	-0.926872
	-0.270723	-0.800203
	-0.527396	-0.750376
	-0.649759	-0.636465
	-0.728343	-0.662225
	-0.88408	-0.521169
	-0.863832	-0.289588
	-0.883641	-0.364611
	-0.897997	-0.260579
	-0.943338	-0.211184
	-0.846346	0.0013932
	-0.872275	0.215813
	-0.869668	0.217461
	-0.965083	0.26287
	-0.910691	0.408676
	-1.12936	0.366478
	-1.06439	0.70251
	-1.19315	0.676741
	-1.28399	0.92132
	-1.41861	0.869258
	-1.41861	0.869258

## Sheet: H
Figure 1H
	time (hours)	history 1	history 2	history 3	history 4	history 5	history 6	history 7	history 8	history 9	history 10	history 11	history 12	history 13	history 14	history 15	history 16	history 17	history 18	history 19	history 20	history 21	history 22	history 23	history 24	history 25	history 26	history 27	history 28	history 29	history 30	history 31	history 32	history 33	history 34	history 35	history 36	history 37	history 38	history 39	history 40	history 41	history 42	history 43	history 44	history 45	history 46	history 47	history 48
	-0.666667	0.0952443	0.312563	0.311646	0.276408	0.276724	0.408419	0.338209	0.513086	0.304571	0.356376	0.32384	0.380703	0.478948	0.214584	0.246964	0.30136	0.217347	0.40758	0.353785	0.38553	0.179453	0.360531	0.336127	0.270629	0.294071	0.31504	0.270865	0.371535	0.15884	0.443662	0.318578	0.290538	0.493086	0.236728	0.274925	0.20334	0.271803	0.348915	0.334632	0.445606	0.271721	0.326999	0.385966	0.268273	0.308168	0.330043	0.18147	0.383945
	-0.333333	0.0950352	0.225677	0.3099	0.080061	0.388843	0.291626	0.326115	0.466411	0.325125	0.378395	0.267873	0.332945	0.280427	0.466847	0.244563	0.206399	0.143174	0.212604	0.364349	0.274472	0.222039	0.320404	0.314664	0.278424	0.257167	0.365209	0.304544	0.233844	0.333751	0.224091	0.341139	0.20491	0.489733	0.307025	0.600701	0.368588	0.244051	0.503497	0.346366	0.311609	0.216018	0.298008	0.44847	0.0750819	0.461953	0.307831	0.170217	0.356326
	0	0.0971202	0.279041	0.237532	0.152346	0.290866	0.257674	0.242117	0.299127	0.214342	0.372212	0.237977	0.309972	0.422469	0.172372	0.18211	0.308142	0.156394	0.399451	0.239124	0.181772	0.251593	0.339128	0.314682	0.195841	0.20122	0.273162	0.20999	0.267012	0.298417	0.275723	0.228648	0.390733	0.433783	0.32066	0.256975	0.178388	0.293687	0.399117	0.248829	0.436756	0.265024	0.266654	0.262875	0.195701	0.367378	0.224107	0.169211	0.376638
	0.333333	0.284597	0.295749	0.370348	0.458299	0.622788	0.244136	0.293433	0.383729	0.418649	0.468772	0.22192	0.175245	0.239168	0.488006	0.482354	0.346679	0.396572	0.456485	0.555024	0.47436	0.27805	0.246003	0.374744	0.424424	0.599743	0.243399	0.297321	0.426834	0.467287	0.661191	0.371552	0.272319	0.458025	0.333274	0.493649	0.265917	0.33802	0.459539	0.546938	0.566107	0.0907971	0.370762	0.535075	0.51894	0.442498	0.184718	0.222226	0.414655
	0.666667	0.812843	1.00987	0.879605	0.782017	0.976547	0.869738	0.791066	0.889795	0.822944	0.884392	1.01502	0.894054	0.773626	0.795138	0.897964	0.843671	0.737545	0.848853	0.941775	0.835992	0.85621	0.802668	0.663413	0.927113	0.825666	0.967718	0.853039	0.954625	0.786707	0.916514	0.908695	0.824941	0.881025	0.74102	0.956544	0.87151	0.80799	0.803159	0.81813	0.860341	0.774103	0.807529	0.767152	0.940916	0.82205	0.848351	0.730087	0.79859
	1	0.759794	0.841469	0.811805	0.813326	0.864663	0.957537	0.839269	0.746304	0.795377	0.739221	0.738517	0.804398	0.71084	0.798714	0.865054	0.795445	0.766682	0.881951	0.758977	0.85407	0.817655	0.701523	0.756953	0.679314	0.761067	0.876721	0.737786	0.783931	0.742929	0.731238	0.827231	0.74654	0.734381	0.737321	0.818921	0.901362	0.900377	0.785319	0.824198	0.782559	0.642986	0.734631	0.778171	0.736163	0.732454	0.699767	0.797283	0.796478
	1.33333	0.698226	0.734848	0.812542	0.783977	0.814413	0.915262	0.667393	0.708944	0.777657	0.790299	0.693848	0.761607	0.75944	0.718934	0.721207	0.79975	0.716241	0.863308	0.75475	0.821983	0.726932	0.732046	0.865893	0.724361	0.706747	0.779849	0.642937	0.646206	0.680548	0.866913	0.699976	0.732112	0.606574	0.76146	0.719585	0.718515	0.621782	0.714956	0.71591	0.726993	0.73352	0.725074	0.9056	0.712617	0.644664	0.750129	0.687784	0.745146
	1.66667	0.839571	0.690405	0.780066	0.781968	0.75552	0.924172	0.697026	0.742879	0.756572	0.696784	0.819765	0.649907	0.736892	0.646365	0.812585	0.709653	0.698965	0.73773	0.77038	0.756441	0.900748	0.728741	0.823315	0.740231	0.669646	0.936091	0.688091	0.744628	0.667223	0.839946	0.704996	0.683407	0.697192	0.753827	0.607729	0.550729	0.746427	0.733109	0.68134	0.805892	0.679427	0.706682	0.705895	0.649381	0.694296	0.624862	0.704886	0.750423
	2	0.699301	0.857285	0.843722	0.692312	0.72051	0.813627	0.723484	0.699709	0.732708	0.730384	0.719163	0.751126	0.85153	0.76216	0.726226	0.785557	0.68375	0.730255	0.841335	0.878687	0.786067	0.74109	0.694197	0.767543	0.735694	0.674496	0.628017	0.652914	0.658271	0.71115	0.81562	0.787971	0.723005	0.643412	0.730236	0.591585	0.788969	0.859317	0.721358	0.795843	0.663012	0.775379	0.595753	0.74386	0.743932	0.785727	0.56138	0.601648
	2.33333	0.773467	0.796918	0.738893	0.724359	0.706914	0.723405	0.800775	0.710076	0.758445	0.813367	0.793379	0.802206	0.820847	0.808876	0.729448	0.747104	0.728558	0.789573	0.768854	0.815317	0.834374	0.719638	0.750991	0.850389	0.759937	0.748765	0.850957	0.717144	0.73343	0.735383	0.795845	0.686305	0.785096	0.667183	0.667726	0.759489	0.717057	0.859524	0.677949	0.711937	0.719919	0.764629	0.70576	0.702155	0.785338	0.711041	0.723474	0.735366
	2.66667	0.889163	0.780765	0.734664	0.696335	0.763199	0.817334	0.722613	0.799159	0.797166	0.709685	0.73699	0.81762	0.8211	0.767125	0.742503	0.784629	0.825455	0.72701	0.849207	0.817506	0.755773	0.739828	0.792008	0.742798	0.780095	0.876656	0.798787	0.732899	0.801289	0.867926	0.797466	0.911273	0.918819	0.665762	0.700584	0.786856	0.847473	0.815128	0.735609	0.825004	0.734373	0.7837	0.841797	0.827903	0.826083	0.797196	0.743543	0.768715
	3	0.876762	0.804602	0.811471	0.808377	0.682608	0.825206	0.742607	0.835854	0.710655	0.756646	0.7374	0.765437	0.828763	0.82996	0.802868	0.640594	0.819829	0.791744	0.781596	0.752779	0.794056	0.877546	0.746711	0.762558	0.849084	0.849871	0.848013	0.80974	0.882563	0.776974	0.704513	0.779492	0.88484	0.733799	0.820506	0.813131	0.777065	0.749263	0.762864	0.733723	0.754371	0.812565	0.706523	0.726079	0.797749	0.711207	0.863177	0.806525
	3.33333	0.919426	0.790191	0.704273	0.760318	0.816068	0.878005	0.709969	0.727856	0.751246	0.663938	0.787632	0.798388	0.907196	0.842273	0.784472	0.826486	0.802336	0.813436	0.805228	0.782275	0.847227	0.867968	0.825022	0.698382	0.852681	0.896416	0.792206	0.776051	0.719989	0.793084	0.875109	0.80916	0.777896	0.801063	0.798975	0.710603	0.828676	0.804823	0.798729	0.758298	0.734041	0.996672	0.90061	0.768145	0.901702	0.752455	0.713779	0.80766
	3.66667	0.911025	0.767916	0.856188	0.69827	0.912154	0.818609	0.665347	0.627999	0.749978	0.734245	0.792068	0.76513	0.940602	0.740503	0.72758	0.862515	0.768506	0.813693	0.771544	0.876724	0.691706	0.847436	0.82556	0.905491	0.91961	0.728031	0.866122	0.799695	0.830731	0.819796	0.892012	0.801892	0.823645	0.79842	0.777315	0.757321	0.860665	0.826296	0.764204	0.785556	0.725843	0.756369	0.995558	0.847711	0.94687	0.81288	0.804049	0.824491
	4	0.958637	0.923203	0.914124	0.763565	0.892969	0.71448	0.721346	0.839918	0.754186	0.70492	0.874852	0.883076	0.787734	0.824626	0.676461	0.852767	0.800057	0.928151	0.947137	0.772382	0.804923	0.816321	0.878238	0.835563	0.828651	0.797269	0.851673	0.83406	0.796548	0.877172	0.830823	0.855737	0.733137	0.774703	0.950431	0.780664	0.8207	0.760555	0.867421	0.957546	0.85408	0.777947	0.838929	0.810999	0.892626	0.786257	0.853426	0.772799
	4.33333	0.879893	0.889086	0.748448	0.830319	0.904508	0.726659	0.777501	0.839923	0.794022	0.706594	0.798704	0.687168	0.94725	0.81318	0.77079	0.935889	0.814609	0.838082	0.882334	0.845029	0.856942	0.796736	0.933167	0.783069	0.872414	0.771753	0.910554	0.871197	0.75344	0.834274	0.810972	0.882603	1.02856	0.807718	0.883314	0.72464	0.826793	0.861989	0.817017	0.902934	0.755515	0.758517	0.900662	0.852992	0.77437	0.767003	0.803964	0.73284
	4.66667	0.772836	0.934598	0.761755	0.80001	0.864351	0.791645	0.733731	0.882521	0.741963	0.72816	0.782973	0.813154	0.748124	0.861565	0.788593	0.934117	0.805281	0.794767	0.736991	0.770186	0.873526	0.845616	0.791758	0.911452	0.865187	0.79693	0.820446	0.91128	0.828474	0.845187	0.727851	0.908248	0.795381	0.836274	0.825088	0.7898	0.839609	0.771973	0.959142	0.857412	0.763965	0.734275	0.761987	0.768535	0.889089	0.861219	0.75606	0.836859
	5	0.968231	0.734592	0.863428	0.81618	0.745422	0.800195	0.78063	0.778187	0.778378	0.754619	0.868388	0.746661	0.880187	0.830622	0.864165	0.938044	0.807813	0.752642	0.882375	0.775077	0.797386	0.786454	0.802132	0.76829	0.794724	0.866003	0.827157	0.794026	0.819294	0.809098	0.828761	0.772346	0.724884	0.768109	0.925135	0.778975	0.86375	0.929864	0.838554	0.891138	0.752716	0.704608	0.743255	1.01969	0.795268	0.803038	0.796127	0.84236
	5.33333	0.778043	0.789931	0.753865	0.828623	0.804396	0.736123	0.745077	0.852654	0.87774	0.709119	0.96411	0.660287	0.757421	0.850088	0.719279	0.80056	0.792898	0.813432	0.874089	0.808388	0.79523	0.879077	0.866862	0.762844	0.764909	0.85412	0.903759	0.793141	0.789677	0.81076	0.877238	0.880613	0.72571	0.827012	0.866547	0.815835	0.722768	0.861829	0.804168	0.845674	0.833247	0.773196	0.843947	0.814049	0.750428	0.80514	0.847029	0.855528
	5.66667	0.862573	0.856691	0.779303	0.880782	0.846607	0.795663	0.670457	0.734903	0.782041	0.707105	0.733009	0.80391	0.77089	0.767916	0.823947	0.797802	0.802112	0.872209	0.843165	0.875598	0.796999	0.891384	0.883335	0.806474	0.854167	0.858193	0.79305	0.856488	0.815896	0.849165	0.880783	0.828136	0.846175	0.805793	0.81489	0.77508	0.703219	0.874332	0.764059	0.764604	0.835408	0.728175	0.790169	0.79531	0.938248	0.751392	0.781174	0.837813
	6	0.860565	0.794399	0.827367	0.890758	0.770951	0.788103	0.744386	0.85168	0.760284	0.7446	0.903721	0.802179	0.807282	0.862958	0.83083	0.785292	0.782514	0.807717	0.827788	0.900008	0.925798	0.844163	0.727323	0.727316	0.841398	0.801634	0.924569	0.792471	0.800467	0.881032	0.872223	0.807838	0.77714	0.74784	0.869662	0.7739	0.751243	0.84673	0.811216	0.822222	0.756771	0.787886	0.724752	0.783288	0.811727	0.815532	0.755158	0.803053
	6.33333	0.872639	0.821061	0.856844	0.85597	0.851951	0.871744	0.81221	0.860463	0.794314	0.795083	0.801151	0.749005	0.783187	0.817043	0.747421	0.848475	0.72831	0.822034	0.794616	0.755493	0.933019	0.763936	0.743821	0.76992	0.862979	0.8773	0.772403	0.798456	0.813013	0.726871	0.87271	0.740109	0.845664	0.805441	0.86732	0.83562	0.841648	0.712373	0.895647	0.849024	0.749144	0.779073	0.863309	0.640264	0.880596	0.800545	0.827219	0.977575
	6.66667	0.770901	0.769226	0.793391	0.78344	0.864283	0.8153	0.735787	0.783331	0.79765	0.731228	0.85642	0.893835	0.81672	0.804066	0.90017	0.843174	0.748398	0.815891	0.956906	0.804626	0.905505	0.782626	0.802113	0.759952	0.82015	0.756347	0.804045	0.689155	0.774723	0.800244	0.834924	0.837626	0.80564	0.673094	0.934367	0.895706	0.784166	0.807156	0.749393	0.844119	0.821332	0.744174	0.955843	0.786224	0.800287	0.893539	0.632264	0.794074
	7	0.780695	0.750596	0.866444	0.820667	0.868561	0.820716	0.856492	0.781053	0.827056	0.755164	0.841623	0.663286	0.938113	0.753205	0.858278	0.782948	0.758966	0.863912	0.875713	0.848329	0.880393	0.758533	0.755426	0.779084	0.825001	0.863976	0.795659	0.809723	0.82427	0.820139	0.815628	0.715723	0.853093	0.683833	0.802619	0.770235	0.738883	0.744835	0.77967	0.730189	0.781062	0.710968	0.819091	0.783174	0.780233	0.695058	0.715316	0.829417
	7.33333	0.852522	0.775419	0.799153	0.80315	0.804387	0.781087	0.854668	0.758633	0.952828	0.814967	0.883253	0.813805	0.90937	0.68326	0.900407	0.773892	0.751766	0.801858	0.856932	0.804497	0.816207	0.759375	0.89338	0.858431	0.82819	0.911496	0.745721	0.804667	0.842756	0.844662	0.840074	0.712212	0.895362	0.736011	0.79619	0.743113	0.782768	0.754349	0.772306	0.758587	0.700427	0.721748	0.853603	0.676381	0.781198	0.848552	0.738319	0.813739
	7.66667	0.873044	0.785946	0.838006	0.883444	0.823111	0.850185	0.792853	0.849026	0.874573	0.767298	0.817055	0.781572	0.901296	0.825783	0.730115	0.881055	0.79705	0.78441	0.914324	0.770268	0.863958	0.830788	0.81576	0.839694	0.914363	0.81301	0.76177	0.730068	0.753836	0.784708	0.860006	0.701287	0.747837	0.722808	0.755506	0.854956	0.776143	0.790321	0.689166	0.756512	0.748581	0.684823	0.678574	0.832089	0.656602	0.803335	0.725261	0.835182
	8	0.906959	0.784172	0.852744	0.829911	0.807783	0.779349	0.852839	0.877894	0.846739	0.726309	0.953414	0.760887	0.816216	0.787512	0.915527	0.820716	0.768624	0.900415	0.80459	0.819285	0.631784	0.735922	0.878784	0.823563	0.811873	0.969616	0.733412	0.829995	0.679034	0.862225	0.891659	0.800779	0.853857	0.677608	0.7846	0.904762	0.723411	0.776911	0.69274	0.772842	0.733846	0.640156	0.643186	0.680487	0.763704	0.792472	0.51481	0.717142
	8.33333	0.903403	0.805118	0.845378	0.803519	0.865417	0.782568	0.782491	0.867565	0.844943	0.820398	0.798382	0.775647	0.956238	0.7666	0.889002	0.880461	0.918106	0.841709	0.870764	0.782316	0.785753	0.761321	0.803489	0.709111	0.757265	0.812157	0.726576	0.769912	0.747679	0.682417	0.916903	0.763424	0.814372	0.757145	0.831477	0.833134	0.631884	0.792066	0.675756	0.741349	0.805436	0.655404	0.760874	0.640096	0.750489	0.709503	0.711465	0.770206
	8.66667	0.858563	0.901654	0.789882	0.818756	0.855223	0.879499	0.772164	0.833444	0.889611	0.839765	0.915367	0.799913	0.826492	0.786973	0.856717	0.822942	0.759295	0.91324	0.83157	0.842753	0.943208	0.847181	0.819097	0.81247	0.844852	0.759483	0.679783	0.814896	0.803943	0.760613	0.807756	0.830152	0.780675	0.694512	0.686852	0.873637	0.697775	0.716975	0.663041	0.751363	0.757484	0.580958	0.777171	0.658609	0.717152	0.662791	0.658416	0.732764
	9	0.943191	0.939076	0.830468	0.826921	0.887302	0.926484	0.811872	0.84635	0.882318	0.803523	0.844951	0.76526	0.816596	0.884889	0.856571	0.792092	0.783419	0.888314	0.741986	0.812589	0.873401	0.722747	0.869586	0.816305	0.781168	0.780388	0.705013	0.888374	0.678954	0.776264	0.88551	0.739789	0.812709	0.76517	0.737854	0.783915	0.60265	0.739722	0.581233	0.740055	0.603942	0.677387	0.768324	0.606853	0.714628	0.648458	0.599482	0.77391
	9.33333	0.953691	0.910638	0.907263	0.841587	0.841781	0.957327	0.787776	0.895495	0.943306	0.803676	0.811692	0.765169	0.875462	0.928354	0.888746	0.852322	0.878819	0.77465	0.75642	0.859504	0.764353	0.718138	0.746926	0.8	0.772964	0.890628	0.668045	0.768673	0.732468	0.720011	0.659007	0.674382	0.794571	0.648171	0.682301	0.773021	0.63377	0.662742	0.660728	0.636936	0.685345	0.630096	0.694274	0.767446	0.725512	0.620956	0.515951	0.670564
	9.66667	0.867793	0.86939	0.901911	0.84249	0.877594	0.897456	0.885935	0.890548	0.887936	0.84722	0.839748	0.733431	0.97392	0.870533	0.892027	0.752204	0.833863	0.840601	0.782368	0.773348	0.86691	0.776707	0.730469	0.728246	0.754646	0.979582	0.731742	0.805489	0.632406	0.859312	0.719129	0.618588	0.723191	0.643965	0.722451	0.829498	0.517245	0.710776	0.571569	0.647986	0.691072	0.652939	0.696624	0.56662	0.660087	0.757928	0.429082	0.616208
	10	0.953837	0.934682	0.901476	0.94727	0.881215	0.878187	0.842269	0.855996	0.980947	0.891005	0.86518	0.81215	0.837969	0.907155	0.836047	0.77568	0.867388	0.875776	0.848768	0.849522	0.833949	0.754012	0.821454	0.774249	0.819786	0.780194	0.767213	0.778661	0.667801	0.740591	0.745879	0.521295	0.690653	0.60967	0.769337	0.707238	0.547419	0.672101	0.591886	0.539651	0.756667	0.624004	0.666406	0.558458	0.669225	0.678589	0.422054	0.692118
	10.3333	1.02127	0.961222	0.923435	0.906927	0.882454	0.962041	0.846081	0.897843	0.932533	0.912968	0.774637	0.8501	0.873878	0.846505	0.880147	0.836599	0.784999	0.847698	0.90187	0.832206	0.787391	0.684995	0.845869	0.721462	0.789072	0.846507	0.746719	0.737234	0.618421	0.792791	0.743783	0.528211	0.653117	0.637181	0.680984	0.688986	0.537586	0.728426	0.65464	0.533969	0.714007	0.489186	0.774716	0.566939	0.515261	0.589494	0.421446	0.63391
	10.6667	0.916111	0.896655	0.884651	0.936575	0.878761	0.900059	0.966347	0.989177	0.817957	0.971773	0.957806	0.892659	0.982285	0.918399	0.890111	0.861185	0.805268	0.918103	0.826153	0.796543	0.820299	0.745302	0.78242	0.781085	0.808748	0.833559	0.772202	0.795905	0.664633	0.813678	0.723873	0.583996	0.700733	0.718276	0.621949	0.8656	0.588791	0.739496	0.579378	0.628623	0.594267	0.470782	0.600545	0.485118	0.494575	0.693534	0.445612	0.58961
	11	0.916892	0.939587	0.929208	0.84688	0.944753	0.88995	0.949089	1.04728	0.876671	0.936297	0.973918	0.79897	0.887008	0.899359	0.869077	0.933845	0.81222	0.916806	0.91062	0.864727	0.848198	0.699361	0.733537	0.78773	0.775456	0.765509	0.656232	0.863546	0.7655	0.754889	0.728603	0.677688	0.707594	0.776947	0.759261	0.685396	0.584427	0.842122	0.576644	0.611411	0.759923	0.489522	0.599643	0.514412	0.60453	0.527891	0.44859	0.804839
	11.3333	0.997934	0.869905	0.814872	1.02294	0.95582	1.03112	0.940648	1.05338	0.896416	0.928904	0.84022	0.830047	0.856641	0.951656	0.902787	0.787072	0.852277	0.880418	0.845325	0.700777	0.83211	0.693215	0.846192	0.857011	0.774197	0.900096	0.743281	0.680668	0.754617	0.779038	0.83212	0.614497	0.7296	0.643091	0.726482	0.698556	0.521889	0.726591	0.493736	0.592762	0.729267	0.390052	0.647856	0.471263	0.512911	0.583378	0.374278	0.553833
	11.6667	0.989149	0.90549	0.871508	1.0536	0.82396	0.893381	0.85772	0.969202	0.912699	0.916675	1.02151	0.765528	0.933847	0.838552	0.882317	0.836685	0.753599	0.781605	0.875138	0.803325	0.922232	0.68157	0.764833	0.829981	0.787529	0.782422	0.615372	0.673652	0.764446	0.675689	0.755142	0.4749	0.743763	0.557623	0.712847	0.664146	0.437136	0.570939	0.630853	0.600314	0.643605	0.417693	0.693933	0.381024	0.505996	0.495341	0.382482	0.480537
	12	1.06729	0.903084	0.896826	0.927554	0.84618	0.929812	0.885071	0.937491	0.867737	0.885048	0.932742	0.78789	0.905503	0.879937	0.857569	0.954813	0.69964	0.841727	0.782918	0.70051	0.790141	0.676774	0.749523	0.801489	0.704115	0.924605	0.545797	0.719739	0.727269	0.676549	0.649596	0.494466	0.739249	0.686726	0.581868	0.540728	0.406119	0.60515	0.460118	0.578886	0.582624	0.39764	0.507667	0.555838	0.468089	0.412085	0.276985	0.452558
	12.3333	1.00589	0.94577	0.890034	0.889606	0.906541	0.899306	0.928153	1.01523	0.916783	0.817787	0.8924	0.821509	0.850567	0.846832	0.774609	0.873479	0.784519	0.815695	0.810522	0.834608	0.743739	0.648329	0.654052	0.76812	0.701161	0.826883	0.585813	0.722377	0.723757	0.678902	0.811207	0.405162	0.578963	0.631509	0.585312	0.653985	0.375606	0.54492	0.608566	0.458209	0.563187	0.325332	0.451094	0.475272	0.538644	0.58457	0.205165	0.485121
	12.6667	1.00904	0.934211	0.94277	0.947192	0.920371	1.01765	0.967986	0.860602	0.934365	0.893892	0.94608	0.792183	0.752534	0.839891	0.896873	0.883576	0.687731	0.826578	0.779458	0.833854	0.903631	0.622595	0.740446	0.728726	0.667637	0.75616	0.488024	0.64867	0.72825	0.712557	0.716563	0.479027	0.577639	0.601979	0.570992	0.617442	0.433695	0.487428	0.589005	0.503309	0.395796	0.232873	0.382284	0.367075	0.447193	0.596625	0.207457	0.434439
	13	1.1157	1.05113	0.892589	0.968568	0.872603	0.999823	0.906857	0.892024	0.929782	0.910565	0.889353	0.877083	0.7998	0.842999	0.794735	0.85666	0.729265	0.771686	0.838843	0.825392	0.76932	0.675913	0.69375	0.742579	0.649643	0.798471	0.464285	0.591317	0.628901	0.643487	0.74848	0.388841	0.511943	0.622759	0.396553	0.583439	0.418153	0.434459	0.465476	0.50527	0.478484	0.251408	0.459479	0.358262	0.396182	0.453199	0.271488	0.434079
	13.3333	1.11464	0.926846	0.937389	0.940088	0.964735	1.0989	0.871777	1.03379	0.998401	0.845229	0.871558	0.798898	0.780669	0.861101	0.887982	0.902198	0.652273	0.763134	0.791928	0.742719	0.852748	0.635967	0.722393	0.748056	0.649064	0.772418	0.51206	0.634574	0.599385	0.635115	0.694498	0.306296	0.419314	0.467775	0.493691	0.572721	0.307028	0.50019	0.407586	0.41105	0.650195	0.274269	0.304831	0.454214	0.341894	0.50503	0.251614	0.352807
	13.6667	1.06067	0.949696	0.957162	0.960475	0.945624	0.974706	0.955986	0.941334	0.949086	0.942926	1.00313	0.776073	0.854492	0.807643	0.755481	0.868173	0.710396	0.716041	0.806957	0.757063	0.745138	0.643581	0.645551	0.693559	0.667965	0.694657	0.493713	0.518206	0.640565	0.676432	0.602259	0.41761	0.441137	0.530835	0.594097	0.597443	0.296674	0.534846	0.488678	0.479585	0.549742	0.451332	0.293978	0.376302	0.485328	0.385535	0.197629	0.245266
	14	1.07562	0.910269	1.09731	1.01134	1.11039	1.0195	0.908477	0.945182	1.09885	0.896355	0.947236	0.710218	0.85672	0.894996	0.756625	0.811418	0.655361	0.726022	0.952005	0.651317	0.741935	0.582213	0.631529	0.648787	0.683048	0.686506	0.456685	0.534986	0.543703	0.583224	0.62962	0.353595	0.354214	0.607436	0.581809	0.4531	0.337127	0.401572	0.373671	0.377972	0.434775	0.238595	0.408769	0.259923	0.329775	0.439204	0.108506	0.281842
	14.3333	1.1873	0.983241	1.01163	0.991243	1.10055	1.01725	0.881927	0.929719	0.979128	0.886949	1.03041	0.752435	0.785252	0.826383	0.847447	0.844885	0.588832	0.683923	0.82443	0.765671	0.763866	0.483629	0.627681	0.608736	0.573509	0.653204	0.357334	0.444688	0.619173	0.532778	0.629241	0.344585	0.453557	0.33836	0.372833	0.485815	0.26212	0.303891	0.378954	0.619783	0.430311	0.298233	0.242492	0.263143	0.357547	0.284038	0.210999	0.310832
	14.6667	1.26595	0.934893	1.04183	1.01096	1.05762	0.969684	0.808141	1.01345	1.00409	0.875579	0.935164	0.713468	0.776989	0.821627	0.846085	0.919737	0.637119	0.676887	0.93007	0.678321	0.812161	0.53923	0.65743	0.729215	0.599473	0.570381	0.383869	0.409729	0.484904	0.464875	0.609575	0.364962	0.264324	0.371315	0.442207	0.4599	0.201175	0.293981	0.302403	0.324071	0.384998	0.273128	0.249767	0.187432	0.266482	0.279302	0.250963	0.288095
	15	1.11098	0.971797	1.12939	1.12111	0.949976	1.12428	0.970426	1.00265	1.06903	0.918339	0.938737	0.722888	0.823055	0.959764	0.849612	0.865726	0.638613	0.657428	0.850561	0.755288	0.761737	0.545136	0.612175	0.699787	0.64653	0.66989	0.386141	0.512511	0.560364	0.605491	0.536199	0.380137	0.334738	0.382166	0.294946	0.548935	0.226471	0.299702	0.360461	0.424771	0.259062	0.193646	0.3133	0.163486	0.274634	0.371632	0.169068	0.257915
	15.3333	1.12671	1.05029	0.950175	1.02137	1.04779	1.0582	0.924058	0.973693	0.986983	1.00619	1.05284	0.701527	0.82145	0.877847	0.823805	0.871356	0.647373	0.704771	0.781621	0.766869	0.68478	0.421529	0.572187	0.658305	0.509375	0.688148	0.308149	0.387402	0.531969	0.508738	0.514181	0.311318	0.397719	0.305843	0.43956	0.463458	0.28061	0.239178	0.287183	0.41098	0.300228	0.361753	0.237413	0.303674	0.415542	0.285585	0.300026	0.23216
	15.6667	1.07126	1.05751	1.04953	1.00358	1.06862	1.10943	0.897258	0.945828	1.02568	0.971808	0.904894	0.718926	0.896012	0.840782	0.850174	0.869005	0.552564	0.764585	0.796029	0.710845	0.768138	0.533195	0.552297	0.699499	0.539894	0.70035	0.374487	0.446525	0.47834	0.543522	0.635429	0.283289	0.463957	0.306804	0.452308	0.388017	0.291767	0.313196	0.24137	0.34629	0.389204	0.126003	0.287439	0.186982	0.307101	0.229623	0.211746	0.305791
	16	1.0814	0.912592	0.960992	0.950636	1.00592	1.03555	0.883952	0.958395	0.986317	0.947474	0.934051	0.77269	0.828789	0.871211	0.87298	0.887515	0.579976	0.741143	0.746778	0.739887	0.720563	0.528925	0.65898	0.774435	0.541189	0.724952	0.330654	0.465103	0.464749	0.465749	0.518564	0.283411	0.409429	0.404589	0.458115	0.431763	0.260366	0.367708	0.264411	0.408208	0.428863	0.252641	0.281325	0.26934	0.295141	0.239991	0.238136	0.271873
	16.3333	1.07324	0.926032	1.00213	0.975225	0.887375	1.06853	0.887634	0.950842	1.01098	0.846894	0.977222	0.708131	0.890267	0.806389	0.8951	0.894849	0.505382	0.788396	0.683759	0.709574	0.682397	0.443261	0.655545	0.530823	0.465706	0.623414	0.248642	0.490462	0.471272	0.473083	0.522863	0.249586	0.384023	0.3062	0.390965	0.351027	0.223832	0.277676	0.186059	0.337263	0.292106	0.159852	0.290241	0.215263	0.252796	0.204828	0.172078	0.241736
	16.6667	1.13311	1.02079	1.0354	1.05452	0.921783	1.06787	0.848371	0.933801	0.961114	0.981759	1.00719	0.716356	0.904008	0.871422	0.878757	0.864496	0.579966	0.777223	0.717851	0.771128	0.734062	0.373306	0.66165	0.656691	0.58906	0.596635	0.289996	0.57208	0.448755	0.459704	0.369757	0.255908	0.272313	0.316932	0.362094	0.317698	0.246712	0.329094	0.308082	0.384072	0.298736	0.217474	0.243585	0.234068	0.373451	0.177576	0.183349	0.34604
	17	1.15113	1.03172	1.05415	1.09215	1.07062	0.972427	0.835367	0.839782	0.921335	1.04509	0.854521	0.62113	0.75136	0.837103	1.03068	0.810635	0.540275	0.741028	0.758726	0.856535	0.641286	0.427136	0.518777	0.581229	0.668345	0.586943	0.328491	0.359046	0.44234	0.519425	0.389535	0.298459	0.343026	0.381172	0.36857	0.341947	0.181047	0.28001	0.204294	0.338518	0.30278	0.256688	0.355977	0.18697	0.312476	0.291673	0.303985	0.309109
	17.3333	1.01103	1.01171	0.98675	1.02547	1.11411	1.05789	0.81479	0.869258	0.972286	0.992317	0.863356	0.650462	0.77869	0.81222	0.76372	0.798944	0.530987	0.640973	0.765558	0.693811	0.659326	0.332457	0.526512	0.640512	0.477219	0.497947	0.318204	0.446505	0.4131	0.407237	0.602172	0.347708	0.334392	0.229734	0.277701	0.423864	0.336626	0.313636	0.180312	0.339279	0.299799	0.274305	0.172418	0.352118	0.255456	0.215568	0.352304	0.292588
	17.6667	0.994724	1.03456	1.04051	1.07748	1.20455	0.999873	0.859507	0.909641	0.932131	1.0008	0.904483	0.661889	0.851568	0.793726	0.799142	0.796244	0.532861	0.631311	0.706323	0.637855	0.698188	0.387353	0.518035	0.564089	0.573059	0.511894	0.254037	0.469556	0.406085	0.414757	0.408448	0.369514	0.183957	0.314122	0.339547	0.260735	0.264993	0.302799	0.24913	0.239288	0.293281	0.32163	0.299071	0.163844	0.251477	0.34728	0.243334	0.330883
	18	1.13835	1.05389	1.05842	1.01282	1.03365	1.05464	0.727265	0.925625	0.931994	1.01097	0.849607	0.681227	0.844815	0.781975	0.885528	0.757314	0.584551	0.62883	0.776027	0.689879	0.635738	0.409011	0.601066	0.670685	0.531242	0.546853	0.360058	0.495796	0.427396	0.324199	0.298598	0.415652	0.335286	0.401724	0.291889	0.321912	0.318445	0.340965	0.265169	0.303667	0.328699	0.28591	0.192495	0.271367	0.259743	0.211373	0.298118	0.126036
	18.3333	1.06567	0.988348	1.02946	1.02686	1.06815	1.04386	0.773628	0.886142	0.959976	1.03391	0.853263	0.598202	0.757697	0.862549	0.918535	0.77474	0.527166	0.611342	0.725904	0.692362	0.589517	0.535354	0.704056	0.616759	0.535419	0.575257	0.352936	0.44775	0.545789	0.594593	0.398227	0.329296	0.323228	0.373932	0.277432	0.244324	0.293863	0.262422	0.248552	0.246115	0.257818	0.30903	0.278518	0.274125	0.285873	0.251267	0.227243	0.319069
	18.6667	1.08225	1.01069	0.957721	1.00017	1.06074	0.949053	0.748939	0.894836	1.0053	0.967083	0.855534	0.665473	0.757195	0.788083	0.818509	0.690802	0.502058	0.800503	0.683263	0.653702	0.68814	0.513158	0.466772	0.516516	0.528949	0.659434	0.322288	0.4189	0.509436	0.548921	0.474685	0.347842	0.322681	0.425966	0.358417	0.273437	0.347157	0.390091	0.319013	0.392492	0.257737	0.313805	0.226813	0.234369	0.23321	0.215271	0.318582	0.266614
	19	1.04027	1.00754	0.957577	1.04998	1.13517	0.928444	0.779495	0.974984	0.865676	0.941413	0.788261	0.707526	0.802774	0.760126	0.837977	0.718989	0.63053	0.694214	0.646702	0.757942	0.687521	0.558982	0.614001	0.524169	0.566969	0.565544	0.393414	0.437596	0.476946	0.514646	0.44079	0.24535	0.448292	0.419007	0.42156	0.299697	0.360802	0.213055	0.369163	0.41457	0.322777	0.38817	0.23133	0.301929	0.366088	0.257587	0.379635	0.247412
	19.3333	0.984879	1.00315	1.00595	1.122	1.08235	1.03285	0.83199	0.831709	0.904306	0.942394	0.905643	0.705231	0.82057	0.766317	0.780522	0.773035	0.534502	0.706658	0.658245	0.754879	0.691723	0.573519	0.586517	0.600466	0.633275	0.529192	0.447446	0.354563	0.411824	0.462428	0.369419	0.271963	0.363447	0.420009	0.493559	0.338211	0.413578	0.332794	0.354899	0.355738	0.23319	0.273779	0.259091	0.369268	0.295962	0.229275	0.447072	0.252692
	19.6667	0.980895	0.920551	0.971133	1.11742	1.06328	1.07007	0.870571	0.866357	0.931517	0.981064	0.844202	0.692511	0.762781	0.788777	0.84737	0.670357	0.571887	0.59273	0.66089	0.715977	0.659516	0.499713	0.648218	0.551747	0.679281	0.452111	0.383774	0.368005	0.506774	0.52142	0.345363	0.34743	0.364704	0.47714	0.473018	0.37654	0.504147	0.300549	0.385758	0.399868	0.154771	0.361514	0.320478	0.303079	0.324352	0.238365	0.272342	0.206042
	20	1.04918	0.983593	1.01267	1.2627	1.12696	0.937473	0.778689	0.844164	0.978413	1.01697	0.855732	0.649267	0.811494	0.819365	0.887924	0.744249	0.583715	0.668617	0.647231	0.704504	0.63443	0.430621	0.558518	0.448957	0.538732	0.465018	0.454288	0.382112	0.565094	0.51801	0.333492	0.543327	0.32854	0.449686	0.446381	0.342243	0.398546	0.327374	0.348155	0.253361	0.321037	0.335915	0.304107	0.254665	0.22419	0.261838	0.38868	0.3625
	20.3333	1.11065	0.989516	1.03702	1.08024	1.04206	1.00366	0.817059	0.872148	0.865434	1.01595	0.800112	0.677722	0.740651	0.799796	0.895379	0.620061	0.489816	0.668288	0.659537	0.716924	0.623127	0.477017	0.457972	0.52526	0.687884	0.390858	0.322674	0.488735	0.492935	0.542333	0.366858	0.396769	0.345982	0.369941	0.446302	0.378761	0.397727	0.286217	0.316728	0.356288	0.289453	0.441312	0.187753	0.238613	0.308125	0.312557	0.350781	0.352086
	20.6667	1.06839	0.996485	1.00784	1.06342	1.01473	1.00327	0.847719	0.868593	0.959112	1.0817	0.870293	0.715911	0.762758	0.853516	0.89658	0.66742	0.507798	0.705825	0.640817	0.797526	0.565349	0.496871	0.606735	0.460318	0.51289	0.307048	0.447639	0.45213	0.447528	0.704032	0.352991	0.353372	0.337353	0.372616	0.408217	0.387443	0.333085	0.23586	0.381098	0.410726	0.255998	0.421105	0.26779	0.33674	0.358544	0.278722	0.350013	0.308663
	21	0.999244	0.98248	0.950099	0.991591	1.11918	1.00408	0.889484	0.843379	0.906616	0.913251	0.828471	0.689609	0.844815	0.794262	0.789899	0.684435	0.539488	0.777828	0.614965	0.662876	0.537132	0.483815	0.4514	0.57767	0.538662	0.419499	0.435199	0.452627	0.429174	0.489278	0.326686	0.459306	0.302411	0.309074	0.360342	0.303026	0.344683	0.302115	0.312413	0.33634	0.284524	0.474368	0.325167	0.317664	0.35362	0.258949	0.319552	0.398085
	21.3333	1.12916	0.874924	0.970944	1.06444	1.12874	1.0208	0.821987	0.806595	0.96277	0.903247	0.77442	0.69751	0.745985	0.710703	0.791938	0.722394	0.54205	0.689168	0.681292	0.632678	0.449196	0.505212	0.579353	0.638133	0.568168	0.536483	0.427636	0.443911	0.360861	0.443722	0.323823	0.390801	0.427557	0.467013	0.50222	0.347987	0.482294	0.341787	0.33996	0.283521	0.31903	0.471547	0.203617	0.313631	0.362718	0.306238	0.3571	0.300438
	21.6667	1.03841	1.03086	1.01212	0.991982	1.06178	0.936069	0.758372	0.798132	0.891915	0.906806	0.845654	0.616128	0.724654	0.696135	0.915839	0.651115	0.619645	0.601399	0.708481	0.627121	0.589541	0.545272	0.471539	0.508059	0.53414	0.445317	0.452507	0.384999	0.434049	0.440217	0.375384	0.367424	0.369649	0.373619	0.349644	0.456497	0.462601	0.241504	0.452687	0.321361	0.37372	0.402516	0.30575	0.384507	0.312749	0.310974	0.339093	0.325602
	22	1.06742	0.990059	1.0033	1.01835	1.05119	0.910831	0.81488	0.818531	0.857748	0.935894	0.680796	0.658616	0.689762	0.716136	0.816638	0.58869	0.538358	0.596156	0.547474	0.535561	0.516035	0.454013	0.53294	0.572586	0.518563	0.449406	0.573055	0.474442	0.457709	0.484561	0.408978	0.48824	0.370062	0.481894	0.425667	0.369069	0.437016	0.364571	0.397389	0.292271	0.351361	0.410779	0.299075	0.33403	0.27966	0.458683	0.368941	0.436104
	22.3333	1.0922	0.9617	1.06386	1.14361	1.00922	0.883251	0.839363	0.849216	0.91039	0.870418	0.780489	0.629464	0.726888	0.60142	0.74996	0.596886	0.594652	0.474372	0.645603	0.530683	0.558166	0.508612	0.575441	0.470372	0.572148	0.410829	0.454197	0.470762	0.418966	0.391568	0.35783	0.527547	0.400935	0.365539	0.342031	0.364086	0.431396	0.33197	0.480311	0.344837	0.432335	0.391047	0.356059	0.28715	0.364658	0.259347	0.406358	0.35085
	22.6667	1.10303	0.980905	1.04132	1.03624	0.995253	0.848833	0.765519	0.792685	0.913413	0.899504	0.746534	0.642846	0.752364	0.698088	0.724141	0.592749	0.622072	0.626756	0.570793	0.616976	0.448044	0.517494	0.495224	0.489553	0.432334	0.434561	0.392559	0.403182	0.390563	0.408814	0.397826	0.415787	0.457176	0.370464	0.299438	0.375563	0.471461	0.363939	0.565674	0.3863	0.262417	0.408445	0.346143	0.37129	0.262007	0.395356	0.368633	0.298168
	23	1.08601	0.930861	1.00493	1.09348	0.960089	0.835925	0.720857	0.787624	0.835018	0.820266	0.707788	0.724364	0.744437	0.75286	0.717123	0.616204	0.518149	0.593702	0.532577	0.635034	0.451691	0.461024	0.529194	0.394631	0.45897	0.375166	0.430537	0.47492	0.378119	0.401181	0.369663	0.454678	0.332104	0.387091	0.326017	0.443265	0.457092	0.322468	0.4275	0.352691	0.375901	0.422599	0.356072	0.30983	0.256359	0.326164	0.343991	0.289547
	23.3333	1.04568	0.952046	1.05278	1.00993	0.963717	0.855145	0.822597	0.826194	0.856274	0.849516	0.650978	0.64655	0.798001	0.699143	0.72088	0.638339	0.531649	0.539064	0.515168	0.626294	0.476762	0.458124	0.570146	0.499937	0.470845	0.418073	0.511463	0.455986	0.352841	0.442127	0.343472	0.463585	0.551968	0.393234	0.347699	0.427303	0.476942	0.535057	0.410118	0.374492	0.347579	0.4993	0.297171	0.367421	0.391861	0.360957	0.359277	0.355018
	23.6667	1.08584	1.04485	0.993661	0.952309	0.994655	0.990416	0.863966	0.825794	0.800104	0.848784	0.68033	0.650623	0.652147	0.702697	0.747456	0.555342	0.551888	0.623179	0.612407	0.52163	0.53966	0.499104	0.491483	0.480255	0.501445	0.417786	0.544316	0.589734	0.442313	0.516096	0.324251	0.473939	0.409866	0.348987	0.435259	0.454698	0.484236	0.451762	0.447975	0.399236	0.356768	0.425664	0.384978	0.350864	0.308158	0.361822	0.40668	0.3989
	24	1.14282	0.974413	1.02782	1.09101	0.88475	0.91813	0.819635	0.844736	0.863536	0.833454	0.759539	0.642653	0.721415	0.730393	0.711432	0.605107	0.601083	0.603384	0.560669	0.526963	0.494861	0.487963	0.540883	0.536871	0.412973	0.376091	0.448719	0.447174	0.379151	0.503539	0.422364	0.554107	0.47971	0.384087	0.412703	0.413734	0.468618	0.369902	0.448711	0.445843	0.344788	0.511043	0.35155	0.312753	0.315438	0.33693	0.407369	0.383584
	24.3333	1.13934	0.996853	1.12666	1.02741	1.00449	0.97108	0.869055	0.795894	0.78963	0.858708	0.794621	0.635416	0.8114	0.703584	0.725679	0.544996	0.645222	0.660393	0.484263	0.596893	0.431385	0.457281	0.532295	0.517271	0.510153	0.34856	0.479688	0.485456	0.435446	0.456542	0.463833	0.422999	0.379914	0.423906	0.437223	0.358278	0.521408	0.453338	0.379724	0.398873	0.417482	0.452894	0.470047	0.429162	0.352969	0.445502	0.396827	0.320794
	24.6667	1.13767	1.10169	1.04067	1.02801	1.01731	0.928622	0.816045	0.792201	0.84114	0.879032	0.787927	0.665861	0.720861	0.769866	0.717258	0.61863	0.502238	0.591454	0.570524	0.533873	0.494658	0.572658	0.561246	0.528683	0.443633	0.387453	0.463961	0.529314	0.476488	0.43762	0.449761	0.504593	0.456287	0.47544	0.415894	0.342749	0.494054	0.411073	0.40659	0.442899	0.426238	0.433201	0.458198	0.396637	0.399468	0.382	0.399477	0.286119
	25	1.20011	1.04668	0.973695	1.05891	1.09442	0.913246	0.804643	0.74649	0.799376	0.8274	0.723585	0.62029	0.760334	0.715488	0.761363	0.603657	0.580463	0.669071	0.544972	0.616466	0.559504	0.467966	0.614252	0.511895	0.491585	0.502253	0.488151	0.448514	0.44966	0.400421	0.402784	0.478725	0.403367	0.458827	0.357341	0.386338	0.5061	0.50937	0.403635	0.465111	0.491319	0.413156	0.435095	0.364369	0.337904	0.362193	0.39786	0.428059
	25.3333	1.18123	1.02608	0.986295	1.01244	1.06492	0.92986	0.844603	0.806035	0.844749	0.849594	0.793544	0.715363	0.719612	0.644452	0.751652	0.54127	0.544568	0.627727	0.551065	0.549961	0.524332	0.5509	0.56454	0.532267	0.441696	0.54505	0.462389	0.486605	0.565641	0.415942	0.446231	0.499156	0.505359	0.438022	0.452735	0.44701	0.465312	0.517687	0.41835	0.436254	0.481091	0.445411	0.470618	0.364022	0.415066	0.362878	0.459359	0.415758
	25.6667	1.21875	1.02112	1.02314	0.989044	1.01983	0.989172	0.743701	0.783713	0.809342	0.789252	0.877931	0.64913	0.733856	0.66487	0.669468	0.595223	0.564747	0.644895	0.607685	0.527426	0.513742	0.525849	0.55949	0.576895	0.452553	0.441426	0.589803	0.472161	0.569207	0.471659	0.43381	0.453777	0.545135	0.521254	0.422556	0.432487	0.562326	0.39668	0.40987	0.319631	0.457338	0.501024	0.512965	0.384949	0.49421	0.496303	0.469141	0.375639
	26	1.31195	1.0074	0.981594	0.981762	1.0273	0.904081	0.784695	0.826155	0.905499	0.850749	0.756723	0.609511	0.643249	0.653585	0.646009	0.635347	0.665206	0.526859	0.554062	0.546599	0.511266	0.456809	0.518179	0.520504	0.496338	0.489597	0.535152	0.482309	0.453229	0.40316	0.582866	0.553013	0.486138	0.427731	0.400549	0.463505	0.574481	0.468398	0.406355	0.332088	0.542928	0.449483	0.503369	0.440612	0.469734	0.446971	0.491102	0.391734
	26.3333	1.09854	1.03353	0.899576	0.9604	1.11639	0.971648	0.831204	0.7551	0.844728	0.914399	0.69555	0.644605	0.672262	0.651314	0.713493	0.758214	0.630282	0.626754	0.558105	0.520499	0.537617	0.515865	0.49515	0.537754	0.503489	0.437627	0.46137	0.474629	0.431673	0.374989	0.534208	0.550976	0.51118	0.498524	0.443558	0.488006	0.61205	0.425951	0.40255	0.475382	0.365948	0.458128	0.37659	0.337144	0.399461	0.457918	0.442936	0.431943
	26.6667	1.12923	0.969873	1.03822	1.00708	1.10893	1.02033	0.88274	0.803749	0.751103	0.866005	0.742451	0.764397	0.651163	0.672988	0.695947	0.667328	0.619173	0.518707	0.619654	0.498138	0.572695	0.563301	0.530541	0.432143	0.458204	0.497207	0.501298	0.425361	0.492827	0.424533	0.560831	0.48232	0.42528	0.500266	0.394761	0.477937	0.503761	0.415846	0.438036	0.386567	0.479434	0.48368	0.285948	0.442258	0.394825	0.426514	0.520143	0.356301
	27	1.17226	0.958792	1.08049	0.976409	1.11111	0.95435	0.766637	0.784444	0.866366	0.856768	0.787822	0.604357	0.593192	0.713705	0.675281	0.650207	0.629013	0.503329	0.497494	0.486319	0.494703	0.533015	0.490585	0.596223	0.525239	0.480268	0.649315	0.533397	0.473439	0.489019	0.485267	0.528363	0.407174	0.399857	0.431157	0.439264	0.502898	0.403193	0.452672	0.405285	0.472707	0.530983	0.362004	0.475143	0.374792	0.546646	0.534565	0.40818
	27.3333	1.23617	1.01183	1.00198	1.03509	1.09078	0.883828	0.776561	0.8207	1.02109	0.801631	0.732428	0.668653	0.752801	0.736411	0.638727	0.63123	0.511927	0.54886	0.572274	0.524194	0.434322	0.591345	0.491519	0.597453	0.486546	0.48342	0.613973	0.482469	0.516414	0.437096	0.487193	0.544557	0.414397	0.513826	0.405326	0.438197	0.513522	0.422717	0.433117	0.514502	0.486484	0.497222	0.373903	0.406891	0.454783	0.458269	0.54535	0.388128
	27.6667	1.21149	1.04499	0.960155	1.09285	1.153	0.920195	0.853487	0.789271	0.916663	0.820872	0.760476	0.633663	0.699731	0.725851	0.669381	0.595786	0.629184	0.603506	0.580121	0.534551	0.536603	0.668934	0.536143	0.589498	0.435695	0.433759	0.537985	0.547437	0.576237	0.431917	0.517943	0.50982	0.429041	0.489877	0.376426	0.417099	0.523495	0.370123	0.504499	0.393477	0.498604	0.496412	0.401108	0.455625	0.395414	0.45631	0.535333	0.399303
	28	1.17065	0.900892	1.00066	1.10302	1.08193	0.860302	0.821135	0.824682	0.853268	0.855278	0.723655	0.633	0.661098	0.754233	0.740858	0.539454	0.665116	0.496532	0.621055	0.540153	0.462843	0.612856	0.541214	0.581352	0.554164	0.47637	0.576617	0.550045	0.581158	0.463121	0.491154	0.587226	0.399886	0.549835	0.423513	0.486278	0.478755	0.439528	0.462272	0.424637	0.512982	0.566055	0.36414	0.508353	0.414269	0.474763	0.42771	0.461642
	28.3333	1.18083	0.930684	1.0327	0.991738	1.01347	0.881254	0.778956	0.829252	0.853529	0.868547	0.678454	0.595531	0.680382	0.674372	0.789015	0.593051	0.581341	0.550332	0.675813	0.563046	0.510213	0.544003	0.514261	0.515142	0.444682	0.450291	0.530457	0.496851	0.51078	0.523103	0.521158	0.461668	0.459628	0.460866	0.368715	0.4679	0.558493	0.502347	0.483822	0.413662	0.446923	0.47121	0.363768	0.503013	0.461786	0.435836	0.451091	0.382021
	28.6667	1.14753	0.950332	1.12336	1.03307	1.0279	0.824892	0.733598	0.83577	0.813556	0.9771	0.651068	0.647971	0.662488	0.658719	0.695592	0.543749	0.624994	0.563692	0.630322	0.531868	0.504224	0.562627	0.546197	0.585611	0.582144	0.500541	0.535376	0.580667	0.466012	0.495187	0.511808	0.553685	0.45117	0.489293	0.473446	0.481445	0.45903	0.499423	0.338497	0.445251	0.53739	0.515693	0.456981	0.415675	0.381126	0.523932	0.391342	0.296278
	29	1.06388	1.01042	0.986034	0.957707	1.03323	0.883405	0.742266	0.745419	0.80418	0.843983	0.675315	0.693797	0.658939	0.740524	0.671427	0.656624	0.569085	0.508184	0.576485	0.597016	0.484101	0.576738	0.584457	0.539109	0.456382	0.515688	0.552898	0.528437	0.50141	0.51424	0.576816	0.557638	0.434235	0.444067	0.475808	0.473665	0.504193	0.494489	0.46039	0.463091	0.546853	0.455563	0.427164	0.526046	0.3845	0.47345	0.404583	0.406624
	29.3333	1.23086	0.939553	1.06425	1.02268	1.01602	0.91468	0.793122	0.815992	0.830311	0.8601	0.702802	0.577203	0.699131	0.624176	0.675867	0.623382	0.530909	0.498855	0.518026	0.61915	0.539267	0.57942	0.566795	0.54843	0.573986	0.481523	0.514103	0.58528	0.476029	0.348046	0.581119	0.553393	0.428449	0.440194	0.519957	0.470652	0.524203	0.396786	0.42269	0.39433	0.485471	0.511781	0.396891	0.507197	0.405334	0.363958	0.490062	0.425906
	29.6667	1.1953	0.984797	1.03297	1.01832	1.0733	0.936631	0.719798	0.828344	0.834722	0.837407	0.682157	0.567435	0.652161	0.689482	0.743963	0.573285	0.547996	0.580533	0.605981	0.579717	0.498527	0.577041	0.543255	0.549328	0.545154	0.464444	0.553839	0.424986	0.487185	0.518938	0.548286	0.590934	0.516414	0.480485	0.416892	0.577762	0.540512	0.44056	0.429145	0.492836	0.472553	0.516574	0.482448	0.423498	0.447325	0.397802	0.472005	0.427414
	30	1.1598	0.918811	1.04598	0.999454	1.03387	0.848062	0.736604	0.82743	0.851746	0.907946	0.713112	0.605397	0.645931	0.636879	0.731278	0.53403	0.59226	0.596039	0.53668	0.608173	0.488352	0.491633	0.57269	0.49838	0.58014	0.475614	0.576809	0.51442	0.511739	0.456534	0.625492	0.565218	0.420094	0.514179	0.476688	0.527127	0.518317	0.450596	0.476639	0.40891	0.571972	0.393841	0.501871	0.433256	0.366084	0.428138	0.42157	0.449503
	30.3333	1.04748	0.936464	1.01511	1.04992	1.06527	0.824672	0.807606	0.74849	0.885791	0.794959	0.691093	0.559474	0.652462	0.678095	0.738	0.554561	0.564001	0.672927	0.629093	0.652938	0.600664	0.576538	0.575477	0.513352	0.541822	0.508534	0.536443	0.484932	0.522954	0.535897	0.466422	0.528121	0.467582	0.570633	0.470284	0.491064	0.531793	0.487605	0.459542	0.468715	0.509268	0.526685	0.419725	0.544297	0.380602	0.497122	0.533088	0.384568
	30.6667	1.14543	1.01761	0.965947	1.05294	1.05089	0.920997	0.734918	0.774237	0.922859	0.849551	0.673356	0.625122	0.670739	0.719121	0.660844	0.553755	0.509243	0.615513	0.500433	0.606372	0.610588	0.62996	0.508559	0.537489	0.576613	0.512597	0.602828	0.539016	0.53995	0.459962	0.486721	0.53068	0.474837	0.472591	0.561247	0.444997	0.505161	0.404455	0.444374	0.424308	0.456229	0.433428	0.438314	0.482799	0.450572	0.472263	0.524373	0.473763
	31	1.22136	0.978496	0.915138	0.985103	1.00493	0.916165	0.68143	0.772568	0.833582	0.86225	0.586052	0.593015	0.641562	0.717396	0.707291	0.551513	0.607509	0.555669	0.634167	0.605824	0.528128	0.559556	0.635021	0.540269	0.538287	0.513461	0.505878	0.575002	0.550868	0.464475	0.538197	0.485339	0.503304	0.448871	0.456367	0.490578	0.48641	0.492864	0.546018	0.442888	0.535815	0.464317	0.423621	0.390571	0.346805	0.476255	0.513518	0.422065
	31.3333	1.20383	0.969679	0.965622	0.996902	1.03832	0.924889	0.769615	0.802988	0.857848	0.826013	0.645868	0.585617	0.669298	0.669505	0.689411	0.588974	0.596048	0.582491	0.633783	0.587117	0.427214	0.574509	0.527002	0.475027	0.531132	0.498435	0.56981	0.488874	0.518696	0.512205	0.512081	0.522178	0.549772	0.542074	0.483505	0.517851	0.485488	0.457162	0.46619	0.464732	0.533785	0.431532	0.446498	0.425797	0.474076	0.478157	0.475038	0.402713
	31.6667	1.20275	0.984621	0.985056	0.914389	1.07119	0.881508	0.772533	0.761944	0.804154	0.93664	0.663524	0.583271	0.645658	0.713375	0.667234	0.565015	0.526011	0.572062	0.51863	0.636603	0.560346	0.559501	0.534213	0.562395	0.516648	0.59185	0.588479	0.572326	0.49045	0.572417	0.498803	0.54295	0.496498	0.510118	0.489427	0.476358	0.469721	0.390642	0.399692	0.503412	0.463817	0.445187	0.459744	0.474801	0.47631	0.509939	0.496285	0.417999
	32	1.09493	1.04167	0.901265	0.954764	1.09444	0.954787	0.784526	0.742958	0.794097	0.93424	0.71862	0.577855	0.660404	0.69141	0.672915	0.470132	0.584405	0.558771	0.606679	0.583271	0.54974	0.644355	0.576202	0.58318	0.495641	0.576156	0.525557	0.536943	0.644528	0.548963	0.423092	0.526137	0.500656	0.433337	0.516759	0.505658	0.470528	0.527351	0.477806	0.511474	0.508252	0.465761	0.450277	0.425098	0.511129	0.36059	0.472054	0.41689
	32.3333	1.08886	0.941128	1.04837	0.973714	1.06482	0.872971	0.692894	0.796113	0.842589	0.93483	0.686103	0.514231	0.610886	0.618069	0.672491	0.500055	0.567906	0.577815	0.578254	0.71378	0.551858	0.567164	0.481351	0.473107	0.536837	0.570798	0.577847	0.544487	0.521201	0.547427	0.537851	0.580515	0.51423	0.47118	0.473431	0.543527	0.48407	0.4588	0.53633	0.507921	0.519472	0.487621	0.488433	0.493915	0.492425	0.493636	0.492778	0.456634
	32.6667	1.05935	0.948062	0.979101	1.02203	1.06037	0.8439	0.70584	0.768156	0.851857	0.919185	0.669463	0.508746	0.698805	0.72316	0.682834	0.544032	0.575158	0.555455	0.637738	0.663385	0.51115	0.667027	0.520772	0.477147	0.55988	0.620994	0.608717	0.470445	0.485754	0.537152	0.486751	0.530152	0.566654	0.528873	0.468581	0.492355	0.503261	0.483871	0.493856	0.503872	0.526081	0.486861	0.42601	0.530717	0.552788	0.478425	0.479337	0.410231
	33	1.04454	0.874007	0.983428	0.932664	1.08155	0.849571	0.625165	0.756455	0.852072	0.93515	0.642309	0.535166	0.726061	0.76138	0.722291	0.553284	0.590154	0.650972	0.588984	0.703298	0.482621	0.637494	0.541283	0.505947	0.555502	0.530934	0.625829	0.584384	0.512209	0.603852	0.55725	0.530142	0.488218	0.526535	0.529889	0.525553	0.514297	0.460703	0.564593	0.528467	0.574452	0.444529	0.42466	0.44432	0.446838	0.523708	0.507204	0.475852
	33.3333	1.14764	1.01357	1.01393	0.971038	1.10277	0.90995	0.686513	0.787668	0.785638	0.89538	0.680871	0.548723	0.657333	0.70128	0.73545	0.589324	0.540918	0.655839	0.647782	0.692332	0.56676	0.608337	0.562156	0.47596	0.691474	0.461064	0.659282	0.592986	0.478457	0.610528	0.532514	0.570794	0.548206	0.568086	0.538993	0.566612	0.578259	0.501321	0.563642	0.55165	0.618161	0.502512	0.453422	0.465285	0.498775	0.438067	0.530885	0.453907
	33.6667	1.12256	0.938673	0.971963	0.938348	1.00751	0.859278	0.736542	0.769195	0.764027	0.877659	0.628539	0.546034	0.580893	0.692412	0.678797	0.551349	0.501225	0.599764	0.591478	0.655583	0.518408	0.593004	0.630588	0.524378	0.648009	0.512764	0.506312	0.603173	0.550835	0.653848	0.524124	0.521825	0.520984	0.443945	0.622955	0.626722	0.53017	0.544704	0.492155	0.546737	0.543757	0.515413	0.440536	0.486758	0.488948	0.54224	0.472975	0.418598
	34	1.15813	0.937675	1.06002	0.968122	1.02716	0.841323	0.697369	0.802682	0.779613	0.884357	0.712571	0.568031	0.614525	0.655123	0.734414	0.567685	0.531693	0.57817	0.544811	0.692008	0.500815	0.688278	0.685129	0.58367	0.699232	0.548105	0.634415	0.570071	0.602888	0.71685	0.529058	0.603284	0.515562	0.516883	0.558756	0.628324	0.580358	0.565719	0.595722	0.528863	0.552029	0.61917	0.492966	0.505062	0.451732	0.502649	0.489145	0.389703
	34.3333	1.01769	0.903142	0.938342	0.976225	1.14247	0.810199	0.696233	0.811863	0.75383	0.833499	0.669152	0.561126	0.674885	0.673401	0.697539	0.527941	0.600883	0.60436	0.516556	0.603996	0.544353	0.620707	0.570455	0.559073	0.635192	0.52432	0.53339	0.563762	0.566914	0.622518	0.57014	0.561687	0.5944	0.578371	0.632522	0.611421	0.521382	0.477503	0.53696	0.610506	0.565078	0.495761	0.52978	0.491256	0.589233	0.455915	0.485298	0.431603
	34.6667	1.08259	1.02201	0.955657	1.06159	1.01984	0.835895	0.661759	0.785273	0.795616	0.870152	0.656681	0.598255	0.60709	0.683299	0.786437	0.497188	0.541436	0.586742	0.607561	0.633083	0.608704	0.616941	0.541434	0.596355	0.689929	0.518014	0.574646	0.623944	0.58571	0.691676	0.559966	0.591787	0.544702	0.559862	0.61558	0.564597	0.639801	0.508304	0.576176	0.48654	0.505919	0.526695	0.482923	0.463525	0.492143	0.471928	0.514238	0.516971
	35	1.12912	0.91855	1.08201	1.12448	1.04978	0.815359	0.635568	0.744205	0.804635	0.972479	0.624773	0.544734	0.599355	0.654503	0.844975	0.533554	0.53975	0.551992	0.670791	0.698962	0.506259	0.546825	0.626829	0.536337	0.568655	0.517797	0.626265	0.515004	0.609994	0.668734	0.556546	0.533992	0.547659	0.551846	0.649964	0.56515	0.470684	0.56112	0.629758	0.596731	0.473425	0.516979	0.471148	0.491291	0.525814	0.476299	0.451486	0.526248
	35.3333	1.20216	1.07592	0.987411	0.948133	1.11257	0.86836	0.745373	0.814613	0.813064	0.87809	0.655055	0.553324	0.572497	0.722966	0.759639	0.523439	0.593074	0.544752	0.559298	0.750143	0.586378	0.606038	0.586538	0.5762	0.624433	0.570895	0.644611	0.582649	0.603419	0.724781	0.522991	0.561984	0.590701	0.561454	0.693811	0.568286	0.546655	0.55636	0.533626	0.542237	0.591135	0.542697	0.523247	0.442166	0.535779	0.505933	0.495629	0.547541
	35.6667	1.10583	1.08793	1.09187	0.925918	1.11758	0.859812	0.745919	0.846354	0.786648	0.852762	0.601956	0.602481	0.642783	0.63677	0.663061	0.503128	0.739832	0.655001	0.650226	0.70915	0.522543	0.60244	0.600189	0.571273	0.70229	0.565546	0.64636	0.540935	0.541384	0.652455	0.503001	0.677984	0.596905	0.593802	0.662586	0.581598	0.561464	0.567181	0.552615	0.601628	0.508475	0.545943	0.518515	0.546736	0.623092	0.482953	0.519856	0.525761
	36	1.18709	1.06652	1.01526	0.915054	1.08226	0.880419	0.701664	0.756961	0.745536	0.876325	0.595871	0.69512	0.698277	0.625885	0.696189	0.586653	0.633782	0.660382	0.649644	0.739531	0.620979	0.650299	0.561989	0.457184	0.745317	0.617088	0.662316	0.639788	0.618973	0.687083	0.555189	0.671667	0.529013	0.577182	0.681446	0.510089	0.576906	0.54702	0.543116	0.617355	0.507791	0.539202	0.544782	0.480346	0.662912	0.50198	0.546345	0.453315
	36.3333	1.09851	1.06911	1.07555	0.915428	1.08144	0.884205	0.7328	0.828877	0.709901	0.827959	0.613563	0.650428	0.64019	0.622558	0.664222	0.560232	0.617029	0.604071	0.607124	0.771034	0.564592	0.615948	0.574739	0.528709	0.748085	0.655747	0.650067	0.649141	0.563776	0.749759	0.539321	0.635628	0.618172	0.548883	0.769838	0.554763	0.651103	0.575203	0.612345	0.656268	0.490486	0.558993	0.509388	0.508394	0.626815	0.639208	0.455976	0.490077
	36.6667	1.21664	1.07664	0.985868	1.00864	1.1303	0.904125	0.664592	0.825053	0.724495	0.913436	0.603116	0.604028	0.542321	0.592245	0.731972	0.565586	0.656626	0.628304	0.585971	0.656362	0.550463	0.641504	0.646416	0.590838	0.681478	0.597437	0.638582	0.666879	0.575855	0.72706	0.614725	0.662141	0.638561	0.513097	0.682064	0.608468	0.631077	0.640383	0.565739	0.663674	0.559519	0.601402	0.623704	0.499811	0.627444	0.487296	0.511574	0.500434
	37	1.08267	1.03117	1.03029	1.01627	1.09209	0.881254	0.743048	0.856596	0.762981	0.921459	0.652268	0.560919	0.7033	0.611191	0.736066	0.603708	0.614828	0.550587	0.557883	0.775957	0.557741	0.62867	0.63983	0.557849	0.566167	0.615937	0.615594	0.711164	0.608223	0.68551	0.637407	0.668162	0.651209	0.624516	0.780087	0.580699	0.610518	0.593606	0.579998	0.646644	0.548608	0.550846	0.459216	0.540613	0.624115	0.528434	0.539653	0.524981
	37.3333	1.05489	1.06936	1.03576	1.06751	1.12011	0.977639	0.649742	0.900348	0.793559	0.864372	0.629192	0.676133	0.60739	0.625269	0.775936	0.623721	0.493728	0.537842	0.630555	0.751511	0.631257	0.645097	0.652882	0.575511	0.634583	0.637889	0.631877	0.662887	0.699085	0.719409	0.562485	0.701856	0.657785	0.55046	0.661311	0.525727	0.602677	0.632034	0.63169	0.738091	0.590324	0.580372	0.614943	0.611368	0.676436	0.509574	0.532919	0.513151
	37.6667	1.17458	1.12726	1.02979	1.02268	1.12643	1.05245	0.728523	0.89517	0.842789	0.856906	0.659379	0.567274	0.580479	0.61477	0.770635	0.60522	0.651298	0.699186	0.626794	0.639921	0.5707	0.600897	0.560315	0.61322	0.726463	0.586333	0.660378	0.595695	0.588596	0.640704	0.685545	0.644709	0.670934	0.629544	0.7252	0.638675	0.689901	0.57697	0.542544	0.553687	0.484329	0.607452	0.601034	0.48716	0.69526	0.571595	0.548652	0.59537
	38	1.11064	1.1595	1.14937	1.00648	1.137	0.972329	0.734895	0.801908	0.782566	0.890559	0.780408	0.689241	0.66883	0.672928	0.788461	0.663267	0.609976	0.540041	0.642326	0.717055	0.674865	0.61346	0.695114	0.639472	0.648205	0.624646	0.670362	0.66034	0.646559	0.700675	0.657301	0.734182	0.58911	0.614863	0.707421	0.631106	0.685376	0.719111	0.640333	0.683497	0.483825	0.579947	0.530863	0.589469	0.600273	0.61989	0.521897	0.518357
	38.3333	1.20474	1.19971	1.1409	0.93347	1.09872	1.03485	0.8197	0.879792	0.740418	0.927919	0.750821	0.58252	0.557585	0.66953	0.652524	0.704729	0.699179	0.598256	0.557496	0.652002	0.667114	0.715729	0.629711	0.597613	0.674262	0.707607	0.723491	0.656362	0.626693	0.734291	0.63465	0.70174	0.609341	0.649937	0.705893	0.583943	0.63345	0.593148	0.534003	0.707339	0.643538	0.585495	0.580105	0.515206	0.599232	0.569628	0.580157	0.6265
	38.6667	1.13122	1.13236	1.095	0.995457	1.02785	0.977497	0.809198	0.785667	0.730511	0.874013	0.74269	0.611842	0.612478	0.60721	0.716852	0.592711	0.620036	0.549127	0.58563	0.66815	0.62766	0.702194	0.614711	0.607438	0.729951	0.569798	0.709066	0.711658	0.609395	0.639336	0.671027	0.786274	0.696125	0.597132	0.70927	0.641711	0.639254	0.649591	0.616459	0.705271	0.644776	0.5958	0.658758	0.571263	0.671454	0.550705	0.59694	0.569307
	39	1.07945	1.16994	1.09672	1.0886	1.08207	0.992713	0.717521	0.802709	0.779387	0.903759	0.716795	0.701823	0.675899	0.649309	0.679699	0.627553	0.688823	0.572207	0.610453	0.646505	0.601643	0.733226	0.611701	0.563791	0.707532	0.679697	0.655905	0.591608	0.598023	0.704717	0.740846	0.695748	0.74577	0.590788	0.703441	0.64025	0.640721	0.608633	0.630151	0.670262	0.594454	0.581876	0.676585	0.564852	0.618048	0.602848	0.538628	0.523539
	39.3333	1.13363	1.02717	1.12552	0.903609	1.08853	0.918598	0.797918	0.912829	0.690757	0.886854	0.692835	0.514708	0.6551	0.692906	0.716231	0.564457	0.670558	0.638593	0.571127	0.608034	0.622892	0.673689	0.62499	0.610924	0.657315	0.600651	0.730759	0.571409	0.620626	0.670297	0.606653	0.767162	0.702384	0.656049	0.644303	0.649429	0.612409	0.684461	0.542691	0.614882	0.639634	0.620637	0.599003	0.521943	0.710964	0.44162	0.502799	0.543135
	39.6667	1.20855	1.24984	1.05531	0.917156	1.09731	0.99271	0.718038	0.775741	0.763352	0.896069	0.688248	0.545982	0.659008	0.610777	0.662484	0.559389	0.603503	0.562446	0.573023	0.677362	0.565352	0.647861	0.591427	0.556114	0.633804	0.70236	0.685533	0.676572	0.569794	0.711005	0.773431	0.634215	0.703006	0.635284	0.62688	0.637607	0.644133	0.67911	0.593153	0.780872	0.605429	0.685578	0.599021	0.51484	0.645025	0.617587	0.617475	0.579972
	40	1.21776	1.17347	1.12647	0.996766	1.14169	0.993492	0.745042	0.859553	0.802383	0.838864	0.622268	0.690732	0.556888	0.574898	0.629679	0.469842	0.597598	0.64905	0.458029	0.725767	0.63719	0.691827	0.721693	0.630465	0.683678	0.624285	0.72673	0.698767	0.596521	0.684045	0.74731	0.714891	0.742689	0.608613	0.717829	0.615263	0.613538	0.618902	0.628717	0.698242	0.674679	0.588524	0.643003	0.576471	0.540842	0.545304	0.585158	0.555982
	40.3333	1.3318	1.20128	1.03958	1.08469	1.12479	0.91682	0.740404	0.848027	0.794575	0.852089	0.589624	0.678043	0.669301	0.629999	0.677049	0.597851	0.672943	0.589821	0.531992	0.651716	0.615303	0.589828	0.577492	0.513111	0.615269	0.570573	0.721177	0.639503	0.662131	0.699804	0.605306	0.712819	0.679504	0.577007	0.719889	0.693467	0.691368	0.711266	0.621955	0.722186	0.572882	0.642036	0.673867	0.594998	0.664509	0.681672	0.672866	0.517897
	40.6667	1.31833	1.19242	1.0993	1.06924	1.12533	0.892992	0.807285	0.749038	0.813148	0.890755	0.618874	0.709352	0.689422	0.658509	0.720347	0.566512	0.651834	0.660869	0.53175	0.636828	0.663479	0.675362	0.630481	0.620195	0.694531	0.620731	0.658624	0.640832	0.58234	0.653193	0.654805	0.792474	0.742545	0.609273	0.649365	0.693352	0.724293	0.678242	0.629243	0.717924	0.629711	0.633324	0.632796	0.576708	0.685619	0.635628	0.621989	0.571409
	41	1.38514	1.11028	1.19208	1.07221	1.15532	1.00041	0.818495	0.854217	0.886063	0.893589	0.597	0.717968	0.62943	0.55777	0.709358	0.51217	0.508678	0.592995	0.526294	0.695011	0.613301	0.69332	0.631757	0.541067	0.63848	0.708244	0.651951	0.732612	0.630458	0.800277	0.663582	0.724646	0.706131	0.614131	0.727031	0.714173	0.744707	0.677572	0.655231	0.755096	0.686594	0.647159	0.656596	0.612467	0.646661	0.632495	0.695113	0.58728
	41.3333	1.2786	1.11871	1.10919	1.11814	1.12595	1.03988	0.820442	0.901704	0.912519	0.990652	0.579363	0.693878	0.7214	0.684911	0.658399	0.58911	0.685145	0.644819	0.569483	0.541445	0.56663	0.655104	0.689014	0.57989	0.637171	0.693998	0.661283	0.710357	0.652091	0.631773	0.734194	0.794286	0.686288	0.672275	0.734047	0.696889	0.725809	0.682681	0.633596	0.643788	0.654908	0.582123	0.678308	0.654231	0.615775	0.571186	0.6235	0.639134
	41.6667	1.39384	1.16131	1.12221	1.17528	1.12215	1.08411	0.802438	0.899722	0.814119	0.888321	0.710503	0.649337	0.615373	0.793204	0.703963	0.618147	0.639701	0.651669	0.612073	0.6127	0.583945	0.656788	0.699186	0.524524	0.643306	0.674148	0.70023	0.639457	0.689287	0.676369	0.645198	0.604196	0.697053	0.687088	0.695306	0.70691	0.641912	0.659419	0.679401	0.677479	0.667546	0.713067	0.645823	0.572609	0.663975	0.612884	0.619987	0.570327
	42	1.3024	1.22452	1.10237	1.10128	1.15754	1.10092	0.866134	0.909463	0.797416	0.979327	0.662512	0.669034	0.625821	0.727325	0.639012	0.574834	0.600317	0.640908	0.642221	0.65718	0.64006	0.653678	0.591209	0.674827	0.690329	0.584993	0.688335	0.626317	0.651115	0.729565	0.729482	0.704656	0.646466	0.736986	0.788746	0.571285	0.697868	0.636894	0.651521	0.736795	0.661114	0.676997	0.618472	0.612358	0.693885	0.585601	0.645235	0.627388
	42.3333	1.26161	1.26166	1.16727	1.17857	1.10483	1.0402	0.760431	0.803967	0.866611	1.02051	0.783213	0.718115	0.647761	0.642342	0.626414	0.722437	0.673889	0.548108	0.66074	0.587695	0.647696	0.777248	0.702688	0.623692	0.699974	0.733703	0.74116	0.626553	0.764908	0.642968	0.596114	0.813747	0.658123	0.648068	0.688852	0.668474	0.700896	0.628033	0.581098	0.783919	0.677777	0.728849	0.628116	0.69708	0.756622	0.689521	0.593536	0.623844
	42.6667	1.28081	1.22767	1.24305	1.07156	1.16716	1.07129	0.893723	0.945955	0.889403	1.10746	0.769796	0.635649	0.572528	0.61063	0.7104	0.535553	0.663922	0.661257	0.57221	0.573795	0.596976	0.651768	0.625104	0.689113	0.659748	0.710561	0.803967	0.675631	0.71766	0.648591	0.779321	0.730167	0.65769	0.668007	0.742538	0.670406	0.714264	0.663629	0.669508	0.769424	0.686894	0.649129	0.645223	0.657437	0.65975	0.637347	0.617928	0.600265
	43	1.29163	1.19257	1.18553	1.10779	1.11498	1.0565	0.829923	0.849071	0.848909	1.01677	0.719215	0.726302	0.69323	0.589853	0.725648	0.588453	0.631663	0.523304	0.619637	0.597677	0.612013	0.754109	0.622728	0.623038	0.624274	0.730408	0.696121	0.638781	0.765246	0.631384	0.688442	0.661821	0.631989	0.726856	0.724685	0.663409	0.747049	0.67735	0.609333	0.846359	0.630265	0.707003	0.623651	0.594204	0.705639	0.671855	0.64987	0.650751
	43.3333	1.32538	1.17807	1.05413	1.22919	1.20449	1.09026	0.826275	0.901811	0.857936	0.948633	0.769954	0.75143	0.575665	0.684456	0.663251	0.54543	0.730132	0.693696	0.66381	0.531571	0.660525	0.677404	0.545678	0.624609	0.6402	0.681485	0.762308	0.66131	0.695601	0.712229	0.838584	0.686192	0.705735	0.678771	0.73687	0.672509	0.790184	0.714172	0.643475	0.762797	0.706244	0.659311	0.625301	0.664294	0.737012	0.584403	0.753255	0.681755
	43.6667	1.29741	1.20618	1.08378	1.2326	1.15291	1.04543	0.797011	0.873769	0.852824	0.940188	0.710878	0.659031	0.623785	0.707992	0.705124	0.561507	0.684199	0.600355	0.612156	0.590796	0.669911	0.74026	0.69827	0.604351	0.600943	0.720355	0.722093	0.733606	0.700409	0.718115	0.597061	0.812366	0.808227	0.737599	0.663969	0.824644	0.735271	0.707167	0.688687	0.724156	0.719434	0.614435	0.570401	0.691329	0.691578	0.639663	0.660853	0.651518
	44	1.19137	1.12053	1.1951	1.07757	1.18569	1.2275	0.850448	0.866039	0.975805	1.00016	0.772934	0.815188	0.567086	0.658969	0.629852	0.540095	0.6874	0.558409	0.66395	0.669266	0.605806	0.680508	0.674995	0.606317	0.530591	0.713348	0.727105	0.722713	0.758926	0.764233	0.545495	0.762948	0.678373	0.694832	0.778343	0.682425	0.757041	0.676762	0.640447	0.686685	0.755852	0.756756	0.585383	0.706411	0.756795	0.617047	0.67356	0.62465
	44.3333	1.29192	1.18075	1.21938	1.17038	1.16413	1.12867	0.892948	0.794415	0.799108	1.04142	0.848054	0.737706	0.614438	0.606602	0.656473	0.608171	0.639107	0.739385	0.670204	0.593503	0.523648	0.721031	0.562475	0.677121	0.64676	0.6583	0.796929	0.712916	0.780388	0.74517	0.74012	0.625882	0.723536	0.680398	0.746363	0.665528	0.73288	0.70339	0.642668	0.730672	0.611688	0.713709	0.696001	0.662702	0.752159	0.651076	0.726607	0.63762
	44.6667	1.25937	1.19302	1.19875	1.16762	1.14184	1.12591	0.876541	0.834684	0.818225	1.00902	0.716986	0.689634	0.648796	0.671706	0.601906	0.52872	0.635165	0.600774	0.724859	0.628492	0.65276	0.716396	0.550038	0.694385	0.682517	0.722222	0.791876	0.694496	0.712819	0.773094	0.688426	0.677187	0.649434	0.705791	0.713244	0.787592	0.633817	0.697469	0.726634	0.720161	0.69381	0.774386	0.70696	0.718251	0.618226	0.73459	0.62175	0.575867
	45	1.28902	1.19678	1.16824	1.22347	1.2169	1.02396	0.872365	0.936484	0.800454	0.957117	0.707026	0.756718	0.702984	0.700467	0.733607	0.560331	0.689864	0.600643	0.703234	0.636714	0.596505	0.727257	0.69389	0.731747	0.739463	0.671769	0.7723	0.655012	0.821077	0.77046	0.725035	0.779193	0.643864	0.651298	0.734284	0.743098	0.665656	0.722549	0.721904	0.717974	0.637358	0.658626	0.559492	0.659274	0.712796	0.727003	0.654528	0.572806
	45.3333	1.24985	1.07843	1.1589	1.1242	1.15088	1.09747	0.884219	0.957031	0.881597	1.14288	0.824516	0.732044	0.632004	0.795897	0.677756	0.599803	0.723595	0.570292	0.608108	0.695611	0.633032	0.706974	0.740274	0.740216	0.587591	0.686431	0.712733	0.665944	0.714685	0.833075	0.777398	0.787837	0.731246	0.757685	0.75655	0.658838	0.714554	0.646125	0.727592	0.64985	0.685624	0.681182	0.682646	0.723291	0.767139	0.789876	0.675527	0.632144
	45.6667	1.25268	1.2442	1.20625	1.08947	1.20517	1.15954	0.901326	0.913769	0.872088	1.05053	0.848465	0.716528	0.783379	0.695682	0.68736	0.572742	0.727753	0.565868	0.696137	0.779929	0.701201	0.774385	0.664902	0.680021	0.692714	0.61681	0.716701	0.646687	0.696928	0.741111	0.684398	0.748017	0.732663	0.717844	0.787371	0.61694	0.675773	0.679918	0.730868	0.794938	0.819348	0.747289	0.71774	0.693588	0.676477	0.666721	0.743941	0.686574
	46	1.28386	1.14257	1.09358	1.20463	1.16624	0.970333	0.817287	1.08636	0.876294	1.02872	0.877926	0.827733	0.6517	0.768253	0.765771	0.552105	0.716487	0.626429	0.651788	0.731574	0.59786	0.724824	0.665949	0.587997	0.700549	0.622962	0.718542	0.678131	0.764074	0.750159	0.67519	0.786431	0.675627	0.690322	0.7123	0.67808	0.654652	0.713397	0.706696	0.786615	0.749454	0.73923	0.707558	0.706845	0.643633	0.654777	0.740446	0.702168
	46.3333	1.21873	1.27939	1.13791	1.18534	1.16535	1.15751	0.889961	0.956668	0.869608	1.02383	0.800065	0.759439	0.685776	0.765234	0.604785	0.646479	0.802369	0.602835	0.629732	0.6304	0.567246	0.721404	0.633369	0.716253	0.765388	0.669952	0.778945	0.771225	0.817051	0.773218	0.753666	0.710208	0.717297	0.778523	0.778102	0.76724	0.709555	0.676074	0.708188	0.746312	0.768262	0.64891	0.792757	0.767245	0.766868	0.667685	0.733852	0.780189
	46.6667	1.39731	1.22226	1.11411	1.14349	1.32358	1.1935	0.960078	0.993016	0.955576	1.07663	0.947642	0.786855	0.727516	0.833503	0.795163	0.61259	0.820331	0.662733	0.700251	0.648489	0.61103	0.696219	0.690473	0.675529	0.608269	0.635415	0.707028	0.688643	0.639679	0.696226	0.769139	0.757779	0.793414	0.742942	0.715871	0.700003	0.701387	0.711721	0.833859	0.760755	0.759891	0.779527	0.783049	0.77094	0.727425	0.721581	0.795536	0.721251
	47	1.16645	1.2465	1.19027	1.22131	1.34976	1.04094	1.07176	0.982176	0.966286	1.02776	0.819098	0.714818	0.72072	0.819118	0.692918	0.589839	0.738661	0.698816	0.694088	0.622029	0.635204	0.792113	0.629658	0.776706	0.641743	0.679091	0.672899	0.726787	0.748237	0.683268	0.780345	0.687509	0.713388	0.706207	0.797328	0.741255	0.764093	0.74713	0.743675	0.751752	0.738416	0.707566	0.705467	0.759263	0.67777	0.743253	0.652406	0.690647
	47.3333	1.47391	1.25713	1.13108	1.21163	1.22861	1.16669	0.963491	1.00681	0.992234	1.11786	0.913892	0.786252	0.759993	0.840218	0.800251	0.692379	0.808677	0.680175	0.890226	0.696286	0.597254	0.720991	0.581722	0.738548	0.662548	0.659295	0.833132	0.721176	0.751337	0.764384	0.672668	0.882626	0.652886	0.819155	0.789052	0.725428	0.789935	0.744493	0.699747	0.742386	0.805433	0.762043	0.727968	0.704126	0.721592	0.663018	0.768713	0.631494
	47.6667	1.28621	1.2349	1.25082	1.15186	1.24985	1.07157	1.00337	1.04969	0.968796	1.16742	0.872643	0.78436	0.651687	0.828668	0.897483	0.699678	0.818673	0.686966	0.771665	0.699449	0.767938	0.907933	0.703974	0.70486	0.710171	0.609673	0.751163	0.681946	0.722242	0.791876	0.663052	0.749002	0.708939	0.803553	0.795665	0.745286	0.843183	0.776039	0.780266	0.719514	0.670131	0.802269	0.708932	0.785186	0.740598	0.742689	0.746154	0.70371
	48	1.22208	1.23779	1.13826	1.25745	1.23192	1.13495	0.958723	0.956889	0.974748	1.14555	0.886007	0.771611	0.629731	0.75805	0.801844	0.620561	0.847057	0.674532	0.795826	0.678369	0.708347	0.774591	0.748948	0.756892	0.696202	0.767273	0.807336	0.773147	0.868425	0.781197	0.738122	0.764975	0.715894	0.692493	0.794318	0.750916	0.789356	0.820143	0.704156	0.899654	0.798347	0.774433	0.721556	0.741959	0.776226	0.729334	0.755444	0.761583
[truncated: 107 more columns]

## Sheet: L
Figure 1L
	PC1	PC2
	5.80751	-1.17299
	4.56045	-0.160153
	3.34533	0.405644
	2.4646	0.662668
	1.58399	0.811029
	0.963614	0.732168
	0.406153	0.54597
	0.055575	0.479535
	-0.296814	0.256086
	-0.530213	0.118483
	-0.493728	-0.0141321
	-0.723575	-0.0614157
	-0.54678	0.0980421
	-0.516825	0.291112
	-0.589631	0.255136
	-0.552808	0.434512
	-0.522885	0.537702
	-0.516437	0.471917
	-0.526089	0.665866
	-0.415712	0.643314
	-0.40806	0.641522
	-0.445548	0.651146
	-0.602968	0.866023
	-0.55316	0.948989
	-0.603862	0.916523
	-0.853305	1.10165
	-0.91825	1.26777
	-0.849338	1.23139
	-0.610969	1.28274
	-0.833696	1.27504
	-0.833696	1.27504
	6.338	-1.34122
	4.78078	-0.142873
	3.19239	0.7624
	2.42701	1.01368
	1.44501	1.08454
	0.902146	0.916641
	0.551284	0.587769
	-0.0189559	0.260117
	-0.348478	0.0816116
	-0.492124	-0.0671807
	-0.615226	-0.198968
	-0.567398	-0.342709
	-0.822383	-0.431594
	-0.843901	-0.517434
	-0.846067	-0.409831
	-0.772567	-0.334433
	-0.882714	-0.215005
	-0.9183	-0.0606993
	-0.886944	-0.140814
	-0.815701	-0.105183
	-0.872179	-0.0399805
	-0.732217	0.190007
	-0.539547	0.565669
	-0.568424	0.639397
	-0.575416	0.928345
	-0.631003	0.916071
	-0.393224	1.07244
	-0.479036	1.32637
	-0.142635	1.59099
	-0.796794	1.47599
	-0.796794	1.47599
	6.55174	-1.39448
	5.01589	-0.23878
	3.24378	0.776101
	2.11559	1.28829
	1.17101	1.33029
	0.81205	0.921296
	0.335607	0.635289
	0.100026	0.307686
	-0.143771	-0.0341013
	-0.389952	-0.384659
	-0.583941	-0.551613
	-0.561503	-0.752379
	-0.542836	-0.69469
	-0.766117	-0.858656
	-0.876717	-0.901483
	-0.795641	-0.894299
	-0.782067	-0.905088
	-0.734084	-0.694709
	-0.75526	-0.687742
	-0.830868	-0.693295
	-1.05499	-0.638332
	-1.08482	-0.580085
	-1.16576	-0.679226
	-1.12615	-0.475312
	-1.03543	-0.223392
	-1.0173	-0.00687523
	-0.802075	0.110361
	-0.803498	-0.0960813
	-0.846487	-0.228065
	-0.990585	0.152152
	-0.990585	0.152152
	6.53211	-1.57282
	4.84792	0.0768423
	3.0309	0.625052
	1.75515	0.935414
	1.08655	0.738294
	0.365674	0.402658
	-0.0825412	0.11323
	-0.216802	-0.0748662
	-0.447437	-0.497777
	-0.727222	-0.689685
	-0.796174	-0.747071
	-0.93812	-0.809956
	-0.785448	-0.897493
	-0.795819	-0.763776
	-0.832257	-0.83458
	-0.762281	-0.671418
	-0.776689	-0.606115
	-0.751017	-0.524712
	-0.968229	-0.453733
	-0.892217	-0.317897
	-1.09446	-0.343743
	-1.22242	-0.189845
	-1.11317	-0.0657235
	-1.017	0.140307
	-1.17639	0.29402
	-0.883939	0.128395
	-0.788181	0.188829
	-0.944813	0.119848
	-0.92527	0.621021
	-1.09555	0.438871
	-1.09555	0.438871
	6.68271	-1.66904
	4.96702	-0.173235
	3.09388	0.944026
	2.04005	1.02835
	1.04751	0.85158
	0.291353	0.538745
	-0.385046	0.0944395
	-0.585476	-0.223497
	-0.776788	-0.475575
	-0.735747	-0.595879
	-0.943794	-0.956409
	-1.04676	-0.930994
	-0.89253	-1.00366
	-1.00764	-1.19526
	-0.814981	-0.988449
	-0.868027	-1.03891
	-0.665096	-1.09789
	-0.946774	-1.15904
	-1.04419	-1.02639
	-1.18233	-1.05007
	-1.21372	-1.01013
	-1.19296	-0.938188
	-1.49888	-0.842542
	-1.20897	-0.592877
	-1.20424	-0.629604
	-1.33361	-0.572335
	-1.14725	-0.321362
	-1.29789	-0.235699
	-1.33007	-0.259449
	-0.837917	-0.36489
	-0.837917	-0.36489
