# Supplementary material for: Time-integrated BMP signaling determines fate in a stem cell model for early human development
Source: Nat Commun. 2024 Feb 17;15:1471. doi: 10.1038/s41467-024-45719-9 (PMC10874454; doi:10.1038/s41467-024-45719-9)
Supplement: Supplementary file 6 — Source Data [file 41467_2024_45719_MOESM6_ESM.zip › SourceData/SourceData_Fig2.xlsx]

## Sheet: GH
Figure 2GH
		SMAD4 (normalized N:C)
	time (hours)	cell 1	cell 2
	-0.5	0.211015	0.759403
	-0.333333	0.156543	0.759403
	-0.166667	0.0226669	0.759403
	0	0.0733186	0.759403
	0.166667	0.0431893	0.759403
	0.333333	1.04419	0.759403
	0.5	0.9425	0.759403
	0.666667	0.988145	0.716435
	0.833333	1.02905	0.455033
	1	1.15595	0.615711
	1.16667	1.13832	0.513658
	1.33333	0.885228	0.649237
	1.5	1.15085	0.804015
	1.66667	1.0028	0.8452
	1.83333	1.02805	0.662363
	2	0.924396	0.887583
	2.16667	0.981669	0.518332
	2.33333	0.955393	0.96868
	2.5	0.956095	0.681553
	2.66667	0.956798	0.603785
	2.83333	0.9575	0.592712
	3	0.958203	0.776139
	3.16667	0.958905	0.6022
	3.33333	0.959607	0.791954
	3.5	0.96031	0.84512
	3.66667	0.961012	0.93843
	3.83333	0.961715	0.793549
	4	0.962417	0.802433
	4.16667	0.96312	0.970162
	4.33333	0.847144	1.35582
	4.5	1.3975	0.575859
	4.66667	0.756759	0.875237
	4.83333	0.852737	0.554041
	5	0.934093	0.881626
	5.16667	1.08067	0.91873
	5.33333	0.9982	0.739268
	5.5	1.04019	0.748559
	5.66667	0.98234	0.588745
	5.83333	0.861152	0.82706
	6	0.653787	0.791003
	6.16667	0.769705	0.711769
	6.33333	0.564934	0.848547
	6.5	0.630082	0.918059
	6.66667	0.545993	1.09645
	6.83333	0.577609	1.13111
	7	0.618008	1.02744
	7.16667	0.612627	1.04055
	7.33333	0.494584	0.805846
	7.5	0.736149	0.912755
	7.66667	0.847502	0.935666
	7.83333	1.06473	0.776279
	8	1.07499	0.761521
	8.16667	1.12884	0.808481
	8.33333	1.11191	0.712546
	8.5	1.09115	0.633757
	8.66667	1.32696	0.866093
	8.83333	1.09369	0.803102
	9	1.49818	0.785475
	9.16667	1.55765	0.890133
	9.33333	1.65119	0.522808
	9.5	1.25805	0.574857
	9.66667	1.21071	0.810343
	9.83333	1.17972	0.633363
	10	0.978092	0.647541
	10.1667	0.724778	0.841669
	10.3333	1.20873	0.894972
	10.5	0.898386	0.809992
	10.6667	0.993201	1.10423
	10.8333	1.03202	0.936029
	11	1.4	0.761385
	11.1667	1.03986	0.977952
	11.3333	1.08625	0.851305
	11.5	1.43486	0.912153
	11.6667	1.11338	0.973002
	11.8333	1.34166	1.03385
	12	1.217	1.0947
	12.1667	1.05127	1.15555
	12.3333	1.09885	1.21639
	12.5	1.00663	1.27724
	12.6667	0.996612	1.33809
	12.8333	1.16668	1.39894
	13	1.05234	1.45979
	13.1667	0.797259	1.52064
	13.3333	1.21579	1.69443
	13.5	1.2255	1.62733
	13.6667	1.12942	1.08158
	13.8333	1.11439	0.96444
	14	1.37679	1.00284
	14.1667	1.00084	0.650212
	14.3333	0.824871	1.0817
	14.5	1.18072	1.23365
	14.6667	0.797159	1.01208
	14.8333	1.04079	0.965103
	15	0.90185	1.31065
	15.1667	1.05007	0.742717
	15.3333	0.921906	0.483674
	15.5	0.859458	1.2947
	15.6667	0.895903	1.34667
	15.8333	1.18296	0.930091
	16	0.896976	0.688434
	16.1667	0.805002	0.694374
	16.3333	1.07959	0.473394
	16.5	0.959221	0.521326
	16.6667	1.03027	1.23808
	16.8333	1.01239	0.910744
	17	1.18966	1.12899
	17.1667	1.44764	0.710815
	17.3333	1.08439	0.942256
	17.5	1.58463	1.13487
	17.6667	1.59161	1.18042
	17.8333	1.66128	1.15233
	18	2.19075	1.69502
	18.1667	1.87209	1.57527
	18.3333	2.06851	0.956516
	18.5	2.08842	0.923331
	18.6667	1.85371	1.00798
	18.8333	1.63564	0.703867
	19	1.54988	0.460638
	19.1667	1.56289	0.252694
	19.3333	1.16421	0.145586
	19.5	1.18616	0.16543
	19.6667	1.20812	0.0984863
	19.8333	1.23007	0.414691
	20	1.25203	0.363213
	20.1667	1.27398	0.361035
	20.3333	1.29594	0.28234
	20.5	1.31789	0.515274
	20.6667	1.33985	0.658557
	20.8333	1.3618	0.499314
	21	1.38376	0.448374
	21.1667	1.40571	0.493532
	21.3333	1.42767	0.472674
	21.5	1.44962	0.516499
	21.6667	1.15762	0.477361
	21.8333	1.12989	0.358208
	22	1.30134	0.295353
	22.1667	0.9074	0.439455
	22.3333	1.14468	0.36662
	22.5	1.21043	0.64305
	22.6667	1.38418	0.421263
	22.8333	0.991066	0.727362
	23	0.938203	0.754205
	23.1667	0.918944	0.972279
	23.3333	0.52332	1.14927
	23.5	1.07447	1.32204
	23.6667	1.50164	1.29983
	23.8333	1.48972	1.1094
	24	1.78368	1.1599
	24.1667	1.60101	0.997292
	24.3333	1.14615	0.700395
	24.5	1.93102	0.682339
	24.6667	1.97236	0.664284
	24.8333	1.78165	0.646229
	25	1.44743	0.628173
	25.1667	1.99207	0.610118
	25.3333	1.54364	0.592063
	25.5	1.2697	0.574007
	25.6667	1.12529	0.555952
	25.8333	0.714709	0.537897
	26	0.967756	0.519841
	26.1667	1.02342	0.501786
	26.3333	0.939023	0.483731
	26.5	0.553319	0.593241
	26.6667	0.686117	0.445751
	26.8333	0.760602	0.401911
	27	0.623845	0.412211
	27.1667	0.764508	0.195947
	27.3333	0.912819	0.212613
	27.5	1.14133	0.375062
	27.6667	0.834528	0.374046
	27.8333	0.869804	0.252153
	28	1.13504	0.397876
	28.1667	0.856823	0.476072
	28.3333	0.576577	0.385317
	28.5	0.813144	0.470186
	28.6667	0.78824	0.610901
	28.8333	0.419181	0.641802
	29	0.398652	0.686551
	29.1667	0.461056	0.48068
	29.3333	0.131681	0.417885
	29.5	0.125196	0.225414
	29.6667	0.180282	0.304975
	29.8333	0.383681	0.259213
	30	0.418439	0.24637
	30.1667	0.560687	0.113148
	30.3333	0.483516	0.221146
	30.5	0.77765	0.359685
	30.6667	0.759419	0.439914
	30.8333	0.746931	0.726215
	31	1.04236	0.798063
	31.1667	0.630291	0.923721
	31.3333	0.502018	0.789485
	31.5	0.658871	0.704446
	31.6667	0.493261	0.810949
	31.8333	0.593074	0.624705
	32	0.562444	0.318494
	32.1667	0.595277	0.514721
	32.3333	0.611152	0.420029
	32.5	0.446984	0.38541
	32.6667	0.61212	0.271224
	32.8333	0.692483	0.25184
	33	0.620354	0.154996
	33.1667	0.291091	0.353666
	33.3333	0.289161	0.331546
	33.5	0.464102	0.380709
	33.6667	0.431442	0.507829
	33.8333	0.453736	0.211319
	34	0.378054	0.11774
	34.1667	0.25623	0.344922
	34.3333	0.345021	0.322573
	34.5	0.361143	0.321459
	34.6667	0.406826	0.352809
	34.8333	0.341349	0.173174
	35	0.376128	0.202642
	35.1667	0.277807	0.0737681
	35.3333	0.164793	0.320274
	35.5	0.255597	0.0491886
	35.6667	0.171946	0.0156941
	35.8333	0.340002	0.245599
	36	0.230383	0.340075
	36.1667	0.238953	0.432932
	36.3333	0.450042	0.652602
	36.5	0.321512	0.479781
	36.6667	0.30757	0.50414
	36.8333	0.46956	0.625116
	37	0.310388	0.665459
	37.1667	0.411249	0.585648
	37.3333	0.41163	0.602818
	37.5	0.587474	0.753712
	37.6667	0.429529	0.622635
	37.8333	0.544942	0.827152
	38	0.385031	0.699507
	38.1667	0.466118	0.8638
	38.3333	0.508617	0.831998
	38.5	0.6311	0.800195
	38.6667	0.8499	0.768392
	38.8333	1.02452	0.73659
	39	0.415298	0.704787
	39.1667	0.686177	0.672985
	39.3333	0.44892	0.641182
	39.5	0.665754	0.609379
	39.6667	0.354195	0.577577
	39.8333	0.538069	0.545774
	40	0.556372	0.513971
	40.1667	0.418287	0.482169
	40.3333	0.559051	0.497227
	40.5	0.508917	0.444988
	40.6667	0.558374	0.468033
	40.8333	0.54551	0.418396
	41	0.419246	0.444457
	41.1667	0.580339	0.482138
	41.3333	0.618465	0.613802
	41.5	0.619764	0.539966
	41.6667	0.934745	0.967899
	41.8333	0.965705	0.939064
	42	1.01313	0.894417

## Sheet: I
Figure 2I
	log(ISL1)	log(NANOG)
	5.62139	7.60465
	5.28794	7.20037
	5.50332	7.43587
	7.90575	5.34078
	7.83832	5.91462
	5.3761	7.74083
	8.08678	6.05182
	7.91244	6.24254
	5.85043	6.61778
	5.24158	7.48895
	5.76708	7.02818
	5.52776	7.26762
	5.59297	7.43491
	5.73321	7.51424
	8.29366	5.70431
	8.16304	4.80935
	7.59987	5.35165
	7.69732	6.63278
	7.17111	6.35449
	5.72704	6.91959
	7.46817	6.95726
	7.38302	6.6239
	7.04132	6.85294
	6.78432	7.37878
	7.9748	4.85216
	7.53509	7.07393
	8.34067	5.67683
	5.70186	7.89007
	5.12562	7.39921
	6.64026	6.93267
	5.29694	8.29826
	7.78318	4.99309
	7.5896	5.58868
	4.92326	7.4221
	5.65236	7.78244
	7.67106	5.87736
	7.91474	5.15657
	7.59147	6.3718
	7.71924	6.3176
	7.95468	5.50351
	5.71525	7.74724
	7.4994	6.21662
	5.30068	7.79116
	5.49946	7.27752
	6.92851	6.28049
	5.51418	7.7779
	5.49839	7.55455
	6.94309	6.62779
	5.22786	7.77813
	5.7846	6.22038
	7.43611	5.1586
	5.32922	7.39661
	5.41647	7.99605
	7.86269	4.77034
	7.88498	4.55317
	7.47917	4.52017
	5.36851	7.78727
	6.85203	4.65169
	7.87009	5.43485
	5.34613	7.54831
	5.44584	7.87511
	7.64307	4.80359
	7.85366	4.36936
	7.15766	4.03652
	6.62979	4.36772
	7.6337	4.66761
	7.527	5.68543
	7.18707	5.64712
	7.92353	4.92497
	8.14907	5.03382
	7.47089	6.55878
	7.50477	4.72941
	7.62116	4.29154
	7.43183	4.59593
	5.42878	5.90105
	7.93389	5.31467
	7.4527	6.08585
	7.9278	5.59592
	7.03126	5.78079
	7.68132	4.70934
	7.96574	5.34548
	7.12935	6.88154
	6.77855	7.10498
	7.01803	6.63301
	7.30017	7.10698
	6.75708	6.62473
	6.72604	6.59413
	6.54355	6.40139
	7.52375	5.39376
	7.20366	5.61722
	6.73443	6.33365
	5.32266	7.32745
	5.13995	6.93283
	8.09616	5.08026
	7.96362	5.00934
	6.46626	5.50618
	7.68478	5.73042
	8.17279	5.44678
	7.41364	5.7284
	6.39456	5.34334
	5.57635	7.24607
	7.03243	6.19908
	5.66439	7.33492
	6.26702	6.3068
	5.94655	7.11375
	7.36606	6.3635
	7.8648	5.18
	5.07586	7.17808
	7.57938	6.63541
	7.46867	4.85471
	5.44121	7.83519
	5.21255	7.55837
	7.22012	6.57468
	5.42834	7.38634
	5.50686	7.52947
	7.38054	4.19835
	5.2072	7.64472
	5.46169	7.76637
	5.50822	7.91176
	5.26683	7.39086
	8.05232	5.05075
	5.20775	7.35076
	5.67608	7.59538
	5.31063	7.659
	7.63033	4.85471
	5.06659	8.0772
	5.24164	7.09759
	5.47854	8.31906
	7.81195	4.39991
	5.19419	7.63316
	5.2731	8.11187
	5.72745	7.79192
	7.78977	4.55796
	7.31166	4.01313
	8.19046	5.67128
	5.30362	8.00384
	7.6351	5.29746
	6.17234	7.70956
	7.15113	4.89524
	5.44662	8.049
	5.3648	7.85601
	7.73707	6.68382
	7.36568	4.76912
	6.54367	6.71602
	7.40992	6.58216
	7.06252	3.75847
	7.00942	4.41042
	6.2046	6.85428
	7.85622	5.74191
	7.75479	4.53401
	7.50352	5.07425
	6.34145	6.52605
	7.84049	5.37466
	7.07198	5.84698
	7.4199	4.14628
	7.01332	5.79319
	7.62338	5.1548
	7.77043	4.74926
	7.62062	5.06123
	7.35665	4.85895
	7.04709	5.50982
	6.89853	5.42207
	7.54417	4.39672
	7.25849	4.17451
	6.47695	5.83682
	7.47283	5.13542
	7.32204	5.24132
	7.05497	5.20764
	6.94841	5.06123
	7.70744	5.13411
	5.75655	7.57605
	6.70989	5.96185
	7.35624	5.15444
	7.45121	5.11098
	7.18898	4.89311
	5.35042	6.42986
	7.03144	4.60287
	5.23434	7.73094
	7.12168	5.53355
	5.2658	7.71904
	7.38604	5.2703
	5.40086	7.94552
	7.2229	5.06267
	5.45041	7.39748
	7.09359	4.94261
	7.54598	5.43238
	7.26213	5.34881
	4.8359	6.00762
	7.67611	4.05662
	6.93633	5.68966
	7.40746	5.2757
	8.12513	5.46402
	7.02584	6.03155
	7.03602	5.76619
	5.39683	7.80514
	7.26954	4.72468
	7.27366	4.82466
	7.14482	5.72023
	7.86057	4.74419
	7.27133	5.20959
	5.41968	7.66213
	7.29166	5.18054
	5.30485	7.90555
	5.55944	8.00098
	5.23309	6.91309
	7.1702	6.48475
	5.69118	7.96676
	8.05681	5.6476
	4.62861	6.27729
	5.23836	8.20115
	7.82024	5.55398
	5.31729	7.99327
	7.91124	6.53031
	5.33148	8.39567
	6.59377	8.08989
	5.31098	7.01948
	5.092	7.68899
	8.02669	5.90242
	5.24083	8.23307
	7.00875	6.70643
	6.15076	6.3982
	5.38726	8.00418
	7.0959	5.80905
	6.88614	6.56422
	5.45256	8.11789
	7.70316	5.98325
	7.39347	5.23279
	5.3909	7.73284
	5.93233	6.8801
	7.11401	5.82075
	4.97191	7.78147
	7.83047	4.92593
	8.05077	5.20209
	7.50594	4.93127
	7.29676	4.61809
	6.90133	4.70963
	7.4411	5.44615
	6.66015	7.54501
	5.25896	7.38956
	7.10499	4.74442
	7.65867	4.87936
	7.54462	4.578
	5.56549	8.20608
	5.42452	7.37739
	5.42845	7.92111
	5.58146	8.09855
	7.6463	5.21627
	5.43721	7.93132
	5.47346	8.30783
	5.46966	7.9177
	5.57194	8.01651
	5.57375	7.8775
	5.33584	8.28894
	5.50835	8.16889
	5.46805	8.59496
	5.67848	8.47456
	7.54964	4.85597
	6.09915	8.09135
	7.87883	5.82219
	5.39971	8.44987
	6.17691	7.98689
	7.75637	6.03088
	7.90527	5.34259
	6.93318	4.39983
	6.43117	5.10324
	7.07972	5.87622
	5.95843	6.48456
	7.2539	4.09261
	7.20694	3.75261
	5.6044	6.40676
	7.39813	3.69164
	7.23886	4.5008
	7.6404	4.96491
	7.37637	5.3851
	7.31944	4.98149
	7.74318	4.97588
	7.67168	5.00841
	4.81109	7.01939
	5.27566	6.16705
	7.41734	4.4892
	7.67256	4.60464
	6.45887	6.84516
	5.34205	7.39131
	6.52239	6.64903
	7.32391	6.0178
	6.97587	5.03954
	7.21945	6.64908
	5.38369	7.46948
	5.36886	6.95838
	6.48127	4.89944
	5.87849	7.57628
	6.56966	6.72502
	7.6997	5.52256
	7.35198	4.78485
	5.38092	7.06073
	5.54554	7.40011
	5.73548	7.54815
	5.40919	6.94958
	7.55789	4.85922
	7.2458	4.91599
	5.52542	7.65373
	5.42842	7.58813
	5.82206	7.36609
	6.95274	4.86202
	7.82646	4.95844
	7.4163	5.06271
	7.67308	5.4875
	5.94626	6.9246
	5.45957	7.88979
	8.1588	5.53361
	5.94772	7.47512
	8.04323	5.5412
	5.57205	7.56174
	7.57462	6.59598
	7.59837	6.55373
	5.62621	7.28371
	6.57878	7.40431
	5.64399	6.01833
	5.64031	6.51075
	5.66011	7.45849
	5.58334	8.14686
	5.2835	8.0828
	5.19299	7.56422
	5.635	7.93013
	5.43137	8.30328
	5.81246	7.18328
	5.13302	7.61608
	7.65564	4.60291
	6.77201	6.69094
	8.1277	4.82859
	7.53653	4.3078
	6.96981	4.18086
	5.49992	7.83372
	7.46384	3.9073
	5.58813	7.79348
	7.80834	4.92244
	7.94401	6.17412
	7.97741	5.06028
	7.26449	7.36971
	5.44093	8.32865
	5.61866	7.53686
	5.38717	8.02703
	7.37405	7.35753
	5.65604	7.77871
	7.36745	7.57574
	5.53329	7.83735
	5.38994	7.56064
	5.48371	7.83622
	5.34547	7.68157
	8.19457	5.96295
	8.19015	5.05036
	5.51415	7.46229
	5.60814	7.07054
	7.31859	7.23508
	5.22377	7.18795
	5.44575	5.75097
	6.92377	6.77628
	5.80277	7.37863
	5.39094	7.78215
	5.2694	7.73313
	7.79129	5.32648
	5.92008	7.343
	5.91027	5.98298
	5.67146	7.70211
	5.32745	7.96553
	7.44317	5.39165
	7.39931	7.04368
	5.4697	7.96277
	5.87915	7.24309
	6.72954	6.90988
	7.11252	7.4131
	5.99926	7.80902
	5.68977	7.41404
	7.48764	4.91644
	5.25801	7.46074
	5.75814	7.09605
	7.04328	6.01518
	5.42652	7.80963
	5.45768	8.01004
	5.47346	7.74964
	5.55581	7.27525
	5.44129	7.72373
	5.62801	8.04126
	6.8212	5.27521
	5.29426	7.99505
	5.23808	7.99227
	5.57347	7.68769
	5.54689	7.48574
	5.43388	7.96574
	5.18829	7.75638
	5.42176	7.95764
	5.53872	7.94423
	5.19116	6.86085
	7.21996	4.53759
	7.81219	4.77272
	8.00439	5.99125
	7.50382	5.21745
	5.54808	8.35554
	5.47823	7.95542
	5.64116	7.74414
	5.3953	8.22778
	7.35584	4.83846
	5.59374	7.76133
	7.61781	4.84859
	5.46646	6.70401
	5.44062	8.20818
	5.12147	6.8932
	7.06657	5.80356
	5.46919	7.92046
	5.64971	7.8762
	5.7357	6.79615
	5.40579	7.83973
	6.98791	5.89947
	7.58477	3.60741
	5.29521	7.7328
	5.52073	7.757
	7.4102	4.909
	5.9293	7.17272
	5.53067	7.71659
	7.84623	4.77256
	5.48011	5.99166
	7.47136	5.38679
	5.44199	7.94051
	6.54861	5.64108
	5.24647	6.44147
	5.61547	8.22052
	5.26647	8.32653
	7.65149	4.24036
	5.65784	8.04581
	5.23627	7.00395
	5.58968	7.87785
	6.87087	5.0473
	7.17221	3.55729
	6.34337	7.17084
	5.4961	8.39962
	5.43911	8.03897
	5.60346	8.17182
	5.5935	8.21603
	5.28997	7.65953
	5.4527	8.13863
	5.58812	7.89912
	5.71283	7.19712
	5.72506	6.11754
	5.3903	8.2258
	5.54251	8.09608
	7.99548	4.98741
	5.6858	7.71382
	5.33363	7.65248
	5.52662	8.5137
	7.54621	3.75072
	5.57784	7.57508
	7.27139	5.98612
	7.72565	5.15379
	5.47222	8.36971
	7.65404	4.9458
	7.26758	4.8667
	6.75801	5.10709
	7.3639	5.99905
	5.72471	8.10533
	7.05098	7.26672
	6.10685	7.94993
	6.67275	5.78966
	7.03015	4.58635
	5.28215	7.13553
	6.03944	7.98236
	7.05922	6.6676
	6.6814	5.0229
	7.33574	4.64991
	7.57515	5.1363
	6.67252	4.61048
	7.74142	5.4761
	7.04361	4.71063
	7.37697	5.11348
	7.76952	5.49271
	7.20964	5.2072
	7.01444	4.7112
	5.49974	8.45282
	7.85472	4.96237
	6.47664	7.03294
	5.22006	7.47584
	7.46209	6.01628
	7.53233	5.37804
	7.82449	4.43804
	7.36739	5.88306
	7.99383	5.38474
	5.53115	6.6518
	6.96068	3.97263
	7.62287	4.64771
	7.66628	5.00229
	7.29496	3.68144
	6.45463	8.07162
	6.38134	8.1078
	6.6578	1.94864
	5.4626	7.91657
	7.71628	5.57516
	6.1212	3.79539
	7.48833	4.3386
	7.6328	4.35978
	5.58656	7.92933
	7.72701	5.80895
	6.02432	7.88557
	5.57845	8.21095
	5.72912	7.55304
	5.62255	8.03585
	6.67894	6.80454
	5.4658	8.08334
	6.59643	7.40031
	5.35225	8.09546
	5.17111	7.35905
	5.23023	7.6267
	5.25248	8.23372
	7.28519	4.53904
	5.4019	8.03646
	6.97046	5.32668
	7.7752	6.39588
	5.45093	6.87317
	5.39585	6.56369
	5.36926	7.82211
	5.23679	3.61598
	5.8015	6.02133
	6.36396	7.83517
	5.80171	6.31837
	6.47449	6.23358
	5.68389	7.93323
	5.29377	8.26361
	6.08791	6.56425
	7.72808	5.1771
	6.11818	7.44
	6.50483	7.71195
	7.12698	4.85489
	8.11426	4.76706
	6.74744	7.92911
	7.11209	5.27448
	7.90833	5.21604
	8.28277	5.475
	7.64765	3.9487
	8.12277	4.4026
	5.18328	3.60923
	7.70261	5.12335
	5.45954	7.4655
	8.07185	5.88834
	7.60278	3.5116
	6.29084	7.03378
	7.27985	3.46682
	8.04292	5.46723
	6.97106	5.73698
	4.49236	4.62974
	6.97268	6.47229
	7.96299	5.53414
	7.86396	4.50063
	8.02634	5.04389
	7.85351	5.79466
	7.80117	5.24761
	7.31636	5.08495
	7.24782	5.46687
	7.24369	4.83847
	6.04871	7.13256
	6.66238	4.97175
	6.89911	4.60038
	7.62971	4.07885
	7.20277	5.38612
	7.17921	4.7513
	7.20796	4.76884
	5.95061	5.52877
	5.84634	4.4311
	6.90361	4.45889
	7.72178	4.68278
	6.89792	4.28511
	5.09579	6.69823
	5.10361	5.74452
	5.96498	6.56055
	7.39422	5.52427
	6.09345	6.89816
	7.23924	5.45735
	6.89618	6.13697
	7.37014	6.43999
	7.70787	3.8025
	7.04145	3.71634
	7.58821	4.61831
	4.82544	7.62641
	4.91104	7.70208
	5.05823	7.58188
	4.89932	7.34938
	4.99358	7.65486
	5.08449	7.89561
	5.07471	7.83456
	4.87027	7.37376
	5.09394	7.56392
	4.77324	7.43869
	4.90825	7.83288
	5.00029	7.91391
	4.82411	7.75972
	4.93511	7.79089
	4.63857	7.65512
	5.13709	8.04351
	4.83039	7.44838
	4.83533	7.60535
	4.27719	7.22785
	5.16473	7.86166
	4.81467	7.62721
	7.40901	6.59563
	4.96551	7.66249
	5.04725	6.94265
	7.68304	5.30454
	7.2651	6.61897
	5.29988	7.37453
	5.21146	7.91146
	5.12127	7.453
	7.16303	6.68449
	6.12081	6.30685
	6.55191	6.65227
	6.90325	6.35437
	7.91879	6.62362
	5.55538	6.20425
	6.97183	4.99078
	6.06278	5.45276
	7.46477	5.12195
	6.39133	6.27415
	6.74114	5.96359
	7.33194	3.83179
	4.92286	7.30851
	4.72351	5.03466
	4.92487	7.16935
	7.56722	5.16203
	5.4401	6.23555
	6.84736	3.62277
	4.62764	6.34589
	5.07157	7.36005
	5.56801	7.52458
	5.06634	7.33167
	6.7457	6.22861
	5.01451	7.26314
	4.94627	7.55857
	5.14785	7.7018
	3.63552	5.59578
	4.9434	7.3955
	5.35183	5.94661
	4.95198	7.56618
	6.08472	6.89908
	4.57954	6.77359
	4.99625	7.4337
	4.74393	7.2651
	4.78211	7.34948
	6.51191	7.11495
	4.92367	7.57225
	4.82341	7.35495
	5.1199	7.58766
	4.95004	7.71276
	4.85093	7.55893
	4.02115	6.08504
	5.8684	6.64154
	4.24975	7.01239
	5.18852	8.03525
	4.88508	7.2377
	4.97802	7.72549
	5.06482	8.00183
	4.8571	7.3603
	5.25876	7.44917
	7.6138	4.649
	4.73051	7.27948
	5.06598	7.48842
	4.7245	7.02925
	7.65552	6.74169
	4.66248	7.27084
	7.71545	6.54229
	4.70969	7.0889
	5.0196	7.8753
	4.74482	7.47787
	5.15735	6.4965
	5.59455	7.27976
	7.12453	5.80406
	4.84311	7.60025
	6.62024	6.07651
	4.92048	7.21662
	6.29887	2.66186
	6.46929	6.78573
	7.26567	5.07452
	5.86826	2.2143
	7.16684	3.92003
	7.32084	4.05331
	4.74903	5.85967
	7.01377	2.77031
	7.02018	4.62685
	4.27454	6.59559
	4.64616	5.66349
	5.25636	5.88402
	4.56427	6.49211
	6.03812	8.43596
	7.08404	4.08855
	5.62624	6.77293
	7.34536	4.51061
	6.90211	3.04849
	8.02943	4.67184
	7.05631	5.84679
	6.89191	5.41336
	6.7219	5.634
	7.07161	3.42879
	6.83144	1.45379
	6.68056	4.79651
	7.0282	5.54747
	6.94123	2.06732
	6.6875	5.21256
	6.81518	5.23172
	4.14771	5.47883
	6.967	5.66611
	7.08146	5.25251
	4.26363	5.6269
	6.30782	5.00823
	6.27193	2.10174
	6.99691	5.73407
	5.46067	6.86814
	5.67455	4.35004
	6.81629	5.99874
	6.24315	5.08742
	6.76948	5.67562
	5.17368	6.22063
	6.58806	5.61402
	6.53494	5.39438
	6.93662	5.6582
	5.21665	6.00498
	6.05232	5.929
	6.46583	5.3083
	4.75582	7.08303
	4.6944	7.21532
	6.68649	6.4348
	5.21388	7.59742
	7.32394	4.3578
	5.12156	7.17818
	6.95159	3.69165
	6.57879	5.29797
	7.0544	4.13538
	6.49752	6.35876
	6.80713	2.25192
	6.52478	4.79605
	7.92654	4.27661
	6.59623	4.11401
	6.38722	5.15761
	7.38884	4.04189
	7.26422	4.59033
	6.69631	3.76858
	6.65481	0.766022
	8.28332	4.50254
	6.7872	4.03196
	7.83384	4.30845
	6.99743	4.15944
	6.96203	4.04877
	7.37127	3.30413
	6.70745	2.39313
	3.77855	2.8065
	5.3429	5.88618
	6.95176	2.90954
	6.48193	2.90401
	6.91103	3.20151
	6.84549	4.26495
	5.35551	6.4998
	6.66467	5.38185
	7.16766	4.80933
	5.27931	7.27609
	5.25784	6.58861
	5.16927	6.52671
	7.11813	5.42622
	6.67593	4.2235
	5.42434	6.6501
	4.82579	6.85685
	5.23798	6.3696
	5.47567	7.43486
	7.10575	5.39011
	6.92622	4.85042
	4.86512	7.12599
	6.8987	5.27101
	7.00843	4.99079
	8.03224	4.97542
	7.62733	4.97824
	7.37879	4.25939
	7.05904	5.25003
	7.83772	4.67511
	7.15874	4.5929
	7.78697	6.53752
	7.68273	5.76971
	7.25215	6.05006
	5.94617	3.46565
	6.9668	4.21713
	7.42018	4.3579
	7.12981	4.74808
	7.7828	5.10582
	6.99429	4.97029
	7.0907	4.022
	6.67395	3.99566
	7.75099	5.35271
	7.04651	5.62541
	7.26335	4.32427
	6.42621	3.3803
	6.87108	4.32585
	6.27898	7.24096
	7.41961	4.34872
	7.581	6.02364
	7.69228	5.43372
	6.9204	4.86546
	8.25575	5.36211
	7.60069	5.05046
	7.66134	5.59268
	6.92629	5.05471
	7.7916	5.43779
	8.02863	5.0324
	7.55726	3.98651
	7.36872	4.42752
	7.36359	4.93186
	4.57154	2.88651
	6.45964	4.48373
	7.22438	4.54041
	4.97476	7.93963
	6.74684	3.9225
	7.16483	3.93294
	7.19503	3.76919
	4.95473	7.71087
	4.50206	6.11549
	4.94267	7.40292
	6.91797	4.28927
	4.89854	6.1848
	5.26897	8.08555
	3.95715	7.3311
	0.747198	6.3658
	7.27809	3.63001
	6.69139	3.01623
	7.18454	3.25596
	6.9474	4.00926
	7.47357	3.24368
	6.90701	4.21704
	7.47026	4.24036
	7.34767	3.45051
	7.25549	4.58982
	6.99013	4.34463
	7.16648	2.90713
	7.25026	3.61775
	6.95725	3.68635
	7.03911	2.83856
	6.90174	3.10046
	6.85577	4.01655
	7.18829	4.19476
	7.2185	5.01611
	7.10745	4.24123
	7.28707	4.23123
	7.02514	3.34642
	6.81539	3.64123
	6.76439	3.59188
	6.56602	2.80063
	7.71699	4.90875
	7.03022	5.33104
	7.48088	4.26604
	6.91589	3.51048
	7.17494	3.39651
	7.31319	6.59865
	6.79074	3.59524
	7.41103	6.66883
	5.02158	7.56611
	4.58829	7.27216
	4.936	7.53836
	4.69187	4.81647
	7.20202	2.44269
	7.85039	5.22862
	6.46017	4.93282
	6.99644	3.80365
	4.49821	6.04816
	6.79589	4.6417
	4.86226	7.54159
	4.83211	7.3406
	4.82955	7.49224
	4.8043	7.12583
	7.5447	5.35903
	6.93416	2.90376
	4.91557	7.19888
	4.84534	7.40411
	5.02374	7.79286
	6.34028	4.65433
	4.65748	7.44066
	4.98993	7.17739
	6.55986	3.97606
	6.67292	3.92381
	6.73346	4.27319
	5.18878	7.86956
	6.2232	6.00534
	4.81919	7.54338
	4.83188	7.40293
	6.7849	6.37114
	4.7597	7.20108
	6.84159	5.61588
	4.78505	6.62344
	7.38482	3.6656
	6.84027	5.2919
	7.19002	3.52134
	7.2647	6.27798
	6.80954	6.17011
	6.57833	3.7666
