# Supplementary material for: Time-integrated BMP signaling determines fate in a stem cell model for early human development
Source: Nat Commun. 2024 Feb 17;15:1471. doi: 10.1038/s41467-024-45719-9 (PMC10874454; doi:10.1038/s41467-024-45719-9)
Supplement: Supplementary file 6 — Source Data [file 41467_2024_45719_MOESM6_ESM.zip › SourceData/SourceData_Fig3.xlsx]

## Sheet: A
Figure 3A
	time (hr)	mean history	history 1	history 2	history 3	history 4	history 5	history 6	history 7	history 8	history 9	history 10	history 11	history 12	history 13	history 14	history 15	history 16	history 17	history 18	history 19	history 20	history 21	history 22	history 23	history 24	history 25	history 26	history 27	history 28	history 29	history 30	history 31	history 32	history 33	history 34	history 35	history 36	history 37	history 38	history 39	history 40	history 41	history 42	history 43	history 44	history 45	history 46	history 47
	0	0.00074455	0.704798	-0.265331	0.704798	-0.265331	0.744073	0.744073	0.704798	-0.265331	0.704798	0.20086	0.744073	0.20086	-0.265331	0.744073	-0.265331	0.20086	0.20086	0.20086	-0.301622	-0.301622	-0.301622	-0.169909	-0.169909	-0.0865038	-0.169909	-0.115069	-0.0865038	-0.246675	-0.115069	-0.115069	-0.249665	-0.249665	-0.0865038	0.209423	-0.115069	-0.263866	-0.263866	-0.263866	-0.264653	0.209423	-0.035679	-0.264653	0.219994	-0.035679	0.152933	-0.264653	0.219994
	0.166667	-0.00074455	0.704798	-0.310944	0.704798	-0.310944	0.744073	0.744073	0.704798	-0.310944	0.704798	0.146902	0.744073	0.146902	-0.310944	0.744073	-0.310944	0.146902	0.146902	0.146902	-0.188463	-0.188463	-0.188463	-0.183658	-0.183658	-0.0421745	-0.183658	-0.141443	-0.0421745	-0.397421	-0.141443	-0.141443	-0.346923	-0.346923	-0.0421745	-0.0335556	-0.141443	-0.304985	-0.304985	-0.304985	-0.264902	-0.0335556	0.0299579	-0.264902	0.330156	0.0299579	-0.0706396	-0.264902	0.330156
	0.333333	-0.0176955	0.704798	-0.400941	0.704798	-0.400941	0.744073	0.744073	0.704798	-0.400941	0.704798	0.0142888	0.744073	0.0142888	-0.400941	0.744073	-0.400941	0.0142888	0.0142888	0.0142888	-0.062838	-0.062838	-0.062838	-0.270179	-0.270179	0.0291296	-0.270179	0.311702	0.0291296	-0.201559	0.311702	0.311702	-0.256406	-0.256406	0.0291296	-0.224291	0.311702	-0.271103	-0.271103	-0.271103	-0.265151	-0.224291	-0.0227369	-0.265151	-0.0429363	-0.0227369	-0.10186	-0.265151	-0.0429363
	0.5	-0.0149613	0.704798	-0.370416	0.704798	-0.370416	0.744073	0.744073	0.704798	-0.370416	0.704798	0.0644626	0.744073	0.0644626	-0.370416	0.744073	-0.370416	0.0644626	0.0644626	0.0644626	-0.102303	-0.102303	-0.102303	-0.281576	-0.281576	0.1075	-0.281576	0.217671	0.1075	-0.265786	0.217671	0.217671	-0.358134	-0.358134	0.1075	-0.0325112	0.217671	-0.300127	-0.300127	-0.300127	-0.11136	-0.0325112	0.0261679	-0.11136	0.10445	0.0261679	-0.262569	-0.11136	0.10445
	0.666667	0.230852	0.704798	-0.338388	0.704798	-0.338388	0.744073	0.744073	0.704798	-0.338388	0.704798	0.0346176	0.744073	0.0346176	-0.338388	0.744073	-0.338388	0.0346176	0.0346176	0.0346176	-0.399774	-0.399774	-0.399774	-0.31957	-0.31957	0.0354008	-0.31957	0.0509895	0.0354008	-0.421112	0.0509895	0.0509895	-0.364208	-0.364208	0.0354008	-0.0612551	0.0509895	-0.182723	-0.182723	-0.182723	-0.069093	-0.0612551	0.481747	-0.069093	0.0440677	0.481747	-0.137436	-0.069093	0.0440677
	0.833333	0.87709	0.704798	0.740394	0.704798	0.740394	0.744073	0.744073	0.704798	0.740394	0.704798	1.02617	0.744073	1.02617	0.740394	0.744073	0.740394	1.02617	1.02617	1.02617	0.719932	0.719932	0.719932	0.387772	0.387772	1.0103	0.387772	0.776595	1.0103	0.520862	0.776595	0.776595	0.821761	0.821761	1.0103	0.822828	0.776595	0.543453	0.543453	0.543453	0.900033	0.822828	1.42487	0.900033	1.20177	1.42487	0.737979	0.900033	1.20177
	1	0.891153	0.704798	0.519066	0.704798	0.519066	0.744073	0.744073	0.704798	0.519066	0.704798	0.925443	0.744073	0.925443	0.519066	0.744073	0.519066	0.925443	0.925443	0.925443	0.349048	0.349048	0.349048	0.499159	0.499159	0.899127	0.499159	0.981748	0.899127	0.897294	0.981748	0.981748	0.82767	0.82767	0.899127	0.742154	0.981748	0.46178	0.46178	0.46178	1.01573	0.742154	1.42704	1.01573	1.02936	1.42704	0.690984	1.01573	1.02936
	1.16667	0.848295	0.692861	0.477132	0.692861	0.477132	0.701511	0.701511	0.692861	0.477132	0.692861	0.970657	0.701511	0.970657	0.477132	0.701511	0.477132	0.970657	0.970657	0.970657	0.411762	0.411762	0.411762	0.497528	0.497528	0.936739	0.497528	0.904744	0.936739	0.636625	0.904744	0.904744	0.76624	0.76624	0.936739	0.780576	0.904744	0.61114	0.61114	0.61114	1.00899	0.780576	1.52561	1.00899	0.736352	1.52561	0.6505	1.00899	0.736352
	1.33333	0.816234	0.619702	0.556763	0.619702	0.556763	0.442576	0.442576	0.619702	0.556763	0.619702	1.01117	0.442576	1.01117	0.556763	0.442576	0.556763	1.01117	1.01117	1.01117	0.204424	0.204424	0.204424	0.417519	0.417519	1.26574	0.417519	0.825562	1.26574	0.821145	0.825562	0.825562	0.700874	0.700874	1.26574	0.797469	0.825562	0.587728	0.587728	0.587728	0.788492	0.797469	1.08439	0.788492	1.5289	1.08439	0.709673	0.788492	1.5289
	1.5	0.808183	0.464987	0.634821	0.464987	0.634821	0.601737	0.601737	0.464987	0.634821	0.464987	1.13688	0.601737	1.13688	0.634821	0.601737	0.634821	1.13688	1.13688	1.13688	0.905457	0.905457	0.905457	0.483897	0.483897	1.24043	0.483897	0.605142	1.24043	0.899423	0.605142	0.605142	0.730618	0.730618	1.24043	0.536766	0.605142	0.374203	0.374203	0.374203	0.775921	0.536766	0.993495	0.775921	1.53223	0.993495	0.571254	0.775921	1.53223
	1.66667	0.810865	0.668763	0.665275	0.668763	0.665275	0.500647	0.500647	0.668763	0.665275	0.668763	1.11942	0.500647	1.11942	0.665275	0.500647	0.665275	1.11942	1.11942	1.11942	0.542545	0.542545	0.542545	0.634157	0.634157	1.21778	0.634157	0.570198	1.21778	0.77706	0.570198	0.570198	0.733867	0.733867	1.21778	0.755851	0.570198	0.411497	0.411497	0.411497	0.88011	0.755851	0.68702	0.88011	1.13536	0.68702	0.739044	0.88011	1.13536
	1.83333	0.805541	0.494626	0.761888	0.494626	0.761888	0.634947	0.634947	0.494626	0.761888	0.494626	0.868711	0.634947	0.868711	0.761888	0.634947	0.761888	0.868711	0.868711	0.868711	0.540258	0.540258	0.540258	0.387938	0.387938	1.22825	0.387938	0.747144	1.22825	0.806821	0.747144	0.747144	0.57574	0.57574	1.22825	0.726366	0.747144	0.379007	0.379007	0.379007	0.655571	0.726366	0.947721	0.655571	0.731288	0.947721	0.774528	0.655571	0.731288
	2	0.849903	0.490849	0.560105	0.490849	0.560105	0.788264	0.788264	0.490849	0.560105	0.490849	1.13183	0.788264	1.13183	0.560105	0.788264	0.560105	1.13183	1.13183	1.13183	0.590752	0.590752	0.590752	0.290916	0.290916	1.53243	0.290916	0.736285	1.53243	0.94831	0.736285	0.736285	0.962439	0.962439	1.53243	0.817031	0.736285	0.378665	0.378665	0.378665	0.586215	0.817031	1.12625	0.586215	0.83414	1.12625	0.801365	0.586215	0.83414
	2.16667	0.876491	0.790517	0.727693	0.790517	0.727693	0.829061	0.829061	0.790517	0.727693	0.790517	0.985171	0.829061	0.985171	0.727693	0.829061	0.727693	0.985171	0.985171	0.985171	0.317893	0.317893	0.317893	0.398235	0.398235	1.4661	0.398235	0.799125	1.4661	1.05133	0.799125	0.799125	0.743437	0.743437	1.4661	0.51285	0.799125	0.461362	0.461362	0.461362	0.676017	0.51285	0.862654	0.676017	0.965958	0.862654	0.842207	0.676017	0.965958
	2.33333	0.934178	0.689803	0.741417	0.689803	0.741417	0.647949	0.647949	0.689803	0.741417	0.689803	1.01019	0.647949	1.01019	0.741417	0.647949	0.741417	1.01019	1.01019	1.01019	0.908171	0.908171	0.908171	0.95416	0.95416	1.32653	0.95416	0.817292	1.32653	0.80071	0.817292	0.817292	0.523915	0.523915	1.32653	0.833973	0.817292	0.315065	0.315065	0.315065	0.673563	0.833973	0.920126	0.673563	1.03043	0.920126	0.914748	0.673563	1.03043
	2.5	0.88477	0.922746	0.645124	0.922746	0.645124	0.871044	0.871044	0.922746	0.645124	0.922746	0.90751	0.871044	0.90751	0.645124	0.871044	0.645124	0.90751	0.90751	0.90751	0.267314	0.267314	0.267314	0.644512	0.644512	1.23914	0.644512	0.845649	1.23914	0.592126	0.845649	0.845649	0.867303	0.867303	1.23914	0.731111	0.845649	0.307325	0.307325	0.307325	0.701041	0.731111	0.76833	0.701041	0.888238	0.76833	1.11895	0.701041	0.888238
	2.66667	0.898029	0.961517	0.704588	0.961517	0.704588	0.505277	0.505277	0.961517	0.704588	0.961517	0.964243	0.505277	0.964243	0.704588	0.505277	0.704588	0.964243	0.964243	0.964243	0.297866	0.297866	0.297866	0.501822	0.501822	1.52432	0.501822	0.836619	1.52432	0.754967	0.836619	0.836619	1.18466	1.18466	1.52432	0.372598	0.836619	0.383091	0.383091	0.383091	0.805211	0.372598	0.76575	0.805211	1.00296	0.76575	0.760359	0.805211	1.00296
	2.83333	0.977346	0.857337	0.711509	0.857337	0.711509	0.951376	0.951376	0.857337	0.711509	0.857337	0.938214	0.951376	0.938214	0.711509	0.951376	0.711509	0.938214	0.938214	0.938214	0.279828	0.279828	0.279828	0.447868	0.447868	1.27132	0.447868	0.823638	1.27132	0.774018	0.823638	0.823638	1.24866	1.24866	1.27132	1.08855	0.823638	0.334057	0.334057	0.334057	0.902919	1.08855	0.699409	0.902919	0.803589	0.699409	0.81799	0.902919	0.803589
	3	0.987458	0.643398	0.621636	0.643398	0.621636	0.666958	0.666958	0.643398	0.621636	0.643398	0.93891	0.666958	0.93891	0.621636	0.666958	0.621636	0.963343	0.93891	0.963343	0.760141	0.760141	0.760141	0.47512	0.47512	1.54261	0.47512	0.74919	1.54261	0.994187	0.74919	0.74919	0.839586	0.839586	1.54261	0.989203	0.74919	0.500081	0.500081	0.500081	1.00063	0.989203	0.675527	1.00063	1.42415	0.675527	0.808088	1.00063	1.42415
	3.16667	0.986096	0.625616	0.714767	0.625616	0.714767	0.589924	0.589924	0.625616	0.714767	0.625616	0.939606	0.589924	0.939606	0.714767	0.589924	0.714767	0.988472	0.939606	0.988472	0.683475	0.683475	0.683475	0.397991	0.397991	1.41806	0.397991	0.800475	1.41806	0.979753	0.800475	0.800475	1.05524	1.05524	1.41806	1.1582	0.800475	0.426333	0.426333	0.426333	1.09834	1.1582	0.774392	1.09834	0.546961	0.774392	0.798186	1.09834	0.546961
	3.33333	1.0248	0.713599	0.764918	0.713599	0.764918	0.578955	0.578955	0.713599	0.764918	0.713599	0.940301	0.578955	0.940301	0.764918	0.578955	0.764918	1.0136	0.940301	1.0136	0.164348	0.164348	0.164348	0.367263	0.367263	1.32379	0.367263	0.900139	1.32379	1.32159	0.900139	0.900139	1.09122	1.09122	1.32379	1.2578	0.900139	0.272779	0.272779	0.272779	1.19604	1.2578	0.777024	1.19604	1.60601	0.777024	0.788284	1.19604	1.60601
	3.5	1.06188	1.21791	1.04032	1.21791	1.04032	0.760651	0.760651	1.21791	1.04032	1.21791	0.940997	0.760651	0.940997	1.04032	0.760651	1.04032	1.03873	0.940997	1.03873	0.893019	0.893019	0.893019	0.357437	0.357437	1.45692	0.357437	1.08045	1.45692	0.79521	1.08045	1.08045	0.903345	0.903345	1.45692	1.27212	1.08045	0.302303	0.302303	0.302303	1.29375	1.27212	0.867424	1.29375	0.849397	0.867424	0.778382	1.29375	0.849397
	3.66667	1.04929	0.987294	1.08581	0.987294	1.08581	0.588354	0.588354	0.987294	1.08581	0.987294	0.941693	0.588354	0.941693	1.08581	0.588354	1.08581	1.06386	0.941693	1.06386	0.730385	0.730385	0.730385	0.4321	0.4321	1.34322	0.4321	1.10302	1.34322	1.16776	1.10302	1.10302	0.741907	0.741907	1.34322	1.07685	1.10302	0.272039	0.272039	0.272039	1.39146	1.07685	1.08144	1.39146	1.15919	1.08144	0.76848	1.39146	1.15919
	3.83333	1.07063	1.1894	1.04307	1.1894	1.04307	0.776317	0.776317	1.1894	1.04307	1.1894	0.942389	0.776317	0.942389	1.04307	0.776317	1.04307	1.08899	0.942389	1.08899	0.44645	0.44645	0.44645	0.330894	0.330894	1.62445	0.330894	1.29414	1.62445	1.41928	1.29414	1.29414	0.650949	0.650949	1.62445	1.11235	1.29414	0.581005	0.581005	0.581005	1.48917	1.11235	1.11626	1.48917	0.920712	1.11626	0.758578	1.48917	0.920712
	4	1.092	0.973033	1.02761	0.973033	1.02761	0.828982	0.828982	0.973033	1.02761	0.973033	0.943085	0.828982	0.943085	1.02761	0.828982	1.02761	1.11412	0.943085	1.11412	0.567532	0.567532	0.567532	0.553202	0.553202	1.62743	0.553202	2.11413	1.62743	1.21236	2.11413	2.11413	0.601996	0.601996	1.62743	1.19024	2.11413	0.548093	0.548093	0.548093	1.58688	1.19024	0.982538	1.58688	0.940548	0.982538	0.748676	1.58688	0.940548
	4.16667	1.07485	0.752115	1.1277	0.752115	1.1277	0.921411	0.921411	0.752115	1.1277	0.752115	0.943781	0.921411	0.943781	1.1277	0.921411	1.1277	1.13925	0.943781	1.13925	0.471869	0.471869	0.471869	0.557518	0.557518	1.66884	0.557518	1.61167	1.66884	1.67819	1.61167	1.61167	0.757617	0.757617	1.66884	0.805132	1.61167	0.618588	0.618588	0.618588	1.68458	0.805132	1.0373	1.68458	1.14197	1.0373	0.738774	1.68458	1.14197
	4.33333	1.06003	0.983185	1.28263	0.983185	1.28263	0.777897	0.777897	0.983185	1.28263	0.983185	0.944476	0.777897	0.944476	1.28263	0.777897	1.28263	1.16438	0.944476	1.16438	0.716729	0.716729	0.716729	0.553034	0.553034	1.42464	0.553034	1.12789	1.42464	1.471	1.12789	1.12789	0.752738	0.752738	1.42464	0.76424	1.12789	0.583889	0.583889	0.583889	1.78229	0.76424	1.13102	1.78229	1.0622	1.13102	0.728872	1.78229	1.0622
	4.5	1.09114	0.96813	0.992864	0.96813	0.992864	0.786698	0.786698	0.96813	0.992864	0.96813	0.945172	0.786698	0.945172	0.992864	0.786698	0.992864	1.18951	0.945172	1.18951	0.474806	0.474806	0.474806	0.515516	0.515516	1.25655	0.515516	1.45341	1.25655	1.54374	1.45341	1.45341	0.832095	0.832095	1.25655	0.663767	1.45341	0.560454	0.560454	0.560454	1.88	0.663767	1.00255	1.88	1.06245	1.00255	0.718971	1.88	1.06245
	4.66667	1.10211	0.958079	1.14245	0.958079	1.14245	0.952844	0.952844	0.958079	1.14245	0.958079	0.945868	0.952844	0.945868	1.14245	0.952844	1.14245	1.21464	0.945868	1.21464	0.456139	0.456139	0.456139	0.492233	0.492233	1.12468	0.492233	1.92005	1.12468	1.75205	1.92005	1.92005	0.878032	0.878032	1.12468	0.716902	1.92005	0.793618	0.793618	0.793618	1.94051	0.716902	1.04501	1.94051	1.11272	1.04501	0.709069	1.94051	1.11272
	4.83333	1.11902	0.505552	1.09869	0.505552	1.09869	1.33486	1.33486	0.505552	1.09869	0.505552	0.830986	1.33486	0.830986	1.09869	1.33486	1.09869	1.31879	0.830986	1.31879	0.739072	0.739072	0.739072	0.471442	0.471442	1.06876	0.471442	1.05185	1.06876	1.20299	1.05185	1.05185	0.941805	0.941805	1.06876	0.699115	1.05185	0.832554	0.832554	0.832554	2.20592	0.699115	1.18702	2.20592	1.22028	1.18702	0.814613	2.20592	1.22028
	5	1.07022	0.818926	1.13164	0.818926	1.13164	0.562261	0.562261	0.818926	1.13164	0.818926	1.37615	0.562261	1.37615	1.13164	0.562261	1.13164	1.53704	1.37615	1.53704	0.681972	0.681972	0.681972	0.496461	0.496461	0.874248	0.496461	0.818115	0.874248	1.03502	0.818115	0.818115	0.950084	0.950084	0.874248	0.780567	0.818115	0.738923	0.738923	0.738923	1.76237	0.780567	1.06464	1.76237	1.11983	1.06464	0.919929	1.76237	1.11983
	5.16667	1.07639	0.453471	1.04133	0.453471	1.04133	0.858815	0.858815	0.453471	1.04133	0.453471	0.741455	0.858815	0.741455	1.04133	0.858815	1.04133	1.10654	0.741455	1.10654	0.523756	0.523756	0.523756	0.612495	0.612495	1.08751	0.612495	0.803154	1.08751	0.873109	0.803154	0.803154	0.886332	0.886332	1.08751	0.531913	0.803154	0.53136	0.53136	0.53136	1.57013	0.531913	1.16083	1.57013	1.23498	1.16083	0.879044	1.57013	1.23498
	5.33333	1.05908	0.686092	1.21879	0.686092	1.21879	0.540649	0.540649	0.686092	1.21879	0.686092	0.836526	0.540649	0.836526	1.21879	0.540649	1.21879	1.19202	0.836526	1.19202	0.283243	0.283243	0.283243	0.904086	0.904086	1.07674	0.904086	0.900365	1.07674	1.31479	0.900365	0.900365	1.22324	1.22324	1.07674	0.565454	0.900365	1.04752	1.04752	1.04752	1.51384	0.565454	1.22548	1.51384	1.38614	1.22548	0.936401	1.51384	1.38614
	5.5	1.03033	1.10998	1.21849	1.10998	1.21849	0.865143	0.865143	1.10998	1.21849	1.10998	0.917115	0.865143	0.917115	1.21849	0.865143	1.21849	1.26248	0.917115	1.26248	0.357101	0.357101	0.357101	0.781022	0.781022	1.0152	0.781022	0.755665	1.0152	0.810728	0.755665	0.755665	1.04571	1.04571	1.0152	0.544271	0.755665	0.379605	0.379605	0.379605	1.38018	0.544271	1.31631	1.38018	1.2494	1.31631	0.734949	1.38018	1.2494
	5.66667	1.00528	0.819726	1.14444	0.819726	1.14444	0.901897	0.901897	0.819726	1.14444	0.819726	1.0623	0.901897	1.0623	1.14444	0.901897	1.14444	0.984126	1.0623	0.984126	0.498101	0.498101	0.498101	0.896564	0.896564	1.0152	0.896564	0.824418	1.0152	0.908001	0.824418	0.824418	0.972074	0.972074	1.0152	0.591994	0.824418	0.846703	0.846703	0.846703	1.46869	0.591994	0.917433	1.46869	1.33573	0.917433	0.798309	1.46869	1.33573
	5.83333	1.05521	0.631669	1.11396	0.631669	1.11396	0.724128	0.724128	0.631669	1.11396	0.631669	0.980617	0.724128	0.980617	1.11396	0.724128	1.11396	1.26009	0.980617	1.26009	0.753379	0.753379	0.753379	0.431398	0.431398	1.01696	0.431398	0.665215	1.01696	0.717796	0.665215	0.665215	1.02931	1.02931	1.01696	0.75795	0.665215	1.05263	1.05263	1.05263	1.09682	0.75795	0.761884	1.09682	1.43961	0.761884	0.785103	1.09682	1.43961
	6	1.04777	1.00387	0.918312	1.00387	0.918312	0.733332	0.733332	1.00387	0.918312	1.00387	1.02221	0.733332	1.02221	0.918312	0.733332	0.918312	0.852881	1.02221	0.852881	0.65764	0.65764	0.65764	0.632468	0.632468	1.1617	0.632468	0.769983	1.1617	1.30408	0.769983	0.769983	0.924485	0.924485	1.1617	0.516939	0.769983	0.79517	0.79517	0.79517	1.17297	0.516939	1.22	1.17297	1.16473	1.22	0.940103	1.17297	1.16473
	6.16667	1.01917	0.865649	0.798593	0.865649	0.798593	0.575026	0.575026	0.865649	0.798593	0.865649	0.964906	0.575026	0.964906	0.798593	0.575026	0.798593	1.00351	0.964906	1.00351	0.921507	0.921507	0.921507	0.540338	0.540338	1.14914	0.540338	0.782037	1.14914	0.704372	0.782037	0.782037	0.851506	0.851506	1.14914	0.390836	0.782037	0.64474	0.64474	0.64474	1.05956	0.390836	0.793015	1.05956	1.0852	0.793015	0.893976	1.05956	1.0852
	6.33333	0.976075	1.08233	0.792452	1.08233	0.792452	0.811092	0.811092	1.08233	0.792452	1.08233	0.844863	0.811092	0.844863	0.792452	0.811092	0.792452	0.82565	0.844863	0.82565	0.491248	0.491248	0.491248	0.499434	0.499434	1.14877	0.499434	0.808683	1.14877	0.962991	0.808683	0.808683	0.729899	0.729899	1.14877	0.471375	0.808683	0.518104	0.518104	0.518104	1.05684	0.471375	0.52251	1.05684	1.07081	0.52251	0.891944	1.05684	1.07081
	6.5	0.979177	0.942706	0.77295	0.942706	0.77295	0.775376	0.775376	0.942706	0.77295	0.942706	0.639454	0.775376	0.639454	0.77295	0.775376	0.77295	0.984813	0.639454	0.984813	0.525417	0.525417	0.525417	0.439422	0.439422	1.29271	0.439422	0.710098	1.29271	0.736038	0.710098	0.710098	0.818667	0.818667	1.29271	0.894796	0.710098	0.843569	0.843569	0.843569	0.907829	0.894796	0.603283	0.907829	0.874857	0.603283	0.856419	0.907829	0.874857
	6.66667	0.969818	1.12621	1.25733	1.12621	1.25733	0.696889	0.696889	1.12621	1.25733	1.12621	0.754278	0.696889	0.754278	1.25733	0.696889	1.25733	0.857752	0.754278	0.857752	0.531735	0.531735	0.531735	0.370241	0.370241	0.890905	0.370241	0.747396	0.890905	1.02388	0.747396	0.747396	0.997147	0.997147	0.890905	0.543677	0.747396	0.584445	0.584445	0.584445	0.893592	0.543677	0.681577	0.893592	0.933917	0.681577	0.772658	0.893592	0.933917
	6.83333	0.988087	0.918092	0.875424	0.918092	0.875424	0.832376	0.832376	0.918092	0.875424	0.918092	0.551439	0.832376	0.551439	0.875424	0.832376	0.875424	0.576745	0.551439	0.576745	0.384721	0.384721	0.384721	0.309841	0.309841	1.1641	0.309841	0.772717	1.1641	1.3388	0.772717	0.772717	0.687753	0.687753	1.1641	0.898455	0.772717	0.304554	0.304554	0.304554	0.871841	0.898455	0.670955	0.871841	1.01702	0.670955	0.673378	0.871841	1.01702
	7	1.00819	1.12627	0.84875	1.12627	0.84875	0.901232	0.901232	1.12627	0.84875	1.12627	0.615973	0.901232	0.615973	0.84875	0.901232	0.84875	0.599192	0.615973	0.599192	0.548825	0.548825	0.548825	0.307574	0.307574	1.15041	0.307574	0.7385	1.15041	0.874874	0.7385	0.7385	0.813349	0.813349	1.15041	1.11713	0.7385	0.296822	0.296822	0.296822	0.803324	1.11713	0.676977	0.803324	1.25155	0.676977	0.541584	0.803324	1.25155
	7.16667	1.00718	1.13439	0.743392	1.13439	0.743392	1.07794	1.07794	1.13439	0.743392	1.13439	0.532677	1.07794	0.532677	0.743392	1.07794	0.743392	0.945151	0.532677	0.945151	0.623496	0.623496	0.623496	0.213416	0.213416	1.03396	0.213416	0.723534	1.03396	0.841471	0.723534	0.723534	0.924959	0.924959	1.03396	0.884711	0.723534	0.428225	0.428225	0.428225	0.799864	0.884711	0.776181	0.799864	0.991716	0.776181	0.626276	0.799864	0.991716
	7.33333	0.995423	1.42158	0.700626	1.42158	0.700626	1.11228	1.11228	1.42158	0.700626	1.42158	0.563995	1.11228	0.563995	0.700626	1.11228	0.700626	0.491806	0.563995	0.491806	0.611745	0.611745	0.611745	0.129873	0.129873	1.1083	0.129873	0.776225	1.1083	0.985759	0.776225	0.776225	0.843891	0.843891	1.1083	0.917047	0.776225	0.670535	0.670535	0.670535	0.758841	0.917047	0.714164	0.758841	0.951188	0.714164	0.586598	0.758841	0.951188
	7.5	1.0221	1.13956	0.894325	1.13956	0.894325	1.00958	1.00958	1.13956	0.894325	1.13956	0.604012	1.00958	0.604012	0.894325	1.00958	0.894325	0.227953	0.604012	0.227953	1.02185	1.02185	1.02185	0.199318	0.199318	1.13989	0.199318	0.631106	1.13989	1.22799	0.631106	0.631106	0.927266	0.927266	1.13989	1.04927	0.631106	0.527822	0.527822	0.527822	1.04941	1.04927	0.971876	1.04941	1.27655	0.971876	0.776957	1.04941	1.27655
	7.66667	0.998158	1.14363	1.04044	1.14363	1.04044	1.02256	1.02256	1.14363	1.04044	1.14363	0.598682	1.02256	0.598682	1.04044	1.02256	1.04044	0.129424	0.598682	0.129424	1.24681	1.24681	1.24681	0.0593653	0.0593653	1.08525	0.0593653	0.491295	1.08525	0.944536	0.491295	0.491295	0.990572	0.990572	1.08525	0.849974	0.491295	0.65556	0.65556	0.65556	0.934494	0.849974	0.768243	0.934494	1.27025	0.768243	0.60376	0.934494	1.27025
	7.83333	0.96907	1.1111	1.0068	1.1111	1.0068	0.790078	0.790078	1.1111	1.0068	1.1111	0.481753	0.790078	0.481753	1.0068	0.790078	1.0068	1.07711	0.481753	1.07711	0.88928	0.88928	0.88928	0.103451	0.103451	1.01136	0.125089	0.554787	1.01136	0.821635	0.554787	0.554787	1.20124	1.20124	1.01136	0.953109	0.554787	0.762728	0.762728	0.762728	1.02385	0.953109	0.845293	1.02385	1.30815	0.845293	0.59573	1.02385	1.30815
	8	0.988671	1.28481	0.759741	1.28481	0.759741	0.895978	0.895978	1.28481	0.759741	1.28481	0.721039	0.895978	0.721039	0.759741	0.895978	0.759741	0.384962	0.721039	0.384962	0.688465	0.688465	0.688465	0.147536	0.147536	1.08026	0.190812	0.642815	1.08026	1.28762	0.642815	0.642815	0.96372	0.96372	1.08026	0.898037	0.642815	0.572879	0.572879	0.572879	1.11616	0.898037	0.682548	1.11616	1.5405	0.682548	0.568338	1.11616	1.5405
	8.16667	0.999656	1.03809	0.878195	1.03809	0.878195	0.918674	0.918674	1.03809	0.878195	1.03809	0.831341	0.918674	0.831341	0.878195	0.918674	0.878195	0.732241	0.831341	0.732241	0.7663	0.7663	0.7663	0.191622	0.191622	1.14668	0.256536	0.752786	1.14668	0.996889	0.752786	0.752786	1.01821	1.01821	1.14668	0.845511	0.752786	0.588931	0.588931	0.588931	1.27371	0.845511	0.734245	1.27371	1.6852	0.734245	0.631898	1.27371	1.6852
	8.33333	1.03753	0.893775	1.02142	0.893775	1.02142	0.76079	0.76079	0.893775	1.02142	0.893775	1.04652	0.76079	1.04652	1.02142	0.76079	1.02142	0.619259	1.04652	0.619259	0.863685	0.863685	0.863685	0.235707	0.235707	1.02063	0.322259	0.641292	1.02063	0.6895	0.641292	0.641292	1.27946	1.27946	1.02063	0.670905	0.641292	0.355487	0.355487	0.355487	1.18387	0.670905	0.776619	1.18387	1.65455	0.776619	0.666455	1.18387	1.65455
	8.5	1.0649	0.803948	2.02969	0.803948	2.02969	0.746171	0.746171	0.803948	2.02969	0.803948	1.05668	0.746171	1.05668	2.02969	0.746171	2.02969	0.92107	1.05668	0.92107	1.02194	1.02194	1.02194	0.279793	0.279793	1.00174	0.387983	0.849233	1.00174	1.31634	0.849233	0.849233	1.28129	1.28129	1.00174	0.584808	0.849233	0.707453	0.707453	0.707453	1.2575	0.584808	0.919798	1.2575	1.46226	0.919798	0.848923	1.2575	1.46226
	8.66667	1.02462	0.990923	0.48274	0.990923	0.48274	0.792688	0.792688	0.990923	0.48274	0.990923	1.11002	0.792688	1.11002	0.48274	0.792688	0.48274	1.21528	1.11002	1.21528	0.892049	0.892049	0.892049	0.323878	0.323878	1.04637	0.453706	0.879618	1.04637	0.99415	0.879618	0.879618	1.3667	1.3667	1.04637	0.654804	0.879618	0.494897	0.494897	0.494897	0.997468	0.654804	0.821255	0.997468	2.01609	0.821255	0.678907	0.997468	2.01609
	8.83333	1.03788	0.831417	0.532405	0.831417	0.532405	0.697659	0.697659	0.831417	0.532405	0.831417	1.09325	0.697659	1.09325	0.532405	0.697659	0.532405	1.40621	1.09325	1.40621	1.12193	1.12193	1.12193	0.367964	0.367964	1.15419	0.51943	0.754584	1.15419	1.32708	0.754584	0.754584	1.44	1.44	1.15419	0.716887	0.754584	0.800891	0.800891	0.800891	1.13545	0.716887	1.00614	1.13545	1.50439	1.00614	0.669093	1.13545	1.50439
	9	1.00165	0.867187	0.565644	0.867187	0.565644	0.619613	0.619613	0.867187	0.565644	0.867187	1.07269	0.619613	1.07269	0.565644	0.619613	0.565644	0.774621	1.07269	0.774621	0.966816	0.966816	0.966816	0.412049	0.412049	1.10302	0.585153	0.855245	1.10302	1.05755	0.855245	0.855245	1.4806	1.48678	1.10302	0.700317	0.855245	0.721612	0.721612	0.721612	1.20743	0.700317	1.04154	1.20743	1.46982	1.04154	0.7	1.20743	1.46982
	9.16667	1.00823	1.23355	0.31179	1.23355	0.31179	0.849757	0.849757	1.23355	0.31179	1.23355	1.30628	0.849757	1.30628	0.31179	0.849757	0.31179	0.696732	1.30628	0.696732	1.20276	1.20276	1.20276	0.456135	0.456135	1.24613	0.650876	0.789185	1.24613	1.02605	0.789185	0.789185	1.5212	1.53357	1.24613	0.733915	0.789185	0.469038	0.469038	0.469038	1.34794	0.733915	1.05407	1.34794	0.958792	1.05407	0.709889	1.34794	0.958792
	9.33333	1.04405	1.32037	0.378972	1.32037	0.378972	0.78736	0.78736	1.32037	0.370396	1.32037	1.0752	0.78736	1.0752	0.378972	0.78736	0.38635	0.485553	1.0752	0.485553	1.29167	1.29167	1.29167	0.50022	0.50022	1.26765	0.7166	0.699436	1.26765	1.07484	0.699436	0.699436	1.5618	1.58035	1.26765	0.726536	0.699436	0.723796	0.723796	0.723796	1.22335	0.726536	0.98072	1.22335	1.09366	0.98072	0.649118	1.22335	1.09366
	9.5	1.02538	1.23737	0.446154	1.23737	0.446154	0.769899	0.769899	1.23737	0.429002	1.23737	1.47588	0.769899	1.47588	0.446154	0.769899	0.46091	0.855427	1.47588	0.855427	1.20058	1.20058	1.20058	0.544306	0.544306	1.33354	0.782323	0.690298	1.33354	1.53853	0.690298	0.690298	1.6024	1.62713	1.33354	0.710648	0.690298	0.749873	0.749873	0.749873	1.36933	0.710648	1.03129	1.36933	0.917211	1.03129	0.534533	1.36933	0.917211
	9.66667	1.07529	3.08607	0.513337	3.08607	0.513337	0.87357	0.87357	3.08607	0.487608	3.08607	1.53479	0.87357	1.53479	0.513337	0.87357	0.53547	0.832342	1.53479	0.832342	1.19511	1.1692	1.1692	0.527549	0.527549	1.3718	0.431462	0.693511	1.3718	0.819665	0.693511	0.693511	1.643	1.67392	1.3718	0.737	0.693511	0.106581	0.106581	0.106581	1.13201	0.737	1.07724	1.13201	0.877244	1.07724	0.775034	1.13201	0.877244
	9.83333	1.02212	1.00575	0.580519	1.00575	0.580519	0.509711	0.509711	1.00575	0.546215	1.00575	1.62744	0.509711	1.62744	0.580519	0.509711	0.61003	0.84459	1.62744	0.84459	1.18963	1.13782	1.13782	0.461669	0.461669	1.45177	0.9369	0.634891	1.45177	0.720056	0.634891	0.634891	1.68359	1.7207	1.45177	0.638795	0.634891	0.709613	0.709613	0.709613	0.895748	0.638795	1.12318	0.895748	0.757477	1.12318	0.47497	0.895748	0.757477
	10	1.02056	0.976446	0.647701	0.976446	0.647701	0.561269	0.561269	0.976446	0.604821	0.976446	1.23802	0.561269	1.23802	0.647701	0.561269	0.684591	0.786701	1.23802	0.786701	1.18416	1.10643	1.10643	0.630142	0.630142	1.32071	0.757897	0.654098	1.32071	0.840953	0.654098	0.654098	1.72419	1.76749	1.32071	0.697047	0.654098	0.379962	0.379962	0.379962	0.96222	0.697047	1.16912	0.96222	0.862081	1.16912	0.581647	0.96222	0.862081
	10.1667	1.03396	0.989178	0.714883	0.989178	0.714883	0.794533	0.794533	0.989178	0.663427	0.989178	1.19112	0.794533	1.19112	0.714883	0.794533	0.759151	1.85415	1.19112	1.85415	1.17868	1.07505	1.07505	1.07807	1.07807	1.26011	0.50579	0.782981	1.26011	0.792036	0.782981	0.782981	1.76479	1.81427	1.26011	0.863689	0.782981	0.869279	0.869279	0.869279	0.829191	0.863689	1.21506	0.829191	0.753635	1.21506	0.625327	0.829191	0.753635
	10.3333	1.07215	0.985162	0.782066	0.985162	0.782066	0.619223	0.619223	0.985162	0.722033	0.985162	1.16042	0.619223	1.16042	0.782066	0.619223	0.833711	0.977644	1.16042	0.977644	1.17321	1.04366	1.04366	0.422569	0.422569	1.19392	0.450891	0.794796	1.19392	1.30397	0.794796	0.794796	1.80539	1.86105	1.19392	0.585991	0.794796	0.726586	0.726586	0.726586	0.650161	0.585991	1.261	0.650161	0.848067	1.261	0.648563	0.650161	0.848067
	10.5	1.07902	1.15898	0.849248	1.15898	0.849248	0.633267	0.633267	1.15898	0.780639	1.15898	0.960699	0.633267	0.960699	0.849248	0.633267	0.908271	1.13181	0.960699	1.13181	1.16774	1.01228	1.01228	0.594014	0.594014	1.25266	0.516653	0.746728	1.25266	1.09051	0.746728	0.746728	1.84599	1.90784	1.25266	0.74722	0.746728	0.368837	0.368837	0.368837	0.798434	0.74722	1.30694	0.798434	0.664352	1.30694	0.772646	0.798434	0.664352
	10.6667	1.08062	0.917239	0.91643	0.917239	0.91643	0.825563	0.825563	0.917239	0.839246	0.917239	0.709775	0.825563	0.709775	0.91643	0.825563	0.982831	1.55598	0.709775	1.55598	1.16226	0.980897	0.980897	0.311362	0.311362	1.34902	0.365254	0.593564	1.34902	1.17209	0.593564	0.593564	1.88659	1.95462	1.34902	0.934828	0.593564	0.606767	0.606767	0.606767	0.875373	0.934828	1.35288	0.875373	0.975101	1.35288	0.596927	0.875373	0.975101
	10.8333	1.10959	0.619583	0.983612	0.619583	0.983612	0.878363	0.878363	0.619583	0.897852	0.619583	1.18916	0.878363	1.18916	0.983612	0.878363	1.05739	1.13253	1.18916	1.13253	1.15679	0.949514	0.949514	0.477073	0.477073	1.10425	0.174772	0.866541	1.10425	0.932718	0.866541	0.866541	1.92719	1.92719	1.10425	0.805844	0.866541	0.815925	0.815925	0.815925	1.04431	0.805844	1.39882	1.04431	0.882881	1.39882	0.412489	1.04431	0.882881
	11	1.11387	0.673552	1.05079	0.673552	1.05079	0.794185	0.794185	0.673552	0.956458	0.673552	0.881745	0.794185	0.881745	1.05079	0.794185	1.13195	1.1846	0.881745	1.1846	1.15131	0.91813	0.91813	2.31627	2.31627	1.02054	0.649826	1.00833	1.02054	1.07517	1.00833	1.00833	2.33928	2.33928	1.02054	0.655639	1.00833	0.844113	0.844113	0.844113	0.799737	0.655639	1.44476	0.799737	1.03437	1.44476	0.527126	0.799737	1.03437
	11.1667	1.14745	1.10576	0.941141	1.10576	0.941141	1.08565	1.08565	1.10576	1.20651	1.10576	0.975665	1.08565	0.975665	0.941141	1.08565	1.20651	1.28488	0.975665	1.28488	1.14584	0.886747	0.886747	1.77737	1.77737	0.813544	0.201556	0.975525	0.813544	0.81017	0.975525	0.975525	2.40099	2.40099	0.813544	0.743373	0.975525	0.672291	0.672291	0.672291	0.774173	0.743373	1.4907	0.774173	1.07085	1.4907	0.56417	0.774173	1.07085
	11.3333	1.12946	0.566658	0.996057	0.566658	0.996057	0.919033	0.919033	0.566658	0.974335	0.566658	1.01412	0.919033	1.01412	0.996057	0.919033	0.974335	1.38516	1.01412	1.38516	1.14036	0.855363	0.855363	2.85964	2.85964	0.904066	0.241059	0.907627	0.904066	1.25381	0.907627	0.907627	2.54754	2.54754	0.904066	0.591309	0.907627	1.10146	1.10146	1.10146	0.838682	0.591309	1.53664	0.838682	1.10394	1.53664	0.456532	0.838682	1.10394
	11.5	1.1374	0.403323	0.939791	0.403323	0.939791	0.746037	0.746037	0.403323	0.695571	0.403323	1.37862	0.746037	1.37862	0.939791	0.746037	0.695571	1.08728	1.37862	1.08728	1.13489	0.671015	0.671015	1.53615	1.53615	0.890413	0.333408	1.07665	0.890413	1.02077	1.07665	1.07665	2.19773	2.19773	0.890413	0.721656	1.07665	0.940688	0.940688	0.940688	0.968034	0.721656	1.58259	0.968034	1.38492	1.58259	0.518206	0.968034	1.38492
	11.6667	1.13166	0.623517	0.987952	0.623517	0.987952	0.96056	0.96056	0.623517	0.757958	0.623517	1.02188	0.96056	1.02188	0.987952	0.96056	0.757958	1.07908	1.02188	1.07908	1.26625	0.885755	0.885755	0.618705	0.618705	0.936971	0.380711	0.951997	0.936971	0.888916	0.951997	0.951997	2.52313	2.52313	0.936971	1.04668	0.951997	0.859687	0.859687	0.859687	0.886771	1.04668	1.64183	0.886771	1.00669	1.64183	0.433569	0.886771	1.00669
	11.8333	1.13888	0.629665	1.2802	0.629665	1.2802	0.835108	0.835108	0.629665	0.902232	0.629665	1.06783	0.835108	1.06783	1.2802	0.835108	0.902232	1.21887	1.06783	1.21887	0.657589	1.35318	1.35318	0.593874	0.593874	0.925281	0.72025	1.14345	0.925281	0.781882	1.14345	1.14345	2.60935	2.60935	0.925281	0.880073	1.14345	0.737354	0.737354	0.737354	0.955432	0.880073	1.58854	0.955432	1.08427	1.58854	0.663296	0.955432	1.08427
	12	1.12396	1.08606	1.27215	1.08606	1.27215	0.895382	0.895382	1.08606	0.829915	1.08606	1.41316	0.895382	1.41316	1.27215	0.895382	0.829915	1.39337	1.41316	1.39337	1.12809	1.62716	1.62716	0.663701	0.663701	1.0751	0.576987	0.8169	1.0751	0.843477	0.8169	0.8169	2.35228	2.35228	1.0751	0.894491	0.8169	0.8274	0.8274	0.8274	0.909858	0.877308	2.02647	0.909858	0.846484	2.02647	0.884097	0.909858	0.846484
	12.1667	1.13116	1.19906	1.2146	1.19906	1.2146	0.955657	0.955657	1.19906	0.61297	1.19906	1.09471	0.955657	1.09471	1.2146	0.955657	0.61297	0.806862	1.09471	0.806862	1.00508	0.66529	0.66529	0.472104	0.472104	1.0416	1.01806	0.870268	1.0416	0.926691	0.850133	0.870268	1.81362	1.81362	1.0416	0.908909	0.850133	0.920685	0.920685	0.920685	0.964932	0.874543	1.74734	0.964932	1.0898	1.74734	0.711724	0.964932	1.0898
	12.3333	1.15941	1.21574	1.31867	1.21574	1.31867	1.01593	1.01593	1.21574	0.776654	1.21574	1.32083	1.01593	1.32083	1.31867	1.01593	0.776654	0.719974	1.32083	0.719974	1.09394	0.908383	0.908383	0.309882	0.309882	1.08373	0.470075	0.923636	1.08373	0.870995	0.883366	0.923636	2.11068	2.11068	1.08373	0.923327	0.883366	1.00741	1.00741	1.00741	0.90032	0.871778	1.85597	0.90032	0.925071	1.85597	0.793091	0.90032	0.925071
	12.5	1.15367	1.2912	1.10006	1.2912	1.10006	1.0762	1.0762	1.2912	1.35761	1.2912	1.19735	1.0762	1.19735	1.10006	1.0762	1.35761	0.938778	1.19735	0.938778	1.1828	1.15148	1.15148	0.581649	0.581649	1.22469	0.45064	0.977004	1.22469	0.788897	0.9166	0.977004	1.8668	1.8668	1.22469	0.937745	0.9166	0.79157	0.79157	0.79157	0.8043	0.869013	2.06159	0.8043	0.944144	2.06159	0.741033	0.8043	0.944144
	12.6667	1.16576	1.0507	2.44819	1.0507	2.44819	1.13648	1.13648	1.0507	0.778828	1.0507	1.03319	1.13648	1.03319	2.44819	1.13648	0.778828	0.531994	1.03319	0.531994	1.27166	1.39457	1.39457	0.279993	0.279993	1.1749	0.809998	1.03037	1.1749	1.00448	0.949833	1.03037	1.62457	1.62457	1.1749	0.952163	0.949833	0.41855	0.41855	0.41855	0.93108	0.866248	1.64682	0.93108	0.780327	1.64682	0.74133	0.93108	0.780327
	12.8333	1.21622	1.24011	1.99761	1.24011	1.99761	1.19675	1.19675	1.24011	0.918962	1.24011	1.08032	1.19675	1.08032	1.99761	1.19675	0.918962	0.756545	1.08032	0.756545	1.15785	1.70213	1.70213	0.337459	0.337459	1.22552	0.577513	1.08374	1.17325	0.926884	0.983066	1.08374	1.19006	1.19006	1.17325	0.966581	0.983066	0.530817	0.530817	0.530817	0.750851	0.863483	1.4052	0.750851	0.957908	1.4052	1.02883	0.750851	0.957908
	13	1.17512	1.64684	1.68426	1.64684	1.68426	1.25703	1.25703	1.64684	1.45527	1.64684	0.988967	1.25703	0.988967	1.68426	1.25703	1.45527	0.65368	0.988967	0.65368	1.04404	2.0097	2.0097	0.242856	0.242856	1.27615	0.394461	1.13711	1.1716	0.679744	1.0163	1.13711	1.24301	1.24301	1.1716	0.980999	1.0163	0.780818	0.780818	0.780818	0.612585	0.860718	1.22099	0.612585	1.08999	1.22099	0.827837	0.612585	1.08999
	13.1667	1.14486	1.58898	1.75149	1.58898	1.75149	1.3173	1.3173	1.63776	1.73146	1.63776	0.979044	1.3173	0.979044	1.75149	1.3173	1.73146	0.994132	0.979044	0.994132	1.24484	1.81024	1.81024	0.177827	0.177827	1.32677	0.232002	1.19048	1.16995	0.841606	1.04953	1.19048	1.06114	1.06114	1.16995	0.995417	1.04953	0.996227	0.996227	0.996227	0.941319	0.857953	1.33415	0.941319	0.972244	1.33415	0.728893	0.941319	0.972244
	13.3333	1.12466	1.53113	2.10735	1.53113	2.10735	1.37758	1.37758	1.62869	0.488314	1.62869	1.14751	1.37758	1.14751	2.10735	1.37758	0.488314	0.798735	1.14751	0.798735	1.09951	1.47364	1.47364	0.1644	0.1644	1.37739	0.22928	1.24384	1.1683	1.29553	1.08277	1.24384	1.18256	1.18256	1.1683	1.00984	1.08277	0.816328	0.816328	0.816328	0.716341	0.855188	0.901652	0.716341	1.27203	0.901652	0.870562	0.716341	1.27203
	13.5	1.14454	1.47327	2.05801	1.47327	2.05801	1.43785	1.43785	1.61961	0.382379	1.61961	1.03425	1.43785	1.03425	2.05801	1.43785	0.382379	0.640846	1.03425	0.640846	1.08138	0.892027	0.892027	0.254509	0.254509	1.42801	0.375595	1.29721	1.16665	1.35634	1.116	1.29721	0.969626	0.969626	1.16665	1.02425	1.116	1.01984	1.01984	1.01984	0.944	0.852423	0.731554	0.944	1.17496	0.731554	0.795125	0.944	1.17496
	13.6667	1.16184	1.41542	1.9589	1.41542	1.9589	1.49812	1.49812	1.61054	0.206058	1.61054	0.781572	1.49812	0.781572	1.9589	1.49812	0.206058	0.800683	0.781572	0.800683	1.02931	1.14638	1.14638	0.430165	0.430165	1.47863	0.611479	1.35058	1.16499	1.41715	1.14923	1.35058	1.1274	1.1274	1.16499	1.03867	1.14923	1.22061	1.22061	1.22061	0.749381	0.849658	0.753106	0.749381	0.919264	0.753106	0.946637	0.749381	0.919264
	13.8333	1.16172	1.35756	1.49839	1.35756	1.49839	1.67027	1.67027	1.60147	0.258995	1.60147	1.19616	1.67027	1.19616	1.49839	1.67027	0.258995	0.82757	1.19616	0.82757	1.11377	1.05047	1.05047	0.467637	0.467637	1.52926	0.797006	1.40395	1.16334	1.47796	1.18247	1.40395	1.02976	1.02976	1.16334	1.05309	1.18247	0.743139	0.743139	0.743139	1.41205	1.05309	0.966503	1.41205	1.13531	0.966503	0.843226	1.41205	1.13531
	14	1.14228	1.29971	0.980023	1.29971	0.980023	1.60381	1.60381	1.59239	0.384094	1.59239	1.20578	1.60381	1.20578	0.980023	1.60381	0.384094	0.84166	1.20578	0.84166	0.897619	1.23104	1.23104	0.644358	0.644358	1.57988	0.56912	1.45731	1.16169	1.53877	1.11026	1.45731	0.983613	0.983613	1.16169	1.15572	1.11026	0.743147	0.743147	0.743147	1.41303	1.15572	0.764308	1.41303	1.10493	0.764308	0.842691	1.41303	1.10493
	14.1667	1.08506	1.24186	1.08489	1.24186	1.08489	1.06322	1.06322	1.58332	0.181996	1.58332	1.1106	1.06322	1.1106	1.08489	1.06322	0.181996	0.83542	1.1106	0.83542	0.961044	1.07079	1.07079	0.458895	0.458895	1.6305	0.508061	1.68456	1.16004	1.59958	1.11079	1.68456	1.16514	1.16514	1.16004	1.13578	1.11079	0.798234	0.798234	0.798234	1.01321	1.13578	0.74749	1.01321	1.07956	0.74749	0.978671	1.01321	1.07956
	14.3333	1.09686	1.184	1.03667	1.184	1.03667	0.947175	0.947175	1.57424	0.151503	1.57424	1.09571	0.947175	1.09571	1.03667	0.947175	0.151503	0.908983	1.09571	0.908983	1.12982	1.0058	1.0058	0.462352	0.462352	1.68112	0.652	1.68596	1.15839	1.66039	1.40809	1.68596	1.38511	1.38511	1.15839	1.09945	1.40809	1.19454	1.19454	1.19454	0.814671	1.09945	0.980603	0.814671	1.37875	0.980603	1.01598	0.814671	1.37875
	14.5	1.08363	1.12615	1.12117	1.12615	1.12117	0.985218	0.985218	1.56517	0.143072	1.56517	1.35563	0.985218	1.35563	1.12117	0.985218	0.143072	0.699601	1.35563	0.699601	1.19337	1.01799	1.01799	0.311656	0.311656	1.73175	0.638019	1.86823	1.15674	1.72119	1.366	1.86823	1.49371	1.49371	1.15674	0.986002	1.366	0.833987	0.833987	0.833987	1.19661	0.986002	0.798578	1.19661	1.43552	0.798578	0.870326	1.19661	1.43552
	14.6667	1.10077	1.06829	1.00045	1.06829	1.00045	0.635913	0.635913	1.55609	0.267076	1.55609	0.983231	0.635913	0.983231	1.00045	0.635913	0.267076	0.540672	0.983231	0.540672	0.797187	1.25436	1.25436	0.165468	0.165468	1.81252	0.428712	2.25182	1.37998	1.782	1.38978	2.25182	2.47336	2.47336	1.37998	1.00688	1.38978	1.00707	1.00707	1.00707	1.18887	1.00688	0.7742	1.18887	1.05853	0.7742	0.67036	1.18887	1.05853
	14.8333	1.15429	0.870005	0.819396	0.870005	0.819396	1.06333	1.06333	1.54702	0.271739	1.54702	0.808924	1.06333	0.808924	0.819396	1.06333	0.271739	0.546557	0.808924	0.546557	1.63987	1.14189	1.14189	0.5919	0.5919	1.77805	0.502779	2.02537	1.74698	1.84281	1.38294	2.02537	2.34984	2.34984	1.74698	1.30307	1.38294	0.809153	0.809153	0.809153	1.05582	1.30307	1.68847	1.05582	0.958892	1.68847	0.65387	1.05582	0.958892
	15	1.12226	1.13237	1.12482	1.13237	1.12482	1.21385	1.21385	1.62898	-0.0150405	1.62898	1.16142	1.21385	1.16142	1.12482	1.21385	-0.0150405	0.557881	1.16142	0.557881	0.721577	1.13208	1.13208	0.210605	0.210605	2.18887	0.570186	2.22867	1.71097	1.81869	1.55257	2.22867	2.46746	2.46746	1.71097	1.32705	1.55257	0.614857	0.614857	0.614857	1.03338	1.32705	1.69618	1.03338	0.865877	1.69618	0.769702	1.03338	0.865877
	15.1667	1.09626	1.28134	1.09733	1.28134	1.09733	0.994364	0.994364	1.56762	-0.0533683	1.56762	0.781473	0.994364	0.781473	1.09733	0.994364	-0.0533683	0.607341	0.781473	0.607341	1.23789	1.05986	1.05986	0.373396	0.373396	1.98536	0.903139	2.28976	1.6501	1.79456	1.59916	2.28976	2.25553	2.25553	1.6501	1.36704	1.59916	0.827971	0.827971	0.827971	0.818608	1.36704	1.36774	0.818608	1.04493	1.36774	0.809011	0.818608	1.04493
	15.3333	1.11733	1.13728	1.53569	1.13728	1.53569	0.947833	0.947833	1.61192	0.0401814	1.61192	1.0228	0.947833	1.0228	1.53569	0.947833	0.0401814	0.654189	1.0228	0.654189	0.790759	0.983593	0.983593	0.384254	0.384254	1.76754	0.914778	2.24188	1.48959	1.02026	1.63097	2.24188	2.22492	2.22492	1.48959	1.18291	1.63097	0.700518	0.700518	0.700518	1.046	1.18291	1.77128	1.046	1.53773	1.77128	0.717625	1.046	1.53773
	15.5	1.12692	1.31513	1.29582	1.31513	1.29582	1.29012	1.29012	1.4154	0.173337	1.4154	0.885177	1.29012	0.885177	1.29582	1.29012	0.173337	0.776464	0.885177	0.776464	1.10274	1.14041	1.14041	0.236292	0.236292	1.80363	0.855899	1.98681	1.82374	1.50021	1.83043	1.98681	2.23588	2.23588	1.82374	1.74639	1.83043	0.715767	0.715767	0.715767	1.0139	1.74639	2.01469	1.0139	1.8642	2.01469	0.734657	1.0139	1.8642
	15.6667	1.12543	1.33616	1.30118	1.33616	1.30118	0.727545	0.727545	1.55169	0.262004	1.55169	1.032	0.727545	1.032	1.30118	0.727545	0.262004	0.683085	1.032	0.683085	1.18263	1.30369	1.30369	0.325168	0.325168	1.83346	0.793706	2.28564	2.05694	1.64406	1.96104	2.28564	1.98603	1.98603	2.05694	1.78392	1.96104	0.785572	0.785572	0.785572	0.894965	1.78392	0.856291	0.894965	1.48055	0.856291	0.569229	0.894965	1.48055
	15.8333	1.13723	1.55499	1.59218	1.55499	1.59218	0.470946	0.470946	1.49025	-0.0181823	1.49025	0.905043	0.470946	0.905043	1.59218	0.470946	-0.0181823	0.817997	0.905043	0.817997	1.1607	1.53526	1.53526	0.449475	0.449475	1.52689	0.987345	2.17503	2.23401	1.77281	1.93946	2.17503	2.04039	2.04039	2.23401	1.47094	1.93946	0.635593	0.635593	0.635593	0.896518	1.47094	1.6475	0.896518	1.46662	1.6475	0.630735	0.896518	1.46662
	16	1.15954	1.45161	1.43071	1.45161	1.43071	1.27432	1.27432	1.09839	0.338561	1.09839	0.843185	1.27432	0.843185	1.43071	1.27432	0.338561	1.04575	0.843185	1.04575	1.10306	1.38474	1.38474	0.656454	0.656454	1.40759	1.04359	1.98915	2.17528	1.5854	1.83215	1.98915	2.00057	2.00057	2.17528	1.2502	1.83215	0.68674	0.68674	0.68674	0.885433	1.2502	2.22419	0.885433	1.44658	2.22419	0.617036	0.885433	1.44658
	16.1667	1.13594	1.22395	1.52435	1.22395	1.52435	1.3258	1.3258	1.48576	0.0695904	1.48576	0.879286	1.3258	0.879286	1.52435	1.3258	0.0695904	0.985486	0.879286	0.985486	1.74438	1.12276	1.12276	0.837868	0.837868	1.12369	0.845616	1.95738	1.91891	1.43912	2.03811	1.95738	1.65101	1.65101	1.91891	1.20965	2.03811	0.695827	0.695827	0.695827	0.883908	1.20965	1.39414	0.883908	1.42655	1.39414	0.667973	0.883908	1.42655
	16.3333	1.14792	1.3798	1.65551	1.3798	1.65551	0.913151	0.913151	1.49347	0.598753	1.49347	1.16364	0.913151	1.16364	1.65551	0.913151	0.598753	0.916782	1.16364	0.916782	1.47519	1.56968	1.56968	0.876187	0.876187	1.2675	0.864982	2.40098	1.84981	2.09071	1.47087	2.40098	1.36543	1.36543	1.84981	1.23351	1.47087	0.965252	0.965252	0.965252	0.968501	1.23351	1.5368	0.968501	1.40651	1.5368	0.517669	0.968501	1.40651
	16.5	1.10775	1.0412	1.79965	1.0412	1.79965	0.673774	0.673774	1.40481	0.309343	1.40481	0.880348	0.673774	0.880348	1.79965	0.673774	0.309343	0.680955	0.880348	0.680955	1.45397	1.44486	1.44486	0.615222	0.615222	1.18438	1.01915	2.05159	1.52626	1.58015	1.63985	2.05159	1.71847	1.71847	1.52626	1.57983	1.63985	0.900944	0.900944	0.900944	1.00405	1.57983	1.34332	1.00405	1.38648	1.34332	0.781828	1.00405	1.38648
	16.6667	1.10925	0.988397	1.62396	0.988397	1.62396	0.679658	0.679658	1.16606	0.452241	1.16606	0.789242	0.679658	0.789242	1.62396	0.679658	0.452241	0.583808	0.789242	0.583808	1.34633	1.68091	1.68091	0.654247	0.654247	1.35866	0.897595	2.02218	1.56528	1.36062	1.93168	2.02218	1.71349	1.71349	1.56528	1.43436	1.93168	0.663895	0.663895	0.663895	1.12394	1.43436	1.16689	1.12394	1.36644	1.16689	0.700433	1.12394	1.36644
	16.8333	1.09384	0.971245	1.72241	0.971245	1.72241	0.460764	0.460764	0.917302	0.0505586	0.917302	1.06124	0.460764	1.06124	1.72241	0.460764	0.0505586	0.194749	1.06124	0.194749	1.69529	1.98645	1.98645	0.971113	0.971113	1.03844	1.43075	2.55456	1.36917	1.14109	1.86635	2.55456	1.5176	1.5176	1.36917	1.19917	1.86635	0.739221	0.739221	0.739221	1.04616	1.19917	0.928118	1.04616	1.34641	0.928118	0.598666	1.04616	1.34641
	17	1.06959	0.699514	1.72498	0.699514	1.72498	0.508243	0.508243	0.829805	0.491917	0.829805	0.942006	0.508243	0.942006	1.72498	0.508243	0.491917	0.617299	0.942006	0.617299	1.18346	1.40708	1.40708	0.762551	0.762551	1.05953	1.73959	2.44104	1.42275	1.03713	1.60179	2.44104	1.96053	1.96053	1.42275	1.20926	1.60179	0.685517	0.685517	0.685517	0.984138	1.20926	0.84493	0.984138	1.32637	0.84493	0.645382	0.984138	1.32637
	17.1667	1.10236	0.80445	1.82326	0.80445	1.82326	1.21823	1.21823	0.674124	0.439709	0.674124	1.01238	1.21823	1.01238	1.82326	1.21823	0.439709	0.58781	1.01238	0.58781	1.57927	1.35957	1.35957	0.784026	0.784026	1.06121	0.866906	2.42679	1.29244	1.01527	1.88446	2.42679	1.43658	1.43658	1.29244	1.48694	1.88446	0.728295	0.734202	0.728295	1.18876	1.48694	1.07392	1.18876	1.30634	1.07392	0.599444	1.18876	1.30634
	17.3333	1.09196	0.732439	1.65585	0.732439	1.65585	0.893987	0.893987	0.841192	0.140173	0.841192	0.994677	0.893987	0.994677	1.65585	0.893987	0.140173	0.36489	0.994677	0.36489	1.24792	1.16372	1.16372	0.557401	0.557401	1.3214	0.847211	2.46395	1.69738	0.971853	1.89337	2.46395	1.15587	1.15587	1.69738	1.43357	1.89337	0.771072	0.782886	0.771072	1.04775	1.43357	1.08972	1.04775	1.2863	1.08972	0.701075	1.04775	1.2863
	17.5	1.08782	0.779937	1.6	0.779937	1.6	1.11018	1.11018	0.793364	0.314623	0.793364	1.17028	1.11018	1.17028	1.6	1.11018	0.314623	0.439972	1.17028	0.439972	1.48185	1.16427	1.16427	0.851492	0.851492	1.54679	0.671819	1.65111	1.4098	1.18825	1.74405	1.65111	1.13373	1.13373	1.4098	1.15164	1.74405	0.813849	0.83157	0.813849	1.13548	1.15164	1.12262	1.13548	1.26627	1.12262	0.574712	1.13548	1.26627
	17.6667	1.08441	0.808578	1.65989	0.808578	1.65989	0.695944	0.695944	1.10025	0.0954712	1.10025	1.42582	0.695944	1.42582	1.65989	0.695944	0.0954712	0.399643	1.42582	0.399643	1.35151	1.21074	1.21074	0.760957	0.760957	1.62091	0.723371	1.14501	1.565	0.988235	1.97048	1.14501	1.44813	1.44813	1.565	1.54414	1.97048	0.856626	0.880254	0.856626	1.1195	1.54414	0.598234	1.1195	1.24623	0.598234	0.641021	1.1195	1.24623
	17.8333	1.07499	0.867511	1.7516	0.867511	1.7516	0.925201	0.925201	1.36359	0.240994	1.36359	1.066	0.925201	1.066	1.7516	0.925201	0.240994	0.375374	1.066	0.375374	1.32935	1.08676	1.08676	0.424968	0.424968	1.55776	0.445658	1.28228	1.60214	0.985596	2.22529	1.28228	0.98842	0.98842	1.60214	1.48857	2.22529	0.899403	0.928938	0.899403	1.03841	1.48857	0.382179	1.03841	1.2262	0.382179	0.810923	1.03841	1.2262
	18	1.1143	0.543782	1.76939	0.543782	1.76939	1.11599	1.11599	1.4376	0.494457	1.4376	1.56151	1.11599	1.56151	1.76939	1.11599	0.494457	0.278204	1.56151	0.278204	1.43987	1.14248	1.14248	0.778482	0.778482	1.90476	0.363672	1.12809	1.88436	0.823401	2.24755	1.12809	1.34279	1.34279	1.88436	1.3312	2.24755	0.94218	0.977622	0.94218	1.06163	1.3312	0.332915	1.06163	1.20616	0.332915	0.785389	1.06163	1.20616
	18.1667	1.10036	0.454448	1.38748	0.454448	1.38748	1.16111	1.16111	1.45847	0.305718	1.45847	1.56843	1.16111	1.56843	1.38748	1.16111	0.305718	0.35491	1.56843	0.35491	1.61397	1.12539	1.12539	0.550124	0.550124	2.00972	0.364803	1.03991	1.78809	0.742245	2.42608	1.03991	1.16306	1.16306	1.78809	1.4559	2.42608	0.984958	1.02631	0.984958	1.06489	1.4559	0.41385	1.06489	1.27088	0.41385	0.748625	1.06489	1.27088
	18.3333	1.09538	0.417711	1.54597	0.417711	1.54597	1.13329	1.13329	1.48954	0.560083	1.48954	1.63744	1.13329	1.63744	1.54597	1.13329	0.560083	0.516285	1.63744	0.516285	1.78638	0.910076	0.910076	0.794904	0.794904	1.80999	0.190711	0.741081	1.9142	0.734319	2.61406	0.741081	1.44324	1.44324	1.9142	1.22574	2.61406	1.02773	1.07499	1.02773	1.0204	1.22574	0.356372	1.0204	1.20756	0.356372	0.811888	1.0204	1.20756
	18.5	1.10002	0.462396	1.20863	0.462396	1.20863	1.67086	1.67086	1.39674	0.426292	1.39674	2.16192	1.67086	2.16192	1.20863	1.67086	0.426292	0.51176	2.16192	0.51176	1.9428	1.15237	1.15237	0.829496	0.829496	1.63323	0.0468819	1.03311	1.6796	0.764602	2.48913	1.03311	1.26239	1.26239	1.6796	1.0826	2.48913	1.07051	1.12367	1.07051	0.734897	1.0826	0.349384	0.734897	1.35019	0.349384	0.97335	0.734897	1.35019
	18.6667	1.0837	0.50708	0.950991	0.50708	0.950991	1.55224	1.55224	1.07272	0.500261	1.07272	1.84626	1.55224	1.84626	0.950991	1.55224	0.500261	0.507235	1.84626	0.507235	1.75551	1.5126	1.5126	0.79851	0.79851	1.7167	0.170787	1.23872	1.68979	0.720907	2.54289	1.23872	1.19572	1.19572	1.68979	1.07363	2.54289	1.11329	1.17236	1.11329	0.73991	1.07363	0.551139	0.73991	1.56345	0.551139	1.00254	0.73991	1.56345
	18.8333	1.05309	0.539481	0.882995	0.539481	0.882995	0.939327	0.939327	0.992427	0.421889	0.992427	2.04083	0.939327	2.04083	0.882995	0.939327	0.421889	0.50271	2.04083	0.50271	1.21411	1.69156	1.69156	0.57179	0.57179	1.39425	0.133636	1.45307	1.64695	1.05893	1.68891	1.45307	1.24675	1.24675	1.64695	1.18001	1.68891	1.15607	1.22104	1.15607	0.731144	1.18001	0.610607	0.731144	1.44787	0.610607	1.09925	0.731144	1.44787
	19	1.05581	0.727638	0.918985	0.727638	0.918985	0.906455	0.906455	0.892135	0.282641	0.892135	2.06055	0.906455	2.06055	0.918985	0.906455	0.282641	0.498185	2.06055	0.498185	1.4089	1.4214	1.4214	0.890162	0.890162	1.32854	0.170614	1.41136	1.49096	0.69957	1.50667	1.41136	1.22774	1.22774	1.49096	1.36243	1.50667	1.19884	1.26973	1.19884	0.810948	1.36243	0.556998	0.810948	1.64314	0.556998	1.11873	0.810948	1.64314
	19.1667	1.06624	0.535248	0.703138	0.535248	0.703138	0.990307	0.990307	0.739248	0.188636	0.739248	1.82806	0.990307	1.82806	0.703138	0.990307	0.188636	0.49366	1.82806	0.49366	1.97296	1.3749	1.3749	1.00182	1.00182	1.54483	0.205542	1.70981	1.47668	0.79678	1.40371	1.70981	1.09894	1.09894	1.47668	1.38079	1.40371	1.24162	1.31841	1.24162	0.82023	1.38079	0.71992	0.82023	1.43562	0.71992	1.13821	0.82023	1.43562
	19.3333	1.04029	0.572005	0.830375	0.572005	0.830375	0.689062	0.689062	0.556025	0.385624	0.556025	1.61205	0.689062	1.61205	0.830375	0.689062	0.385624	0.489135	1.61205	0.489135	1.60433	1.15152	1.15152	1.15354	1.15354	1.55783	0.1557	1.13681	1.35038	0.534569	1.7568	1.13681	1.22624	1.22624	1.35038	1.25428	1.7568	1.50044	1.21095	1.50044	0.834457	1.25428	0.808926	0.834457	1.35792	0.808926	1.15769	0.834457	1.35792
	19.5	1.07877	0.59212	0.727006	0.59212	0.727006	0.448128	0.448128	0.477596	0.391821	0.477596	1.52709	0.448128	1.52709	0.727006	0.448128	0.391821	0.48461	1.52709	0.48461	2.13741	0.957505	0.957505	1.63793	1.63793	1.57077	0.0895727	1.56419	1.49994	0.516823	1.63179	1.56419	1.447	1.447	1.49994	1.38413	1.63179	1.21456	1.01314	1.21456	0.851536	1.38413	1.0897	0.851536	1.10362	1.0897	1.17717	0.851536	1.10362
	19.6667	1.06168	0.748799	0.679504	0.748799	0.679504	0.242145	0.242145	0.608461	0.41002	0.608461	1.53998	0.242145	1.53998	0.679504	0.242145	0.41002	0.480085	1.53998	0.480085	2.10162	1.33455	1.33455	1.31681	1.31681	1.49561	0.175543	1.11546	1.35292	0.669908	1.12356	1.11546	1.34771	1.34771	1.35292	1.37102	1.12356	1.1629	1.21352	1.1629	1.0785	1.37102	0.762561	1.0785	0.995762	0.762561	1.19665	1.0785	0.995762
	19.8333	1.03228	1.08156	0.770272	1.08156	0.770272	0.136048	0.136048	0.628348	0.349574	0.628348	1.14506	0.136048	1.14506	0.770272	0.136048	0.349574	0.47556	1.14506	0.47556	1.74775	1.0517	1.0517	1.43078	1.43078	1.25524	0.0633854	1.4376	1.59248	0.819211	1.2388	1.4376	1.35657	1.35657	1.59248	1.31604	1.2388	0.969859	1.14386	0.969859	0.765836	1.31604	0.726987	0.765836	0.710321	0.726987	1.21613	0.765836	0.710321
	20	1.0022	1.04401	0.704185	1.04401	0.704185	0.155705	0.155705	0.864497	0.374281	0.864497	1.08795	0.155705	1.08795	0.704185	0.155705	0.374281	0.471035	1.16681	0.471035	2.06877	1.05993	1.05993	1.30239	1.30239	1.42948	0.0438703	1.35917	1.54226	0.0258778	1.2866	1.35917	1.51402	1.51402	1.54226	1.29482	1.2866	0.681505	1.21332	0.681505	0.862386	1.29482	1.07198	0.862386	0.582489	1.07198	1.23561	0.862386	0.582489
	20.1667	1.01663	1.01407	0.836971	1.01407	0.836971	0.0893929	0.0893929	0.736138	0.454915	0.736138	1.03083	0.0893929	1.03083	0.836971	0.0893929	0.454915	0.46651	1.18856	0.46651	1.62391	0.861505	0.861505	1.22932	1.22932	1.30116	0.242902	0.962917	1.55347	-0.0172354	0.949424	0.962917	1.47341	1.47341	1.55347	1.27345	0.949424	0.672658	1.00152	0.672658	0.968226	1.27345	0.78592	0.968226	0.684515	0.78592	1.25509	0.968226	0.684515
	20.3333	1.02682	0.849773	1.13918	0.849773	1.13918	0.402614	0.402614	0.437016	0.207284	0.437016	0.97372	0.402614	0.97372	1.13918	0.402614	0.207284	0.622841	1.2103	0.622841	1.90185	1.24237	1.24237	1.21248	1.21248	1.35276	0.325511	1.31799	1.39713	0.169161	1.12854	1.31799	1.33025	1.33025	1.39713	1.22486	1.12854	0.883135	1.03013	0.883135	1.09677	1.22486	0.733611	1.09677	0.601283	0.733611	1.27457	1.09677	0.601283
	20.5	0.997577	0.620367	0.84989	0.620367	0.84989	0.351622	0.351622	0.456887	0.353909	0.456887	0.916606	0.351622	0.916606	0.84989	0.351622	0.353909	0.555026	1.23205	0.555026	2.14679	1.24084	1.24084	1.24198	1.24198	1.28966	0.262656	1.13456	1.67585	0.0914979	1.37135	1.13456	1.23457	1.23457	1.67585	0.999019	1.37135	0.786068	0.967371	0.786068	1.10374	0.999019	0.898239	1.10374	0.546684	0.898239	1.29406	1.09398	0.546684
	20.6667	1.01306	0.629419	0.881685	0.629419	0.881685	0.349464	0.349464	0.466745	0.406606	0.466745	0.859492	0.349464	0.859492	0.881685	0.349464	0.406606	0.770624	1.2538	0.770624	1.67792	1.02163	1.02163	1.05439	1.05439	1.04046	0.352351	1.93849	1.69507	0.253043	1.57833	1.93849	1.25026	1.25026	1.69507	0.963283	1.57833	0.624999	0.709705	0.624999	1.11072	0.963283	0.798278	1.11072	0.474396	0.798278	1.31354	1.09119	0.474396
	20.8333	0.996702	0.6362	1.19319	0.6362	1.19319	0.271512	0.271512	0.645634	0.483567	0.645634	0.802379	0.271512	0.802379	1.19319	0.271512	0.483567	0.642125	1.27555	0.642125	1.36533	1.53056	1.53056	0.831157	0.831157	0.990879	0.233895	1.54953	1.69621	0.215152	1.76038	1.54953	1.35581	1.35581	1.69621	1.13052	1.76038	0.616945	0.75501	0.616945	1.11769	1.13052	0.820729	1.11769	0.282035	0.820729	1.33302	1.0884	0.282035
	21	0.971697	0.404084	1.3292	0.404084	1.3292	0.502248	0.502248	0.501878	0.616203	0.501878	0.745265	0.502248	0.745265	1.3292	0.502248	0.616203	0.315836	1.29729	0.315836	1.69929	1.29119	1.29119	0.785178	0.785178	0.93645	0.246278	1.22902	1.77322	0.340839	1.37635	1.22902	1.34892	1.34892	1.77322	1.21678	1.37635	0.90337	0.415872	0.90337	1.12467	1.21678	0.851749	1.12467	0.474771	0.851749	1.15665	1.08561	0.474771
	21.1667	0.992909	0.514726	1.47452	0.514726	1.47452	0.644179	0.644179	0.661534	0.447642	0.661534	0.688151	0.644179	0.688151	1.47452	0.644179	0.447642	0.430794	1.31904	0.430794	2.0644	1.43603	1.43603	1.19724	1.19724	0.929818	0.193524	1.38082	1.8876	0.247117	1.63893	1.38082	1.13401	1.13401	1.8876	1.08695	1.63893	0.711769	0.459715	0.711769	1.13164	1.08695	0.902937	1.13164	0.754072	0.902937	1.19727	1.08283	0.754072
	21.3333	0.981385	0.408657	1.38117	0.408657	1.38117	0.486438	0.486438	0.578612	0.322166	0.578612	0.631038	0.486438	0.631038	1.38117	0.486438	0.322166	0.407864	1.34079	0.407864	1.69194	1.44479	1.44479	0.830351	0.830351	0.703459	0.132575	1.46508	1.99279	0.352359	1.73948	1.46508	0.764926	0.764926	1.99279	0.89894	1.73948	0.781439	0.252176	0.781439	1.13861	0.89894	0.846729	1.13861	0.776355	0.846729	1.33069	1.08004	0.776355
	21.5	0.997147	0.656186	1.28782	0.656186	1.28782	0.435979	0.435979	0.713171	0.134027	0.713171	0.573924	0.435979	0.573924	1.28782	0.435979	0.134027	0.608439	1.36254	0.608439	1.73022	1.39193	1.39193	0.838822	0.838822	0.925234	0.179101	1.48964	1.78732	0.26864	1.86834	1.48964	0.743206	0.743206	1.78732	0.925181	1.86834	0.562473	0.365827	0.562473	1.14559	0.925181	0.759958	1.14559	0.506583	0.759958	1.23921	1.07725	0.506583
	21.6667	0.976767	0.503092	1.19447	0.503092	1.19447	0.480711	0.480711	0.630623	0.134691	0.630623	0.51681	0.480711	0.51681	1.19447	0.480711	0.134691	0.65014	1.38428	0.65014	1.7685	1.33907	1.33907	0.899459	0.899459	0.737556	0.15624	1.48846	1.52488	0.32169	2.23453	1.48846	0.75086	0.75086	1.52488	1.0606	2.23453	0.458352	0.279094	0.458352	1.15256	1.0606	0.894359	1.15256	0.727911	0.894359	0.827649	1.07446	0.727911
	21.8333	0.982256	0.447399	1.10112	0.447399	1.10112	0.460049	0.460049	0.516692	-0.0844843	0.516692	0.459697	0.460049	0.459697	1.10112	0.460049	-0.0844843	1.02549	1.40603	1.02549	1.78738	1.32516	1.32516	0.485546	0.485546	0.509068	0.127846	1.72013	1.46688	0.361861	1.89027	1.72013	0.944307	0.944307	1.46688	1.01295	1.89027	0.465958	0.0928239	0.465958	1.15954	1.01295	0.659536	1.15954	0.904975	0.659536	0.693928	1.07167	0.904975
	22	0.98044	0.612298	1.0615	0.612298	1.03451	0.503462	0.503462	0.645669	-0.0638641	0.645669	0.402583	0.503462	0.402583	1.03451	0.503462	-0.0638641	0.843962	1.42778	0.843962	1.7218	1.51547	1.51547	0.449765	0.449765	0.492096	0.123324	1.91593	1.34286	0.22686	1.18068	1.91593	1.03517	1.03517	1.34286	1.0434	1.18068	0.48016	0.269376	0.48016	1.16651	1.0434	0.603874	1.16651	0.789759	0.603874	0.669588	1.06888	0.789759
	22.1667	0.96659	0.690235	1.02189	0.690235	0.967908	0.464692	0.464692	0.626033	0.0227581	0.626033	0.328799	0.464692	0.328799	0.967908	0.464692	0.0227581	0.666743	1.13853	0.666743	1.56132	2.0637	2.0637	0.411655	0.411655	0.428972	0.100826	1.91339	1.24981	0.351039	1.18011	1.91339	1.06261	1.06261	1.24981	1.08085	1.18011	0.440695	0.345644	0.440695	1.17349	1.08085	0.720761	1.17349	0.721657	0.720761	0.36709	1.0661	0.721657
	22.3333	0.99358	1.03288	0.982274	1.03288	0.901302	0.346664	0.346664	0.671103	0.165088	0.671103	0.460084	0.346664	0.460084	0.901302	0.346664	0.165088	1.24026	1.11106	1.24026	1.60606	1.67822	1.67822	0.394681	0.394681	0.565826	0.0776844	1.53467	0.982483	0.265556	1.19633	1.53467	0.748103	0.748103	0.982483	1.08253	1.19633	0.451072	0.194738	0.451072	1.18046	1.08253	0.60526	1.18046	0.897531	0.60526	0.15895	1.06331	0.897531
	22.5	0.95386	0.827893	0.942658	0.827893	0.834696	0.284402	0.284402	0.878592	0.29283	0.878592	0.401638	0.284402	0.401638	0.834696	0.284402	0.29283	1.04294	1.2809	1.04294	1.65395	2.17524	2.17524	0.224836	0.224836	0.340813	0.0906573	1.47641	0.923211	0.417418	0.981503	1.47641	0.801596	0.801596	0.923211	1.16453	0.981503	0.468847	0.176526	0.468847	1.18743	1.16453	0.666443	1.18743	0.626933	0.666443	0.160452	1.06052	0.626933
	22.6667	0.949222	1.10316	0.903042	1.10316	0.76809	0.427145	0.427145	0.760461	0.257484	0.760461	0.378261	0.427145	0.378261	0.76809	0.427145	0.257484	0.828359	0.890674	0.828359	1.87396	2.10869	2.10869	0.502376	0.502376	0.357258	0.219494	1.94228	0.818606	0.275084	0.734805	1.94228	0.730227	0.730227	0.818606	1.03991	0.734805	0.664055	0.372152	0.664055	1.03539	1.03991	0.448356	1.03539	0.531729	0.448356	0.00416528	1.05773	0.531729
	22.8333	0.925642	1.36759	0.863427	1.36759	0.701484	0.354997	0.354997	0.60558	0.186529	0.60558	0.455899	0.354997	0.455899	0.701484	0.354997	0.186529	0.669973	1.12571	0.669973	1.57636	1.95581	1.95581	0.536025	0.536025	0.340805	0.189761	1.13308	0.963303	0.391472	0.877177	1.13308	0.723693	0.723693	0.963303	1.10812	0.877177	0.581663	0.275317	0.581663	0.905277	1.10812	0.312468	0.905277	0.367002	0.312468	0.250583	0.986977	0.367002
	23	0.869989	0.666549	0.823811	0.666549	0.634878	0.628819	0.628819	0.884635	0.198918	0.884635	0.458952	0.628819	0.458952	0.634878	0.628819	0.198918	0.579646	1.19084	0.579646	1.48506	1.1823	1.1823	0.574707	0.574707	0.363377	0.0756857	1.29028	0.789423	0.372061	0.707054	1.29028	0.682976	0.682976	0.789423	1.18286	0.707054	0.923399	0.396703	0.923399	0.966807	1.18286	0.31719	0.966807	0.56495	0.31719	0.0378246	0.660508	0.56495
	23.1667	0.868178	0.572925	0.784196	0.572925	0.568272	0.409124	0.409124	1.01789	0.211308	1.01789	0.300808	0.409124	0.300808	0.568272	0.409124	0.211308	0.755708	1.36296	0.755708	1.74546	1.78386	1.78386	0.87381	0.87381	0.354469	-0.148937	1.5368	0.917001	0.362874	0.744719	1.5368	0.619605	0.619605	0.917001	1.54201	0.744719	1.14675	0.699488	1.14675	0.802924	1.54201	0.350823	0.802924	0.548832	0.350823	0.126067	0.775229	0.548832
	23.3333	0.848451	0.570388	0.74458	0.570388	0.501666	0.712335	0.712335	0.994296	0.223698	0.994296	0.313136	0.712335	0.313136	0.501666	0.712335	0.223698	0.854159	0.973551	0.854159	1.39548	1.15188	1.15188	0.555321	0.555321	0.280463	-0.179709	1.25252	0.826513	0.482467	0.716153	1.25252	0.666049	0.666049	0.826513	0.918972	0.716153	1.03762	0.756845	1.03762	0.843944	0.918972	0.208486	0.843944	0.676128	0.208486	0.311002	0.853141	0.676128
	23.5	0.839151	0.635855	0.704965	0.635855	0.43506	0.738925	0.738925	0.810922	0.236087	0.810922	0.263433	0.738925	0.263433	0.43506	0.738925	0.236087	0.524883	0.921186	0.524883	1.5687	0.878766	0.878766	0.857431	0.857431	0.306664	-0.0686653	1.63699	0.686205	0.371955	0.813185	1.63699	0.672323	0.672323	0.686205	1.0347	0.813185	0.662577	0.508425	0.662577	0.890097	1.0347	0.285853	0.890097	0.55148	0.285853	0.31402	0.728724	0.55148
	23.6667	0.828074	0.576711	0.665349	0.576711	0.368453	0.954941	0.954941	0.844109	0.248477	0.844109	0.340932	0.954941	0.340932	0.368453	0.954941	0.248477	0.411665	0.902109	0.411665	1.32549	0.788793	0.788793	0.596361	0.596361	0.445172	0.197782	1.6046	0.958853	0.248996	0.778618	1.6046	0.730329	0.730329	0.958853	1.0332	0.778618	0.821564	0.343361	0.821564	0.97505	1.0332	0.242023	0.97505	0.603559	0.242023	0.273501	0.844859	0.603559
	23.8333	0.834578	0.746137	0.625734	0.746137	0.301847	1.13026	1.13026	0.708145	0.260867	0.708145	0.611506	1.13026	0.611506	0.301847	1.13026	0.260867	0.419399	0.510218	0.419399	1.13843	0.705623	0.705623	0.823899	0.823899	0.356928	0.503506	0.963223	1.2222	0.234408	0.817377	0.963223	0.96556	0.96556	1.2222	1.0516	0.817377	0.834207	0.364618	0.834207	1.27181	1.0516	0.398633	1.27181	0.449661	0.398633	0.135495	1.07434	0.449661
	24	0.8128	0.707884	0.586118	0.707884	0.235241	1.30141	1.30141	0.608461	0.273256	0.608461	0.526933	1.30141	0.526933	0.235241	1.30141	0.273256	0.358286	1.05617	0.358286	1.21937	0.609322	0.609322	0.907268	0.907268	0.30816	0.320115	1.44485	1.1218	0.349171	0.705994	1.44485	0.983381	0.983381	1.1218	0.856773	0.705994	0.824047	0.266344	0.824047	1.5536	0.856773	0.365653	1.5536	0.21977	0.365653	0.190853	1.09313	0.21977
	24.1667	0.785519	0.265757	0.529712	0.265757	0.401586	1.2794	1.2794	0.683972	0.285646	0.683972	0.811886	1.2794	0.811886	0.401586	1.2794	0.285646	0.206831	1.47931	0.206831	1.10442	0.725319	0.725319	1.07105	1.07105	0.243779	0.478463	1.43616	0.993238	0.217549	0.50386	1.43616	0.874305	0.874305	0.993238	0.594821	0.50386	0.866807	0.227401	0.866807	1.22443	0.594821	0.232686	1.22443	0.343138	0.232686	0.166228	1.15065	0.343138
	24.3333	0.776988	0.327973	0.554431	0.327973	0.309946	1.09077	1.09077	0.442895	0.298035	0.442895	0.861345	1.09077	0.861345	0.309946	1.09077	0.298035	0.140313	1.4675	0.140313	0.960706	0.982162	0.982162	1.24904	1.24904	0.564028	0.323763	1.26305	0.889413	0.233681	0.469299	1.26305	0.858783	0.858783	0.889413	0.387267	0.469299	0.854456	0.0531454	0.854456	1.83565	0.387267	0.261339	1.83565	0.256896	0.261339	0.605757	0.93131	0.256896
	24.5	0.779302	-0.0519655	0.452091	-0.0519655	0.393093	1.14079	1.14079	0.361799	0.310425	0.361799	0.783792	1.14079	0.783792	0.393093	1.14079	0.310425	0.230582	1.75869	0.230582	1.05008	0.890076	0.890076	0.832494	0.832494	0.45981	0.290694	1.36815	0.892964	0.186761	0.476409	1.36815	0.91755	0.91755	0.892964	0.419355	0.476409	0.860406	-0.089414	0.860406	1.25837	0.419355	0.28313	1.25837	0.191649	0.28313	0.547485	1.01241	0.191649
	24.6667	0.769249	-0.0367324	0.663738	-0.0367324	0.406604	0.979718	0.979718	0.352544	0.322815	0.352544	0.738092	0.979718	0.738092	0.406604	0.979718	0.322815	0.224136	1.57774	0.224136	0.97868	0.840525	0.840525	0.737657	0.737657	0.560836	0.427027	1.30151	1.32568	0.16271	0.363863	1.30151	0.713268	0.713268	1.32568	0.378784	0.363863	0.711455	-0.0530635	0.711455	1.4103	0.378784	0.332496	1.4103	0.266975	0.332496	0.502409	0.924721	0.266975
	24.8333	0.702574	-0.10552	0.509949	-0.10552	0.316565	0.685622	0.685622	-0.0366753	0.335204	-0.0366753	0.293526	0.685622	0.293526	0.316565	0.685622	0.335204	0.241737	1.12717	0.241737	1.01201	0.788088	0.788088	0.29111	0.29111	0.188304	0.204634	0.483808	1.11646	0.0706665	0.199947	0.483808	0.572233	0.572233	1.11646	0.202523	0.199947	0.581218	-0.205552	0.581218	1.08495	0.202523	0.268666	1.08495	0.116828	0.268666	0.536613	0.901505	0.116828
	25	0.822965	0.271166	0.676526	0.271166	0.381584	0.667737	0.667737	0.456043	0.670363	0.456043	0.945377	0.719425	0.945377	0.381584	0.719425	0.670363	0.289209	1.90464	0.289209	1.0082	0.734894	0.734894	0.560438	0.560438	0.441563	0.697268	0.647897	1.18942	0.327318	0.406126	0.647897	0.212687	0.212687	1.18942	0.138004	0.406126	0.642202	-0.0474315	0.642202	1.05625	0.138004	0.44875	1.05625	0.140562	0.44875	0.646696	1.09438	0.140562
	25.1667	0.913054	0.434345	0.850842	0.434345	0.426997	0.649852	0.649852	0.42748	0.8865	0.42748	0.643124	0.753228	0.643124	0.426997	0.753228	0.8865	0.322217	1.94558	0.322217	0.910564	0.665103	0.665103	0.843451	0.843451	0.488229	0.610357	0.501215	1.59251	0.500976	0.33976	0.501215	0.470801	0.470801	1.59251	0.213681	0.33976	0.686352	0.115023	0.686352	1.32535	0.213681	0.452634	1.32535	0.222938	0.452634	0.728716	1.13851	0.222938
	25.3333	0.874653	0.226509	0.827655	0.226509	0.671008	0.631967	0.631967	0.430297	0.650083	0.430297	0.90518	0.787031	0.90518	0.671008	0.787031	0.650083	0.368383	1.75667	0.368383	1.09821	1.02643	1.02643	0.74066	0.74066	0.502138	0.500989	0.477521	1.40843	0.442469	0.497404	0.477521	0.701751	0.701751	1.40843	0.309235	0.497404	0.493724	0.265791	0.493724	1.56182	0.309235	0.595087	1.56182	0.192636	0.595087	0.918155	1.17562	0.192636
	25.5	0.861839	0.678213	0.712191	0.678213	0.548	0.614082	0.614082	0.454035	0.590715	0.454035	0.746798	0.820834	0.746798	0.548	0.820834	0.590715	0.256277	1.42561	0.256277	1.16617	0.525629	0.525629	0.485658	0.485658	0.420585	0.25701	0.400722	1.04289	0.489178	0.476197	0.400722	0.852858	0.852858	1.04289	0.33254	0.476197	0.391609	0.291575	0.391609	0.971175	0.33254	0.332174	0.971175	0.225598	0.332174	0.691768	0.986157	0.225598
	25.6667	0.817057	0.637966	0.87821	0.637966	0.357896	0.596197	0.596197	0.354454	0.477958	0.354454	0.709366	0.854637	0.709366	0.357896	0.854637	0.477958	0.430042	1.96511	0.430042	1.04398	0.843952	0.843952	0.401892	0.401892	0.481386	0.145672	0.563556	0.994389	0.528123	0.435471	0.563556	0.665409	0.665409	0.994389	0.43903	0.435471	0.294953	0.377241	0.294953	0.76137	0.43903	0.367161	0.76137	0.208541	0.360324	0.892634	1.2218	0.208541
	25.8333	0.745258	0.899786	0.736571	0.899786	0.440584	0.578312	0.578312	0.390839	0.467513	0.390839	0.563267	0.88844	0.563267	0.440584	0.88844	0.467513	0.344892	1.52091	0.344892	1.17818	0.612716	0.612716	0.415333	0.415333	0.308206	-0.0586748	0.514673	0.675708	0.230054	0.377507	0.514673	0.633416	0.633416	0.675708	0.396662	0.377507	0.280064	0.20353	0.280064	0.25672	0.396662	0.402147	0.25672	0.228916	0.388474	0.391858	0.681766	0.228916
	26	0.706562	0.509441	0.584039	0.509441	0.167926	0.560427	0.560427	0.373094	0.257058	0.373094	0.573332	0.922243	0.573332	0.167926	0.922243	0.257058	0.276007	1.24956	0.276007	1.04245	0.435553	0.435553	0.278584	0.278584	0.233672	-0.204372	0.499512	0.794168	0.13317	0.353811	0.499512	0.654898	0.654898	0.794168	0.423898	0.353811	0.369823	0.134049	0.369823	0.0864591	0.423898	0.437134	0.0864591	0.0994897	0.416624	0.764272	0.686335	0.0994897
	26.1667	0.664654	1.0534	0.52602	1.0534	0.177555	0.542542	0.542542	0.534254	0.354017	0.534254	0.592669	0.956046	0.592669	0.177555	0.956046	0.354017	0.25482	1.1065	0.25482	1.02537	0.234867	0.234867	0.32339	0.32339	0.188378	-0.185912	0.185156	0.696887	0.165556	0.264058	0.185156	0.573303	0.573303	0.696887	0.413421	0.264058	0.196111	0.0575659	0.196111	0.0105349	0.413421	0.472121	0.0105349	0.166858	0.444774	0.585226	0.799768	0.166858
	26.3333	0.620695	1.01226	0.440475	1.01226	0.121069	0.524657	0.524657	0.333408	0.351091	0.333408	0.548499	0.989849	0.548499	0.121069	0.989849	0.351091	0.0857756	0.699802	0.0857756	1.00828	0.249228	0.249228	0.44353	0.44353	0.316405	-0.0861464	0.328715	0.618377	0.0740107	0.222984	0.328715	0.498059	0.498059	0.618377	0.524961	0.222984	0.132779	0.0369256	0.132779	0.101787	0.524961	0.507108	0.101787	0.404977	0.472924	0.362341	0.494348	0.404977
	26.5	0.59617	0.837121	0.227734	0.837121	0.0596309	0.506772	0.506772	0.241064	0.218335	0.241064	0.606204	1.02365	0.606204	0.0596309	1.02365	0.218335	0.202404	0.950461	0.202404	0.991194	0.409328	0.409328	0.403093	0.403093	0.530203	0.177189	0.199118	0.8006	0.0625182	0.056292	0.199118	0.565486	0.565486	0.8006	0.370182	0.056292	0.164101	-0.0821538	0.164101	-0.0308659	0.370182	0.542094	-0.0308659	0.285875	0.501074	0.844906	0.593016	0.285875
	26.6667	0.568879	0.548017	0.195404	0.548017	-0.0391396	0.488887	0.488887	0.20248	0.181178	0.20248	0.598534	1.05745	0.598534	-0.0391396	1.05745	0.181178	0.151633	1.0056	0.151633	0.974108	0.398114	0.398114	0.348576	0.348576	0.61353	0.147839	0.254446	0.635221	0.09561	-0.0725863	0.254446	0.390881	0.390881	0.635221	0.344562	-0.0725863	0.192003	0.0583002	0.192003	-0.0250879	0.344562	0.577081	-0.0250879	0.362976	0.529224	0.914625	0.639001	0.362976
	26.8333	0.530834	0.796338	0.155354	0.796338	0.0921382	0.471002	0.471002	0.118575	0.173181	0.118575	0.673635	1.09126	0.673635	0.0921382	1.09126	0.173181	0.153683	0.921998	0.153683	0.957021	0.553165	0.553165	0.256752	0.256752	0.689591	0.169196	0.172012	0.651067	0.128702	0.0106693	0.172012	0.353472	0.353472	0.658696	0.432146	0.0106693	0.155551	-0.041852	0.155551	-0.0675473	0.432146	0.612068	-0.0675473	0.454503	0.557374	1.0879	0.971925	0.454503
	27	0.534095	0.444174	0.132391	0.444174	-0.0745488	0.579479	0.579479	0.188924	-0.0920298	0.188924	0.834723	1.00151	0.834723	-0.0745488	1.00151	-0.0920298	0.124405	0.539934	0.124405	0.939935	0.541504	0.541504	0.248175	0.248175	0.541918	0.104468	0.317982	0.666912	0.161794	0.00457809	0.317982	0.129457	0.129457	0.682171	0.558219	0.00457809	0.203914	0.0832368	0.203914	0.245655	0.558219	0.647055	0.245655	0.442685	0.585525	1.43975	0.784609	0.442685
	27.1667	0.512014	0.468194	0.01169	0.468194	0.079567	0.433381	0.433381	0.246627	-0.274054	0.246627	0.713745	0.755141	0.713745	0.079567	0.755141	-0.274054	0.1162	0.671479	0.1162	0.922849	0.532111	0.532111	0.306282	0.276539	0.647855	0.117578	0.283277	0.682757	0.194885	0.141637	0.283277	0.281723	0.281723	0.705647	0.751835	0.141637	0.0880425	0.106292	0.0880425	0.312728	0.751835	0.682042	0.312728	0.425768	0.613675	1.60272	0.570436	0.425768
	27.3333	0.508532	0.430779	0.0308113	0.430779	0.133071	0.389955	0.389955	0.302046	-0.11567	0.280801	0.850273	0.748823	0.850273	0.133071	0.748823	-0.11567	0.527354	0.745261	0.527354	0.905763	0.522719	0.522719	0.364389	0.304904	0.535404	0.0423665	0.314904	0.698602	0.227977	0.12364	0.314904	0.297165	0.294724	0.729122	0.618681	0.12364	0.0972525	0.0596661	0.0972525	0.465972	0.618681	0.717028	0.465972	0.478784	0.641825	0.918601	0.676774	0.478784
	27.5	0.52438	0.413754	0.0777683	0.413754	0.184733	0.400158	0.400158	0.357465	0.0276971	0.314975	1.07063	0.61429	1.07063	0.184733	0.61429	0.0276971	0.247392	0.609795	0.247392	0.888677	0.513326	0.513326	0.422497	0.333269	0.789478	0.108377	0.481181	0.714447	0.261069	0.264206	0.481181	0.312607	0.307725	0.752597	0.638289	0.264206	0.185529	0.266297	0.185529	0.59702	0.638289	0.752015	0.59702	0.703755	0.669975	0.907613	0.556423	0.703755
	27.6667	0.524402	0.59084	0.143419	0.59084	0.419122	0.185934	0.185934	0.412885	0.00107019	0.349149	0.85078	0.690664	0.85078	0.419122	0.690664	0.00107019	0.483382	0.749131	0.483382	0.871591	0.503934	0.503934	0.480604	0.361633	0.543969	0.146299	0.749582	0.730292	0.294161	0.299236	0.749582	0.328049	0.320726	0.776072	0.669357	0.315025	0.249274	0.389199	0.249274	0.618937	0.669357	0.787002	0.618937	0.787981	0.698125	1.07386	0.635082	0.787981
	27.8333	0.538915	0.575636	0.160488	0.575636	0.325119	0.202443	0.202443	0.468304	-0.032521	0.383322	0.696245	0.700331	0.696245	0.325119	0.700331	-0.032521	0.440941	0.896042	0.440941	0.854504	0.494542	0.494542	0.538711	0.389998	0.906971	0.184222	0.927779	0.746137	0.327253	0.334266	0.927779	0.343491	0.333726	0.799547	0.915765	0.365844	0.284958	0.514831	0.284958	0.266334	0.915765	0.857698	0.266334	0.773927	0.713961	0.915607	0.347188	0.773927
	28	0.578696	0.725072	0.223649	0.725072	0.360502	0.363359	0.363359	0.523723	-0.021995	0.417496	0.749551	0.640264	0.749551	0.360502	0.640264	-0.021995	0.412458	1.1224	0.412458	0.837418	0.485149	0.485149	0.596819	0.418363	1.27676	0.222145	1.18071	0.761983	0.360345	0.369296	1.18071	0.358933	0.346727	0.823022	0.91382	0.416663	0.227174	0.415614	0.227174	0.2242	0.94363	0.715575	0.2242	0.717794	0.591405	1.3025	0.363286	0.717794
	28.1667	0.581579	0.701412	0.382494	0.701412	0.525855	0.362352	0.362352	0.579142	1.07262	0.45167	0.470799	0.820603	0.470799	0.525855	0.820603	1.07262	0.502528	0.818489	0.502528	0.820332	0.475757	0.475757	0.654926	0.446728	1.55014	0.260067	0.592438	0.777828	0.393436	0.404326	0.592438	0.374375	0.359728	0.846497	0.911876	0.467482	0.274418	0.418315	0.274418	0.142724	0.971495	0.5292	0.142724	0.752685	0.323039	1.17896	0.259338	0.752685
	28.3333	0.581556	0.570367	0.510565	0.570367	0.477897	0.241609	0.241609	0.634562	0.654353	0.485844	0.664607	0.852121	0.664607	0.477897	0.852121	0.654353	0.500369	0.853433	0.500369	0.598928	0.466364	0.466364	0.713033	0.475092	1.1634	0.29799	0.587987	0.793673	0.426528	0.439356	0.587987	0.389817	0.372729	0.869972	0.909931	0.518301	0.292466	0.381889	0.292466	0.164494	0.999359	0.668746	0.164494	0.75217	0.336647	0.997704	0.430211	0.75217
	28.5	0.611015	0.973827	0.495191	0.973827	0.478173	0.385958	0.385958	0.689981	0.794422	0.520018	0.633128	1.00171	0.633128	0.478173	1.00171	0.794422	0.267294	1.11616	0.267294	0.466767	0.456972	0.456972	0.771141	0.503457	1.20948	0.335913	0.537848	0.809518	0.45962	0.474386	0.595317	0.405259	0.385729	0.893447	0.907987	0.569119	0.378416	0.473549	0.378416	0.177729	1.02722	0.593374	0.177729	0.826369	0.588067	1.29529	0.51921	0.826369
	28.6667	0.622113	0.963523	0.495018	0.95243	0.385508	0.463416	0.463416	0.7454	0.818702	0.554192	0.544405	1.10111	0.544405	0.385508	1.10111	0.818702	0.333609	0.840574	0.333609	0.620365	0.447579	0.447579	0.829248	0.531822	1.14791	0.373835	0.574249	0.825363	0.492712	0.509416	0.602647	0.420701	0.39873	0.916922	0.906042	0.619938	0.278473	0.457278	0.278473	0.225816	1.05509	0.753107	0.225816	0.762951	0.521734	1.21068	0.423265	0.762951
	28.8333	0.614654	0.953219	0.688831	0.931032	0.552479	0.373517	0.373517	0.80082	0.499479	0.588366	0.498373	1.14584	0.498373	0.552479	1.14584	0.499479	0.238353	0.562973	0.238353	0.378244	0.438187	0.438187	0.887355	0.560186	1.13441	0.411758	0.610651	0.841208	0.406252	0.544446	0.609977	0.436143	0.411731	0.940397	0.904097	0.670757	0.345954	0.713161	0.345954	0.210079	1.08295	0.366681	0.210079	0.652716	0.452138	0.997079	0.460273	0.652716
	29	0.598397	0.942915	0.493383	0.909634	0.388631	0.457586	0.457586	0.856239	0.778174	0.62254	0.676999	1.0511	0.676999	0.388631	1.0511	0.778174	0.111211	0.797308	0.111211	0.205258	0.428794	0.428794	0.945463	0.588551	1.08747	0.449681	0.647053	0.857053	0.388957	0.579476	0.617307	0.451585	0.424731	0.963872	0.902153	0.721576	0.240818	0.902241	0.240818	0.16424	1.11082	0.939184	0.16424	0.761043	0.769127	0.976552	0.174773	0.761043
	29.1667	0.598797	0.932612	0.456452	0.888237	0.330967	0.596973	0.596973	0.911658	0.674892	0.656714	0.421391	1.07813	0.421391	0.330967	1.07813	0.674892	0.0877681	0.772638	0.0877681	0.301659	0.419402	0.419402	1.00357	0.616916	0.870513	0.487603	0.683455	0.872899	0.219492	0.614506	0.624637	0.467027	0.437732	0.987347	0.900208	0.772395	0.141198	0.755674	0.141198	0.126045	1.13868	0.953893	0.126045	0.648547	0.377297	0.867002	0.117721	0.648547
	29.3333	0.585019	0.922308	0.521802	0.866839	0.397964	0.627582	0.627582	0.491323	0.544594	0.694906	0.462962	1.02184	0.462962	0.397964	1.02184	0.544594	0.14925	0.407062	0.14925	0.468029	0.410009	0.410009	0.426288	0.730398	0.672864	0.525526	0.719857	0.760632	0.167701	0.649536	0.631967	0.482469	0.450733	0.965231	0.898263	0.823214	0.256577	0.673219	0.256577	0.118025	1.16655	0.647258	0.118025	0.730736	0.298096	0.963075	-0.000871099	0.730736
	29.5	0.590561	0.912004	0.597219	0.845442	0.167864	0.671909	0.671909	0.673506	0.925215	0.557862	0.292711	1.12828	0.292711	0.167864	1.12828	0.925215	0.219572	0.386726	0.219572	0.718549	0.169813	0.169813	0.53514	0.908503	0.576693	0.563449	0.756259	0.722981	0.127104	0.684566	0.639297	0.542494	0.215504	1.23428	0.896319	0.874033	0.10442	0.582114	0.10442	0.0410832	1.19441	0.484886	0.0410832	0.816892	0.18484	0.753658	0.022526	0.816892
	29.6667	0.583873	0.9017	0.742252	0.824044	0.114892	0.46798	0.46798	0.381558	1.34558	0.547091	0.10336	1.11013	0.10336	0.114892	1.11013	1.34558	0.20436	0.448541	0.20436	0.37118	0.12208	0.12208	0.646079	0.922542	0.649924	0.601371	0.79266	1.0039	0.207638	0.719596	0.646627	0.217984	0.592061	0.895402	0.894374	0.924852	0.13673	0.239762	0.13673	0.145133	1.22228	0.286922	0.145133	0.550174	-0.117667	0.751326	0.0247636	0.550174
	29.8333	0.570134	0.891396	0.714163	0.802646	0.119593	0.405778	0.405778	0.636541	0.816949	0.374273	0.120184	1.1303	0.120184	0.119593	1.1303	0.816949	0.430733	0.122274	0.430733	0.461264	0.0203482	0.0203482	1.04365	0.913601	0.646002	0.45483	0.829062	1.13068	0.329742	0.754626	0.653957	0.215385	0.366403	1.9633	0.892429	0.975671	0.362168	0.358938	0.362168	0.119867	1.25014	0.342484	0.119867	0.384041	-0.259564	1.12061	0.000561514	0.384041
	30	0.567195	0.881092	0.765784	0.781249	0.159649	0.215123	0.215123	0.550176	1.01171	0.442396	0.0298533	1.36953	0.0298533	0.159649	1.36953	1.01171	0.3366	0.115851	0.3366	0.526026	0.0017278	0.0017278	1.06742	0.693124	0.409509	0.370063	0.865464	0.987753	0.479439	0.714119	0.661287	0.152336	0.215667	1.44184	0.890485	0.53486	0.364739	0.27632	0.364739	0.237393	1.27801	0.267719	0.237393	0.536399	-0.277819	1.04924	0.0797328	0.536399
	30.1667	0.563971	0.870788	0.486232	0.759851	0.0705348	0.293933	0.293933	0.754615	1.04094	0.408819	0.114337	1.27539	0.114337	0.0705348	1.27539	1.04094	0.503386	0.170417	0.503386	0.455305	0.0331964	0.0331964	1.08448	1.20581	0.346126	0.404008	0.901866	0.975561	0.254127	0.616003	0.668616	0.115543	0.0869971	1.46783	0.88854	1.02227	0.449975	0.212617	0.449975	0.223326	1.30587	0.177775	0.223326	0.838541	-0.268073	1.25449	0.0967268	0.838541
	30.3333	0.550563	0.860484	0.445536	0.738453	0.094829	0.248603	0.248603	0.897125	1.13172	-0.141423	-0.00687307	1.2197	-0.00687307	0.094829	1.2197	1.13172	0.518343	0.371897	0.518343	0.390365	0.0776185	0.0776185	0.693564	1.66737	0.342162	0.227906	0.938268	1.11336	0.456477	0.672041	0.675946	0.0601274	0.383135	1.49227	0.886595	0.645774	0.364928	0.129775	0.364928	0.292725	1.33374	0.273465	0.292725	0.694543	-0.263203	1.34955	0.199911	0.694543
	30.5	0.536601	0.85018	0.411582	0.717056	0.178657	0.235881	0.235881	0.872784	0.814894	0.249296	0.327974	1.20545	0.327974	0.178657	1.20545	0.814894	0.571365	0.406326	0.571365	0.411763	0.0150799	0.0150799	0.332284	1.28013	0.538429	0.28199	0.97467	1.13707	0.501786	0.494279	0.683276	0.00568547	0.227711	1.20847	0.89601	0.570976	0.414029	0.0594567	0.414029	0.348917	1.02698	0.0851872	0.348917	0.508219	-0.120066	1.47735	0.323161	0.508219
	30.6667	0.523165	1.02063	0.202468	0.695658	0.179209	0.103916	0.103916	0.593844	0.752678	0.117812	0.34517	1.13271	0.34517	0.179209	1.13271	0.752678	1.06152	0.547233	1.06152	0.46727	0.17595	0.17595	0.278417	1.19957	0.437001	0.272589	1.01107	1.06389	0.0705539	0.284965	0.690606	0.0325018	0.318114	0.849888	0.929692	0.41908	0.360252	0.219476	0.360252	0.339983	0.845398	0.0728677	0.339983	0.300482	-0.276685	1.54382	0.362456	0.300482
	30.8333	0.51801	0.826817	0.0859791	0.213032	0.367574	0.210895	0.210895	0.802257	0.763462	0.291379	0.406581	1.10662	0.406581	0.367574	1.10662	0.763462	1.04824	0.470789	1.04824	0.57941	0.104089	0.104089	0.136203	1.17629	0.472668	0.231463	0.970117	0.958623	0.171786	0.332593	0.638982	0.068116	0.427359	1.53896	0.790968	0.593679	0.413176	0.203664	0.413176	0.357159	0.830263	0.311107	0.357159	0.497651	-0.0581737	1.05637	0.494739	0.497651
	31	0.530437	0.873086	0.228823	0.143862	0.543958	0.348127	0.348127	0.457414	0.679244	0.493796	0.553331	1.11184	0.553331	0.543958	1.11184	0.679244	1.47095	0.762148	1.47095	0.501656	0.121373	0.121373	0.172053	0.807081	0.371101	0.525582	0.529222	0.786936	0.188229	0.29512	0.608536	-0.0339873	0.343046	0.790869	0.632482	0.386716	0.299213	0.373119	0.299213	0.289474	0.701248	-0.100693	0.289474	0.709958	-0.0768474	0.766733	0.381013	0.709958
	31.1667	0.526156	0.475558	0.462627	0.366976	0.443015	0.427599	0.427599	0.658653	0.775165	0.135549	0.739343	1.10082	0.739343	0.443015	1.10082	0.775165	0.723357	0.744089	0.723357	0.318595	0.0329284	0.0329284	0.217818	0.501298	0.472848	0.473437	0.381413	0.616988	0.0820097	0.220501	0.48545	0.189483	-0.200858	0.963392	0.367981	0.382696	0.24649	0.300468	0.24649	0.300613	0.537913	-0.0914932	0.300613	0.6779	-0.0704559	1.19483	0.273977	0.6779
	31.3333	0.538855	1.09859	0.438482	0.240717	0.614826	0.711199	0.711199	0.752814	0.623292	0.975515	0.68323	1.01776	0.68323	0.614826	1.01776	0.623292	0.71375	0.731719	0.71375	0.304734	0.136135	0.136135	0.306582	0.687675	0.384758	0.168813	0.178997	0.637897	0.274679	0.406034	0.563825	0.0581983	-0.249451	0.598131	0.446388	0.521948	0.157586	0.282557	0.157586	0.456016	0.508502	-0.112485	0.456016	0.772415	-0.212055	1.06718	0.291303	0.772415
	31.5	0.525086	0.186482	0.350898	0.501188	0.684886	0.782369	0.782369	0.755251	0.288994	0.662362	0.457913	1.10208	0.457913	0.684886	1.10208	0.288994	1.00743	1.02436	1.00743	0.185008	0.183619	0.183619	0.206828	0.860354	0.555576	0.409139	0.218403	0.560986	0.0619595	0.154666	0.540384	0.194276	-0.275813	0.89032	0.286504	0.340165	0.112972	0.19748	0.112972	0.471623	0.59803	-0.201543	0.471623	0.746193	-0.192959	1.22425	0.299794	0.746193
	31.6667	0.505204	0.950924	0.255033	0.385559	0.501061	0.906841	0.906841	0.926985	1.09719	0.573238	0.248172	1.19652	0.248172	0.501061	1.19652	1.09719	0.624369	0.61618	0.624369	0.239292	0.41499	0.41499	0.297361	0.725967	0.552274	0.347313	0.140314	0.514165	0.339102	0.181682	0.443093	0.201745	-0.311858	1.58802	0.479243	0.212747	0.056338	0.341628	0.056338	0.313721	0.485937	-0.0762951	0.313721	0.634167	-0.0855917	0.799119	0.262995	0.634167
	31.8333	0.513318	0.60172	0.60494	0.0140216	0.837963	0.773872	0.773872	0.874369	1.1956	0.676019	0.183727	0.962146	0.183727	0.837963	0.962146	1.1956	0.670922	0.489117	0.670922	0.304613	0.405043	0.405043	0.327034	0.562739	0.592062	1.11669	0.230089	0.415933	0.0983388	0.0816917	0.569826	0.436281	-0.107935	1.3404	0.382695	0.392281	0.143242	0.15684	0.143242	0.4031	0.585827	-0.0667452	0.4031	0.6113	-0.200652	1.64342	0.499055	0.6113
	32	0.542461	0.879973	0.437562	-0.159497	0.779614	0.689635	0.689635	0.816129	1.56872	0.569092	0.0889394	0.551806	0.0889394	0.779614	0.551806	1.56872	1.03137	0.64449	1.03137	0.307539	0.412273	0.412273	0.424527	0.502755	0.565948	0.613345	0.180111	0.423168	0.0368906	0.220844	0.557851	0.46849	-0.469005	1.18382	0.371288	0.250633	0.13892	0.187726	0.13892	0.548126	0.546822	-0.0427334	0.548126	0.595443	-0.035961	1.39282	0.504052	0.595443
	32.1667	0.518852	1.22244	0.338207	0.623574	0.633849	0.795133	0.795133	0.944155	1.3428	0.474967	-0.260065	0.533485	-0.260065	0.633849	0.533485	1.3428	0.859224	0.480443	0.859224	0.337264	0.384353	0.384353	0.72669	0.561231	0.715499	0.763357	0.274839	0.454766	0.0625423	0.0983628	0.587975	0.414541	-0.0271584	0.730605	0.508464	0.130813	0.133202	0.179126	0.133202	0.422629	0.318099	0.0882899	0.422629	0.650637	-0.0772616	1.36219	0.46967	0.650637
	32.3333	0.532607	1.59959	0.312079	0.488116	0.599148	0.610647	0.610647	0.973882	1.54312	0.586685	0.432517	0.601228	0.432517	0.599148	0.601228	1.54312	0.873825	0.579314	0.873825	0.464108	0.355282	0.355282	0.51209	-0.00965595	0.546282	0.210966	0.198132	0.382908	0.466104	0.0421377	0.603255	0.473425	-0.427778	0.853553	0.526297	0.104659	0.252806	0.325401	0.252806	0.675719	0.36718	0.274679	0.675719	0.578556	0.104467	1.4431	0.704461	0.578556
	32.5	0.528723	0.938675	0.128457	0.966845	0.402704	0.307325	0.307325	1.5228	1.18399	0.656465	0.220881	0.458519	0.220881	0.402704	0.458519	1.18399	0.623304	0.548973	0.623304	0.508946	0.239268	0.239268	0.770395	0.0217876	0.526878	0.740432	0.319013	0.373164	0.10484	0.201468	0.641792	0.374657	-0.181709	0.337161	0.628041	0.126778	0.26865	0.372615	0.26865	0.316345	0.23415	0.407008	0.316345	0.471804	0.00462619	1.27444	0.706954	0.471804
	32.6667	0.529209	0.347593	0.198219	0.6445	0.38138	0.5017	0.5017	1.13487	1.04037	0.676817	0.216183	0.623036	0.216183	0.38138	0.623036	1.04037	0.549053	0.581496	0.549053	0.48623	0.184977	0.184977	1.20616	0.270034	0.8828	0.451359	0.316969	0.295483	0.394791	0.25203	0.360142	0.180604	-0.329747	0.774078	0.497089	0.210086	0.301017	0.480799	0.301017	0.267766	0.253247	0.258533	0.267766	0.616768	0.124102	1.67801	0.681036	0.616768
	32.8333	0.529405	0.427472	0.193976	0.482774	0.262282	0.407901	0.407901	0.668947	1.19491	0.656648	0.234521	0.550727	0.208059	0.262282	0.550727	1.19491	0.618927	0.597221	0.618927	0.367999	0.181557	0.181557	1.22196	0.557182	0.991697	0.583164	0.449886	0.182189	0.567561	0.139555	0.905682	0.282792	-0.265622	0.300841	0.199684	0.112137	0.181449	0.567745	0.181449	0.380465	-0.00628616	0.337556	0.380465	0.670661	0.36418	1.13654	0.752349	0.670661
	33	0.533604	0.282415	0.119474	0.658375	0.376812	0.373609	0.373609	0.821059	1.16555	0.801152	0.25286	0.526351	0.199936	0.376812	0.526351	1.16555	0.438634	0.434602	0.438634	0.311049	0.109012	0.109012	0.798629	0.51762	0.630876	0.970494	0.314833	0.364397	0.434017	0.148082	0.469012	0.454674	-0.128082	0.382937	0.222386	0.175622	0.153556	0.550218	0.153556	0.0981499	0.253412	0.457124	0.0981499	0.718847	0.463629	1.03756	0.664631	0.719172
	33.1667	0.525146	0.132183	0.269498	0.556408	0.580457	0.260501	0.260501	0.861493	0.369666	0.992023	0.271198	0.267232	0.191812	0.580457	0.267232	0.369666	0.532329	0.598181	0.532329	0.327769	0.0950252	0.0950252	0.720927	0.867221	0.744727	0.935838	0.684273	0.336926	0.225146	0.173902	0.708921	0.340118	-0.174554	0.284048	0.120246	0.176836	0.190613	0.579804	0.190613	-0.0335282	0.195566	0.394321	-0.0335282	0.767033	0.133743	0.821456	0.521429	0.767682
	33.3333	0.537908	0.583981	0.409664	0.308889	0.561257	0.2413	0.2413	0.344552	0.642666	0.897761	0.289537	0.420717	0.183689	0.561257	0.420717	0.642666	0.620935	0.677784	0.620935	0.231506	0.0384152	0.0384152	0.74371	1.44799	1.08421	0.96046	0.31886	0.505744	0.263229	-0.0531308	0.416811	0.534556	0.0390139	0.731795	0.0492693	0.0932843	0.229059	0.60939	0.224606	-0.0416313	0.184108	0.608023	-0.0416313	0.815219	0.139278	1.07417	0.415168	0.816192
	33.5	0.54329	0.381128	0.443723	0.289025	0.70199	0.145369	0.145369	1.05088	1.18339	0.712664	0.307876	0.402502	0.175565	0.70199	0.402502	1.18339	0.59043	0.606336	0.59043	0.215992	-0.00330057	-0.00330057	0.936617	1.84208	1.38387	0.900825	0.62345	0.666913	0.293536	0.212591	0.573172	1.02753	0.172913	0.432415	0.0339023	0.190576	0.267505	0.638976	0.258598	0.0702818	0.322509	0.91639	0.0702818	0.863405	0.316967	0.951539	0.351804	0.864703
	33.6667	0.54915	0.284388	0.732047	0.36841	0.511792	0.342165	0.342165	0.954454	0.816566	1.80131	0.326214	0.475856	0.167442	0.511792	0.475856	0.816566	0.706163	0.28018	0.706163	0.253036	0.066074	0.066074	0.64553	1.26552	1.08116	0.876569	0.595381	0.814615	0.475085	0.352357	0.660742	0.920422	0.184711	0.603224	0.222005	0.325511	0.305951	0.668563	0.29259	0.26642	0.458773	0.860084	0.26642	0.911592	0.41982	1.45147	0.388895	0.913213
	33.8333	0.569062	0.535435	0.871548	0.546413	0.548924	0.320254	0.320254	1.47066	0.962002	1.85138	0.344553	0.641234	0.159318	0.548924	0.641234	0.962002	0.451166	0.278269	0.451166	0.278523	0.260455	0.260455	0.597376	1.8945	1.65285	0.784763	0.553828	0.809359	0.412931	0.350414	0.606347	0.809812	0.116971	0.827052	0.364803	0.376854	0.344397	0.698149	0.326583	0.204696	0.421968	1.38564	0.204696	0.959778	0.22835	1.27709	0.437092	0.961724
	34	0.573219	0.723861	0.821231	0.287616	0.641825	0.368952	0.368952	1.06224	0.950816	2.16505	0.362891	0.741829	0.151195	0.641825	0.741829	0.950816	0.462752	0.451559	0.455152	0.272821	0.197703	0.197703	0.823682	0.944327	1.18262	1.29688	0.728859	1.26253	0.260613	0.634914	0.495863	0.780454	0.0985296	0.818411	0.45111	0.692166	0.382843	0.727735	0.360575	0.283372	0.437462	1.4546	0.283372	1.00796	0.445966	1.35497	0.29138	1.01023
	34.1667	0.561399	0.477334	0.566655	0.598677	0.637679	0.494874	0.494874	0.780808	0.799214	0.716583	0.38123	0.657726	0.143071	0.637679	0.657726	0.799214	0.474338	0.419207	0.459138	0.274161	0.349793	0.349793	0.491524	0.722809	1.72944	2.18124	0.603716	1.24306	0.292489	0.839856	0.34162	0.760907	0.122267	0.680887	0.414248	0.662287	0.421289	0.757322	0.394567	0.14597	0.352922	1.24297	0.14597	1.05615	0.360381	1.39684	0.149079	1.05874
	34.3333	0.571708	0.89819	0.540232	1.25135	0.686866	0.201161	0.201161	1.6501	0.66228	1.45076	0.399568	0.697686	0.134948	0.686866	0.697686	0.66228	0.485923	0.441291	0.463124	0.413127	0.469327	0.469327	0.42105	1.15054	1.36025	1.57628	0.63002	1.44904	0.397982	0.395326	0.499508	0.648149	0.0886418	0.976167	0.517098	0.665767	0.459735	0.786908	0.428559	0.013077	0.335174	1.35076	0.013077	1.10434	0.452431	1.70511	0.18525	1.10726
	34.5	0.576581	1.00722	0.710858	1.01825	0.493754	0.108464	0.108464	1.48692	1.04923	0.984322	0.417907	0.884253	0.126825	0.493754	0.884253	1.04923	0.497509	0.366323	0.46711	0.351264	0.528527	0.528527	0.427143	0.825155	1.03268	1.18855	0.586475	1.24236	0.583582	0.644896	0.572659	0.667168	0.124978	1.03227	0.432391	0.536108	0.498181	0.816494	0.462552	0.219098	0.320332	1.28559	0.219098	1.15252	0.493037	1.179	0.221421	1.15577
	34.6667	0.575512	0.837002	0.907047	0.907525	0.611372	0.333504	0.333504	1.74537	0.687524	0.926655	0.436246	0.666226	0.118701	0.611372	0.666226	0.687524	0.509095	0.245648	0.471096	0.346195	0.606665	0.606665	0.50521	1.02534	1.37847	1.5592	0.63993	1.45808	0.515393	0.642577	0.597052	0.480793	0.22044	1.0339	0.553762	0.41931	0.536627	0.84608	0.496544	0.0865942	0.415339	1.09991	0.0865942	1.20071	0.494252	1.12473	0.257592	1.20428
	34.8333	0.595544	0.76019	0.927975	0.802937	0.645122	0.311365	0.311365	1.21432	1.15848	0.93089	0.454584	0.63794	0.110578	0.645122	0.63794	1.15848	0.52068	0.333601	0.475082	0.422702	0.433843	0.433843	0.899445	0.949312	1.42813	1.57354	0.68734	0.579733	0.381135	0.544642	0.505395	0.360297	0.33266	0.817272	0.385403	0.212452	0.575073	0.875667	0.530536	0.126302	0.605237	0.924528	0.119168	1.24889	0.39521	1.18884	0.293763	1.25279
	35	0.606934	0.935796	0.726309	0.797651	0.230111	0.310262	0.310262	1.2144	1.32571	0.903513	0.316104	0.723764	0.0822473	0.230111	0.723764	1.32571	0.532266	0.349571	0.479068	0.435441	0.487866	0.487866	0.655117	1.04657	1.20695	1.57816	0.426888	0.691039	0.399938	0.536849	1.02597	0.234295	0.442559	0.687052	0.305069	0.167198	0.613519	0.905253	0.564528	0.16601	0.563052	0.946734	0.151742	1.3172	0.229634	1.25295	0.329934	1.11814
	35.1667	0.600971	0.986972	0.804704	0.878173	0.521506	0.341316	0.341316	0.607357	0.685182	0.869519	0.151194	0.843336	-0.0635457	0.521506	0.843336	0.685182	0.543852	0.394823	0.483055	0.603385	0.447939	0.447939	0.967978	1.2344	1.05131	1.60553	0.833017	0.856022	0.188658	0.502586	0.558538	0.12014	0.424731	0.923594	0.320782	0.123275	0.536322	1.00344	0.598521	0.205718	0.778147	0.893162	0.184315	0.897918	0.198844	1.31707	0.366105	0.80719
	35.3333	0.597349	0.843936	0.584034	0.918175	0.518448	0.163376	0.163376	1.40894	0.965488	1.19788	0.0560737	0.858232	-0.0959374	0.518448	0.858232	0.965488	0.555438	0.329964	0.487041	0.57659	0.391039	0.391039	0.772441	1.80238	0.735235	1.40866	0.538017	0.891802	0.314226	0.321938	0.55652	0.174821	0.378886	0.765182	0.153349	0.335605	0.289984	1.03466	0.452359	0.245426	0.902879	0.790789	0.216889	1.0059	0.140246	1.38118	0.402276	0.716577
	35.5	0.621673	0.583769	1.05432	1.09737	0.326227	0.192566	0.192566	1.53986	0.83892	1.43314	0.0460124	0.869889	-0.197777	0.326227	0.869889	0.83892	0.567023	0.364415	0.491027	0.690902	0.36103	0.36103	0.496793	1.49591	0.63454	1.79563	0.0909776	1.028	0.382127	0.278366	0.560577	0.23295	0.330024	0.745591	0.170521	0.303341	0.404814	0.63457	0.418604	0.285134	1.25622	0.844705	0.249463	0.885656	0.252067	1.44529	0.438447	0.788276
	35.6667	0.630378	0.836148	0.842585	1.23174	0.522417	0.0649078	0.0649078	1.31151	0.819795	0.845263	-0.0503165	0.891726	-0.300578	0.522417	0.891726	0.819795	0.578609	0.267022	0.495013	0.553875	0.444693	0.444693	0.425407	1.40888	0.747005	2.02703	-0.00356466	1.31388	0.630958	0.130163	0.407091	0.519843	0.397066	0.952655	0.371432	0.471255	0.510357	0.388548	0.415592	0.324842	0.99088	0.665031	0.282036	0.743409	0.239784	1.5094	0.474618	0.684274
	35.8333	0.635665	0.675176	0.68459	1.17079	0.552403	0.309087	0.309087	1.29058	0.718712	1.09764	0.209763	0.811354	-0.227678	0.549614	0.811354	0.718712	0.590195	0.155074	0.498999	0.57836	0.579025	0.579025	0.317287	1.87574	0.685591	0.926002	-0.0209592	1.32173	0.902422	0.17239	0.476263	0.608669	0.39446	0.954664	0.345515	0.502666	0.342314	0.455634	0.251946	0.36455	0.728253	0.785042	0.31461	0.873857	0.214404	1.57351	0.510789	0.798816
	36	0.654104	0.766009	0.539341	1.12998	0.582388	0.0405603	0.0405603	1.68365	0.693716	0.842221	0.329351	0.566521	-0.154138	0.576811	0.566521	0.693716	0.857117	0.245021	0.834527	0.608338	0.641767	0.641767	0.522823	1.57536	0.630865	1.07112	0.0296658	1.34639	2.07352	0.332085	0.330323	0.759514	0.231245	1.11053	0.451094	0.377106	0.101168	0.28608	0.208229	0.404258	0.728196	1.05666	0.347184	0.824523	0.224923	1.63762	0.54696	0.806362
	36.1667	0.637732	0.624109	0.519692	1.19218	0.612373	0.00738181	0.00738181	1.37023	0.535347	1.05289	0.255257	0.489364	-0.1113	0.604008	0.489364	0.535347	0.676009	0.16216	0.578534	0.457616	0.464523	0.464523	0.712703	1.72744	0.570801	1.04358	0.0338801	1.07791	1.6054	0.458811	0.346204	0.962355	0.931865	1.22633	0.326505	0.30478	0.0355291	-0.0271276	0.269353	0.443966	1.41281	0.467192	0.379758	0.626	0.2079	1.70173	0.583131	0.706619
	36.3333	0.643768	0.532431	0.740615	1.26576	0.642359	0.235117	0.235117	1.37565	0.821859	0.884045	0.205998	0.749324	0.124506	0.631204	0.749324	0.821859	0.641438	0.32863	0.614352	0.576327	0.345525	0.345525	0.687138	1.85419	0.50342	0.851388	0.0331996	1.30315	0.894958	0.116707	0.513263	1.08536	0.822694	0.960975	0.696468	0.352629	0.165921	0.63385	0.45159	0.483674	1.27368	0.629003	0.412331	0.334376	0.195711	1.76584	0.619302	1.03947
	36.5	0.674644	0.509633	0.76335	0.94392	0.672344	0.328702	0.328702	1.34374	0.897526	0.96954	0.124272	0.849014	0.373727	0.658401	0.849014	0.897526	0.779799	0.220045	0.637063	0.68692	0.261751	0.261751	0.932341	1.42647	0.275813	0.962557	0.170473	1.59494	0.863296	0.163037	0.794812	1.24498	1.33711	1.35076	0.680252	0.281885	0.558736	0.602315	0.333265	0.523382	1.03885	0.464038	0.444905	0.541235	0.202698	1.82995	0.496646	0.709017
	36.6667	0.665519	0.546256	0.689082	0.936138	0.702329	0.420682	0.420682	1.19613	0.916253	0.479264	0.217285	0.7197	0.466709	0.685598	0.7197	0.907344	0.287235	0.228534	0.512321	0.60231	0.358336	0.358336	1.12029	1.3562	0.297762	0.687132	0.0799027	1.11271	0.74647	1.85047	0.599135	0.84889	0.848533	1.43859	0.838046	0.293013	0.577244	0.596569	0.325635	0.56309	1.21669	0.5183	0.477479	0.356353	0.18942	1.89406	0.788181	0.366237
	36.8333	0.655164	0.574367	0.677157	0.599276	0.732314	0.63828	0.63828	1.2719	0.934981	0.49577	0.447586	0.67539	0.492748	0.712795	0.67539	0.917161	0.633262	0.437631	0.811957	0.858374	0.445914	0.445914	1.04436	1.19895	0.395288	0.876758	0.0629662	1.20276	0.657459	0.495728	0.590934	0.19431	0.727128	1.16538	0.930851	0.059441	0.34536	0.52524	0.504352	0.602798	0.979932	0.478983	0.510052	0.561721	0.266053	1.4162	0.812303	0.706771
	37	0.654877	0.472591	0.742991	0.605401	0.7623	0.46709	0.46709	1.60275	0.953708	0.606931	0.506704	0.440934	0.856753	0.739992	0.440934	0.926979	0.507413	0.310314	0.633079	0.84187	0.520376	0.520376	0.77407	0.967311	0.308208	1.2913	0.328619	1.01027	0.388612	0.18258	0.883288	0.19055	0.390738	0.780219	0.89931	0.0287992	0.502988	0.403095	0.530563	0.642506	0.62555	0.446629	0.542626	0.361306	0.413738	0.642822	0.67277	0.567412
	37.1667	0.658041	0.657014	0.60676	1.01386	0.792285	0.491219	0.491219	1.15434	0.972435	0.552761	0.532556	0.434096	0.650268	0.767188	0.434096	0.936796	0.758627	0.296504	0.882211	0.671717	0.191466	0.191466	0.578705	1.33677	0.247673	0.888756	0.311268	1.05014	0.495008	0.467983	1.19208	0.128998	0.0310022	0.629981	1.37396	0.480876	0.680419	0.404789	0.52023	0.675182	1.45259	0.528441	0.404227	0.394068	0.182557	1.22816	0.835354	0.661641
	37.3333	0.666949	0.566302	0.647595	0.753281	0.82227	0.611054	0.611054	1.07735	0.991163	0.405581	0.212417	0.379021	0.726463	0.794385	0.379021	0.946614	0.718741	0.456965	0.565683	0.542893	-0.000829792	-0.000829792	0.425746	0.909519	0.259843	1.26067	0.185862	0.814554	0.440493	0.389271	1.18033	-0.190874	0.0501381	1.01456	2.18727	0.514818	0.306002	0.358233	0.365866	0.64725	1.55694	0.718313	0.332381	0.562507	0.269081	1.39983	1.06854	0.418875
	37.5	0.66667	0.839038	0.326215	0.918507	0.852256	0.651016	0.651016	0.657597	1.00989	0.399416	0.0982656	0.40098	0.493081	0.821582	0.40098	0.956431	0.513369	0.299295	0.969283	0.439868	0.0150421	0.0150421	0.539762	0.946142	0.224271	0.847275	0.193617	1.0373	0.39676	0.365037	1.52549	-0.0762393	0.0399005	1.01936	2.94788	0.611612	0.49529	0.305779	0.471015	0.469214	1.71081	0.793933	0.284292	0.467101	0.511569	2.81897	0.784069	0.385429
	37.6667	0.699522	0.667667	0.267561	0.632903	0.882241	0.571958	0.571958	0.208198	1.02862	0.395792	0.160519	0.498455	0.500095	0.848779	0.498455	0.966249	0.925865	0.399204	1.00034	0.60745	0.390389	0.390389	0.404335	0.97459	0.39928	1.3672	0.316897	0.943081	0.760144	0.658616	0.98687	0.0873344	0.208993	0.495095	3.38066	0.855552	0.687642	0.405802	0.508828	0.358874	1.28127	0.822885	0.088152	0.597469	0.590628	1.28224	0.792745	0.509074
	37.8333	0.72203	0.722858	0.392625	1.06335	0.960346	0.588966	0.588966	-0.256675	1.04734	0.854887	0.372126	0.383642	0.585022	0.875975	0.383642	0.976066	0.857957	0.399582	1.16879	1.08368	0.210077	0.210077	0.403164	1.05213	0.248408	1.21538	0.455903	0.606561	0.650119	1.18307	1.07165	0.150041	0.326932	0.510031	4.07045	0.905971	0.606971	0.392324	0.486368	0.350493	1.7337	1.10011	0.0759897	0.916025	0.534103	2.4734	1.12072	0.647087
	38	0.743642	0.643867	0.367401	1.0874	0.728643	0.738436	0.738436	-0.0299665	1.06607	0.909853	0.262268	0.518383	0.590733	1.32043	0.518383	0.985884	0.928702	0.573766	1.52478	1.32232	0.282395	0.282395	0.435851	0.891674	0.446797	1.26693	0.424926	0.636648	0.82382	0.555677	1.02279	0.235274	0.118543	0.561569	3.02248	0.842461	0.287061	0.547529	0.618782	0.108478	1.74728	1.13326	0.0329488	0.771403	0.46299	1.60088	0.928753	0.616839
	38.1667	0.721042	0.347598	0.441364	0.866403	0.590951	0.608596	0.608596	0.00885283	1.0848	0.935006	0.156157	0.447697	0.600053	1.04758	0.447697	0.995701	1.3475	0.417312	0.766981	1.32877	0.283342	0.283342	0.560689	0.953706	0.730088	1.33599	0.590285	0.678674	1.01166	0.635187	0.952775	0.322123	0.286156	0.775614	2.66508	0.875019	0.508892	0.508322	0.581604	0.179089	1.49352	0.882157	0.0921884	0.51567	0.862745	2.07517	1.20949	0.626513
	38.3333	0.734382	0.151116	0.510714	1.1379	0.414924	0.811184	0.811184	0.296094	1.10353	0.983501	0.265714	0.589447	0.832968	1.21041	0.589447	1.00552	1.20151	0.531636	0.231265	0.777597	0.577072	0.577072	0.505518	1.37549	0.68226	1.30832	0.520669	0.630549	1.43673	0.678952	0.824538	0.542639	0.355269	1.12887	1.44895	0.795348	0.245615	0.459482	0.70568	0.0548919	1.47381	1.02495	0.0506431	0.719435	1.12748	3.42243	1.31317	0.624465
	38.5	0.734295	0.323417	0.427697	1.44653	0.515595	0.684743	0.684743	-0.165245	1.12225	0.876911	0.0913404	0.52339	0.537976	1.1283	0.52339	1.01534	1.15049	0.373233	0.361371	0.626666	0.598839	0.598839	0.722422	1.48045	0.672011	1.85477	0.87972	0.742825	1.56528	0.562702	0.852505	0.532143	0.392671	0.716398	1.27113	0.738822	0.530739	0.29153	0.634994	0.167784	1.24322	0.603116	0.183486	0.539861	1.09352	2.84651	1.11597	0.788496
	38.6667	0.747327	0.630153	0.448418	1.18908	0.492662	0.847486	0.847486	-0.178995	0.811857	0.740075	0.65941	0.715911	0.447747	1.25013	0.715911	0.847124	0.900992	0.453556	0.842062	1.57961	0.692913	0.692913	0.792161	1.07773	0.595308	1.15983	0.773252	0.47989	0.468799	0.639064	0.512307	0.542788	0.536512	0.917616	1.39512	0.768673	0.814584	0.329444	0.584215	0.321086	1.12754	0.705978	0.390524	0.153452	0.843443	2.51896	1.27487	0.827579
	38.8333	0.770742	0.499083	0.644147	0.813817	0.536229	0.85403	0.815983	0.00375512	1.3442	0.633222	1.1581	0.530533	0.717108	1.35029	0.530533	0.672259	0.934053	0.495654	0.686121	1.39178	1.31012	1.31012	0.784354	0.680781	0.780406	0.871841	0.733156	0.294781	0.9708	0.336555	0.751061	0.671315	0.590445	1.49239	1.15553	0.982986	1.38544	0.703684	0.634723	0.393751	1.09025	1.01713	0.772478	0.248251	0.93763	2.319	1.26056	0.871121
	39	0.780837	0.645439	0.648163	0.970123	0.471408	0.860575	0.784481	0.29082	0.371279	0.506665	0.995365	0.52278	0.807118	0.973756	0.52278	0.642424	1.10119	0.616981	1.00209	1.23124	0.828474	0.828474	0.520095	0.960375	0.645174	1.22877	0.736624	0.367743	0.330608	0.729229	0.519894	0.535351	0.637139	1.2504	1.17988	0.992568	1.27383	1.03554	0.78028	0.702129	1.32656	0.650542	0.817261	0.717607	0.951332	1.8394	1.72741	0.704751
	39.1667	0.802215	0.808564	0.597464	0.921023	0.428231	0.867119	0.752978	0.302768	-0.0183407	0.478996	1.2515	0.821141	1.04834	1.41955	0.821141	0.790045	1.27571	0.833717	0.611643	0.967325	0.817454	0.817454	0.65725	0.672915	0.52863	1.52031	1.20819	0.639153	0.519816	0.820234	0.576594	0.565987	0.656217	1.76096	1.80942	1.0526	1.50006	0.802512	0.958146	1.09042	1.37182	0.620232	1.52091	0.822461	1.14092	1.84095	1.90556	1.16084
	39.3333	0.820922	0.834618	0.626164	1.10144	0.555252	0.873664	0.721476	0.506657	0.439414	0.502366	2.1049	0.593449	0.949693	1.0456	0.593449	0.833805	1.24019	1.00669	0.721682	0.937617	0.655153	0.655153	0.784542	0.535631	0.543706	1.22241	1.47917	0.691052	0.619959	0.951409	0.612765	0.721591	0.652195	1.57615	1.89187	1.26115	1.01264	0.615217	0.954093	0.774111	1.58058	0.878371	2.03933	0.602756	1.12271	1.7583	1.82147	1.30087
	39.5	0.822162	0.909932	0.544715	1.06331	0.487976	0.880209	0.689973	0.598261	0.695411	0.532629	1.79805	0.69817	0.39896	0.779856	0.69817	0.71967	1.08806	0.403215	1.56788	0.814479	0.89451	0.89451	0.548093	0.841324	0.535406	1.3897	0.871086	0.872659	0.878774	1.15073	1.2977	0.764557	0.528636	1.71039	2.27194	1.24728	1.07191	0.696694	0.906212	1.16871	1.73021	1.44238	1.33092	0.944287	0.972822	1.65892	1.52478	1.17559
	39.6667	0.814794	0.857674	0.648101	0.827865	0.678428	0.886753	0.65847	0.479699	1.0066	0.573415	0.872708	0.752156	0.42137	0.676018	0.752156	0.642285	0.755098	0.671538	1.82871	0.913707	0.799061	0.799061	0.387166	1.26672	0.641927	1.30198	1.12482	1.03343	0.652643	1.535	0.707697	0.879271	0.391827	1.52193	1.95328	1.18042	1.73311	0.834092	1.05413	0.61705	1.72354	1.2801	2.13276	0.869536	1.03356	1.51434	1.95768	1.03284
	39.8333	0.782455	1.26609	0.674934	1.15829	0.858616	0.893298	0.626968	0.542169	1.43342	0.361245	0.876131	0.79656	0.634737	0.730663	0.827206	0.713717	0.76045	0.43652	1.24783	0.663453	0.570042	0.570042	0.975147	1.49587	0.588813	1.1099	2.43187	1.06541	1.10641	1.70734	0.859539	0.662456	0.126998	1.02485	1.98957	0.74657	1.6461	0.570541	0.691375	0.558109	1.13982	1.14791	2.4001	1.49835	0.991276	0.952367	1.50159	1.46954
	40	0.78528	1.50373	0.683085	0.568381	0.82575	0.899842	0.595465	0.551958	1.28206	0.627974	0.984234	0.840964	0.498373	0.694839	0.902256	0.631354	0.537474	0.651308	1.29853	0.67839	0.645236	0.645236	0.964204	1.5915	0.730209	1.46858	0.541814	1.0156	0.947471	2.00739	0.969834	0.708639	0.186016	1.32206	2.01984	0.89713	1.56534	0.654852	0.89177	0.432541	0.960093	0.99864	1.53022	1.48979	1.01377	0.439965	1.13427	0.877303
	40.1667	0.787252	1.597	0.736683	0.912114	0.826247	0.906387	0.563963	0.450967	1.37231	0.436574	0.718229	0.885369	0.512187	0.846285	0.977306	1.08436	0.240235	0.342689	1.88852	0.385089	0.692577	0.692577	0.96927	1.19352	0.542915	1.7401	1.0797	0.737634	0.946447	1.7104	1.12823	0.784251	-0.010282	1.13495	1.64068	0.785434	1.85584	0.592142	0.848031	0.534874	0.84372	1.05122	2.03929	1.91886	1.3545	0.00151939	0.972568	0.958122
	40.3333	0.773808	1.20165	0.637429	0.669914	0.755441	0.912931	0.53246	0.337078	1.48746	0.586807	0.466045	0.929773	0.588366	0.646024	1.05236	1.04782	0.419835	0.524828	1.69494	0.460764	0.922723	0.922723	1.19652	1.64039	0.593213	1.89658	0.820774	0.94004	1.18167	1.63667	1.24012	0.690671	0.0849804	1.00346	2.20312	0.649494	2.03393	0.68104	0.856664	0.173161	0.880745	1.05421	1.98068	1.10754	1.13132	0.227665	1.00019	0.958711
	40.5	0.774238	1.17196	0.756444	0.781179	0.911793	0.919476	0.500958	0.834465	1.42251	0.427434	0.274634	0.974177	0.592747	0.573872	1.12741	0.98732	0.279984	0.542958	1.17344	0.366078	0.886715	0.886715	1.3852	2.21061	0.629988	2.47633	1.45769	0.882555	1.6877	1.31221	0.893819	0.662122	0.223681	0.942751	2.18934	0.643911	1.41847	0.91574	0.6283	0.134023	0.85742	0.61075	1.92728	1.35997	0.816705	0.143049	0.690462	0.634259
	40.6667	0.783165	1.12923	0.809406	0.992183	0.975199	0.92602	0.469455	0.664767	1.32691	0.610117	0.470213	1.01858	0.66598	0.640699	1.20246	1.2954	0.416307	0.406176	1.20534	0.171002	0.902273	0.902273	0.66307	1.65265	0.808342	2.24927	1.07229	1.24381	1.05222	1.43307	0.923563	0.688812	0.232977	0.775049	1.8593	0.48403	0.868737	0.940501	0.924323	0.335153	0.728676	0.480469	1.83812	0.924748	1.13494	0.416325	0.925308	0.971965
	40.8333	0.783059	1.16227	0.578967	1.28132	1.03029	1.17147	0.484371	0.727585	1.69301	0.813667	0.366931	1.06299	0.633855	0.742097	1.27751	1.24804	0.643844	0.545612	1.28974	0.244077	0.585615	0.585615	0.616983	1.91992	0.833574	1.30386	1.01813	1.51886	0.887233	1.15425	0.868116	0.809084	0.101452	0.799052	1.48931	0.409577	1.62946	0.673937	0.744358	0.221181	0.631655	0.569024	1.52922	0.936818	0.664884	0.612915	0.658304	1.07119
	41	0.838184	1.07936	0.580128	1.35711	0.850916	0.749672	0.432625	0.644468	2.04649	0.688936	0.398669	1.10739	0.425023	0.839196	1.35256	1.17511	0.719375	0.495951	1.32041	0.446958	0.537395	0.537395	1.05156	1.57871	0.689783	2.13865	1.07875	1.53125	0.740837	0.998659	0.663376	0.816238	0.269112	1.02382	1.1399	0.541564	1.28849	1.3177	0.801625	0.281817	0.521928	0.612802	0.647241	0.849836	0.715179	0.68294	0.774635	1.1724
	41.1667	0.838764	1.02991	0.795673	1.1792	1.288	0.753706	0.455453	1.03464	1.8699	0.779691	0.706609	1.15179	0.581922	0.586459	1.42761	1.30681	0.68442	0.544941	1.51719	0.435714	0.509704	0.509704	1.59112	1.29916	0.693128	1.13103	0.907601	1.46903	0.309682	1.09553	0.737731	0.848725	0.450359	0.990039	1.05725	0.562246	0.839522	1.54157	0.999754	0.0761148	0.681682	0.439155	0.568926	1.1043	0.661235	0.800238	0.803743	0.612653
	41.3333	0.839043	0.859722	0.795673	0.887928	0.966786	0.715607	0.406284	0.962348	1.4472	0.647558	0.746373	1.11042	0.332378	0.897369	1.17549	0.951629	0.978943	0.532199	1.55841	0.4128	0.509704	0.509704	1.15007	0.714117	0.715202	1.19601	0.498769	1.43306	0.760913	0.967399	0.772424	0.649011	0.465791	0.958972	0.958702	0.395214	0.842053	1.94357	1.46849	0.063336	0.728802	0.439155	0.880689	1.15408	0.560437	0.636052	0.949449	0.965606
	41.5	0.839423	1.24993	0.795673	0.590084	0.978336	0.7669	0.432099	0.83605	1.25937	0.845738	0.77898	0.933386	0.211999	0.835347	1.02802	0.77079	0.899965	0.407126	1.33576	0.418597	0.509704	0.509704	1.46086	1.00864	0.705638	1.53782	0.693238	1.41395	0.80265	1.32215	0.69347	0.363578	0.904434	1.12048	0.788153	0.670946	1.16859	1.84949	1.26306	0.151365	1.09674	0.439155	0.772396	1.43117	0.560437	0.983227	0.56108	0.61791
	41.6667	0.869638	1.4805	0.795673	1.00204	1.46597	0.568992	0.469425	0.892284	0.944399	0.839111	1.09889	1.26031	0.684467	0.776578	1.07028	0.406788	0.825593	0.566699	1.73027	0.600096	0.509704	0.509704	0.832852	0.940035	0.624461	1.95244	1.00189	1.20511	0.628526	1.52185	0.662223	0.589172	1.04988	1.60488	1.01747	0.594205	0.885996	1.55671	1.54995	0.348606	0.959058	0.439155	1.69591	1.64698	0.560437	0.872572	1.28657	0.782028
	41.8333	0.873189	0.985212	0.795673	0.862169	1.14684	0.856224	0.599846	0.894186	1.3325	0.469999	0.911107	1.21237	0.627369	0.722622	1.02181	0.702572	0.762177	0.604465	1.55073	0.650363	0.509704	0.509704	0.438761	0.989667	0.419627	1.79641	0.837664	1.39708	0.494936	1.1583	0.546549	0.808203	1.05665	1.69625	1.20044	0.497423	0.987883	1.61856	1.54965	0.40026	0.588417	0.439155	1.31242	0.926106	0.560437	0.984392	0.993984	1.15833
	42	0.881874	0.960375	0.795673	0.72176	1.07299	0.637978	0.526706	0.739968	1.00562	0.347206	0.460447	1.08498	0.699977	0.621111	0.9949	0.801624	0.904977	0.605752	1.70062	0.524138	0.509704	0.509704	0.597138	1.37236	0.658096	1.00179	0.729797	1.24905	0.297361	0.783611	0.669259	0.539139	0.964805	1.77613	1.32906	0.555087	1.10473	1.08495	1.52492	0.292061	1.13202	0.439155	1.03302	1.25664	0.560437	1.00571	0.677099	1.39278
	42.1667	0.891354	1.14512	0.795673	0.701285	0.879624	0.569648	0.950602	1.27058	1.36398	0.442411	0.847718	1.0921	0.2667	0.961634	0.668174	0.983347	0.819857	0.917761	1.29868	0.490796	0.509704	0.509704	0.807626	1.60057	0.718	0.617294	0.847211	1.15615	0.65194	0.916539	0.833588	0.852359	1.03376	1.61464	1.34308	0.539707	0.902271	0.983337	1.37366	0.341728	1.24459	0.439155	1.43985	1.13895	0.560437	0.980247	0.822743	1.5532
	42.3333	0.863384	1.60264	0.795673	1.12162	0.738299	0.953737	0.922039	1.33215	1.30104	0.335113	1.03396	1.11111	0.515253	0.833414	0.452257	0.629135	0.857856	0.948429	0.929323	0.431929	0.509704	0.509704	1.06176	0.919987	0.597806	0.881999	1.06123	1.27568	0.243383	0.973263	0.886795	1.05254	0.655915	1.53426	1.74731	0.488136	1.17527	0.656459	1.23767	0.165259	1.05799	0.439155	0.99666	0.891342	0.560437	1.27074	0.787875	1.18118
	42.5	0.896142	1.6619	0.795673	1.21984	0.55201	1.18884	0.877813	1.02909	1.26352	0.371491	0.853573	1.01682	0.608844	0.656632	0.424153	0.740243	0.791601	0.99541	1.63119	0.4754	0.509704	0.509704	0.909246	1.14828	0.448616	0.458853	0.560668	1.39914	0.395654	1.26529	0.848524	0.810583	0.762388	1.68187	1.54237	0.736051	1.31144	0.757654	1.46725	0.464845	1.11087	0.439155	1.08848	1.85486	0.560437	1.23604	0.766118	1.04576
[truncated: 3 more columns]

## Sheet: B
Figure 3B
		principle component 1			principle component 2			principle component 3
	time (hr)	avg in histories < 1 std below mean	avg in histories > 1 std above mean	mean signaling	avg in histories < 1 std below mean	avg in histories > 1 std above mean	mean signaling	avg in histories < 1 std below mean	avg in histories > 1 std above mean	mean signaling
	0	-0.151031	0.132442	0.00074455	-0.0437337	0.141592	0.00074455	0.0805215	-0.0398722	0.00074455
	0.166667	-0.153169	0.0744743	-0.00074455	-0.083219	0.15952	-0.00074455	0.0179993	-0.0144059	-0.00074455
	0.333333	-0.163091	0.0407639	-0.0176955	-0.0799961	0.11095	-0.0176955	0.0538132	-0.0639704	-0.0176955
	0.5	-0.121635	0.0679515	-0.0149613	-0.11948	0.0703753	-0.0149613	0.0130981	-0.0705821	-0.0149613
	0.666667	0.177546	0.405138	0.230852	0.261991	0.438269	0.230852	0.0959094	0.326934	0.230852
	0.833333	0.783426	1.0213	0.87709	0.698461	1.22562	0.87709	0.679401	0.914844	0.87709
	1	0.782778	1.02014	0.891153	0.780112	1.27754	0.891153	0.751273	0.936006	0.891153
	1.16667	0.729165	0.995285	0.848295	0.759919	1.15213	0.848295	0.696949	0.922831	0.848295
	1.33333	0.72112	0.923974	0.816234	0.69428	1.13795	0.816234	0.655737	0.928933	0.816234
	1.5	0.691751	0.908926	0.808183	0.768918	1.10906	0.808183	0.688207	0.861682	0.808183
	1.66667	0.742955	0.880742	0.810865	0.756747	0.998766	0.810865	0.659302	0.860637	0.810865
	1.83333	0.705691	0.915276	0.805541	0.76739	1.04788	0.805541	0.720468	0.892178	0.805541
	2	0.75315	0.944322	0.849903	0.806098	1.08057	0.849903	0.761968	0.907505	0.849903
	2.16667	0.747229	1.00794	0.876491	0.814649	1.13159	0.876491	0.704387	0.941477	0.876491
	2.33333	0.783738	1.09558	0.934178	0.892166	1.29606	0.934178	0.758377	1.10199	0.934178
	2.5	0.71652	1.02983	0.88477	0.789571	1.1075	0.88477	0.677575	1.08757	0.88477
	2.66667	0.666807	1.09971	0.898029	0.74527	1.25542	0.898029	0.706092	1.05837	0.898029
	2.83333	0.722269	1.17445	0.977346	0.795782	1.48033	0.977346	0.735354	1.1301	0.977346
	3	0.796955	1.16445	0.987458	0.792577	1.43028	0.987458	0.803263	1.13654	0.987458
	3.16667	0.775481	1.21572	0.986096	0.778266	1.29642	0.986096	0.792801	1.08511	0.986096
	3.33333	0.787493	1.27514	1.0248	0.772247	1.48412	1.0248	0.782617	1.15228	1.0248
	3.5	0.727951	1.2418	1.06188	0.756676	1.6384	1.06188	0.886057	1.20607	1.06188
	3.66667	0.770741	1.21406	1.04929	0.757447	1.45039	1.04929	0.85028	1.13359	1.04929
	3.83333	0.82224	1.26606	1.07063	0.690703	1.60755	1.07063	0.824002	1.15325	1.07063
	4	0.797136	1.27698	1.092	0.721557	1.6133	1.092	0.892711	1.16601	1.092
	4.16667	0.867003	1.19699	1.07485	0.698502	1.54443	1.07485	0.856045	1.16175	1.07485
	4.33333	0.935259	1.15768	1.06003	0.713859	1.41474	1.06003	0.835563	1.14144	1.06003
	4.5	0.920587	1.20235	1.09114	0.732204	1.60804	1.09114	0.826538	1.20971	1.09114
	4.66667	0.855018	1.15417	1.10211	0.712785	1.77755	1.10211	0.865071	1.23326	1.10211
	4.83333	0.915851	1.18751	1.11902	0.723156	1.79841	1.11902	0.81091	1.25574	1.11902
	5	0.982778	1.13897	1.07022	0.759863	1.73129	1.07022	0.816393	1.21756	1.07022
	5.16667	0.920169	1.1403	1.07639	0.688418	1.9186	1.07639	0.778299	1.25624	1.07639
	5.33333	0.919423	1.06694	1.05908	0.717709	1.72878	1.05908	0.754457	1.28462	1.05908
	5.5	0.896637	1.02279	1.03033	0.682679	1.56885	1.03033	0.793356	1.20311	1.03033
	5.66667	0.916528	1.0554	1.00528	0.691468	1.36788	1.00528	0.767567	1.11237	1.00528
	5.83333	0.910535	1.14149	1.05521	0.780068	1.62116	1.05521	0.792618	1.20177	1.05521
	6	0.942217	1.12293	1.04777	0.830711	1.48068	1.04777	0.789534	1.16829	1.04777
	6.16667	0.883543	1.09206	1.01917	0.784506	1.38238	1.01917	0.836863	1.10713	1.01917
	6.33333	0.850259	1.04182	0.976075	0.763155	1.17719	0.976075	0.778346	1.09527	0.976075
	6.5	0.901325	1.11568	0.979177	0.823282	1.27561	0.979177	0.778869	1.07863	0.979177
	6.66667	0.849668	1.15815	0.969818	0.753378	1.31694	0.969818	0.778103	1.11832	0.969818
	6.83333	0.889824	1.153	0.988087	0.733689	1.48371	0.988087	0.761603	1.07649	0.988087
	7	0.948463	1.17622	1.00819	0.734966	1.45088	1.00819	0.737511	1.12577	1.00819
	7.16667	0.932053	1.16528	1.00718	0.773008	1.34268	1.00718	0.798771	1.13802	1.00718
	7.33333	0.941417	1.15206	0.995423	0.755406	1.34888	0.995423	0.802694	1.14296	0.995423
	7.5	0.961535	1.15854	1.0221	0.747716	1.30557	1.0221	0.831853	1.08233	1.0221
	7.66667	0.8845	1.15642	0.998158	0.693505	1.2686	0.998158	0.845657	1.11686	0.998158
	7.83333	0.888483	1.07035	0.96907	0.742756	1.22671	0.96907	0.871688	1.09614	0.96907
	8	0.89522	1.10632	0.988671	0.754492	1.20886	0.988671	0.881067	1.08723	0.988671
	8.16667	0.823633	1.14579	0.999656	0.778731	1.20331	0.999656	0.93228	1.14424	0.999656
	8.33333	0.866019	1.30783	1.03753	0.80547	1.41805	1.03753	0.931796	1.22963	1.03753
	8.5	0.951455	1.25216	1.0649	0.823023	1.46057	1.0649	0.985464	1.27621	1.0649
	8.66667	0.843334	1.29973	1.02462	0.855734	1.41373	1.02462	0.990062	1.15671	1.02462
	8.83333	0.814495	1.28896	1.03788	0.808758	1.5424	1.03788	0.993909	1.1505	1.03788
	9	0.799702	1.23001	1.00165	0.815114	1.4263	1.00165	1.00366	1.12811	1.00165
	9.16667	0.76554	1.22996	1.00823	0.827875	1.44772	1.00823	1.02283	1.12506	1.00823
	9.33333	0.857122	1.31752	1.04405	0.825912	1.58013	1.04405	1.00885	1.10012	1.04405
	9.5	0.850091	1.26673	1.02538	0.820555	1.50141	1.02538	0.972319	1.08888	1.02538
	9.66667	0.797072	1.34003	1.07529	0.854567	1.57156	1.07529	1.03761	1.09874	1.07529
	9.83333	0.78879	1.28029	1.02212	0.83051	1.51905	1.02212	1.00239	1.05759	1.02212
	10	0.798895	1.21147	1.02056	0.852753	1.41888	1.02056	0.963407	1.11085	1.02056
	10.1667	0.896614	1.17131	1.03396	0.838995	1.46471	1.03396	0.943943	1.11323	1.03396
	10.3333	0.836923	1.21839	1.07215	0.803956	1.5508	1.07215	1.0144	1.17583	1.07215
	10.5	0.801439	1.25642	1.07902	0.830191	1.70284	1.07902	0.944319	1.18515	1.07902
	10.6667	0.870071	1.23514	1.08062	0.781624	1.50768	1.08062	1.01261	1.12365	1.08062
	10.8333	0.946442	1.23766	1.10959	0.797709	1.6729	1.10959	1.0606	1.16139	1.10959
	11	0.975966	1.31456	1.11387	0.974292	1.47522	1.11387	1.03899	1.17048	1.11387
	11.1667	1.0144	1.37463	1.14745	0.878646	1.64418	1.14745	1.04334	1.20099	1.14745
	11.3333	0.943677	1.3933	1.12946	0.996595	1.57956	1.12946	1.05507	1.19766	1.12946
	11.5	0.873558	1.37481	1.1374	0.947247	1.7281	1.1374	1.0289	1.15878	1.1374
	11.6667	0.927023	1.31783	1.13166	0.926106	1.68344	1.13166	1.17093	1.12951	1.13166
	11.8333	0.954744	1.33909	1.13888	0.863973	1.72715	1.13888	1.17361	1.1614	1.13888
	12	0.908746	1.31013	1.12396	0.941869	1.74021	1.12396	1.14444	1.14854	1.12396
	12.1667	0.809667	1.37142	1.13116	0.896784	1.8098	1.13116	1.12073	1.12872	1.13116
	12.3333	0.843469	1.49976	1.15941	0.955228	1.95239	1.15941	1.12414	1.18735	1.15941
	12.5	0.815982	1.44836	1.15367	0.941579	1.87086	1.15367	1.10201	1.17299	1.15367
	12.6667	0.776987	1.50259	1.16576	0.923799	1.91045	1.16576	1.09229	1.15946	1.16576
	12.8333	0.798501	1.45146	1.21622	0.990801	1.93037	1.21622	1.16581	1.17645	1.21622
	13	0.76707	1.38582	1.17512	0.998299	1.73721	1.17512	1.13646	1.2399	1.17512
	13.1667	0.788703	1.34358	1.14486	0.928526	1.52431	1.14486	1.10116	1.16068	1.14486
	13.3333	0.673317	1.43858	1.12466	0.972087	1.53476	1.12466	1.10068	1.11531	1.12466
	13.5	0.811189	1.33644	1.14454	0.954609	1.37762	1.14454	1.06677	1.13949	1.14454
	13.6667	0.744166	1.42044	1.16184	0.91663	1.68136	1.16184	1.0367	1.15662	1.16184
	13.8333	0.708011	1.38252	1.16172	0.90239	1.51672	1.16172	1.11512	1.19019	1.16172
	14	0.711407	1.37735	1.14228	0.907784	1.5887	1.14228	1.11301	1.12133	1.14228
	14.1667	0.689549	1.33954	1.08506	0.896792	1.45041	1.08506	1.11425	1.07759	1.08506
	14.3333	0.66151	1.31438	1.09686	0.89157	1.49084	1.09686	1.17131	1.06182	1.09686
	14.5	0.628736	1.34705	1.08363	0.897846	1.4929	1.08363	1.21905	1.0837	1.08363
	14.6667	0.696032	1.36919	1.10077	0.858129	1.4965	1.10077	1.28119	1.11241	1.10077
	14.8333	0.715397	1.47256	1.15429	0.910242	1.68395	1.15429	1.32329	1.15066	1.15429
	15	0.602906	1.46038	1.12226	0.943544	1.61029	1.12226	1.33356	1.05425	1.12226
	15.1667	0.551986	1.48295	1.09626	0.990586	1.46322	1.09626	1.30194	1.03309	1.09626
	15.3333	0.602604	1.505	1.11733	0.971596	1.46455	1.11733	1.33906	1.03217	1.11733
	15.5	0.679593	1.50402	1.12692	0.989604	1.41077	1.12692	1.32209	0.979304	1.12692
	15.6667	0.602749	1.5753	1.12543	1.01442	1.34856	1.12543	1.35004	1.04673	1.12543
	15.8333	0.598137	1.63441	1.13723	1.02449	1.36601	1.13723	1.33648	1.05834	1.13723
	16	0.647237	1.61841	1.15954	1.06114	1.41077	1.15954	1.36304	1.04649	1.15954
	16.1667	0.533953	1.58724	1.13594	1.09472	1.4118	1.13594	1.39739	1.01657	1.13594
	16.3333	0.593812	1.58741	1.14792	1.13186	1.36881	1.14792	1.37229	1.04349	1.14792
	16.5	0.556266	1.64458	1.10775	1.16635	1.31335	1.10775	1.32577	0.944058	1.10775
	16.6667	0.488568	1.65415	1.10925	1.17727	1.27716	1.10925	1.52103	0.93248	1.10925
	16.8333	0.531362	1.6238	1.09384	1.14947	1.25628	1.09384	1.45592	0.943407	1.09384
	17	0.47911	1.65432	1.06959	1.15268	1.26953	1.06959	1.41013	0.940783	1.06959
	17.1667	0.524836	1.65494	1.10236	1.12014	1.29527	1.10236	1.41938	0.904801	1.10236
	17.3333	0.511827	1.63547	1.09196	1.0909	1.31713	1.09196	1.36536	0.887826	1.09196
	17.5	0.556436	1.61291	1.08782	1.05788	1.37425	1.08782	1.35021	0.845406	1.08782
	17.6667	0.540021	1.60671	1.08441	1.07643	1.22006	1.08441	1.40207	0.782592	1.08441
	17.8333	0.511393	1.62185	1.07499	1.07642	1.18063	1.07499	1.32027	0.831104	1.07499
	18	0.467115	1.73397	1.1143	1.17472	1.26487	1.1143	1.36337	0.896209	1.1143
	18.1667	0.460021	1.79177	1.10036	1.15031	1.24057	1.10036	1.35928	0.880625	1.10036
	18.3333	0.426103	1.71521	1.09538	1.16798	1.22706	1.09538	1.35262	0.913564	1.09538
	18.5	0.403836	1.6861	1.10002	1.23556	1.16455	1.10002	1.38894	0.883887	1.10002
	18.6667	0.385839	1.69964	1.0837	1.24953	1.19763	1.0837	1.34245	0.884155	1.0837
	18.8333	0.459659	1.66605	1.05309	1.24275	1.06508	1.05309	1.25022	0.885482	1.05309
	19	0.433558	1.68112	1.05581	1.28681	1.03212	1.05581	1.29971	0.931951	1.05581
	19.1667	0.452948	1.72785	1.06624	1.41281	0.963424	1.06624	1.3431	0.915645	1.06624
	19.3333	0.420398	1.68739	1.04029	1.3533	1.00711	1.04029	1.29814	0.896066	1.04029
	19.5	0.453238	1.72874	1.07877	1.38441	1.03247	1.07877	1.2826	1.00658	1.07877
	19.6667	0.446523	1.73549	1.06168	1.44292	0.949522	1.06168	1.30761	0.957075	1.06168
	19.8333	0.425927	1.76232	1.03228	1.40682	0.937229	1.03228	1.24189	0.905464	1.03228
	20	0.369815	1.76456	1.0022	1.3845	0.921107	1.0022	1.18826	0.879257	1.0022
	20.1667	0.389124	1.76523	1.01663	1.4043	0.926862	1.01663	1.27062	0.866647	1.01663
	20.3333	0.376966	1.77327	1.02682	1.40796	1.01319	1.02682	1.22504	0.834834	1.02682
	20.5	0.363697	1.72112	0.997577	1.38039	0.966192	0.997577	1.21551	0.796154	0.997577
	20.6667	0.414542	1.71707	1.01306	1.33412	0.920777	1.01306	1.3436	0.776479	1.01306
	20.8333	0.356026	1.6467	0.996702	1.29531	1.04268	0.996702	1.31408	0.748544	0.996702
	21	0.365928	1.63047	0.971697	1.20048	0.932577	0.971697	1.20673	0.767226	0.971697
	21.1667	0.338912	1.63509	0.992909	1.2174	0.992256	0.992909	1.22581	0.795073	0.992909
	21.3333	0.366036	1.61383	0.981385	1.24919	0.92721	0.981385	1.21377	0.815814	0.981385
	21.5	0.406124	1.64421	0.997147	1.2637	0.864365	0.997147	1.19543	0.788947	0.997147
	21.6667	0.356741	1.61666	0.976767	1.27469	0.840803	0.976767	1.18077	0.790273	0.976767
	21.8333	0.400525	1.63712	0.982256	1.25007	0.873129	0.982256	1.22607	0.808798	0.982256
	22	0.363127	1.61799	0.98044	1.26263	0.817649	0.98044	1.19731	0.798127	0.98044
	22.1667	0.363776	1.62007	0.96659	1.28715	0.79094	0.96659	1.18339	0.778469	0.96659
	22.3333	0.46542	1.71579	0.99358	1.35995	0.774766	0.99358	1.17554	0.862281	0.99358
	22.5	0.451154	1.69118	0.95386	1.26476	0.783807	0.95386	1.14324	0.807639	0.95386
	22.6667	0.463032	1.67685	0.949222	1.3388	0.697118	0.949222	1.16713	0.799474	0.949222
	22.8333	0.425112	1.69954	0.925642	1.30724	0.691131	0.925642	1.08176	0.798886	0.925642
	23	0.390953	1.58803	0.869989	1.23332	0.600679	0.869989	1.00512	0.753627	0.869989
	23.1667	0.400521	1.57211	0.868178	1.32256	0.602519	0.868178	1.00648	0.792244	0.868178
	23.3333	0.376936	1.56917	0.848451	1.37444	0.594444	0.848451	0.935929	0.830041	0.848451
	23.5	0.407997	1.53882	0.839151	1.32222	0.606721	0.839151	0.968317	0.821773	0.839151
	23.6667	0.38246	1.49469	0.828074	1.25912	0.597068	0.828074	0.895848	0.83057	0.828074
	23.8333	0.362515	1.51532	0.834578	1.24229	0.615614	0.834578	0.896168	0.925245	0.834578
	24	0.323212	1.49131	0.8128	1.11955	0.650788	0.8128	0.833473	0.882646	0.8128
	24.1667	0.313674	1.39427	0.785519	1.11708	0.644169	0.785519	0.786743	0.867276	0.785519
	24.3333	0.317963	1.37072	0.776988	1.13507	0.635437	0.776988	0.780396	0.909078	0.776988
	24.5	0.349255	1.36937	0.779302	1.11381	0.668552	0.779302	0.778279	0.897496	0.779302
	24.6667	0.368361	1.34241	0.769249	1.06903	0.67698	0.769249	0.717791	0.884171	0.769249
	24.8333	0.319353	1.25862	0.702574	0.922922	0.636183	0.702574	0.587667	0.796242	0.702574
	25	0.480521	1.34179	0.822965	1.03663	0.713449	0.822965	0.70137	0.968618	0.822965
	25.1667	0.652288	1.43302	0.913054	1.14887	0.91031	0.913054	0.745265	1.08517	0.913054
	25.3333	0.588504	1.35574	0.874653	1.15167	0.796471	0.874653	0.762456	1.02483	0.874653
	25.5	0.560037	1.3529	0.861839	1.10698	0.794549	0.861839	0.718348	0.959258	0.861839
	25.6667	0.462812	1.29578	0.817057	1.09906	0.750908	0.817057	0.704303	0.97561	0.817057
	25.8333	0.385832	1.24541	0.745258	1.04641	0.661243	0.745258	0.61374	0.850842	0.745258
	26	0.327888	1.24089	0.706562	1.03201	0.642277	0.706562	0.565506	0.861432	0.706562
	26.1667	0.324162	1.1965	0.664654	0.988382	0.563333	0.664654	0.476382	0.861487	0.664654
	26.3333	0.275254	1.16878	0.620695	0.968572	0.491075	0.620695	0.431688	0.840598	0.620695
	26.5	0.286808	1.0883	0.59617	0.959126	0.467255	0.59617	0.400026	0.848446	0.59617
	26.6667	0.275696	1.04695	0.568879	0.949279	0.437992	0.568879	0.325142	0.848896	0.568879
	26.8333	0.271263	0.934815	0.530834	0.820488	0.399918	0.530834	0.35585	0.78079	0.530834
	27	0.241298	0.999586	0.534095	0.901741	0.42555	0.534095	0.318898	0.759896	0.534095
	27.1667	0.246219	0.9385	0.512014	0.838495	0.402609	0.512014	0.292787	0.732709	0.512014
	27.3333	0.27096	0.914262	0.508532	0.846936	0.399322	0.508532	0.335071	0.736966	0.508532
	27.5	0.270681	0.933254	0.52438	0.887058	0.368753	0.52438	0.330287	0.764603	0.52438
	27.6667	0.252061	0.899285	0.524402	0.8437	0.472808	0.524402	0.328647	0.790979	0.524402
	27.8333	0.300627	0.913372	0.538915	0.906606	0.391818	0.538915	0.334086	0.784119	0.538915
	28	0.342448	1.00041	0.578696	0.943761	0.446191	0.578696	0.370025	0.849477	0.578696
	28.1667	0.372191	0.935855	0.581579	0.920928	0.488833	0.581579	0.345092	0.873633	0.581579
	28.3333	0.384442	0.893962	0.581556	0.904331	0.515616	0.581556	0.374856	0.847574	0.581556
	28.5	0.436776	0.926896	0.611015	0.899181	0.507688	0.611015	0.367869	0.895261	0.611015
	28.6667	0.454167	0.897666	0.622113	0.889804	0.54161	0.622113	0.362177	0.941005	0.622113
	28.8333	0.432414	0.947107	0.614654	0.89697	0.531917	0.614654	0.37112	0.945062	0.614654
	29	0.438335	0.895315	0.598397	0.88106	0.509752	0.598397	0.392488	0.900552	0.598397
	29.1667	0.442528	0.884325	0.598797	0.894622	0.47718	0.598797	0.396704	0.925372	0.598797
	29.3333	0.415742	0.876898	0.585019	0.925293	0.45564	0.585019	0.402663	0.957464	0.585019
	29.5	0.478796	0.866419	0.590561	0.942323	0.442583	0.590561	0.406047	0.941658	0.590561
	29.6667	0.436913	0.839133	0.583873	0.971487	0.422241	0.583873	0.381874	0.969722	0.583873
	29.8333	0.406254	0.852619	0.570134	0.98644	0.438141	0.570134	0.334065	0.941918	0.570134
	30	0.404645	0.808829	0.567195	0.997643	0.398167	0.567195	0.329236	0.944475	0.567195
	30.1667	0.427563	0.768181	0.563971	1.01325	0.421119	0.563971	0.302114	0.925427	0.563971
	30.3333	0.366989	0.759381	0.550563	0.958067	0.404115	0.550563	0.298007	0.959803	0.550563
	30.5	0.37506	0.725802	0.536601	0.877068	0.41251	0.536601	0.298186	0.902247	0.536601
	30.6667	0.424144	0.688717	0.523165	0.879815	0.357724	0.523165	0.295467	0.854393	0.523165
	30.8333	0.366793	0.685469	0.51801	0.838564	0.376631	0.51801	0.307313	0.807109	0.51801
	31	0.396114	0.729913	0.530437	0.911157	0.397318	0.530437	0.317958	0.852159	0.530437
	31.1667	0.376366	0.733365	0.526156	0.85583	0.424974	0.526156	0.326694	0.846483	0.526156
	31.3333	0.380136	0.724706	0.538855	0.851602	0.419381	0.538855	0.350815	0.8057	0.538855
	31.5	0.366281	0.716572	0.525086	0.87394	0.375905	0.525086	0.32806	0.789008	0.525086
	31.6667	0.351757	0.715889	0.505204	0.802112	0.389738	0.505204	0.306354	0.77045	0.505204
	31.8333	0.323499	0.717952	0.513318	0.816191	0.43321	0.513318	0.351466	0.824773	0.513318
	32	0.436255	0.748453	0.542461	0.821835	0.46752	0.542461	0.332469	0.881298	0.542461
	32.1667	0.399187	0.699302	0.518852	0.745796	0.484175	0.518852	0.31815	0.838009	0.518852
	32.3333	0.427523	0.700961	0.532607	0.795246	0.514367	0.532607	0.319954	0.840413	0.532607
	32.5	0.341104	0.701194	0.528723	0.921381	0.490945	0.528723	0.303943	0.915803	0.528723
	32.6667	0.319222	0.700419	0.529209	0.948165	0.440877	0.529209	0.313936	0.898739	0.529209
	32.8333	0.342629	0.683085	0.529405	0.924103	0.456092	0.529405	0.331113	0.938811	0.529405
	33	0.318624	0.713791	0.533604	0.925467	0.48577	0.533604	0.30957	0.926769	0.533604
	33.1667	0.333052	0.721447	0.525146	0.887835	0.4208	0.525146	0.298417	0.8977	0.525146
	33.3333	0.331802	0.726962	0.537908	0.936066	0.46275	0.537908	0.296028	0.933233	0.537908
	33.5	0.323047	0.754187	0.54329	0.965569	0.454111	0.54329	0.33925	0.948431	0.54329
	33.6667	0.3709	0.755974	0.54915	0.93142	0.4391	0.54915	0.335356	0.880323	0.54915
	33.8333	0.35673	0.782656	0.569062	0.890238	0.463804	0.569062	0.323619	0.900952	0.569062
	34	0.343758	0.773952	0.573219	0.900379	0.467251	0.573219	0.363978	0.814718	0.573219
	34.1667	0.353643	0.792962	0.561399	0.843927	0.473095	0.561399	0.328096	0.835057	0.561399
	34.3333	0.335053	0.791604	0.571708	0.859909	0.463342	0.571708	0.32866	0.7898	0.571708
	34.5	0.367405	0.783877	0.576581	0.838081	0.494484	0.576581	0.339582	0.8393	0.576581
	34.6667	0.38141	0.736666	0.575512	0.838562	0.483127	0.575512	0.326987	0.839022	0.575512
	34.8333	0.438816	0.759924	0.595544	0.799893	0.5504	0.595544	0.33629	0.855757	0.595544
	35	0.472121	0.721518	0.606934	0.767877	0.556628	0.606934	0.316966	0.889099	0.606934
	35.1667	0.433814	0.753353	0.600971	0.775491	0.53863	0.600971	0.32503	0.884486	0.600971
	35.3333	0.469401	0.699723	0.597349	0.779142	0.547166	0.597349	0.33784	0.864672	0.597349
	35.5	0.489799	0.78117	0.621673	0.823293	0.560612	0.621673	0.315127	0.947167	0.621673
	35.6667	0.510352	0.811177	0.630378	0.844455	0.560382	0.630378	0.326213	1.07223	0.630378
	35.8333	0.479415	0.812043	0.635665	0.860991	0.573805	0.635665	0.37478	0.979344	0.635665
	36	0.508069	0.823534	0.654104	0.877196	0.539168	0.654104	0.371246	0.996968	0.654104
	36.1667	0.449975	0.810994	0.637732	0.851265	0.593495	0.637732	0.38982	0.988108	0.637732
	36.3333	0.483191	0.822657	0.643768	0.8606	0.561244	0.643768	0.397988	1.01868	0.643768
	36.5	0.566491	0.846864	0.674644	0.833189	0.634479	0.674644	0.406136	1.22424	0.674644
	36.6667	0.568267	0.794531	0.665519	0.804798	0.598465	0.665519	0.43141	1.20093	0.665519
	36.8333	0.590694	0.828983	0.655164	0.832297	0.593165	0.655164	0.382562	1.19492	0.655164
	37	0.625698	0.831256	0.654877	0.797324	0.562147	0.654877	0.399662	1.08901	0.654877
	37.1667	0.611271	0.842437	0.658041	0.790906	0.613459	0.658041	0.392792	1.12564	0.658041
	37.3333	0.631569	0.843481	0.666949	0.796724	0.569895	0.666949	0.348667	1.08288	0.666949
	37.5	0.617135	0.808499	0.66667	0.804508	0.584492	0.66667	0.366266	1.08843	0.66667
	37.6667	0.632215	0.835869	0.699522	0.764203	0.596094	0.699522	0.403285	1.02288	0.699522
	37.8333	0.610374	0.849651	0.72203	0.78096	0.570715	0.72203	0.421937	1.12492	0.72203
	38	0.661114	0.850005	0.743642	0.819466	0.604295	0.743642	0.450952	1.16006	0.743642
	38.1667	0.61312	0.85213	0.721042	0.840821	0.61344	0.721042	0.448261	1.08751	0.721042
	38.3333	0.620883	0.869847	0.734382	0.896766	0.624969	0.734382	0.48872	1.1383	0.734382
	38.5	0.642449	0.789173	0.734295	0.904844	0.680011	0.734295	0.490183	1.18856	0.734295
	38.6667	0.642152	0.783588	0.747327	0.940743	0.753921	0.747327	0.540783	1.17635	0.747327
	38.8333	0.643785	0.819606	0.770742	0.973818	0.812261	0.770742	0.60352	1.16418	0.770742
	39	0.613667	0.826435	0.780837	0.926822	0.83076	0.780837	0.598995	1.09702	0.780837
	39.1667	0.656308	0.778365	0.802215	0.862114	0.902393	0.802215	0.631688	1.10061	0.802215
	39.3333	0.666946	0.80274	0.820922	0.896134	0.883768	0.820922	0.668442	1.12167	0.820922
	39.5	0.726853	0.813013	0.822162	0.839389	0.838151	0.822162	0.639078	1.0213	0.822162
	39.6667	0.679832	0.815549	0.814794	0.851787	0.820501	0.814794	0.602307	1.06326	0.814794
	39.8333	0.614943	0.817752	0.782455	0.787921	0.770626	0.782455	0.59894	1.00673	0.782455
	40	0.634515	0.835743	0.78528	0.801567	0.759366	0.78528	0.56799	0.994479	0.78528
	40.1667	0.606199	0.855522	0.787252	0.82927	0.753161	0.787252	0.542107	1.02988	0.787252
	40.3333	0.699458	0.778667	0.773808	0.84362	0.719973	0.773808	0.55738	1.05035	0.773808
	40.5	0.692947	0.817907	0.774238	0.856068	0.769798	0.774238	0.559686	1.06286	0.774238
	40.6667	0.71679	0.82435	0.783165	0.833999	0.763633	0.783165	0.573596	1.03291	0.783165
	40.8333	0.692006	0.866804	0.783059	0.851176	0.774142	0.783059	0.560831	1.12078	0.783059
	41	0.772826	0.924173	0.838184	0.934889	0.846306	0.838184	0.563128	1.21442	0.838184
	41.1667	0.808945	0.872192	0.838764	0.977671	0.849869	0.838764	0.593807	1.1458	0.838764
	41.3333	0.834521	0.835064	0.839043	0.930729	0.897096	0.839043	0.532813	1.13442	0.839043
	41.5	0.775211	0.906115	0.839423	0.966917	0.902058	0.839423	0.543713	1.14337	0.839423
	41.6667	0.785852	0.863695	0.869638	1.00624	0.937603	0.869638	0.597454	1.17944	0.869638
	41.8333	0.83205	0.904547	0.873189	1.00442	0.963486	0.873189	0.595363	1.11658	0.873189
	42	0.836534	0.897376	0.881874	1.00446	0.965288	0.881874	0.588001	1.13488	0.881874
	42.1667	0.914266	0.932531	0.891354	0.947575	0.923177	0.891354	0.595652	1.21202	0.891354
	42.3333	0.834853	0.903806	0.863384	0.974179	0.823459	0.863384	0.642007	1.13448	0.863384
	42.5	0.906803	0.883709	0.896142	0.934464	0.838316	0.896142	0.698568	1.18001	0.896142

## Sheet: D
Figure 3D
	principal component 1	duration (hr) raw	duration (hr) denoised
	-0.489749	16.8347	17.543
	0.0328127	23.1243	23.2091
	-0.493684	16.8471	16.9543
	-0.174131	22.606	22.467
	-0.908976	19.3311	19.0134
	-0.922765	19.3333	18.9757
	-0.17543	18.9798	19.5649
	-1.8865	13.2578	13.2869
	-0.27484	19.0284	19.8609
	-0.284969	20.9082	22.7818
	-0.495359	31.913	19.169
	-0.323118	21.002	22.9846
	-0.155452	22.579	22.585
	-0.493356	19.2525	19.2299
	-1.89592	13.2419	13.4593
	-1.27122	14.0903	15.3546
	0.726089	28.0603	26.605
	-1.25135	13.2204	14.9008
	1.10601	27.6833	26.3537
	0.244936	25.2572	25.0283
	0.244936	25.2572	25.0283
	-1.07548
	-0.8722
	0.427635	20.9792	22.2033
	-2.00956		13.2489
	1.09363	24.7461	24.4891
	1.40557	22.2506	23.6879
	-1.0408	18.6483	18.5792
	0.669316	22.8026	24.082
	1.15797	24.7492	24.534
	0.526139	22.5021	23.2473
	0.402326	23.3798	23.4929
	1.48416	22.1672	23.5569
	0.253563	23.9196	23.6482
	0.680466	23.0977	24.2176
	-1.12182	25.0939	23.4543
	-1.39266	20.914	23.4929
	-1.14061	25.2413	23.5563
	-0.270071	25.6671	24.3407
	0.25072	23.9921	23.6452
	-0.564664	17.5957	18.2053
	-0.233991	25.6645	24.4522
	-0.198657	19.6943	20.3456
	-0.807207	19.9664	19.2122
	-0.303929
	-0.124775	25.8095	23.5357
	-0.19516	19.6976	20.1554
	-0.304836
	-0.43515	25.6025	24.2761
	0.434445	24.4505	25.0871
	-0.432226	25.5869	24.1578
	-0.683471	23.2571	23.333
	-0.316511	24.3081	24.2057
	-0.670858	23.2565	23.3321
	-1.45341	23.9099	23.6957
	-0.694784	22.0315	23.7911
	0.654421	25.785	25.4313
	0.695267	25.0802	25.3809
	0.441677	24.6365	24.5214
	-0.316511	24.3081	24.1384
	-0.0722329	24.2194	24.6498
	-0.259806	24.0274	23.836
	-1.42939	23.8608	23.6576
	0.579815	26.4867	25.9592
	0.364262	23.5564	24.5091
	-0.652454	9.96659	18.3813
	0.66506	26.1175	25.5593
	-0.110244	24.7593	24.6569
	0.744487	26.0049	25.5231
	0.460516	27.9009	25.8615
	0.281391	25.9976	24.4652
	0.546506	26.5146	25.9966
	0.543887	24.5938	22.8865
	0.823941	22.8075	22.8209
	0.905358	25.4057	25.578
	0.906523	25.2633	25.6465
	0.973118	25.1762	25.4795
	0.993461	25.1739	25.4953
	1.40144	26.1913	25.9162
	1.39582	26.2022	25.8721
	1.43641	26.291	25.5693
	1.43641	26.291	25.566
	-0.59549
	-0.618621	38.7423
	-0.372579	13.0947	23.1222
	-0.268014	42	22.9613
	0.103758	23.6328	23.7344
	-0.190258		20.553
	-0.23249	25.9149	23.8505
	0.200048	22.3336	23.3108
	-0.367607	14.8371	23.0164
	0.103758	23.6328	23.7344
	-0.153724	35.8424	23.1786
	0.317072	41.9474	23.618
	-0.213334	21.3419	23.8347
	0.336479	27.7426	23.7485
	-0.132984	12.0628	24.4864
	1.49685	24.588	23.9269
	1.50714	24.9364	24.2223
	1.42956	26.0069	24.4037
	1.32698	26.7903	24.532
	1.28282	26.6127	27.458
	1.18305	26.6574	27.0823
	2.02944	26.6649	26.1307
	1.97717	25.6281	26.0936
	2.00849	25.3446	26.17
	1.43517	25.7454	24.4054
	1.9776	25.6485	25.9714
	0.1642	22.992	23.323
	1.09782	26.8207	27.7973
	0.862675	25.6348	25.6709
	0.399526	23.9897	24.5989
	-0.635264	23.5682	23.7626
	1.41693	28.1696	27.154
	0.592701	26.1767	25.2634
	1.40951	28.1892	27.1769
	0.706017	26.5505	26.1454
	0.595513	25.9736	25.784
	1.77246	24.0776	21.6589
	-0.739608	23.5156	23.6277
	0.162293	22.9921	23.041
	0.239506	16.3587	16.7523
	-0.724654	23.5104	23.6216
	1.77317	21.9802	20.9548
	0.113715	18.7811	24.1976
	-1.39337
	0.142155	23.0368	23.689
	0.144095	23.0411	23.4996
	0.0916418	19.948	24.7597
	1.78101	21.9793	20.7933
	-1.29623	22.9256	23.1026
	-1.38705
	-1.29454	22.9268	23.1
	-1.69205	23.91	20.7917
	-1.14052	22.9209	23.3197
	-0.776342	17.8149	18.5666
	-0.77691	17.8517	18.4996
	-1.56134	16.7856	18.0032
	-1.01542	24.9464	18.3907
	0.488049	28.4909	26.0511
	1.1404	24.1084	25.489
	-0.975241	19.4171	19.1683
	0.883374	25.8789	26.167
	-1.17136	19.4848	19.1138
	0.155469	25.5923	24.792
	-0.629018
	0.985986	25.5744	25.9724
	-1.08097	23.3915	23.4106
	1.75684	26.177	26.0119
	-1.66577	17.2568	18.2376
	-0.0863439	26.2717	24.9218
	-1.66925	17.2877	18.1972
	-0.123981	17.8783	17.6576
	-0.0217996	17.3341	17.7839
	1.68084	25.8959	23.8686
	1.75897	26.3465	26.0722
	0.0857995	17.2546	17.6955
	1.59739	26.0818	26.2355
	-0.128563	26.392	24.9447
	1.5427	23.2801	23.7861
	0.294799	24.0941	24.039
	0.269309	31.0987	24.0165
	1.54286	23.1656	23.7684
	0.163268	28.3938	25.2807
	1.51692	23.4964	23.8268
	1.58341	22.5198	23.3592
	3.6301	26.5387	26.6769
	3.19487	26.0918	26.6187
	0.757904	29.6345	25.0395
	0.528001	22.586	22.9953
	0.475952	22.521	22.6997
	0.484095	22.5272	22.8407
	-1.54968	13.0771	13.6988
	-0.859306	23.311	19.213
	-1.50032	17.9934	18.4496
	-0.8597	23.1114	19.1672
	-1.4997	17.9992	18.4566
	-0.348881	21.3949	22.7279
	-1.75486	25.9489	17.9646
	-1.66643	17.943	17.8703
	-1.67422	17.9895	17.9717
	-1.73625	14.1723	14.7145
	-0.610544	20.3462	21.1552
	-0.583381	20.2997	21.1575
	-1.71984	14.0918	13.7124
	-0.355593	22.9253	23.1262
	-1.72131	14.0551	13.6661
	-1.73729	14.1883	15.2855
	-0.721492	21.6817	22.7151
	0.30895	20.7013	21.8624
	-0.374985	22.9735	22.944
	-1.15745	17.284	17.3476
	-1.4245	12.324	13.0483
	0.115468	29.6915	23.7844
	-1.77863	14.0428	13.6494
	-1.26625	8.15734	15.1208
	-1.39394	12.2981	13.0837
	-1.5241	8.35897	15.9492
	-0.225242	26.8271	23.5892
	-1.49625	8.40597	16.3689
	-0.867092	17.0933	18.3099
	-1.44352	17.8241	17.863
	-1.44394	17.8334	17.9475
	-1.86683	14.4776	14.1624
	-1.82934	14.002	14.2672
	-1.89997	14.3924	14.1171
	-1.84489	13.8624	14.0258
	-1.48641	26.1056	20.8014
	-0.537913	19.5118	20.1323
	1.86702	25.1763	23.8459
	-1.49659	26.1161	21.4238
	-1.37065	21.3322	23.4396
	-0.585493	19.4777	19.5671
	-0.53528	19.514	20.0942
	-0.863862	21.4076	20.4988
	-1.92552	19.0005	20.0087
	-0.62723	22.4056	23.2109
	0.154312	25.0268	24.2068
	-1.69239	15.7051	16.6479
	-1.39385	31.369	20.9236
	-1.64552	20.124	21.369
	1.13897	23.8322	23.6424
	-0.691637	19.605	19.3466
	-0.772689	19.771	20.4385
	-1.28996	12.9511	17.2073
	-2.60747	15.0505	14.4929
	-0.916927	30.4196	24.0177
	-1.15725	12.4775	13.9654
	-0.368323	22.1752	22.5801
	-0.634369	22.3329	23.0922
	-2.65591	15.0467	14.2686
	-0.23116	26.9455	24.8061
	-1.91093	18.3327	19.5202
	1.06757	22.7399	25.5759
	-0.743816	14.3048	14.6388
	0.788382	29.0628	28.7179
	2.01179	22.8218	20.8175
	0.135379	26.1841	24.4267
	-1.03239	26.1361	14.0421
	0.803511	28.8546	28.7682
	1.98972	22.4164	20.8131
	1.01681	28.0328	26.5975
	0.96678	19.5428	20.0292
	0.930219	19.6119	20.32
	0.944999	27.9791	24.9156
	0.988235	30.1499	29.2935
	0.572348	22.8226	23.9722
	1.03827	27.4683	26.4685
	0.983323	19.4409	19.9575
	0.71446	18.7728	19.5343
	1.01719	30.1452	29.4914
	0.71714	18.7401	19.5853
	0.928223	19.4548	20.2294
	0.921517	23.421	24.2338
	1.03719	30.0707	29.4733
	0.991605	16.384	18.7793
	1.00059	23.3004	23.1379
	1.03245	16.0122	18.5879
	-0.0587749	22.6628	21.7277
	0.884183	22.8834	23.7165
	-0.153369	24.2923	23.3096
	-1.5107	17.9041	18.1265
	-2.92211	14.0407	14.9761
	-1.95953	12.9637	15.6665
	-2.59285	11.5013	13.5153
	-2.84426	13.6882	14.8354
	0.149043	24.9844	24.9917
	0.221773	24.9093	24.9682
	-2.6449	11.4337	13.4951
	-2.85809	16.7085	15.8364
	-2.90633	13.6578	14.8443
	0.228157	24.7899	24.9528
	-0.0346632	24.4647	24.295
	-2.84886	13.8094	14.9013
	-0.527508	18.8102	19.9453
	1.45706	26.6815	26.5632
	-0.587538	19.0291	20.5876
	1.32899	26.7224	26.4681
	1.81361	33.4533	32.7732
	1.94629	28.8125	31.3162
	1.81707	33.4661	32.8432
	0.327904	23.5215	23.2702
	0.389285	19.304	22.2293
	1.32477	26.4363	26.1869
	0.998171	28.4817	24.0752
	-1.03554	23.3477	22.1446
	0.500638	24.3481	22.1655
	0.352419	28.8268	26.3888
	-0.374257		23.8464
	-0.452725	28.5845	23.963
	-0.373693	15.0821	16.409
	-0.628697	25.7197	16.5687
	-0.771077	15.0223	16.3589
	-0.651762	15.0023	16.5167
	-1.19612	16.5194	16.3073
	-0.715317	15.0072	16.4581
	-0.736583	15.0194	16.3785
	-1.19233	16.4749	16.2976
	-1.15787	16.354	16.2864
	-1.08121	16.1567	16.2283
	1.02005	25.7731	22.9728
	-0.634886	18.4443	16.4836
	1.33086		23.4599
	-0.916142	15.7249	16.3988
	-0.420165	21.1675	21.1566
	1.18614	21.8691	22.4779
	-0.389876	21.1809	21.3243
	1.11156	21.9832	22.4912
	0.12397	37.3329	25.9169
	-0.639649	24.21	22.2994
	1.66459	26.1495	26.0499
	0.989593	24.3038	24.4846
	-0.328665	24.9554	24.0286
	0.463903	24.5896	24.9147
	-0.206075	22.4465	23.7228
	0.470201	24.5679	24.8863
	1.41722	24.6679	26.3291
	1.36698	24.6838	26.2688
	0.410177	25.7985	25.4946
	-0.87606	8.9021	16.4783
	-0.901293	16.1785	16.4048
	-0.0189908	16.425	16.5938
	-0.896849	16.1747	16.4116
	-0.176344		23.8602
	-0.0765909	16.4205	16.6464
	-0.415726	23.1271	21.964
	0.749818	21.7252	23.0439
	0.952323	23.3778	23.7869
	0.98254	23.4609	24.2617
	0.353307	23.8878	23.8454
	1.33589	23.4901	25.463
	0.349876		23.6702
	1.22286	24.4953	24.603
	3.44787	25.9655	26.47
	0.346418	21.3545	22.9927
	0.931292	23.9095	23.5904
	-0.252163	22.9148	21.9077
	0.919943	27.2294	23.7233
	-0.427499	26.5885	18.601
	0.367288	21.154	22.6289
	0.141892	24.555	24.2744
	0.241659	24.413	24.3251
	0.151448	24.5042	24.2917
	2.41827	33.4921	33.5016
	1.53901	30.8252	30.2456
	1.54611	30.7467	29.9591
	-1.41346	14.0254	13.7551
	3.30003	41.6825	31.575
	1.99481	39.0145	31.7721
	-1.73742	14.9026	13.7272
	-1.73817	14.913	13.7298
	2.2714	35.4772	33.3335
	-1.6183	14.9044	13.3577
	2.25194	34.4264	33.3531
	-0.473036	18.912	19.3717
	-1.40632	14.0178	13.7562
	-0.513254	17.0342	17.0519
	3.85389	36.3264	34.1312
	-0.237731	16.5353	16.6454
	3.21378	35.0154	32.3732
	4.11655	29.1276	33.2149
	-1.57217	13.4936	13.5066
	-1.4587	14.0587	13.8226
	-1.44218	14.0411	13.8305
	-0.504566	16.9711	16.883
	3.73802	33.9524	34.0362
	-0.477263	18.928	19.3818
	2.33525		32.8654
	2.06783	32.658	31.8517

## Sheet: E
Figure 3E
	time (hr)	mean history	history 1	history 2	history 3	history 4	history 5	history 6	history 7	history 8	history 9	history 10	history 11	history 12	history 13	history 14	history 15	history 16	history 17	history 18	history 19	history 20	history 21	history 22	history 23	history 24	history 25	history 26	history 27	history 28	history 29	history 30	history 31	history 32	history 33	history 34	history 35	history 36	history 37	history 38	history 39	history 40	history 41	history 42	history 43	history 44	history 45	history 46	history 47
	0	0.00074455	0.162921	0.0283951	0.106748	-0.0155817	0.0850167	0.0605207	0.120906	-0.166288	0.125238	0.077483	0.271328	0.094458	-0.0396122	0.268893	-0.181341	-0.044603	0.0523999	-0.0717696	0.0447486	-0.00112344	-0.00112344	-0.170905	-0.0965198	0.145158	-0.158395	0.00242419	0.0721287	-0.0407037	-0.0135745	0.00469236	0.188771	0.180584	0.076494	0.0532421	0.00208851	-0.213906	-0.242812	-0.222277	-0.0377088	0.00821923	-0.00428838	-0.0829645	0.0514681	-0.0264908	-0.0267887	-0.098331	0.0666034
	0.166667	-0.00074455	0.187347	-0.0221908	0.127714	-0.0551623	0.0907225	0.0607971	0.149733	-0.174486	0.131055	0.152515	0.251572	0.161599	-0.088018	0.245729	-0.188432	-0.0354114	0.019754	-0.0723542	-0.00846556	-0.0219316	-0.0219316	-0.234511	-0.173275	0.204442	-0.172291	-0.0220757	0.0793275	-0.0649959	-0.0383495	-0.0184372	0.138125	0.129392	0.0834205	-0.00297245	-0.0291391	-0.231706	-0.275458	-0.245217	-0.009821	-0.0564118	-0.0120707	-0.0545869	0.102024	-0.0534822	-0.11496	-0.0386907	0.130051
	0.333333	-0.0176955	0.152114	0.00284745	0.0897923	-0.0440149	0.0926025	0.06611	0.10522	-0.211973	0.100849	0.0276569	0.272091	0.0256217	-0.0673375	0.27034	-0.211428	-0.0636764	0.0397447	-0.110133	0.0344102	0.0221599	0.0221599	-0.221507	-0.170297	0.136215	-0.215442	0.0645629	0.0809356	-0.0735842	0.089202	0.0526043	0.164578	0.158553	0.0839196	-0.0209009	0.0972049	-0.23483	-0.274035	-0.243162	-0.0701958	-0.0662367	-0.0305952	-0.0938783	0.0336853	-0.0591756	-0.129696	-0.0881984	0.0512169
	0.5	-0.0149613	0.139654	-0.035242	0.0774252	-0.0708873	0.0927014	0.0637642	0.0836986	-0.127851	0.0742193	0.00866155	0.235155	-0.000987641	-0.0904058	0.231722	-0.117536	-0.0727514	0.0106543	-0.0831772	-0.0037875	-0.0264162	-0.0264162	-0.263433	-0.231265	0.170326	-0.149151	0.0987137	0.130577	-0.0588978	0.0659477	0.0948243	0.14742	0.140884	0.128632	0.0138754	0.0744814	-0.226779	-0.281142	-0.245329	-0.0655771	-0.057469	-0.0200278	-0.0742137	0.0403953	-0.056702	-0.189464	-0.0569394	0.0549065
	0.666667	0.230852	0.361806	0.015532	0.32872	-0.0153276	0.199682	0.170772	0.213543	0.12394	0.17867	0.135686	0.389652	0.13047	-0.0312324	0.38125	0.132114	0.257559	0.257846	0.225635	0.247869	-0.0439923	-0.0439923	-0.0761806	-0.0277206	0.29214	0.0383503	0.142953	0.27607	0.107075	0.062844	0.159869	0.253079	0.23754	0.280254	0.242557	0.0727564	-0.0796094	-0.142925	-0.111223	0.129624	0.175937	0.195915	0.125193	0.216228	0.115166	0.00290877	0.160284	0.234802
	0.833333	0.87709	0.779358	0.818975	0.789753	0.81108	0.57829	0.600705	0.689075	0.781394	0.74553	0.954226	0.722729	0.95601	0.813873	0.722138	0.791245	0.857699	0.929307	0.79968	0.867483	0.74763	0.74763	0.544782	0.607968	1.01819	0.661911	0.855961	0.97282	0.892621	0.797782	0.849577	0.913076	0.907642	0.96721	0.858775	0.796084	0.477936	0.464182	0.453461	0.838064	0.808233	0.924513	0.850181	0.86631	0.938784	0.646217	0.853746	0.864168
	1	0.891153	0.781797	0.761464	0.784076	0.756353	0.615115	0.626745	0.694014	0.679475	0.718017	1.01257	0.760921	1.01083	0.762768	0.761498	0.658311	0.876035	0.926329	0.773807	0.854051	0.647478	0.647478	0.592853	0.667517	0.992199	0.631116	0.833468	0.904137	0.872751	0.787861	0.830328	1.04117	1.03204	0.899693	0.843468	0.792473	0.476686	0.464856	0.453514	0.904979	0.80325	0.896064	0.923541	0.853593	0.914993	0.674656	0.920409	0.8551
	1.16667	0.848295	0.770865	0.737974	0.791625	0.743221	0.606197	0.617361	0.687064	0.658163	0.70929	0.950227	0.722218	0.940497	0.766366	0.722562	0.633582	0.839242	0.909405	0.745297	0.826345	0.623979	0.623979	0.574587	0.635256	0.938675	0.613987	0.798826	0.896748	0.886496	0.739706	0.798905	1.01859	1.01055	0.896376	0.836692	0.744927	0.499894	0.488581	0.481603	0.867488	0.78989	0.92405	0.904076	0.805839	0.930625	0.671117	0.906627	0.80617
	1.33333	0.816234	0.786371	0.700684	0.800139	0.716798	0.537285	0.544479	0.726404	0.686161	0.723118	0.90448	0.663077	0.898222	0.725821	0.658868	0.673526	0.851506	0.860374	0.77809	0.75448	0.533625	0.533625	0.526892	0.586679	0.989314	0.599335	0.743152	0.932532	0.834999	0.668866	0.753918	1.00342	0.988097	0.943409	0.81889	0.676565	0.465183	0.448001	0.44628	0.838766	0.763999	0.855755	0.858408	0.899834	0.851469	0.672003	0.875375	0.893434
	1.5	0.808183	0.764871	0.785719	0.770642	0.783779	0.596446	0.599266	0.739324	0.729819	0.762526	0.938503	0.702723	0.941642	0.795733	0.703407	0.726242	0.820441	0.862931	0.773373	0.794244	0.678469	0.678469	0.561532	0.638536	0.962223	0.656388	0.68351	0.873427	0.800008	0.626692	0.699241	0.952608	0.935052	0.879243	0.760839	0.631502	0.458051	0.420436	0.422988	0.844393	0.737662	0.818456	0.828061	0.852775	0.821893	0.655756	0.829617	0.852686
	1.66667	0.810865	0.801573	0.724942	0.815179	0.711506	0.582564	0.586627	0.75877	0.718386	0.752607	0.943442	0.700585	0.947404	0.719796	0.69759	0.721312	0.910187	0.918215	0.807006	0.817618	0.574815	0.574815	0.555665	0.648653	0.983383	0.638941	0.678744	0.89173	0.786208	0.612123	0.704741	0.976058	0.965304	0.901275	0.813899	0.619242	0.454429	0.437256	0.429869	0.868478	0.784818	0.814018	0.867468	0.846189	0.797351	0.717075	0.876312	0.850892
	1.83333	0.805541	0.793486	0.758528	0.810515	0.750722	0.604953	0.611501	0.723905	0.713417	0.735737	0.875836	0.730448	0.882989	0.765529	0.727465	0.711536	0.850806	0.935861	0.771244	0.849789	0.676571	0.676571	0.535003	0.622278	0.92247	0.621805	0.714239	0.862927	0.831737	0.721935	0.72832	0.90794	0.894537	0.87181	0.747563	0.725941	0.446018	0.423291	0.419264	0.81288	0.728223	0.853168	0.787665	0.801876	0.846569	0.698845	0.78568	0.803193
	2	0.849903	0.849101	0.764885	0.867109	0.769178	0.708418	0.70947	0.76285	0.686476	0.776631	0.926866	0.78509	0.937257	0.786926	0.777761	0.681194	0.939498	0.930156	0.827615	0.857359	0.677579	0.677579	0.574993	0.657917	0.956167	0.623173	0.774561	0.948909	0.880664	0.738558	0.787426	0.96591	0.956961	0.959728	0.838608	0.73875	0.51615	0.478503	0.487671	0.829413	0.806169	0.907597	0.788979	0.852628	0.90643	0.75175	0.799501	0.847283
	2.16667	0.876491	0.919987	0.833145	0.92861	0.832576	0.72914	0.724929	0.864408	0.701263	0.872351	0.934458	0.842382	0.939357	0.834064	0.836286	0.69196	0.957843	0.920053	0.835554	0.834225	0.664138	0.664138	0.598401	0.686256	1.0313	0.645466	0.807521	1.00337	0.898168	0.774115	0.822098	0.957129	0.941053	1.01651	0.844232	0.773014	0.526152	0.489088	0.495574	0.885497	0.811014	0.926578	0.852	0.929454	0.906926	0.763969	0.869963	0.930987
	2.33333	0.934178	0.939894	0.852474	0.971855	0.842945	0.652113	0.648234	0.950206	0.853953	0.932461	0.958324	0.781796	0.961741	0.836102	0.770244	0.838927	1.02597	0.924424	0.94392	0.862875	0.783345	0.783345	0.664269	0.796018	1.01966	0.803015	0.846767	0.999028	0.888418	0.807844	0.874198	0.868613	0.856659	1.01201	0.898898	0.805331	0.527373	0.501984	0.482219	0.936862	0.871894	0.918125	0.907891	0.967889	0.894761	0.888974	0.932501	0.972746
	2.5	0.88477	0.994501	0.812059	1.01077	0.808303	0.754139	0.73517	0.898548	0.736358	0.895679	0.922545	0.874024	0.918139	0.809504	0.859552	0.719819	0.953715	0.871353	0.895888	0.76676	0.615618	0.615618	0.591097	0.730988	0.985804	0.694795	0.82771	1.00608	0.864973	0.762484	0.848149	0.898916	0.884701	1.01582	0.864797	0.753776	0.500584	0.47068	0.467477	0.942477	0.838117	0.901535	0.920807	0.960319	0.859589	0.891718	0.946099	0.960752
	2.66667	0.898029	0.958997	0.838018	0.985377	0.825224	0.634133	0.631184	0.919006	0.681039	0.910053	0.941551	0.796987	0.924976	0.827658	0.781656	0.668079	0.984747	0.892081	0.884371	0.777371	0.642242	0.642242	0.538016	0.655702	1.08083	0.588974	0.970501	1.13882	0.894998	0.814443	0.993232	1.02234	1.00749	1.1292	0.792941	0.801607	0.440349	0.407621	0.413014	0.993487	0.750137	0.914419	0.980024	0.979735	0.887456	0.775641	1.00214	0.984844
	2.83333	0.977346	1.0175	0.867305	1.02717	0.849377	0.812317	0.795823	0.917869	0.724791	0.914256	1.07792	0.917989	1.06179	0.865196	0.904322	0.701758	0.993529	0.941773	0.915376	0.808858	0.659551	0.659551	0.574147	0.695312	1.11185	0.677082	0.98004	1.12758	0.916577	0.830994	1.00333	1.10718	1.09423	1.1166	0.940203	0.819488	0.506833	0.444238	0.46144	1.12542	0.873297	0.946785	1.10994	1.01415	0.918413	0.837184	1.1181	1.01136
	3	0.987458	0.984435	0.864891	1.00681	0.869851	0.811033	0.808705	0.894806	0.748375	0.899504	1.09673	0.817091	1.07781	0.892915	0.803026	0.743596	1.00357	0.967985	0.938238	0.946053	0.730134	0.730134	0.604376	0.694709	1.11593	0.696703	0.969624	1.13902	0.956429	0.816642	0.998846	1.00199	0.983216	1.13232	0.924876	0.803639	0.591068	0.552489	0.554171	1.10104	0.870578	0.978287	1.11069	1.06644	0.956206	0.830605	1.11957	1.05324
	3.16667	0.986096	0.896016	0.884188	0.939635	0.872892	0.745728	0.763012	0.777638	0.738845	0.823247	1.17377	0.741167	1.16814	0.910408	0.729414	0.736977	0.991678	0.975812	0.905668	0.890824	0.764161	0.764161	0.582006	0.681083	1.12688	0.662773	1.04401	1.18469	0.997539	0.875075	1.07027	1.08932	1.07221	1.16694	0.964538	0.860076	0.539015	0.51	0.513751	1.18753	0.878438	1.01414	1.19596	0.952547	1.01853	0.817635	1.18436	0.954488
	3.33333	1.0248	0.990836	0.927761	1.02566	0.940969	0.72269	0.741586	0.917706	0.768242	0.937151	1.22185	0.776946	1.21778	0.956506	0.764171	0.778334	1.02104	0.967359	0.940598	0.872651	0.710894	0.710894	0.557758	0.674432	1.22241	0.662318	1.03541	1.16906	1.04482	0.898229	1.0488	1.11502	1.09403	1.15568	0.971462	0.88639	0.487152	0.467566	0.45786	1.23853	0.894382	1.05817	1.24816	1.1136	1.0493	0.827641	1.25045	1.11316
	3.5	1.06188	1.06371	1.04799	1.09557	1.03505	0.804357	0.804589	1.03463	0.784163	1.05169	1.20487	0.883092	1.19341	1.06896	0.866964	0.769004	1.05505	1.02039	0.974785	0.951261	0.920197	0.920197	0.541052	0.678543	1.27657	0.692324	1.15669	1.2089	1.08961	1.03595	1.17139	1.18135	1.16625	1.18886	1.01042	1.03317	0.502029	0.439321	0.460167	1.31394	0.929036	1.10528	1.3253	1.13176	1.09376	0.870542	1.30667	1.13746
	3.66667	1.04929	1.00747	1.03383	1.03479	1.05513	0.814478	0.817472	0.994162	0.857081	1.01258	1.28825	0.826135	1.28152	1.07924	0.816296	0.866806	1.06726	1.00065	0.987134	0.913115	0.832528	0.832528	0.551653	0.682889	1.29035	0.760296	1.17224	1.21429	1.13701	1.0009	1.18364	1.07715	1.05817	1.19081	0.930964	0.991958	0.519294	0.464244	0.481005	1.3817	0.874227	1.11657	1.3917	1.15688	1.12763	0.848681	1.38821	1.16468
	3.83333	1.07063	1.02027	1.04224	1.04553	1.05207	0.848435	0.85112	1.00139	0.853534	1.02922	1.23443	0.847794	1.21812	1.07025	0.831991	0.866599	1.10954	0.911067	1.00216	0.815906	0.794027	0.794027	0.52476	0.623581	1.32885	0.743731	1.27617	1.28436	1.15051	1.1027	1.26795	1.12431	1.09744	1.25525	0.930271	1.08987	0.600694	0.538574	0.566556	1.38628	0.842336	1.14861	1.40201	1.1381	1.16017	0.807323	1.39238	1.14224
	4	1.092	0.990464	1.13544	1.00974	1.13229	0.824408	0.838944	0.995566	0.852868	1.0383	1.20216	0.859885	1.18868	1.15537	0.849282	0.889921	1.09066	0.884352	0.992878	0.843073	0.824707	0.824707	0.567929	0.679108	1.33643	0.73495	1.53207	1.35248	1.15622	1.33934	1.51361	1.1258	1.09697	1.31991	1.00756	1.327	0.576931	0.548969	0.556381	1.47042	0.924006	1.12872	1.49034	1.1464	1.1629	0.829724	1.46	1.13853
	4.16667	1.07485	0.988862	1.06342	1.003	1.09456	0.861664	0.875302	0.985476	0.902549	1.01044	1.24597	0.850553	1.23115	1.1152	0.835734	0.908682	1.17763	0.832703	1.03739	0.770102	0.777008	0.777008	0.574777	0.675907	1.35789	0.794978	1.36537	1.30011	1.21072	1.1889	1.366	1.10271	1.07872	1.27147	0.912245	1.17195	0.613861	0.561447	0.585849	1.45945	0.837858	1.17063	1.49678	1.1572	1.21546	0.817948	1.48868	1.15449
	4.33333	1.06003	0.984975	1.0543	1.00467	1.09004	0.8474	0.864318	1.02134	0.966908	1.03002	1.21002	0.846798	1.19207	1.12106	0.8351	0.964852	1.19503	0.871503	1.06155	0.813575	0.828647	0.828647	0.581867	0.696208	1.28933	0.845017	1.19239	1.2389	1.20874	1.06208	1.19097	1.13719	1.11525	1.22052	0.91429	1.04877	0.609253	0.568644	0.586435	1.44142	0.846058	1.18204	1.48267	1.13284	1.22172	0.824099	1.4795	1.13722
	4.5	1.09114	0.996852	0.956636	1.01	0.939533	0.794428	0.809821	1.00858	0.959409	0.988536	1.26067	0.826806	1.25003	0.944213	0.810194	0.992452	1.22946	0.932334	1.09066	0.943091	0.717268	0.717268	0.550337	0.645357	1.27679	0.795757	1.26466	1.21948	1.05046	1.07934	1.26891	1.07076	1.04038	1.19209	0.898294	1.06903	0.585164	0.543058	0.557117	1.54555	0.831722	1.05605	1.59019	1.14951	1.06525	0.781049	1.58742	1.14833
	4.66667	1.10211	1.02695	1.07819	1.04051	1.12236	0.865548	0.872375	1.00862	0.870731	1.03176	1.29164	0.886797	1.28573	1.14196	0.869896	0.864481	1.18167	0.857751	1.0409	0.796666	0.717418	0.717418	0.608161	0.686103	1.26624	0.773674	1.39188	1.22872	1.23275	1.2103	1.37385	1.03516	1.0098	1.20009	0.901626	1.19355	0.663159	0.600375	0.628284	1.55691	0.842343	1.20082	1.58133	1.19048	1.25317	0.796715	1.58024	1.18481
	4.83333	1.11902	1.04656	1.01473	1.03413	1.03993	0.959929	0.962192	1.04163	0.911148	1.02998	1.216	0.947922	1.20096	1.06441	0.929666	0.919265	1.23065	0.849175	1.06328	0.830929	0.729687	0.729687	0.59268	0.671287	1.32451	0.8054	1.14192	1.20869	1.15182	0.936286	1.16437	1.05241	1.02795	1.18906	0.938527	0.92165	0.708799	0.646462	0.680791	1.50977	0.872351	1.1245	1.60242	1.21895	1.17197	0.818853	1.59041	1.19265
	5	1.07022	0.964758	0.982357	1.01367	1.0609	0.739129	0.769075	1.02607	0.995274	1.01643	1.16372	0.740512	1.14087	1.09006	0.724445	1.00841	1.21492	0.829998	1.09343	0.743006	0.708406	0.708406	0.633863	0.726267	1.16142	0.832871	1.06446	1.14222	1.2365	0.882147	1.08286	1.01723	0.982224	1.12075	0.915891	0.864499	0.66706	0.638988	0.638952	1.38168	0.863656	1.1912	1.44812	1.14352	1.23759	0.861541	1.46924	1.12309
	5.16667	1.07639	0.966642	0.955387	0.99053	0.998605	0.78713	0.806531	0.967342	0.885923	0.96164	1.11272	0.804143	1.08527	1.02182	0.790053	0.886269	1.14692	0.796008	1.02439	0.763662	0.706067	0.706067	0.631481	0.718359	1.21793	0.796529	1.04342	1.13558	1.1341	0.866422	1.06079	1.03523	1.00229	1.11532	0.874665	0.852705	0.631902	0.600866	0.606032	1.33727	0.826009	1.10715	1.39336	1.14506	1.15504	0.842291	1.40564	1.11194
	5.33333	1.05908	1.01111	0.99466	1.05337	1.04098	0.774313	0.791926	1.06843	0.967876	1.04224	1.08833	0.757245	1.06801	1.05615	0.741241	0.945909	1.14092	0.804256	1.06054	0.749746	0.650405	0.650405	0.729482	0.797307	1.29869	0.889375	1.06829	1.15528	1.14804	0.864826	1.08159	1.1117	1.09138	1.13672	0.861011	0.855985	0.765648	0.763004	0.762361	1.25439	0.824459	1.13077	1.30685	1.21395	1.16163	0.91658	1.33404	1.19119
	5.5	1.03033	1.09405	0.98935	1.11167	1.01689	0.817243	0.8303	1.13702	0.994659	1.10151	1.12927	0.902109	1.08813	1.02275	0.88947	0.987092	1.08514	0.838011	1.0473	0.779816	0.647404	0.647404	0.67128	0.763904	1.26777	0.883903	1.03243	1.13081	1.1233	0.81176	1.05394	1.06774	1.04859	1.107	0.870435	0.804663	0.632223	0.609359	0.613346	1.20557	0.830999	1.1223	1.25677	1.21966	1.11194	0.866839	1.27173	1.20209
	5.66667	1.00528	1.0144	0.948991	1.01647	0.962753	0.856583	0.865764	1.02576	0.927312	1.00056	1.12634	0.868169	1.10331	0.966522	0.856136	0.906664	1.05207	0.769104	1.00048	0.725747	0.671839	0.671839	0.722928	0.795196	1.2728	0.867333	1.04839	1.13979	1.02462	0.841343	1.07143	1.03835	1.02337	1.12191	0.892825	0.831957	0.746057	0.744597	0.751881	1.1849	0.841611	1.00592	1.24779	1.18272	1.00608	0.897764	1.26968	1.1607
	5.83333	1.05521	0.996251	0.947711	1.00562	0.939349	0.879724	0.887569	1.01924	0.882372	0.979484	1.10284	0.846773	1.06596	0.947476	0.83872	0.8649	1.04449	0.902006	0.990985	0.828565	0.751363	0.751363	0.748813	0.770722	1.26607	0.808358	0.997902	1.16053	0.965569	0.813581	1.02913	1.05394	1.03817	1.14771	0.939489	0.804766	0.815297	0.789892	0.81695	1.07851	0.906809	0.955426	1.11828	1.18866	0.953969	0.873621	1.14754	1.1508
	6	1.04777	1.04241	0.923613	1.07525	0.946661	0.868266	0.872937	1.0416	0.938382	1.00436	1.01346	0.898707	0.975394	0.952998	0.891154	0.902218	1.0298	0.905549	1.01165	0.848847	0.727548	0.727548	0.818609	0.863456	1.2017	0.913055	1.05282	1.17887	1.08987	0.86026	1.07826	1.07596	1.0566	1.1621	0.985551	0.852294	0.805812	0.775301	0.783833	0.994792	0.983089	1.09565	1.04033	1.12486	1.08885	0.949582	1.08028	1.10077
	6.16667	1.01917	0.99045	0.883231	1.01333	0.866335	0.828457	0.835313	0.988365	0.852054	0.949222	0.956421	0.849214	0.923973	0.851972	0.842918	0.821872	0.958214	0.929143	0.938647	0.896655	0.788192	0.788192	0.750944	0.809951	1.1853	0.805285	1.03635	1.1579	0.935638	0.863802	1.06537	1.05788	1.0365	1.13906	1.02275	0.859932	0.733125	0.719083	0.733028	0.961913	1.01711	0.940509	1.00185	1.09458	0.923072	0.916209	1.03843	1.06167
	6.33333	0.976075	1.07831	0.860377	1.08631	0.840568	0.818092	0.812966	1.01922	0.826188	0.962703	0.940528	0.95923	0.890694	0.826078	0.949	0.788434	0.952786	0.943935	0.97724	0.862162	0.715221	0.715221	0.763797	0.818557	1.18164	0.769409	1.02331	1.14283	0.865217	0.855662	1.05714	0.97525	0.95857	1.12384	0.99396	0.847591	0.706686	0.690392	0.700343	0.895723	0.998346	0.892312	0.950475	1.11076	0.843409	0.929858	0.99185	1.08558
	6.5	0.979177	0.985978	0.863341	0.987907	0.830854	0.845858	0.846632	0.916116	0.806542	0.908592	0.901668	0.873686	0.857635	0.825303	0.86237	0.782693	0.951454	0.986458	0.915257	0.889291	0.750642	0.750642	0.725583	0.736717	1.097	0.767696	1.04132	1.18198	0.875029	0.863984	1.05984	1.02696	1.00152	1.16308	0.971564	0.852468	0.786951	0.769044	0.788007	0.836294	0.905925	0.880001	0.866219	1.00709	0.856343	0.820583	0.896996	0.978549
	6.66667	0.969818	1.01401	0.913477	1.0294	0.889409	0.80109	0.798408	0.937664	0.847227	0.936843	0.883612	0.861193	0.831206	0.890229	0.845841	0.810685	0.922622	0.904829	0.93245	0.826117	0.738977	0.738977	0.647102	0.692867	1.07053	0.7675	1.13472	1.16556	0.869213	0.912593	1.13873	1.07052	1.04799	1.12668	0.89203	0.897173	0.700189	0.680467	0.697411	0.847367	0.836799	0.901585	0.876663	0.999142	0.854807	0.81603	0.895296	0.976163
	6.83333	0.988087	0.94767	0.87134	0.944927	0.857697	0.869212	0.865991	0.927771	0.86248	0.911347	0.851664	0.871942	0.811595	0.860643	0.864607	0.84073	0.882272	0.878322	0.892664	0.831246	0.722321	0.722321	0.631984	0.69732	1.06697	0.792282	1.03297	1.13003	0.854339	0.863883	1.0535	0.994111	0.975707	1.11152	0.972973	0.854049	0.645839	0.620421	0.631342	0.86519	0.905814	0.856554	0.884906	0.98634	0.819768	0.799394	0.893859	0.960044
	7	1.00819	1.04073	0.879084	1.03267	0.826418	0.907732	0.899684	0.967507	0.875963	0.946793	0.859208	0.934846	0.826329	0.81735	0.924254	0.853968	0.951336	0.932199	0.959378	0.843596	0.809279	0.809279	0.631035	0.672805	1.04891	0.80094	1.01259	1.13863	0.809963	0.867427	1.02523	1.05186	1.03458	1.12584	0.996592	0.862098	0.66353	0.629562	0.644416	0.883412	0.908692	0.869397	0.905917	1.03799	0.805362	0.781288	0.918387	1.01693
	7.16667	1.00718	1.11656	0.891859	1.11778	0.852241	0.902735	0.891123	0.951171	0.908924	0.960714	0.875503	1.00162	0.839282	0.841342	0.980434	0.880682	0.996849	0.942327	1.03803	0.871793	0.86841	0.86841	0.618994	0.664139	1.05834	0.81279	1.06032	1.15675	0.896831	0.930118	1.07909	1.09267	1.07815	1.14007	1.00342	0.922458	0.694643	0.638667	0.663934	0.887542	0.917336	0.954285	0.904965	1.04133	0.891509	0.799601	0.918298	1.02595
	7.33333	0.995423	1.14711	0.919924	1.15197	0.875666	0.859434	0.852047	1.01225	0.904442	1.02213	0.800223	1.02024	0.785404	0.862214	0.99924	0.877589	1.01392	0.954895	1.02684	0.874862	0.899755	0.899755	0.664052	0.676477	1.00499	0.802573	1.04113	1.14904	0.926037	0.950393	1.04215	1.04756	1.03814	1.14167	0.959177	0.946423	0.739533	0.695322	0.70505	0.865295	0.870101	0.996616	0.877578	1.03122	0.933692	0.7722	0.883882	1.02513
	7.5	1.0221	1.06687	1.00576	1.07697	0.971234	0.874889	0.870871	1.00296	0.913245	1.03438	0.897558	0.959842	0.887641	0.969322	0.949989	0.887732	1.00846	1.03034	0.974122	0.975052	1.00322	1.00322	0.683673	0.718135	1.01905	0.835576	1.14868	1.1931	0.973733	0.998365	1.14953	1.04752	1.03885	1.16865	1.01208	0.983836	0.737901	0.687906	0.691165	1.02625	0.956143	1.01847	1.04207	1.03566	0.969345	0.818073	1.02902	1.03096
	7.66667	0.998158	1.08651	0.980645	1.09182	0.946726	0.861861	0.844809	0.981517	0.840048	1.02159	1.03362	0.929693	1.01971	0.939218	0.910219	0.813984	0.978357	0.951139	0.958006	0.922336	0.989648	0.989648	0.585767	0.618176	1.03757	0.75998	1.21281	1.22465	0.91759	0.996274	1.21548	1.00455	1.00203	1.18904	0.954367	0.977386	0.71097	0.64732	0.657449	1.03602	0.867229	0.965024	1.02303	1.06455	0.899366	0.763757	1.01376	1.06833
	7.83333	0.96907	1.03746	0.990552	1.0546	0.957803	0.790922	0.789184	1.01198	0.827412	1.03827	0.891374	0.873309	0.884122	0.94757	0.857276	0.816149	1.02114	0.939675	0.979445	0.891166	0.979566	0.979566	0.647986	0.685138	0.96642	0.723244	1.06318	1.10099	0.920517	0.963125	1.07431	1.045	1.04356	1.08614	0.984052	0.951285	0.718478	0.684937	0.68957	1.03234	0.901904	0.948962	1.03602	1.03775	0.910575	0.807068	1.03169	1.03423
	8	0.988671	1.11361	0.999268	1.12053	0.958683	0.840156	0.831897	1.06288	0.796028	1.07897	0.916835	0.96276	0.913063	0.964439	0.944987	0.789551	1.00588	0.997006	0.971447	0.940065	0.948535	0.948535	0.645611	0.669667	1.04154	0.71287	1.06296	1.09297	0.946988	0.94574	1.0843	1.07203	1.07024	1.07305	0.95272	0.942744	0.711966	0.662052	0.672144	1.02007	0.880664	1.00021	1.0432	1.07968	0.944916	0.777624	1.02787	1.07867
	8.16667	0.999656	1.13594	1.01675	1.14857	0.985454	0.792366	0.780723	1.06319	0.802369	1.071	1.0246	0.981522	1.01268	0.988291	0.965222	0.797319	1.05207	0.998903	1.03885	0.931107	0.975834	0.975834	0.684756	0.740448	1.02286	0.703491	1.00342	1.08375	0.924997	0.950233	1.01939	1.06394	1.06731	1.08036	0.949191	0.948081	0.686512	0.647057	0.65024	1.12954	0.894861	0.967923	1.14229	1.10547	0.915777	0.877085	1.10756	1.10382
	8.33333	1.03753	1.07206	0.98552	1.09344	0.961644	0.746009	0.729682	1.00093	0.860084	1.01562	1.00152	0.881257	0.982228	0.965172	0.866566	0.815354	1.01679	1.03934	1.00349	0.966865	0.978958	0.978958	0.636074	0.693229	1.05949	0.800502	1.04876	1.15746	0.932466	0.970046	1.06101	1.23552	1.23584	1.14621	0.936469	0.965197	0.657207	0.606273	0.609116	1.08586	0.875833	0.972291	1.10408	1.06973	0.911142	0.808544	1.07625	1.05887
	8.5	1.0649	1.11051	1.14258	1.14717	1.17268	0.805215	0.795532	1.05446	1.08631	1.09506	1.00939	0.896041	0.988075	1.18261	0.876144	1.04774	1.12106	1.0432	1.14324	0.975577	1.00255	1.00255	0.71349	0.765589	1.07773	0.963743	1.06095	1.12156	1.0908	1.0551	1.04976	1.23005	1.22873	1.12015	0.945555	1.04911	0.76101	0.71276	0.716624	1.10845	0.890128	1.08123	1.13307	1.12625	1.0447	0.90587	1.11475	1.11278
	8.66667	1.02462	1.03584	0.911079	1.03817	0.894047	0.762662	0.750173	1.0336	0.773857	1.01015	0.985597	0.875265	0.965081	0.894094	0.863213	0.749991	0.987432	1.07037	0.964475	0.991893	0.944286	0.944286	0.663317	0.693771	1.08746	0.738672	1.00021	1.11678	0.883636	0.945829	1.01813	1.22362	1.2309	1.11311	0.922878	0.946212	0.707063	0.675585	0.67973	1.02377	0.862428	0.919538	1.03703	1.10172	0.88449	0.808151	1.0336	1.08543
	8.83333	1.03788	0.987325	0.922081	1.00465	0.914419	0.816406	0.796447	0.946826	0.793926	0.956373	0.988938	0.833687	0.967338	0.929255	0.82011	0.769759	0.990634	1.06302	0.972254	1.00945	1.00821	1.00821	0.673659	0.69193	1.08897	0.777387	0.944756	1.11476	0.936623	0.957527	0.957584	1.36106	1.36086	1.11674	0.974767	0.956734	0.774522	0.718685	0.740412	1.01649	0.889637	0.963815	1.03428	1.04424	0.94701	0.808768	1.01903	1.0195
	9	1.00165	0.964645	0.91395	0.989086	0.915287	0.713986	0.702749	0.961463	0.769005	0.963153	0.947658	0.808738	0.931922	0.925045	0.798438	0.770872	1.00261	1.05221	0.919484	1.01776	0.98811	0.98811	0.648043	0.687205	1.03576	0.722998	0.918682	1.05281	0.965382	0.962107	0.928537	1.31844	1.31737	1.05517	0.912853	0.962467	0.664313	0.63463	0.640581	1.02974	0.851783	0.989325	1.05359	1.00235	0.972328	0.789213	1.03283	0.993879
	9.16667	1.00823	1.03876	0.930373	1.05385	0.91331	0.842315	0.830579	0.983588	0.728688	1.00452	1.0732	0.924078	1.07185	0.942615	0.913169	0.731511	0.97132	1.07234	0.889879	1.02251	1.00724	1.00724	0.629948	0.693671	1.06033	0.715668	0.823787	1.06556	1.01785	0.875495	0.840072	1.30998	1.31116	1.08707	0.946626	0.885314	0.66784	0.614122	0.637662	1.03374	0.867497	1.06601	1.05222	1.00411	1.04317	0.802789	1.00923	1.00514
	9.33333	1.04405	0.972849	0.922497	0.981363	0.902922	0.82906	0.840145	0.993637	0.802797	1.00341	1.04946	0.870521	1.02963	0.914537	0.860934	0.827254	0.998001	1.05608	0.902943	1.00747	1.03536	1.03536	0.678168	0.706033	1.1231	0.756321	0.971105	1.15218	1.01613	0.960386	0.983967	1.33826	1.33287	1.14777	0.93189	0.959083	0.753077	0.730356	0.740853	1.02384	0.847533	1.0249	1.03986	1.03982	1.03133	0.786781	1.00745	1.02997
	9.5	1.02538	0.940552	0.92357	0.958046	0.934409	0.778787	0.795474	0.950639	0.755347	0.973565	1.08815	0.865116	1.0728	0.965063	0.857951	0.751543	1.02142	1.0881	0.885523	0.999623	0.956765	0.956765	0.685964	0.703469	1.09061	0.73478	0.868037	1.10543	1.09556	0.888333	0.880518	1.36798	1.36488	1.11288	0.92712	0.88622	0.735068	0.714201	0.723512	1.07005	0.840259	1.08726	1.09933	0.992927	1.11244	0.743552	1.05399	0.987083
	9.66667	1.07529	1.23399	1.02578	1.23072	0.978991	0.843476	0.840067	1.38281	0.760363	1.33639	1.16914	1.11452	1.13972	0.966838	1.10348	0.762314	1.0436	1.18063	0.939156	1.09909	1.02678	1.02678	0.648748	0.732067	1.23798	0.694062	0.979393	1.18695	1.05816	0.96241	0.98464	1.52569	1.5155	1.18425	0.995484	0.970903	0.603883	0.572155	0.581253	1.0418	0.919059	1.12648	1.04539	1.17224	1.05225	0.826058	1.02955	1.21527
	9.83333	1.02212	0.876146	0.909706	0.897453	0.902925	0.730497	0.737946	0.952766	0.769561	0.951567	1.21964	0.763604	1.18433	0.926368	0.758003	0.781483	0.979127	1.16686	0.864904	1.0886	0.940206	0.940206	0.655	0.674892	1.14114	0.733185	0.907311	1.16356	0.971298	0.875734	0.921822	1.46504	1.45244	1.16433	0.922167	0.876737	0.676103	0.651997	0.665782	1.00149	0.831392	0.969123	0.999952	0.986443	0.984129	0.697554	1.00558	0.980406
	10	1.02056	0.92622	0.954044	0.949036	0.94015	0.796394	0.806471	0.969072	0.752642	0.982605	1.02176	0.807363	1.01121	0.965465	0.803007	0.755152	0.981525	1.18995	0.858421	1.08477	1.00472	1.00472	0.715474	0.763527	1.12078	0.730485	0.912456	1.1101	1.00289	0.897999	0.924951	1.45241	1.45084	1.10677	0.936313	0.898793	0.696212	0.664008	0.67171	0.976922	0.87971	1.00417	0.983443	0.980093	1.00776	0.775376	0.976174	0.975249
	10.1667	1.03396	0.956607	0.937226	0.976431	0.924424	0.891734	0.885936	0.915616	0.855717	0.93722	1.02494	0.859954	0.997172	0.961	0.853694	0.851804	1.09626	1.13822	0.977133	1.01555	0.959399	0.959399	0.795356	0.819902	1.08381	0.82765	0.8695	1.05845	1.02099	0.871223	0.877101	1.497	1.49202	1.05963	0.937328	0.877575	0.8778	0.825235	0.846982	0.958513	0.881228	1.03786	0.952026	0.964255	1.03373	0.819037	0.954286	0.955931
	10.3333	1.07215	0.944282	1.0078	0.968198	0.989369	0.808994	0.814725	0.928577	0.742844	0.965188	1.17807	0.819143	1.15716	1.03697	0.814652	0.745831	1.0887	1.19567	0.921306	1.10647	1.02903	1.02903	0.67911	0.704541	1.14319	0.699481	0.927824	1.07838	1.08795	0.889416	0.949064	1.50686	1.51229	1.07143	0.910151	0.901938	0.757017	0.69932	0.73316	1.02509	0.868292	1.08753	0.990183	1.00593	1.10527	0.749193	0.988323	1.00709
	10.5	1.07902	0.977639	1.00083	1.01635	0.993111	0.748054	0.755196	0.974805	0.779652	0.998877	1.10062	0.834095	1.08048	1.03781	0.828898	0.792297	1.08032	1.13828	0.931376	1.0576	1.04733	1.04733	0.738315	0.78733	1.13377	0.726558	0.974043	1.13119	1.11085	0.955255	0.974894	1.50158	1.50357	1.1252	0.948125	0.952382	0.70407	0.657553	0.649409	0.994833	0.897772	1.13626	0.966829	1.01206	1.13434	0.827835	0.963982	1.01827
	10.6667	1.08062	1.01737	1.03588	1.04283	1.0543	0.847013	0.850539	0.977204	0.883067	1.01792	1.12766	0.883208	1.10038	1.10308	0.872844	0.899286	1.14339	1.12218	1.02647	1.07268	0.968499	0.968499	0.663288	0.695466	1.1304	0.790544	0.907336	1.12548	1.17483	0.847505	0.918519	1.45087	1.45372	1.1297	0.984528	0.84704	0.781035	0.709248	0.751987	1.08747	0.897395	1.17705	1.06347	1.05895	1.1899	0.774589	1.04994	1.06023
	10.8333	1.10959	0.952004	1.04147	0.971626	1.068	0.996748	1.00984	0.895956	0.802012	0.947526	1.19361	0.868737	1.18411	1.11695	0.863472	0.809194	1.10261	1.16326	0.958573	1.08876	1.061	1.061	0.731846	0.71635	1.09648	0.769025	0.983047	1.11406	1.19007	0.981697	0.975836	1.43163	1.43417	1.1174	0.941552	0.981255	0.897059	0.850271	0.887566	1.08176	0.869069	1.18135	1.06585	1.03815	1.2237	0.742934	1.05676	1.02265
	11	1.11387	0.96922	1.00902	0.997721	1.02409	0.879979	0.900264	0.945542	0.882108	0.961914	1.16241	0.86754	1.14055	1.05638	0.863768	0.871832	1.12423	1.14415	0.988589	1.12515	0.984104	0.984104	0.972947	0.971234	1.13061	0.894136	1.01148	1.06898	1.16223	0.975197	1.00275	1.5003	1.50429	1.06135	0.907493	0.980102	0.957465	0.999226	0.968065	1.1961	0.887412	1.16023	1.15218	1.01917	1.18476	0.894775	1.16548	1.02208
	11.1667	1.14745	1.11354	1.03854	1.13653	1.0542	0.914383	0.934622	1.03954	0.913892	1.05938	1.18041	1.00493	1.15981	1.09175	0.995993	0.906279	1.19276	1.17631	1.05722	1.15488	0.991162	0.991162	0.896498	0.908178	1.14491	0.851712	0.969816	1.04583	1.2113	0.951514	0.980008	1.52404	1.52664	1.04087	0.97236	0.960587	0.879587	0.904978	0.882938	1.04756	0.933347	1.23859	1.02898	1.06254	1.23509	0.899657	1.04772	1.07838
	11.3333	1.12946	1.01241	1.04555	1.04365	1.07774	0.863189	0.886678	0.94638	0.872694	0.976046	1.15483	0.933829	1.13941	1.1238	0.930864	0.867271	1.16598	1.161	1.02379	1.15794	1.00212	1.00212	1.0648	1.04488	1.12839	0.862357	1.06625	1.15013	1.25687	1.00482	1.07467	1.52139	1.52464	1.14253	0.98667	1.00058	0.995206	1.05337	1.02503	1.00651	0.971138	1.25269	0.999347	1.01529	1.2929	0.928588	1.0126	1.02152
	11.5	1.1374	1.0233	1.04332	1.0516	1.08712	0.932185	0.951505	0.909164	0.758916	0.96154	1.23425	0.943506	1.23764	1.11844	0.944596	0.761167	1.04097	1.16295	0.932891	1.14717	0.92749	0.92749	0.9082	0.896824	1.09842	0.764387	0.999164	1.08874	1.2512	0.983781	0.988807	1.4115	1.40073	1.09026	0.996021	0.984153	0.911189	0.921071	0.926344	0.965825	0.973672	1.24723	0.955043	1.03609	1.28642	0.860008	0.956293	1.03031
	11.6667	1.13166	1.04761	1.13949	1.08274	1.18915	0.932801	0.967557	0.938303	0.787928	1.0357	1.1931	0.964077	1.1884	1.22439	0.957644	0.797217	1.1128	1.16409	0.984129	1.16042	1.11621	1.11621	0.827105	0.764122	1.12502	0.752587	1.08029	1.12315	1.33298	1.07276	1.07	1.47293	1.46904	1.10682	0.982997	1.06402	0.935472	0.929854	0.956086	1.0047	0.921884	1.31949	0.977749	1.0156	1.37397	0.764264	0.968608	1.02258
	11.8333	1.13888	1.03236	1.21462	1.08546	1.26197	0.862816	0.906342	0.945694	0.865714	1.06113	1.17411	0.902449	1.16565	1.29738	0.893783	0.867222	1.11026	1.15468	1.00175	1.10964	1.19538	1.19538	0.787553	0.789545	1.12898	0.806241	1.11238	1.14038	1.36096	1.17862	1.081	1.51432	1.51164	1.13207	0.985998	1.1704	0.83395	0.844229	0.840871	1.04115	0.929527	1.33383	1.00016	1.04589	1.38851	0.844845	0.976674	1.04469
	12	1.12396	1.09025	1.19657	1.13867	1.24094	0.954757	0.990885	1.01595	0.817557	1.11333	1.14056	1.00361	1.14341	1.27202	0.998011	0.824805	1.06092	1.16852	0.969067	1.14753	1.23402	1.23402	0.885996	0.86126	1.14828	0.777448	1.09037	1.16585	1.36735	1.12099	1.07945	1.48191	1.4733	1.15284	0.999264	1.11191	0.931964	0.93534	0.941999	0.909218	0.962107	1.36487	0.876962	1.02488	1.39655	0.894372	0.863792	1.03599
	12.1667	1.13116	1.13618	1.20214	1.17743	1.25023	0.952431	0.975191	1.11265	0.747149	1.18932	1.10674	1.0138	1.10528	1.27138	1.00579	0.754278	1.04128	1.10714	0.926364	1.11067	1.129	1.129	0.801168	0.787783	1.14872	0.743842	1.10462	1.18922	1.38821	1.13778	1.1006	1.35173	1.33271	1.18251	1.05884	1.12482	0.859948	0.831532	0.858517	0.967945	0.992269	1.38494	0.95608	1.1138	1.40848	0.8562	0.94716	1.12001
	12.3333	1.15941	1.10611	1.20079	1.14311	1.26067	0.940614	0.960887	1.07967	0.791678	1.15855	1.15404	1.01164	1.15051	1.30499	1.00638	0.797509	1.01132	1.14423	0.893591	1.14349	1.05739	1.05739	0.808301	0.7771	1.12049	0.763502	1.14154	1.26628	1.3755	1.09381	1.13753	1.41486	1.39283	1.26333	1.0768	1.07598	0.882518	0.87091	0.884519	0.994316	0.982917	1.38361	0.974208	1.06931	1.41332	0.819709	0.95601	1.07315
	12.5	1.15367	1.1596	1.2437	1.19356	1.28752	0.935892	0.954756	1.13104	0.871054	1.2124	1.09436	1.05254	1.08995	1.33209	1.04426	0.877918	1.00218	1.13326	0.921535	1.12809	1.13861	1.13861	0.798039	0.792288	1.21033	0.796818	1.16316	1.26104	1.38668	1.10274	1.16531	1.45885	1.43407	1.25117	1.07283	1.0925	0.854937	0.848153	0.861009	0.950993	0.98798	1.40134	0.928897	1.10344	1.41193	0.82525	0.912789	1.11215
	12.6667	1.16576	1.12588	1.46697	1.15976	1.52482	0.913982	0.932233	1.12406	0.78201	1.25927	1.05329	1.02306	1.04816	1.58656	1.01666	0.783588	0.924022	1.1353	0.86212	1.14508	1.20479	1.20479	0.729591	0.74339	1.24509	0.766834	1.30625	1.32199	1.46057	1.18014	1.28609	1.48257	1.45031	1.2976	1.07171	1.1677	0.818741	0.773465	0.777643	0.967348	0.981303	1.4096	0.955342	1.14696	1.43269	0.816001	0.91756	1.14473
	12.8333	1.21622	1.2008	1.53178	1.23316	1.53553	0.976795	1.00721	1.28868	0.779582	1.38702	1.04656	1.103	1.0617	1.59351	1.09814	0.782445	1.02112	1.18956	0.886167	1.18946	1.37276	1.37276	0.804928	0.834062	1.32431	0.752589	1.41113	1.39131	1.49015	1.26674	1.3978	1.48125	1.44771	1.35727	1.14352	1.25831	0.853278	0.835467	0.857029	1.02317	1.07074	1.44624	0.999287	1.21088	1.48058	0.934538	0.954743	1.21398
	13	1.17512	1.35456	1.42165	1.38437	1.41439	0.967144	0.98784	1.3486	0.842248	1.4193	1.05924	1.21969	1.05351	1.42783	1.20246	0.828239	1.04737	1.1709	1.00277	1.10667	1.34432	1.34432	0.808049	0.818131	1.38806	0.745321	1.1912	1.29908	1.39166	1.16461	1.19475	1.45597	1.42372	1.29236	1.12139	1.16669	0.890572	0.875183	0.898871	1.00218	1.03617	1.39184	0.977045	1.26467	1.36969	0.944124	0.947979	1.28167
	13.1667	1.14486	1.27714	1.37094	1.28901	1.35153	0.906334	0.918874	1.27589	0.909635	1.34638	1.03559	1.18162	1.04421	1.35789	1.17029	0.901977	1.06215	1.12046	0.985192	1.1407	1.29818	1.29818	0.731543	0.740872	1.32872	0.770507	1.28811	1.29927	1.2924	1.23961	1.28446	1.21471	1.19617	1.28538	1.12711	1.233	0.823119	0.801739	0.839467	1.10895	1.04299	1.29655	1.1153	1.1992	1.26168	0.853554	1.07824	1.21788
	13.3333	1.12466	1.22246	1.44193	1.22725	1.4781	0.905423	0.915869	1.22128	0.603304	1.32142	1.00941	1.16389	1.0226	1.47881	1.16094	0.59625	0.884253	1.1191	0.805499	1.15978	1.26342	1.26342	0.732524	0.754355	1.35612	0.575663	1.55271	1.44851	1.35834	1.37619	1.52902	1.21089	1.19113	1.41222	1.15068	1.35035	0.793158	0.77533	0.803344	0.971631	1.06584	1.32013	0.96785	1.22684	1.31655	0.895613	0.951497	1.23974
	13.5	1.14454	1.25735	1.40564	1.25132	1.42647	0.986747	0.991708	1.3265	0.654952	1.36597	1.06799	1.20143	1.06459	1.429	1.20033	0.666791	1.00998	1.0922	0.877578	1.08857	1.18387	1.18387	0.795341	0.788734	1.33114	0.641841	1.5968	1.46742	1.30092	1.38753	1.57221	1.18621	1.16626	1.43148	1.16446	1.36277	0.870245	0.86589	0.89062	1.09985	1.08046	1.26742	1.10478	1.24853	1.24233	0.902218	1.08553	1.25976
	13.6667	1.16184	1.32322	1.41369	1.33893	1.44244	0.96758	0.965936	1.25177	0.689955	1.33518	1.0427	1.22742	1.03129	1.46189	1.21831	0.695709	0.959517	1.03282	0.900797	1.05465	1.16798	1.16798	0.779165	0.793397	1.40484	0.6686	1.5009	1.44832	1.38001	1.35417	1.48394	1.31567	1.28467	1.42542	1.19572	1.33314	0.879697	0.875752	0.893604	1.16982	1.08886	1.37479	1.15095	1.26148	1.32003	0.939577	1.12951	1.26722
	13.8333	1.16172	1.33086	1.41451	1.33218	1.42637	1.0541	1.04818	1.20309	0.617033	1.32819	1.11962	1.23863	1.14062	1.46323	1.22307	0.621142	0.950256	1.12304	0.874916	1.09018	1.22063	1.22063	0.681582	0.717645	1.38377	0.616355	1.46941	1.38571	1.35979	1.34283	1.45657	1.32187	1.31061	1.35894	1.15278	1.33177	0.772423	0.746888	0.78642	1.29835	1.05391	1.35741	1.30245	1.25425	1.30855	0.884264	1.21354	1.26371
	14	1.14228	1.30978	1.27732	1.31121	1.27236	0.999796	0.996409	1.23553	0.628572	1.2897	1.04173	1.22798	1.03475	1.29305	1.22156	0.6305	0.903289	1.11532	0.828659	1.10535	1.2292	1.2292	0.732048	0.779272	1.38696	0.613437	1.36087	1.34042	1.27762	1.28251	1.35859	1.42783	1.39948	1.31539	1.16724	1.27873	0.791607	0.794715	0.818492	1.1878	1.07376	1.30231	1.20716	1.21238	1.2154	0.922181	1.13181	1.21549
	14.1667	1.08506	1.21427	1.22901	1.23988	1.24494	0.949672	0.937162	1.17094	0.597613	1.22424	0.977534	1.07358	0.95428	1.26377	1.06197	0.59125	0.895183	1.07877	0.840437	1.08241	1.17523	1.17523	0.703287	0.734425	1.27814	0.602639	1.41458	1.32119	1.21939	1.31732	1.40151	1.37452	1.35085	1.29291	1.14564	1.3091	0.788463	0.772589	0.81735	1.05841	1.0461	1.22981	1.05583	1.13992	1.16826	0.908621	1.01769	1.1405
	14.3333	1.09686	1.19589	1.29514	1.22636	1.30151	0.898592	0.898979	1.20388	0.580235	1.27355	1.02083	1.05009	1.0024	1.30307	1.04091	0.573445	0.861345	1.06381	0.822632	1.11182	1.26914	1.26914	0.780847	0.779439	1.2626	0.599156	1.42716	1.2955	1.24093	1.38074	1.41096	1.48383	1.46589	1.27533	1.19832	1.37922	0.853309	0.86323	0.885399	1.06732	1.09999	1.21635	1.0421	1.15837	1.17851	0.927868	1.01272	1.16665
	14.5	1.08363	1.17103	1.27431	1.18783	1.25511	0.860332	0.859821	1.14904	0.525498	1.21426	1.09316	1.04172	1.07334	1.25288	1.03297	0.497855	0.81099	1.06891	0.781616	1.13312	1.25247	1.25247	0.705093	0.714723	1.30229	0.552146	1.43264	1.28656	1.15183	1.38792	1.4171	1.59725	1.58092	1.27049	1.17442	1.39274	0.768541	0.766098	0.801536	1.10453	1.06624	1.13029	1.09433	1.1524	1.08922	0.857971	1.04366	1.15944
	14.6667	1.10077	1.16739	1.26907	1.22175	1.24795	0.822739	0.836081	1.11904	0.600082	1.21021	1.05196	0.918163	1.02675	1.24363	0.897839	0.581144	0.85586	1.03074	0.858943	1.09135	1.27756	1.27756	0.639915	0.623632	1.30704	0.56438	1.54292	1.33575	1.15823	1.44631	1.54763	1.68762	1.67895	1.31235	1.16394	1.4458	0.808468	0.817435	0.852537	1.20862	1.03115	1.14831	1.19518	1.1456	1.09158	0.809348	1.14888	1.15913
	14.8333	1.15429	1.21128	1.28033	1.25692	1.26717	0.915557	0.911802	1.11175	0.60149	1.20636	1.02776	1.03675	1.00647	1.29169	1.01993	0.58313	0.912267	1.15003	0.879645	1.2562	1.29684	1.29684	0.67087	0.683937	1.34377	0.608414	1.48771	1.37051	1.28451	1.43005	1.49279	1.81235	1.80395	1.35642	1.19599	1.43317	0.791105	0.766729	0.798294	1.11001	1.0624	1.28895	1.07725	1.14711	1.24638	0.817743	1.02946	1.15728
	15	1.12226	1.22254	1.31798	1.25077	1.31356	0.97153	0.96214	1.14541	0.456285	1.24046	1.05154	1.09937	1.02317	1.31868	1.08753	0.422861	0.769475	1.1573	0.744638	1.16997	1.28502	1.28502	0.660982	0.675335	1.34017	0.525396	1.55484	1.4106	1.28261	1.49474	1.5344	1.74205	1.73422	1.39417	1.15968	1.49345	0.771052	0.744652	0.785253	1.08937	1.0358	1.28385	1.05125	1.15414	1.22448	0.826114	0.997394	1.16305
	15.1667	1.09626	1.11435	1.31096	1.1351	1.28091	0.916812	0.903333	1.09299	0.451851	1.18808	1.01967	1.01239	0.993086	1.27704	1.005	0.425034	0.718862	1.17203	0.701929	1.23089	1.31862	1.31862	0.698705	0.720328	1.37973	0.546078	1.61464	1.41804	1.18362	1.53489	1.60372	1.70425	1.69787	1.39709	1.19689	1.53313	0.800997	0.765272	0.806221	1.07075	1.07335	1.16868	1.01029	1.14587	1.13649	0.838765	0.972944	1.15481
	15.3333	1.11733	1.1401	1.3749	1.16919	1.36228	0.93661	0.926457	1.12472	0.454363	1.23253	1.09875	0.98401	1.065	1.35956	0.976355	0.429676	0.747128	1.18539	0.709436	1.18718	1.27968	1.27968	0.692109	0.708152	1.43724	0.561569	1.66201	1.45363	1.2549	1.54172	1.64615	1.72534	1.72314	1.42543	1.17365	1.53875	0.821499	0.77402	0.818195	1.05331	1.04395	1.24791	1.00406	1.20898	1.21757	0.817416	0.972163	1.21608
	15.5	1.12692	1.17897	1.33034	1.17736	1.34285	1.0575	1.04631	1.18642	0.5678	1.25006	1.0306	1.13581	1.00242	1.33748	1.13418	0.565805	0.829734	1.15273	0.775444	1.18719	1.35922	1.35922	0.753614	0.77743	1.43904	0.655347	1.62306	1.51134	1.3117	1.61091	1.60311	1.66816	1.66095	1.50172	1.27115	1.59096	0.903953	0.836312	0.884579	1.10244	1.12152	1.31019	1.05759	1.24647	1.30617	0.87496	1.04843	1.25204
	15.6667	1.12543	1.11237	1.35404	1.12715	1.32706	0.958256	0.941515	1.2362	0.532804	1.27273	1.05081	0.988044	1.02359	1.31071	0.988638	0.521638	0.792264	1.19008	0.739773	1.22813	1.40882	1.40882	0.751609	0.762491	1.43225	0.6334	1.76054	1.59514	1.1496	1.71786	1.73542	1.642	1.63158	1.58273	1.32701	1.7022	0.91187	0.84793	0.90446	1.03497	1.16382	1.12834	0.983354	1.22622	1.11362	0.866147	0.975651	1.2286
	15.8333	1.13723	1.16464	1.44518	1.20957	1.48416	0.966645	0.959536	1.2252	0.50434	1.31799	1.03078	0.966429	1.00384	1.47914	0.965233	0.488263	0.763297	1.17365	0.734331	1.224	1.4261	1.4261	0.782343	0.782902	1.38857	0.647036	1.84251	1.6675	1.37687	1.81563	1.80497	1.58862	1.57682	1.65021	1.31751	1.77896	0.892108	0.83655	0.880775	1.02388	1.15605	1.3428	0.966604	1.25839	1.33768	0.870345	0.956458	1.26029
	16	1.15954	1.2175	1.38628	1.21373	1.45787	1.13643	1.11907	1.20007	0.65847	1.27982	1.05009	1.20545	1.02308	1.45879	1.20938	0.662949	0.785515	1.15534	0.784544	1.17301	1.45492	1.45492	0.82196	0.833913	1.42279	0.773738	1.70761	1.62538	1.44409	1.71368	1.67785	1.54741	1.53945	1.61504	1.23951	1.68123	0.937695	0.871247	0.93422	1.08783	1.11232	1.40547	0.998395	1.26101	1.41904	0.873797	0.99477	1.25562
	16.1667	1.13594	1.16396	1.42108	1.13277	1.44254	1.13711	1.11507	1.25069	0.472983	1.30481	1.06252	1.1871	1.03219	1.41091	1.19538	0.461774	0.719019	1.1873	0.673407	1.26696	1.37253	1.37253	0.820296	0.82928	1.43793	0.648734	1.72254	1.60697	1.32229	1.72187	1.68952	1.55395	1.52187	1.59386	1.24189	1.70145	0.942409	0.875536	0.94592	1.10654	1.12151	1.24822	1.01983	1.30137	1.26909	0.852687	1.03235	1.28741
	16.3333	1.14792	1.13173	1.44045	1.12737	1.46997	1.09729	1.08147	1.24426	0.610187	1.30398	1.07189	1.09407	1.03945	1.44433	1.10484	0.603654	0.722791	1.24526	0.720575	1.29773	1.39805	1.39805	0.855428	0.834751	1.44067	0.752683	1.88186	1.62954	1.38481	1.77411	1.84466	1.50288	1.48043	1.59464	1.22511	1.75585	1.00639	0.936707	0.998925	1.03592	1.11029	1.30606	0.970464	1.27142	1.32209	0.822408	0.973683	1.25601
	16.5	1.10775	0.987823	1.39982	0.999406	1.4296	1.01834	1.01053	1.17212	0.559091	1.2378	1.0461	0.934254	1.00793	1.41065	0.945651	0.556729	0.683832	1.19795	0.668091	1.28463	1.33005	1.33005	0.827927	0.820001	1.41256	0.716135	1.76889	1.59207	1.30504	1.61433	1.74412	1.51147	1.48418	1.56159	1.28668	1.6026	0.992504	0.912377	0.984429	1.0312	1.16095	1.21273	0.970334	1.23332	1.24482	0.853574	0.972613	1.21202
	16.6667	1.10925	0.93271	1.41186	0.934939	1.39067	0.97895	0.973421	1.11443	0.521228	1.18625	1.07838	0.882652	1.04361	1.34333	0.898272	0.536055	0.633593	1.26731	0.596017	1.3444	1.57169	1.57169	0.801665	0.804074	1.41391	0.651769	1.87071	1.60772	1.20497	1.94274	1.81548	1.60232	1.5733	1.57783	1.24053	1.92902	0.914338	0.835263	0.915666	1.06016	1.11784	1.12628	1.00794	1.19241	1.15726	0.81184	0.97842	1.1719
	16.8333	1.09384	0.851893	1.39777	0.856155	1.36332	0.918611	0.918487	1.05214	0.449261	1.12987	1.10769	0.797905	1.07056	1.31584	0.813696	0.450318	0.614777	1.25512	0.56781	1.34463	1.57411	1.57411	0.803978	0.802783	1.39104	0.655074	1.91172	1.61072	1.14082	1.88808	1.85921	1.55938	1.52674	1.57643	1.21379	1.88063	0.91344	0.861534	0.923393	1.01413	1.09621	1.04797	0.968509	1.16051	1.09495	0.778675	0.939975	1.13144
	17	1.06959	0.815267	1.32773	0.819495	1.30186	0.867595	0.867581	1.00913	0.517371	1.07256	1.05212	0.747428	1.00017	1.26411	0.760499	0.517391	0.612045	1.26616	0.569284	1.38457	1.40766	1.40766	0.750372	0.773868	1.33678	0.699251	1.84145	1.59811	1.10758	1.80579	1.78998	1.59187	1.56066	1.56686	1.18828	1.79352	0.831843	0.773199	0.829585	0.999571	1.05936	1.00746	0.956664	1.12615	1.05824	0.764504	0.942852	1.09516
	17.1667	1.10236	0.894318	1.41004	0.860513	1.38194	1.0096	1.0025	1.02575	0.533154	1.11006	1.1107	0.975318	1.06974	1.3571	0.991856	0.536877	0.652208	1.25976	0.614697	1.32231	1.51604	1.51604	0.769033	0.771287	1.32727	0.677396	1.84623	1.56475	1.16224	1.8472	1.79513	1.51744	1.48651	1.53819	1.25511	1.84115	0.846882	0.775428	0.852041	1.05341	1.12453	1.06209	1.03312	1.14717	1.12667	0.769107	1.00017	1.11565
	17.3333	1.09196	0.827932	1.3553	0.811056	1.30857	0.939874	0.941239	1.00418	0.450678	1.07252	1.1306	0.860438	1.08652	1.29354	0.878316	0.476182	0.617924	1.26534	0.558223	1.31938	1.4169	1.4169	0.766274	0.75724	1.33786	0.588106	1.83046	1.61381	1.08912	1.75679	1.7901	1.49437	1.45444	1.59122	1.26346	1.76029	0.853002	0.801067	0.868347	1.03044	1.12946	1.00385	1.00892	1.10168	1.05597	0.773047	0.969871	1.0816
	17.5	1.08782	0.849304	1.26464	0.816038	1.24927	0.996057	0.981713	0.97768	0.592509	1.02923	1.17207	0.9103	1.12124	1.24787	0.924163	0.615541	0.6472	1.23152	0.646157	1.29401	1.28568	1.28568	0.750019	0.738173	1.34082	0.714022	1.62779	1.53387	1.09604	1.56729	1.60219	1.50767	1.45858	1.50395	1.18044	1.56087	0.869362	0.797102	0.861649	0.988587	1.03801	1.00713	0.978268	1.1032	1.05844	0.742349	0.945268	1.07577
	17.6667	1.08441	0.777868	1.27757	0.754988	1.2304	0.934557	0.919303	0.997191	0.509341	1.03875	1.28281	0.790831	1.2406	1.2148	0.807683	0.545782	0.621725	1.32477	0.582198	1.37757	1.39397	1.39397	0.743598	0.740022	1.38082	0.660906	1.59078	1.56663	0.997442	1.64861	1.56245	1.54446	1.51278	1.55182	1.27987	1.63553	0.83859	0.776939	0.831283	1.02759	1.11282	0.906698	1.00739	1.10059	0.954466	0.754726	0.978835	1.08266
	17.8333	1.07499	0.82529	1.28796	0.789856	1.23526	0.910269	0.895145	1.03965	0.534875	1.0732	1.23228	0.862784	1.18959	1.22154	0.877889	0.589371	0.623404	1.2758	0.6015	1.31714	1.27798	1.27798	0.724572	0.736938	1.31248	0.591933	1.61303	1.58987	0.915989	1.6312	1.57741	1.41872	1.38167	1.58082	1.29448	1.60807	0.832819	0.772335	0.836279	1.00754	1.12463	0.837058	0.995972	1.09815	0.864556	0.801698	0.967498	1.09172
	18	1.1143	0.832909	1.31455	0.792595	1.24692	0.877707	0.867667	1.03332	0.500338	1.0746	1.41455	0.890731	1.3648	1.2341	0.90738	0.539488	0.593624	1.42491	0.574977	1.51145	1.26703	1.26703	0.785615	0.79504	1.37666	0.545358	1.60394	1.62657	0.898917	1.56959	1.58109	1.4894	1.46112	1.62427	1.32263	1.56098	0.820452	0.787391	0.834973	1.08963	1.15818	0.830712	1.04452	1.11586	0.858399	0.833286	1.0077	1.10988
	18.1667	1.10036	0.812065	1.20601	0.76155	1.13046	0.798408	0.793098	1.01421	0.444863	1.02122	1.33695	0.87321	1.30056	1.10084	0.89173	0.488984	0.600699	1.42338	0.553424	1.52708	1.27027	1.27027	0.754647	0.766978	1.41374	0.479578	1.57797	1.6106	0.822195	1.61424	1.55479	1.42475	1.39455	1.6099	1.30628	1.59844	0.777315	0.761332	0.799228	1.08362	1.12788	0.769329	1.04353	1.11278	0.791829	0.794767	1.01834	1.10931
	18.3333	1.09538	0.830071	1.23107	0.792893	1.1688	0.758514	0.75021	1.02255	0.454519	1.03466	1.45227	0.861097	1.38688	1.12856	0.875059	0.468512	0.627334	1.48969	0.584944	1.62636	1.2729	1.2729	0.774433	0.792937	1.39129	0.471795	1.57421	1.60773	0.839013	1.69612	1.54514	1.46507	1.43815	1.60905	1.30278	1.67296	0.77537	0.757581	0.792743	1.12762	1.14577	0.78134	1.08014	1.12998	0.80736	0.846968	1.06224	1.12431
	18.5	1.10002	0.925137	1.15623	0.854593	1.0741	0.88261	0.849883	1.00254	0.450092	1.0016	1.50293	1.06688	1.45781	1.02505	1.08155	0.449371	0.622725	1.50135	0.601577	1.57819	1.2699	1.2699	0.875049	0.913395	1.40121	0.502231	1.53155	1.57129	0.77886	1.62299	1.50176	1.43867	1.40695	1.56684	1.26728	1.60497	0.839	0.807704	0.839647	1.05464	1.13832	0.745649	0.982199	1.13758	0.747939	0.963003	0.96518	1.13589
	18.6667	1.0837	0.886808	1.09985	0.811259	1.01037	0.831053	0.797182	0.931527	0.416591	0.927676	1.4255	1.02944	1.36912	0.952589	1.04501	0.423439	0.594221	1.44419	0.580493	1.54212	1.35282	1.35282	0.87384	0.89221	1.37739	0.480228	1.5587	1.56838	0.735923	1.70927	1.52774	1.42246	1.38128	1.56412	1.29258	1.68796	0.82686	0.794195	0.81406	1.07194	1.17005	0.719924	1.01474	1.12977	0.733105	0.912561	1.00206	1.11208
	18.8333	1.05309	0.807129	1.06608	0.774685	0.989629	0.712912	0.693038	0.87908	0.509593	0.891138	1.40753	0.833718	1.3621	0.942257	0.845572	0.537115	0.622872	1.38733	0.643343	1.48468	1.31601	1.31601	0.855359	0.878398	1.37589	0.520511	1.47804	1.53864	0.728183	1.54744	1.46858	1.25656	1.2383	1.53781	1.25301	1.5186	0.824888	0.799698	0.812241	1.0497	1.13764	0.708795	0.992847	1.10443	0.725729	0.932545	0.968598	1.08519
	19	1.05581	0.870162	1.04455	0.842195	0.938774	0.688237	0.666983	0.937409	0.456298	0.922664	1.45663	0.850676	1.39442	0.874878	0.855446	0.462235	0.653956	1.4265	0.677361	1.5522	1.33097	1.33097	0.859279	0.878479	1.36147	0.47406	1.46155	1.54725	0.656877	1.52591	1.4649	1.31091	1.29332	1.55103	1.3169	1.50804	0.835655	0.820515	0.831378	1.01396	1.19625	0.663314	0.977658	1.12778	0.652941	0.965763	0.965866	1.11185
	19.1667	1.06624	0.826692	1.02606	0.799542	0.930846	0.704007	0.689606	0.90066	0.435924	0.883575	1.29421	0.851188	1.235	0.894738	0.865103	0.445929	0.616281	1.57819	0.625814	1.82707	1.26143	1.26143	0.941005	0.945015	1.36221	0.479743	1.46909	1.50886	0.685865	1.47206	1.47548	1.36877	1.35389	1.50626	1.32486	1.46165	0.867764	0.88215	0.885355	0.978811	1.22456	0.682289	0.968287	1.07345	0.675554	0.9825	0.950906	1.05031
	19.3333	1.04029	0.77554	1.03362	0.772918	0.944557	0.630967	0.623533	0.874054	0.438694	0.860336	1.23319	0.749559	1.18523	0.947234	0.761265	0.451625	0.611097	1.53561	0.618023	1.73122	1.23805	1.23805	0.941448	0.942052	1.32071	0.470691	1.35126	1.38076	0.668398	1.46284	1.33882	1.42845	1.42069	1.37645	1.2294	1.44813	0.884747	0.908824	0.910556	0.981781	1.1579	0.672024	0.96764	1.02806	0.678099	0.98502	0.944381	1.00791
	19.5	1.07877	0.766323	0.992509	0.783613	0.888542	0.588551	0.591479	0.839126	0.439343	0.813662	1.17307	0.716189	1.11762	0.87895	0.73052	0.451867	0.651116	1.51673	0.662635	1.71213	1.1955	1.1955	1.00331	1.02341	1.29296	0.464857	1.4005	1.44961	0.660967	1.47307	1.40273	1.44428	1.44291	1.45646	1.38723	1.45747	0.851984	0.892271	0.882095	0.98087	1.29614	0.686846	0.982432	1.02365	0.688921	1.06194	0.965528	0.990079
	19.6667	1.06168	0.734203	0.956105	0.758144	0.82467	0.536277	0.550374	0.887633	0.441242	0.829972	1.14025	0.676604	1.09145	0.801188	0.694508	0.470026	0.639441	1.57961	0.631517	1.72207	1.25379	1.25379	1.03438	1.05412	1.32527	0.446077	1.30397	1.42883	0.591597	1.35114	1.32556	1.44709	1.44829	1.42987	1.32511	1.33994	0.842054	0.905552	0.881503	1.00965	1.26653	0.617209	1.02984	0.996054	0.617736	1.07025	1.00035	0.966593
	19.8333	1.03228	0.680965	0.94296	0.708436	0.826439	0.524933	0.537775	0.815161	0.442084	0.783082	1.00603	0.622815	0.958769	0.802923	0.63799	0.478945	0.580054	1.53243	0.594065	1.72448	1.15646	1.15646	0.98446	1.01211	1.2622	0.44534	1.35917	1.42082	0.609785	1.37456	1.37079	1.43189	1.43551	1.4245	1.3171	1.3599	0.81677	0.874151	0.852295	0.948286	1.24078	0.623148	0.947276	0.95954	0.631578	1.04591	0.926343	0.928235
	20	1.0022	0.641987	0.912864	0.67534	0.788549	0.452554	0.47751	0.779242	0.315138	0.752101	0.984307	0.612507	0.938029	0.755256	0.632789	0.330421	0.501904	1.48034	0.502591	1.63776	1.13259	1.13259	0.971834	1.01602	1.18666	0.332041	1.39364	1.42335	0.579132	1.34856	1.41377	1.27474	1.28443	1.42271	1.34377	1.33241	0.73327	0.81323	0.777113	0.926928	1.27849	0.607157	0.938858	0.93175	0.617546	1.06508	0.910404	0.899365
	20.1667	1.01663	0.609504	0.984281	0.637669	0.864924	0.453598	0.489035	0.792602	0.297445	0.777978	0.935848	0.597803	0.910613	0.858751	0.621888	0.308117	0.490669	1.58967	0.458086	1.78657	1.23289	1.23289	0.983149	1.02652	1.21563	0.335816	1.33529	1.43586	0.601436	1.36649	1.35452	1.22012	1.23086	1.44005	1.30885	1.34797	0.741888	0.830456	0.79217	1.02428	1.25356	0.614663	1.02735	0.925478	0.641893	1.03956	0.971437	0.892529
	20.3333	1.02682	0.620986	1.03518	0.643286	0.929922	0.568522	0.600833	0.737972	0.249103	0.757413	0.948627	0.683608	0.923322	0.924057	0.706533	0.250305	0.507705	1.56367	0.461504	1.76704	1.22436	1.22436	1.00731	1.01931	1.18606	0.327817	1.45235	1.47048	0.675183	1.36515	1.46976	1.2508	1.24781	1.46406	1.36445	1.35449	0.808426	0.871803	0.854528	1.02223	1.32006	0.662379	1.01812	0.902141	0.717581	1.04752	0.972122	0.867745
	20.5	0.997577	0.553921	0.96102	0.576775	0.858972	0.525218	0.558522	0.680486	0.21335	0.68323	0.891611	0.617598	0.870145	0.864592	0.643756	0.209757	0.466231	1.54997	0.406006	1.75294	1.17879	1.17879	0.955824	0.97318	1.16014	0.298165	1.46915	1.52118	0.65197	1.36553	1.49073	1.195	1.19163	1.51336	1.3175	1.35134	0.738264	0.816407	0.796361	1.0088	1.26235	0.645298	1.01488	0.865353	0.70368	1.00299	0.966335	0.826088
	20.6667	1.01306	0.560607	1.00281	0.587049	0.884632	0.511322	0.556606	0.663863	0.261531	0.688876	0.89698	0.611936	0.87749	0.901071	0.631284	0.25913	0.510745	1.53057	0.441443	1.72349	1.19567	1.19567	0.899469	0.932147	1.12921	0.323343	1.69447	1.55467	0.676725	1.50618	1.69696	1.22405	1.21477	1.52226	1.26274	1.49494	0.723162	0.801436	0.770379	1.06515	1.20331	0.667477	1.06813	0.817424	0.733685	0.973326	1.0138	0.788739
	20.8333	0.996702	0.530385	1.07859	0.568772	0.965194	0.523691	0.565403	0.659927	0.235763	0.711108	0.930992	0.586885	0.898299	0.979731	0.614073	0.239422	0.443257	1.47083	0.391353	1.60159	1.28562	1.28562	0.90905	0.931035	1.12284	0.303268	1.50912	1.49677	0.713565	1.4826	1.4987	1.37423	1.35847	1.49038	1.30504	1.48199	0.716675	0.77017	0.763096	1.0443	1.24817	0.695659	1.02856	0.807642	0.761702	0.965783	0.965449	0.776575
	21	0.971697	0.541073	1.1212	0.575037	1.03274	0.571253	0.605534	0.633746	0.274734	0.721886	0.896649	0.600118	0.877733	1.08572	0.621488	0.270917	0.443352	1.40859	0.406511	1.54096	1.2582	1.2582	0.87738	0.880071	1.09882	0.346088	1.39814	1.4117	0.759539	1.37125	1.38648	1.31476	1.32365	1.41232	1.27069	1.37022	0.753371	0.787703	0.789096	1.04301	1.19174	0.731131	1.02924	0.790872	0.80569	0.932926	0.950834	0.763826
	21.1667	0.992909	0.63877	1.15809	0.663085	1.08797	0.579771	0.604124	0.732639	0.274292	0.803897	0.853098	0.699245	0.833601	1.13613	0.720529	0.269654	0.47174	1.41065	0.422616	1.52138	1.28872	1.28872	0.911003	0.939655	1.09111	0.349288	1.42476	1.47559	0.794772	1.43215	1.4153	1.23309	1.23201	1.48538	1.29259	1.41524	0.720124	0.763839	0.75634	1.03365	1.21961	0.775771	1.02622	0.853025	0.829625	0.97305	0.961718	0.828116
	21.3333	0.981385	0.608344	1.1154	0.639171	1.07218	0.584966	0.606282	0.729382	0.305435	0.794063	0.86682	0.630882	0.847675	1.11887	0.652462	0.31686	0.470187	1.35903	0.413433	1.44542	1.30552	1.30552	0.887333	0.915089	0.998788	0.372687	1.30006	1.38846	0.812302	1.43439	1.27501	1.04453	1.04668	1.41734	1.24573	1.41281	0.741979	0.757235	0.757158	1.02812	1.18034	0.777441	1.01782	0.838462	0.819561	0.965547	0.96584	0.811274
	21.5	0.997147	0.592651	1.11385	0.623072	1.02782	0.582546	0.60749	0.700044	0.349661	0.773106	0.850107	0.623929	0.83744	1.08124	0.645196	0.371699	0.505912	1.41623	0.447052	1.56259	1.28199	1.28199	0.899354	0.91935	0.997124	0.399796	1.32624	1.34899	0.760715	1.39894	1.31293	1.04401	1.04704	1.366	1.24942	1.38999	0.710955	0.723427	0.705723	1.09001	1.19041	0.746318	1.06402	0.789431	0.801468	0.919038	1.00077	0.76736
	21.6667	0.976767	0.581726	1.08768	0.611088	1.00199	0.584301	0.605497	0.690144	0.338211	0.752228	0.800252	0.630026	0.78741	1.04498	0.651781	0.358944	0.480624	1.41327	0.428015	1.56532	1.24203	1.24203	0.915311	0.916762	0.982657	0.38745	1.3756	1.28812	0.745868	1.4131	1.36115	1.00996	1.0191	1.29042	1.23521	1.4053	0.725089	0.723647	0.724492	1.00348	1.19219	0.731822	1.00862	0.761113	0.783766	0.877595	0.95459	0.741865
	21.8333	0.982256	0.589997	1.05701	0.604385	0.96039	0.594089	0.616734	0.684859	0.350094	0.736231	0.833333	0.624798	0.812424	0.997407	0.642601	0.374594	0.502917	1.43765	0.456722	1.57471	1.27427	1.27427	0.816807	0.796357	0.986824	0.377518	1.3533	1.28574	0.711625	1.41074	1.34518	1.06876	1.07694	1.29326	1.18395	1.4126	0.710107	0.691676	0.701882	1.03187	1.11236	0.689891	1.03523	0.785143	0.743437	0.786989	0.990511	0.763695
	22	0.98044	0.636239	1.00508	0.641966	0.90042	0.587634	0.600616	0.738188	0.334622	0.766464	0.824919	0.668217	0.80939	0.923581	0.686079	0.349061	0.499817	1.45646	0.453845	1.6138	1.24782	1.24782	0.803231	0.785249	0.951616	0.359412	1.2134	1.19996	0.659762	1.18725	1.23064	1.02455	1.04119	1.2177	1.25252	1.20322	0.685639	0.662669	0.682192	1.09929	1.17091	0.653226	1.09518	0.778878	0.679977	0.781313	1.05091	0.768846
	22.1667	0.96659	0.621292	0.980657	0.621056	0.880697	0.572123	0.580775	0.786661	0.345971	0.78296	0.753628	0.665678	0.72957	0.923371	0.684664	0.370489	0.526495	1.46048	0.45425	1.60359	1.26183	1.26183	0.818922	0.780113	0.968938	0.367557	1.22859	1.17417	0.64993	1.16395	1.2498	1.05034	1.06789	1.17602	1.18057	1.1816	0.679178	0.646397	0.657866	0.990477	1.10979	0.639231	0.986854	0.768374	0.665317	0.713659	0.946156	0.760466
	22.3333	0.99358	0.658253	0.938752	0.658959	0.819794	0.548648	0.564084	0.805241	0.491864	0.785696	0.784846	0.667958	0.763212	0.838814	0.68406	0.521026	0.614906	1.42155	0.573473	1.5518	1.2455	1.2455	0.813081	0.776243	0.970951	0.441979	1.16195	1.14597	0.601874	1.1194	1.19127	0.971496	0.987805	1.15055	1.15627	1.13162	0.669898	0.638656	0.652346	0.997129	1.08369	0.616058	1.01448	0.775938	0.628704	0.706197	0.975983	0.77143
	22.5	0.95386	0.626609	0.893318	0.635254	0.775299	0.571112	0.583401	0.751938	0.475856	0.745157	0.667835	0.634437	0.656565	0.789962	0.649885	0.502989	0.573337	1.45948	0.554859	1.60738	1.26476	1.26476	0.77416	0.724971	0.893213	0.440338	1.11455	1.1218	0.578151	1.08184	1.14329	0.988632	0.999759	1.13184	1.15052	1.09713	0.650902	0.61034	0.636261	0.930474	1.05676	0.598885	0.960118	0.714793	0.600684	0.653753	0.918239	0.707266
	22.6667	0.949222	0.639953	0.884043	0.630591	0.746004	0.593683	0.600302	0.745095	0.483895	0.731177	0.690004	0.702896	0.673762	0.758193	0.722563	0.509453	0.542756	1.40571	0.518611	1.57009	1.24273	1.24273	0.822364	0.752697	0.8555	0.464906	1.17181	1.0835	0.530564	1.08121	1.20074	0.92302	0.941516	1.08264	1.1163	1.09551	0.701803	0.682655	0.698871	0.904136	1.04799	0.557212	0.944841	0.678811	0.550194	0.631864	0.90431	0.674102
	22.8333	0.925642	0.609874	0.851706	0.60601	0.71496	0.548958	0.557976	0.709655	0.41567	0.696596	0.693168	0.675122	0.681111	0.739528	0.694179	0.448817	0.507872	1.43357	0.479105	1.55586	1.21834	1.21834	0.793163	0.734806	0.846368	0.402122	1.04576	1.07184	0.49411	1.0299	1.0824	0.927869	0.950444	1.07996	1.12434	1.03648	0.658776	0.652159	0.667405	0.844028	1.06168	0.526972	0.878391	0.658372	0.520872	0.655393	0.841441	0.656146
	23	0.869989	0.595927	0.807042	0.570969	0.662687	0.601909	0.601084	0.715062	0.391742	0.683055	0.639769	0.692089	0.624795	0.666038	0.71368	0.423885	0.471053	1.33991	0.439123	1.46359	1.02162	1.02162	0.784	0.683468	0.803913	0.407307	1.10242	1.04777	0.45478	0.963442	1.14189	0.865531	0.888244	1.04491	1.07101	0.976248	0.697472	0.686293	0.718939	0.801631	1.0051	0.483092	0.821035	0.635146	0.474718	0.569159	0.776201	0.62581
	23.1667	0.868178	0.548974	0.789531	0.539092	0.642824	0.567446	0.570496	0.668239	0.369183	0.648094	0.582051	0.617339	0.565971	0.639686	0.639843	0.402224	0.439574	1.39592	0.422337	1.48189	1.09043	1.09043	0.859028	0.751453	0.795411	0.390992	1.10201	1.05865	0.427645	0.964949	1.13704	0.838198	0.86181	1.06265	1.12433	0.98743	0.758817	0.785556	0.80386	0.748182	1.05626	0.455583	0.776944	0.635236	0.451009	0.626123	0.73557	0.617575
	23.3333	0.848451	0.620996	0.751922	0.588857	0.613191	0.646645	0.636929	0.69425	0.361556	0.661806	0.589306	0.715755	0.576598	0.606237	0.734907	0.400208	0.449838	1.33177	0.437185	1.46375	0.974169	0.974169	0.822417	0.7357	0.751186	0.381951	1.05779	1.03621	0.415456	0.905993	1.08644	0.814748	0.832993	1.03625	1.00586	0.918032	0.717075	0.717904	0.751575	0.749445	0.961127	0.456104	0.786457	0.654613	0.432704	0.601899	0.749316	0.640427
	23.5	0.839151	0.638289	0.754457	0.608627	0.608592	0.60826	0.598891	0.697898	0.37418	0.670433	0.565661	0.719478	0.559141	0.591875	0.734606	0.402165	0.462144	1.3949	0.451742	1.57359	0.897454	0.897454	0.751969	0.694664	0.715653	0.39034	1.1488	1.01504	0.415194	0.947548	1.16687	0.815649	0.836222	1.00727	0.970456	0.961647	0.601546	0.61361	0.625765	0.724858	0.931418	0.455774	0.741986	0.632159	0.424165	0.59441	0.694729	0.626357
	23.6667	0.828074	0.724825	0.748898	0.687003	0.593243	0.676496	0.654071	0.712617	0.39103	0.694079	0.590431	0.799664	0.597035	0.568625	0.807064	0.415768	0.484586	1.34994	0.49993	1.46571	0.89271	0.89271	0.687925	0.625047	0.725385	0.415256	1.12889	1.01262	0.387724	0.936019	1.14472	0.733661	0.756217	1.01107	0.948649	0.952448	0.584069	0.563925	0.592085	0.716841	0.908296	0.448911	0.749307	0.662761	0.398716	0.570479	0.700737	0.660388
	23.8333	0.834578	0.815008	0.687565	0.767105	0.530027	0.723409	0.683431	0.744323	0.350018	0.692995	0.66168	0.89454	0.674039	0.504712	0.897246	0.349189	0.528646	1.35213	0.536953	1.46198	0.844414	0.844414	0.648282	0.612079	0.733649	0.411329	1.06662	1.0774	0.372224	0.869424	1.08518	0.775571	0.803457	1.07779	0.921462	0.87701	0.549207	0.524044	0.553183	0.752195	0.879822	0.451806	0.802386	0.713089	0.375501	0.586882	0.76558	0.712816
	24	0.8128	0.760423	0.675679	0.709968	0.525097	0.713832	0.680015	0.690071	0.31764	0.658667	0.646459	0.867109	0.655387	0.514445	0.868778	0.323254	0.507272	1.30701	0.490057	1.3926	0.798381	0.798381	0.556929	0.528369	0.694611	0.361753	1.10137	1.07952	0.392168	0.859468	1.1176	0.845404	0.857001	1.07475	0.907894	0.872306	0.519397	0.482241	0.530881	0.807034	0.836652	0.462644	0.852103	0.647738	0.406542	0.524484	0.799299	0.646432
	24.1667	0.785519	0.721689	0.665807	0.665403	0.530317	0.725498	0.68457	0.662028	0.352542	0.638977	0.699631	0.838121	0.716488	0.514313	0.840559	0.351061	0.485447	1.2534	0.489413	1.31217	0.811091	0.811091	0.594624	0.577159	0.670134	0.424149	0.985779	0.966031	0.372937	0.805511	0.996894	0.793423	0.807177	0.96684	0.816011	0.826684	0.51651	0.482129	0.513358	0.790463	0.7733	0.422695	0.821148	0.644869	0.375075	0.545427	0.783547	0.641141
	24.3333	0.776988	0.690803	0.629474	0.649273	0.511145	0.682379	0.64247	0.609392	0.345107	0.589543	0.711603	0.773038	0.73283	0.504689	0.773009	0.331546	0.487319	1.2259	0.508732	1.33022	0.799433	0.799433	0.603493	0.620349	0.642887	0.423315	0.883761	0.909012	0.374494	0.748357	0.900036	0.739529	0.75677	0.918614	0.805761	0.764809	0.512164	0.4766	0.510956	0.836057	0.771829	0.419613	0.855435	0.647461	0.384397	0.646645	0.806643	0.638158
	24.5	0.779302	0.652473	0.618537	0.606841	0.505485	0.712866	0.679229	0.557778	0.351353	0.539411	0.70221	0.764607	0.711426	0.501009	0.768574	0.341539	0.498868	1.20796	0.496753	1.21445	0.781542	0.781542	0.58765	0.580784	0.679356	0.415684	0.928585	0.910941	0.379453	0.765289	0.944749	0.854895	0.86795	0.90919	0.770117	0.785328	0.567428	0.52056	0.579239	0.755945	0.740351	0.412758	0.770523	0.600243	0.385602	0.604098	0.739615	0.589678
	24.6667	0.769249	0.630675	0.622824	0.593887	0.515342	0.687612	0.659657	0.553776	0.3709	0.540087	0.726355	0.725591	0.733963	0.50337	0.730193	0.373762	0.497423	1.15435	0.505377	1.13134	0.768129	0.768129	0.562531	0.563928	0.739117	0.425778	0.985947	0.955639	0.397214	0.769396	1.00132	0.798613	0.810501	0.945788	0.744502	0.794865	0.505525	0.470751	0.502427	0.788629	0.7274	0.427334	0.801077	0.607831	0.409986	0.591639	0.766142	0.597468
	24.8333	0.702574	0.535218	0.502716	0.513596	0.407131	0.547908	0.525396	0.401044	0.305422	0.403803	0.604756	0.587242	0.600817	0.408263	0.587674	0.304919	0.46183	1.12808	0.447131	1.0784	0.680646	0.680646	0.41144	0.424747	0.591259	0.32716	0.731539	0.849297	0.295807	0.587406	0.759699	0.707084	0.716608	0.847894	0.64682	0.599569	0.41303	0.372409	0.417153	0.794045	0.621343	0.333361	0.804831	0.500928	0.310012	0.491496	0.772715	0.486
	25	0.822965	0.659363	0.65062	0.645271	0.560162	0.672452	0.652049	0.593413	0.510396	0.585395	0.809312	0.701537	0.827448	0.564211	0.705617	0.51387	0.619204	1.19933	0.599688	1.10669	0.793734	0.793734	0.599167	0.639585	0.663451	0.538633	0.815219	0.943598	0.449091	0.744358	0.825623	0.693356	0.703743	0.954475	0.756549	0.75606	0.514834	0.478382	0.503804	0.898426	0.739811	0.492615	0.913954	0.645881	0.47187	0.667309	0.87192	0.634241
	25.1667	0.913054	0.719103	0.710427	0.713082	0.662944	0.730469	0.717022	0.755192	0.629567	0.700394	0.804315	0.770325	0.809022	0.676917	0.777975	0.638841	0.799295	1.18529	0.739065	1.07753	0.787965	0.787965	0.805295	0.80078	0.728816	0.641157	0.945648	1.12149	0.608401	0.79464	0.963628	0.739658	0.742258	1.12267	0.819254	0.784351	0.598109	0.592112	0.597286	0.961656	0.807319	0.636609	0.993899	0.717464	0.640163	0.777292	0.981672	0.70893
	25.3333	0.874653	0.690762	0.668162	0.672101	0.589698	0.731407	0.716092	0.61552	0.580498	0.589286	0.841998	0.77495	0.84338	0.584995	0.783641	0.592252	0.681589	1.17336	0.655546	1.0848	0.813717	0.813717	0.766789	0.79329	0.75832	0.597548	0.89765	1.0417	0.505425	0.799962	0.911536	0.771454	0.783221	1.04915	0.829601	0.804435	0.591019	0.592033	0.587837	0.957838	0.825259	0.542365	0.98397	0.677133	0.529957	0.804377	0.941655	0.662156
	25.5	0.861839	0.733673	0.64201	0.708329	0.557969	0.715637	0.695329	0.640098	0.58431	0.598989	0.84481	0.820798	0.829375	0.546312	0.829387	0.612396	0.644349	1.19993	0.656966	1.1339	0.71217	0.71217	0.752605	0.749871	0.752811	0.562778	0.87366	1.02615	0.451437	0.766357	0.890972	0.827554	0.837432	1.02842	0.834744	0.762891	0.584521	0.580423	0.587352	0.884652	0.825971	0.509298	0.90487	0.694787	0.475907	0.754188	0.882206	0.682355
	25.6667	0.817057	0.695269	0.577474	0.671742	0.493169	0.618843	0.603302	0.583262	0.480352	0.538099	0.832963	0.783901	0.809762	0.476598	0.79223	0.493722	0.583316	1.1799	0.5898	1.03756	0.731788	0.731788	0.6745	0.710789	0.76142	0.451979	0.828884	0.97993	0.407077	0.754463	0.843795	0.760231	0.768264	0.986878	0.819117	0.767871	0.497139	0.503072	0.50882	0.851909	0.799383	0.468818	0.889253	0.659	0.432751	0.747907	0.865948	0.644283
	25.8333	0.745258	0.682201	0.505398	0.649697	0.428898	0.524298	0.502803	0.524688	0.440202	0.4826	0.71602	0.78108	0.685625	0.402096	0.788079	0.453619	0.509357	1.07101	0.549926	0.996269	0.620008	0.620008	0.62818	0.64046	0.699743	0.391573	0.735567	0.869175	0.345411	0.653277	0.755244	0.702695	0.709193	0.871308	0.759386	0.658681	0.437016	0.441619	0.448763	0.662191	0.735399	0.417318	0.672551	0.621354	0.363411	0.632101	0.685571	0.61258
	26	0.706562	0.608895	0.427775	0.582217	0.329989	0.497797	0.478137	0.433158	0.313556	0.404706	0.674418	0.694569	0.650516	0.299247	0.695704	0.315306	0.444561	1.10289	0.473706	1.00904	0.585334	0.585334	0.548767	0.57611	0.620803	0.2825	0.679169	0.837126	0.262739	0.602874	0.700226	0.620219	0.631758	0.85172	0.779786	0.614632	0.413737	0.407192	0.424907	0.599718	0.744796	0.342515	0.635963	0.545506	0.288695	0.633151	0.639524	0.531697
	26.1667	0.664654	0.658524	0.385107	0.62331	0.307149	0.458289	0.437149	0.488684	0.346793	0.432088	0.644823	0.763674	0.617163	0.276302	0.767878	0.364043	0.457401	0.944284	0.499026	0.93745	0.471519	0.471519	0.561899	0.598233	0.572298	0.287043	0.596785	0.798553	0.273333	0.504626	0.627791	0.522988	0.527615	0.820372	0.738857	0.508759	0.331514	0.346923	0.338216	0.539764	0.713821	0.359216	0.587351	0.55004	0.280847	0.61268	0.60795	0.549528
	26.3333	0.620695	0.647522	0.357193	0.605844	0.287977	0.440023	0.416353	0.452132	0.322655	0.403125	0.589555	0.754947	0.574607	0.258111	0.758249	0.33336	0.394586	0.844394	0.451194	0.85407	0.420131	0.420131	0.514411	0.547914	0.556442	0.268704	0.604219	0.778306	0.255266	0.479396	0.640517	0.460667	0.467527	0.798587	0.735072	0.477263	0.300811	0.30789	0.307935	0.471605	0.702932	0.344448	0.484121	0.533169	0.266652	0.556544	0.510049	0.535237
	26.5	0.59617	0.60937	0.313716	0.572042	0.258404	0.446111	0.424284	0.391354	0.308741	0.357883	0.606728	0.713866	0.596347	0.241548	0.713625	0.314696	0.400267	0.881852	0.445307	0.86666	0.406319	0.406319	0.435995	0.52188	0.510191	0.27755	0.488949	0.723812	0.264865	0.370584	0.528906	0.416799	0.427147	0.752168	0.682124	0.369551	0.278583	0.276295	0.27608	0.48743	0.660508	0.350223	0.521229	0.502576	0.286511	0.599262	0.544928	0.500309
	26.6667	0.568879	0.558399	0.300056	0.529587	0.270817	0.440418	0.42645	0.377341	0.298237	0.339382	0.573197	0.677698	0.566966	0.276852	0.681311	0.315512	0.384552	0.81999	0.40896	0.7957	0.350604	0.350604	0.453293	0.552325	0.49606	0.264124	0.493078	0.714874	0.322721	0.318259	0.538282	0.376559	0.388981	0.744042	0.663133	0.320383	0.245496	0.252302	0.241726	0.471028	0.652263	0.391502	0.49789	0.476098	0.350568	0.610614	0.525474	0.474478
	26.8333	0.530834	0.560713	0.28483	0.528328	0.251027	0.418914	0.403969	0.369097	0.288513	0.335886	0.545058	0.672116	0.540674	0.251951	0.673265	0.303961	0.362197	0.752449	0.381701	0.738671	0.400115	0.400115	0.387857	0.490396	0.501153	0.2585	0.435868	0.663189	0.291458	0.304273	0.475386	0.347878	0.359541	0.699039	0.624248	0.320357	0.239399	0.247207	0.237944	0.420424	0.614353	0.369824	0.453524	0.453782	0.317374	0.592696	0.485796	0.454407
	27	0.534095	0.506522	0.280796	0.4853	0.253136	0.410841	0.403389	0.334899	0.228915	0.302208	0.563833	0.634088	0.568789	0.259824	0.642409	0.237957	0.317591	0.764128	0.32577	0.764801	0.364385	0.364385	0.46015	0.574289	0.47118	0.224061	0.532273	0.737083	0.324843	0.315323	0.575217	0.310394	0.315338	0.76484	0.67882	0.31931	0.2489	0.261302	0.254572	0.461056	0.671053	0.391733	0.473898	0.430286	0.359823	0.678893	0.489406	0.425731
	27.1667	0.512014	0.481205	0.286361	0.473695	0.266344	0.401253	0.39686	0.338096	0.21952	0.309875	0.484819	0.562157	0.477848	0.26907	0.568506	0.228684	0.318748	0.710289	0.312477	0.681438	0.358123	0.358123	0.412731	0.550302	0.481868	0.222885	0.511701	0.686522	0.346973	0.326605	0.555323	0.319967	0.328467	0.709604	0.657738	0.326714	0.259777	0.26249	0.258984	0.408843	0.66922	0.40642	0.419845	0.421925	0.374283	0.694014	0.438165	0.416855
	27.3333	0.508532	0.484762	0.296933	0.476623	0.266993	0.409009	0.40467	0.337958	0.265672	0.313999	0.507125	0.553626	0.507399	0.268181	0.558752	0.273403	0.346658	0.732766	0.348392	0.709016	0.401129	0.401129	0.369381	0.468579	0.455354	0.246054	0.487286	0.632148	0.354362	0.325614	0.528792	0.32104	0.33225	0.654038	0.603075	0.333033	0.256452	0.247985	0.251129	0.465228	0.610241	0.417027	0.486944	0.416774	0.382428	0.552458	0.49555	0.413731
	27.5	0.52438	0.487324	0.318943	0.474965	0.282848	0.428281	0.42279	0.375211	0.276265	0.336867	0.563362	0.543472	0.557861	0.268492	0.550445	0.284835	0.334171	0.751759	0.343911	0.731667	0.397621	0.397621	0.390024	0.491685	0.562769	0.263517	0.586316	0.75383	0.340793	0.386807	0.620438	0.362448	0.366417	0.777033	0.66469	0.396871	0.302442	0.283146	0.293348	0.503693	0.654451	0.394954	0.50578	0.488245	0.363178	0.573159	0.527958	0.481545
	27.6667	0.524402	0.560411	0.366558	0.557957	0.351817	0.409252	0.401643	0.416869	0.323136	0.390118	0.462239	0.581439	0.462947	0.336965	0.580594	0.326094	0.356676	0.712926	0.403061	0.714419	0.35705	0.35705	0.401223	0.539103	0.553431	0.281645	0.652433	0.719954	0.403862	0.430972	0.692558	0.352024	0.356367	0.736175	0.664999	0.440195	0.30933	0.301918	0.301281	0.426728	0.672031	0.452508	0.446969	0.521231	0.417571	0.687818	0.471987	0.518813
	27.8333	0.538915	0.568856	0.356242	0.567139	0.32807	0.424689	0.415865	0.408502	0.332117	0.376845	0.459805	0.6127	0.457201	0.307547	0.615412	0.33282	0.376834	0.746523	0.431797	0.732542	0.36134	0.36134	0.495186	0.594518	0.579566	0.3168	0.694759	0.725324	0.38311	0.452471	0.735688	0.381599	0.392456	0.739368	0.729454	0.467568	0.373821	0.380082	0.374475	0.375486	0.736936	0.442254	0.379308	0.516362	0.394388	0.67184	0.424193	0.519299
	28	0.578696	0.609977	0.412773	0.608989	0.386936	0.483731	0.468423	0.452311	0.389751	0.426472	0.464947	0.635597	0.468701	0.367528	0.633912	0.38452	0.387311	0.789405	0.470701	0.75177	0.391201	0.391201	0.498331	0.640234	0.66314	0.368197	0.766955	0.788978	0.412416	0.500229	0.804448	0.434262	0.436971	0.805158	0.775732	0.515615	0.408472	0.405247	0.404399	0.407859	0.772655	0.467067	0.410583	0.581384	0.41962	0.819997	0.451792	0.578199
	28.1667	0.581579	0.653696	0.419786	0.642104	0.387936	0.482758	0.46202	0.483414	0.585954	0.448538	0.455039	0.702864	0.460685	0.3683	0.702605	0.572631	0.433798	0.755394	0.549923	0.699979	0.374093	0.374093	0.542653	0.678995	0.673237	0.521374	0.67926	0.752344	0.389561	0.45878	0.718592	0.429358	0.434203	0.763153	0.750472	0.469611	0.412947	0.410315	0.398897	0.438238	0.764648	0.453931	0.43325	0.598321	0.385916	0.801971	0.476506	0.596976
	28.3333	0.581556	0.596504	0.457074	0.596996	0.443587	0.441143	0.428347	0.455726	0.514525	0.450423	0.493621	0.617271	0.499292	0.427001	0.619568	0.50831	0.425125	0.705319	0.504939	0.648717	0.390421	0.390421	0.59255	0.667632	0.677864	0.49299	0.652167	0.804595	0.455208	0.467009	0.683154	0.490108	0.492163	0.828516	0.769913	0.47622	0.462419	0.459399	0.460184	0.416517	0.760024	0.506775	0.413729	0.603899	0.45467	0.74618	0.450762	0.594304
	28.5	0.611015	0.637501	0.476531	0.61828	0.459543	0.505289	0.485339	0.489782	0.559781	0.483937	0.478353	0.703913	0.482546	0.441195	0.707454	0.556064	0.447217	0.731545	0.511453	0.654671	0.393823	0.393823	0.592291	0.700108	0.700249	0.535892	0.667571	0.793151	0.447172	0.482293	0.697269	0.486292	0.490881	0.810526	0.786681	0.491727	0.501794	0.501654	0.501813	0.466342	0.790907	0.50092	0.463527	0.623763	0.446149	0.814214	0.504159	0.618336
	28.6667	0.622113	0.684803	0.478607	0.656678	0.45728	0.550821	0.525081	0.518828	0.585712	0.502806	0.489001	0.779699	0.491498	0.433655	0.78471	0.576493	0.473689	0.681107	0.558714	0.618902	0.38601	0.38601	0.633498	0.703389	0.717868	0.576381	0.683161	0.841823	0.459636	0.493666	0.717544	0.473214	0.475299	0.86569	0.808169	0.501681	0.509672	0.513774	0.507944	0.506139	0.803799	0.516375	0.488132	0.657558	0.463032	0.803057	0.524526	0.647812
	28.8333	0.614654	0.662195	0.466511	0.627637	0.437628	0.535649	0.507062	0.522384	0.531184	0.488363	0.483047	0.761653	0.480655	0.402817	0.768774	0.521615	0.439324	0.639646	0.53566	0.596955	0.354058	0.354058	0.630593	0.672895	0.755842	0.543414	0.666448	0.82903	0.395216	0.488314	0.709218	0.46268	0.462695	0.860448	0.809017	0.49895	0.528719	0.531522	0.525205	0.495672	0.802811	0.440485	0.499115	0.652407	0.38205	0.751258	0.536734	0.644354
	29	0.598397	0.65539	0.469189	0.636086	0.458438	0.543378	0.52272	0.527135	0.568388	0.506596	0.526564	0.740055	0.53194	0.429884	0.74799	0.563855	0.43389	0.635863	0.515354	0.572018	0.383143	0.383143	0.699139	0.728565	0.715105	0.57971	0.641689	0.767074	0.482551	0.49092	0.673121	0.463389	0.471041	0.795699	0.762033	0.506204	0.535604	0.566208	0.543114	0.487592	0.776036	0.537001	0.465399	0.628679	0.489072	0.780336	0.486672	0.626437
	29.1667	0.598797	0.660321	0.429817	0.623456	0.401508	0.56633	0.54073	0.548518	0.569735	0.496873	0.488691	0.768113	0.487678	0.356688	0.775556	0.562388	0.447339	0.597381	0.550843	0.56214	0.365046	0.365046	0.706417	0.736849	0.704932	0.57942	0.634834	0.785367	0.376567	0.497779	0.665672	0.444055	0.446485	0.820639	0.773726	0.513065	0.530939	0.552455	0.536953	0.512623	0.778454	0.428622	0.489518	0.650377	0.373923	0.763772	0.532625	0.646592
	29.3333	0.585019	0.656907	0.419741	0.622384	0.391494	0.567059	0.540802	0.519132	0.564046	0.473745	0.504918	0.751738	0.503788	0.341671	0.753218	0.554443	0.435796	0.570832	0.554405	0.558927	0.331551	0.331551	0.598425	0.682567	0.713261	0.557241	0.637013	0.769572	0.355319	0.502517	0.667315	0.424153	0.424344	0.803514	0.780676	0.517386	0.516835	0.508851	0.511637	0.502487	0.790459	0.399327	0.477084	0.645909	0.350773	0.779116	0.529519	0.645197
	29.5	0.590561	0.656888	0.390717	0.612788	0.354737	0.57169	0.546161	0.54456	0.732715	0.477745	0.463647	0.755509	0.456379	0.300396	0.758704	0.778093	0.468479	0.604449	0.593332	0.607357	0.312664	0.312664	0.618423	0.691407	0.703225	0.649932	0.633589	0.756612	0.328573	0.505974	0.663168	0.421111	0.420038	0.79004	0.745961	0.524866	0.491932	0.499964	0.494199	0.472206	0.754424	0.379756	0.462205	0.644298	0.324109	0.740801	0.523173	0.641725
	29.6667	0.583873	0.660315	0.372864	0.609232	0.317577	0.539806	0.514196	0.545377	0.67538	0.453944	0.409002	0.798404	0.386815	0.25739	0.806017	0.66008	0.443167	0.612054	0.564357	0.588999	0.299195	0.299195	0.688709	0.755659	0.827282	0.638597	0.660173	0.752035	0.267687	0.515011	0.686718	0.518706	0.520765	0.775771	0.734724	0.551548	0.463274	0.490421	0.480072	0.440931	0.764775	0.325403	0.440523	0.652604	0.261194	0.781931	0.506493	0.640731
	29.8333	0.570134	0.633995	0.364253	0.592115	0.320352	0.506304	0.485694	0.542455	0.559418	0.450774	0.388372	0.765862	0.369262	0.272067	0.775113	0.544474	0.459783	0.590716	0.524556	0.60927	0.225874	0.225874	0.705055	0.772076	0.700976	0.539314	0.642361	0.808984	0.301991	0.493305	0.668994	0.419298	0.413258	0.848692	0.767466	0.513421	0.495107	0.524183	0.516522	0.421369	0.79217	0.352117	0.443251	0.595846	0.285639	0.813995	0.518079	0.590047
	30	0.567195	0.689898	0.369436	0.6348	0.319814	0.512339	0.479353	0.590654	0.608659	0.485203	0.361903	0.83861	0.33711	0.267044	0.846826	0.583155	0.463812	0.618814	0.55158	0.634248	0.247307	0.247307	0.694387	0.772597	0.63107	0.57406	0.606803	0.77909	0.264253	0.461891	0.638142	0.370719	0.36675	0.818088	0.758221	0.478255	0.490343	0.518497	0.510527	0.453485	0.787166	0.324135	0.471943	0.629873	0.239766	0.818261	0.53839	0.623551
	30.1667	0.563971	0.692592	0.341402	0.631605	0.29539	0.517274	0.482854	0.649884	0.674143	0.499644	0.376349	0.859588	0.354462	0.24514	0.877186	0.667189	0.500614	0.583758	0.585728	0.597178	0.225798	0.225798	0.831912	0.937411	0.599424	0.6438	0.603208	0.748093	0.256766	0.466475	0.629351	0.331385	0.323857	0.783234	0.73938	0.480765	0.475227	0.521567	0.494304	0.408943	0.798911	0.324018	0.428638	0.638691	0.244258	0.918727	0.499474	0.634423
	30.3333	0.550563	0.720694	0.347421	0.673422	0.306067	0.497171	0.456938	0.641467	0.632793	0.502299	0.366042	0.828212	0.338224	0.262974	0.835807	0.604278	0.487974	0.606453	0.591216	0.61793	0.274915	0.274915	0.686348	0.838815	0.633207	0.609339	0.622578	0.775372	0.286695	0.46772	0.660377	0.410857	0.407989	0.811756	0.765784	0.484021	0.40121	0.413004	0.388096	0.42215	0.807432	0.359735	0.444463	0.639108	0.273424	0.896244	0.508865	0.634478
	30.5	0.536601	0.682414	0.34277	0.642122	0.294165	0.467104	0.430487	0.636907	0.557356	0.501288	0.392593	0.767891	0.371125	0.258382	0.774205	0.53972	0.494339	0.585443	0.555005	0.592994	0.233059	0.233059	0.61091	0.749431	0.625697	0.543056	0.587187	0.777202	0.275901	0.419111	0.626712	0.344592	0.339163	0.809424	0.709871	0.430193	0.383607	0.382974	0.366127	0.414065	0.748341	0.343622	0.443892	0.625761	0.262926	0.85838	0.500079	0.621849
	30.6667	0.523165	0.675682	0.291901	0.639738	0.225621	0.44928	0.415616	0.606802	0.630561	0.459411	0.36523	0.75617	0.348024	0.188665	0.758052	0.630176	0.541412	0.591701	0.624722	0.580498	0.234213	0.234213	0.617466	0.769675	0.562113	0.556349	0.56926	0.690465	0.207484	0.392945	0.61292	0.325385	0.321856	0.712608	0.683601	0.411232	0.384339	0.392651	0.358792	0.321961	0.744098	0.28616	0.376149	0.558661	0.192266	0.892178	0.440822	0.559573
	30.8333	0.51801	0.645538	0.336399	0.600995	0.292599	0.42255	0.394265	0.653199	0.526355	0.500349	0.359536	0.724105	0.342523	0.266338	0.73079	0.522702	0.529792	0.582998	0.560798	0.570687	0.240402	0.240402	0.612757	0.709245	0.612245	0.482683	0.552846	0.727176	0.270534	0.377305	0.59224	0.371128	0.368761	0.756794	0.635953	0.394504	0.379606	0.387932	0.366726	0.386297	0.675881	0.321749	0.423444	0.59274	0.255904	0.74576	0.48507	0.592019
	31	0.530437	0.664	0.374285	0.614148	0.337384	0.445218	0.421413	0.690159	0.637741	0.531411	0.359335	0.768297	0.346282	0.327211	0.776527	0.638942	0.572764	0.606032	0.608448	0.582603	0.270948	0.270948	0.662524	0.768693	0.541171	0.549391	0.535254	0.676252	0.29378	0.354434	0.576182	0.362115	0.362815	0.69751	0.615422	0.363877	0.403782	0.426628	0.396703	0.342545	0.673415	0.332501	0.37147	0.579214	0.273691	0.786205	0.428844	0.586136
	31.1667	0.526156	0.628819	0.366484	0.583355	0.316675	0.441392	0.422459	0.693512	0.576469	0.532638	0.404352	0.709434	0.395128	0.297082	0.718281	0.587018	0.526084	0.597488	0.54693	0.562247	0.287566	0.287566	0.632467	0.751719	0.555973	0.507002	0.48821	0.663926	0.268835	0.348476	0.522816	0.381246	0.375842	0.689123	0.569794	0.361186	0.431763	0.445961	0.409232	0.371157	0.631774	0.310828	0.392284	0.578526	0.254719	0.802803	0.441652	0.5783
	31.3333	0.538855	0.69896	0.429626	0.649432	0.383888	0.512933	0.491544	0.766419	0.55053	0.61862	0.444685	0.780422	0.434941	0.36255	0.786562	0.567625	0.538494	0.588783	0.557234	0.551861	0.337673	0.337673	0.674841	0.754166	0.54575	0.467871	0.518319	0.633879	0.305136	0.391766	0.546884	0.393477	0.386964	0.649243	0.585511	0.398382	0.413604	0.44781	0.411794	0.390659	0.638666	0.348746	0.407433	0.618477	0.279089	0.804712	0.445173	0.63299
	31.5	0.525086	0.664185	0.40741	0.619639	0.350899	0.528146	0.505878	0.727491	0.496032	0.575866	0.386	0.725808	0.369825	0.321658	0.732938	0.514812	0.508079	0.61176	0.539213	0.544247	0.351998	0.351998	0.703054	0.793714	0.602979	0.459972	0.491413	0.652305	0.250604	0.361053	0.529737	0.368207	0.363172	0.666786	0.563498	0.369907	0.442616	0.473617	0.441037	0.362753	0.638155	0.297341	0.382952	0.618808	0.225658	0.834776	0.423774	0.617418
	31.6667	0.505204	0.703597	0.384867	0.64921	0.336509	0.552814	0.525545	0.679132	0.526245	0.555839	0.378942	0.778549	0.354761	0.309894	0.777973	0.518668	0.470648	0.524755	0.5318	0.490999	0.380546	0.380546	0.638371	0.668769	0.565253	0.474492	0.45428	0.667244	0.269618	0.317706	0.495738	0.373347	0.359716	0.689458	0.560364	0.325537	0.421719	0.450743	0.428899	0.33124	0.589546	0.325501	0.342524	0.599073	0.249722	0.683256	0.384508	0.601465
	31.8333	0.513318	0.654244	0.47155	0.626669	0.435113	0.506996	0.481335	0.707467	0.621425	0.597668	0.382322	0.674587	0.361892	0.410551	0.672299	0.613877	0.496689	0.54239	0.560066	0.529705	0.424177	0.424177	0.523138	0.675874	0.559226	0.577948	0.509156	0.648408	0.331387	0.388721	0.540803	0.413755	0.402249	0.664257	0.584683	0.396356	0.408132	0.400057	0.417999	0.328921	0.634255	0.357664	0.353707	0.620064	0.308366	0.824948	0.391504	0.616702
	32	0.542461	0.655035	0.445642	0.649296	0.411515	0.463045	0.44306	0.715895	0.693118	0.596565	0.345498	0.596853	0.328147	0.380096	0.589976	0.674234	0.568816	0.541939	0.642707	0.507267	0.416509	0.416509	0.528107	0.68199	0.570107	0.597552	0.499131	0.633932	0.330775	0.411084	0.52807	0.384154	0.368336	0.647038	0.576278	0.414969	0.411406	0.409773	0.402394	0.373084	0.628236	0.368556	0.389437	0.637404	0.31315	0.825411	0.43441	0.633199
	32.1667	0.518852	0.704411	0.441577	0.687282	0.408904	0.449395	0.420423	0.70096	0.629753	0.602906	0.307896	0.635392	0.283504	0.382326	0.624266	0.59877	0.547821	0.506268	0.618118	0.462989	0.412356	0.412356	0.467511	0.619949	0.622984	0.556313	0.522495	0.598874	0.337496	0.39835	0.550641	0.419009	0.404763	0.59605	0.511677	0.404015	0.364121	0.359179	0.366673	0.348428	0.55127	0.396002	0.352888	0.676086	0.326675	0.765364	0.400402	0.675628
	32.3333	0.532607	0.712083	0.449419	0.707681	0.44641	0.42421	0.410235	0.724158	0.685158	0.624634	0.425381	0.67882	0.41098	0.427027	0.673532	0.676381	0.562045	0.504011	0.644607	0.463029	0.374248	0.374248	0.535815	0.680359	0.577712	0.528344	0.461536	0.587557	0.442339	0.342725	0.493529	0.370047	0.354196	0.595963	0.548643	0.346289	0.365099	0.366475	0.368647	0.393165	0.605942	0.477657	0.40976	0.66937	0.417578	0.8568	0.449553	0.669751
	32.5	0.528723	0.690934	0.412532	0.709981	0.388322	0.356442	0.335179	0.750959	0.619981	0.620816	0.417779	0.594434	0.394077	0.365322	0.592447	0.602271	0.492026	0.528533	0.565032	0.479693	0.351998	0.351998	0.53083	0.708165	0.619231	0.498336	0.467956	0.562707	0.382335	0.347306	0.513413	0.368269	0.352076	0.563363	0.53074	0.354611	0.333998	0.351559	0.344579	0.353794	0.608821	0.463539	0.374794	0.646535	0.364025	0.861822	0.424368	0.656716
	32.6667	0.529209	0.686358	0.398737	0.694985	0.373674	0.39289	0.36749	0.730823	0.585081	0.595163	0.386179	0.617152	0.364678	0.341522	0.616434	0.567811	0.466086	0.516336	0.564909	0.495118	0.331827	0.331827	0.675948	0.828911	0.632931	0.507785	0.448147	0.580802	0.337591	0.333338	0.487858	0.339071	0.319884	0.589191	0.539385	0.343279	0.41709	0.483933	0.433125	0.364079	0.635288	0.410932	0.380334	0.669412	0.319079	0.958994	0.437184	0.669498
	32.8333	0.529405	0.637789	0.397321	0.658463	0.387019	0.357039	0.339945	0.67762	0.640336	0.557248	0.392379	0.535849	0.370836	0.367496	0.530958	0.621966	0.490758	0.527568	0.5794	0.493343	0.333866	0.333866	0.601291	0.783358	0.665529	0.531263	0.513114	0.545323	0.383819	0.359225	0.563421	0.328317	0.319529	0.539665	0.469371	0.368762	0.390632	0.43248	0.383063	0.419494	0.576741	0.439839	0.438464	0.655036	0.377558	0.910248	0.480482	0.652573
	33	0.533604	0.638665	0.428389	0.659795	0.42762	0.362365	0.345948	0.722215	0.633916	0.593644	0.391304	0.554755	0.368925	0.413453	0.556625	0.617808	0.479742	0.521865	0.56611	0.498843	0.330556	0.330556	0.591501	0.78813	0.660101	0.557176	0.444852	0.548136	0.416149	0.323123	0.497485	0.354436	0.344825	0.55092	0.504326	0.329549	0.357514	0.4096	0.351122	0.392364	0.611534	0.469973	0.401407	0.676351	0.415038	0.916491	0.449206	0.671384
	33.1667	0.525146	0.576975	0.460701	0.605177	0.447867	0.33429	0.320699	0.710862	0.542303	0.600855	0.364053	0.4446	0.343134	0.426361	0.443185	0.545472	0.46384	0.532068	0.535289	0.516351	0.323174	0.323174	0.522365	0.700956	0.661364	0.492024	0.484927	0.539811	0.368461	0.346946	0.528376	0.328648	0.317832	0.542526	0.497585	0.357664	0.376631	0.402409	0.35101	0.365621	0.594172	0.403513	0.387626	0.67616	0.34726	0.829604	0.449154	0.673989
	33.3333	0.537908	0.602897	0.470251	0.614421	0.470496	0.353155	0.338908	0.714661	0.587939	0.602752	0.379477	0.529913	0.357585	0.459235	0.532834	0.594851	0.478296	0.542775	0.537945	0.505379	0.290035	0.290035	0.566818	0.782825	0.72064	0.53578	0.405144	0.569103	0.407329	0.261798	0.455379	0.362794	0.357074	0.579911	0.480833	0.270924	0.372864	0.424385	0.373551	0.396151	0.590432	0.436837	0.410342	0.685331	0.383489	0.891101	0.464125	0.686674
	33.5	0.54329	0.576432	0.504916	0.592106	0.510081	0.351035	0.34391	0.717439	0.598302	0.614573	0.358666	0.51663	0.337848	0.501621	0.522965	0.606164	0.470441	0.558208	0.517902	0.511394	0.287899	0.287899	0.595834	0.812788	0.743426	0.546395	0.483647	0.605276	0.46131	0.332942	0.525012	0.438003	0.435357	0.613955	0.523524	0.339763	0.374964	0.42808	0.392032	0.400428	0.625705	0.478734	0.412092	0.69131	0.436084	0.902039	0.457446	0.690709
	33.6667	0.54915	0.604692	0.5183	0.621049	0.519564	0.351911	0.35154	0.793678	0.553432	0.676046	0.339012	0.567115	0.320753	0.504837	0.577027	0.556551	0.520575	0.552064	0.530621	0.518844	0.292464	0.292464	0.628657	0.83408	0.703541	0.520261	0.482931	0.653782	0.508472	0.377145	0.507822	0.437791	0.431376	0.676127	0.595805	0.381384	0.378091	0.429505	0.382295	0.430528	0.685359	0.532164	0.454116	0.717385	0.490499	0.954917	0.498421	0.717848
	33.8333	0.569062	0.673187	0.564153	0.677987	0.566231	0.379808	0.374251	0.867336	0.573285	0.750242	0.334339	0.656615	0.311213	0.53978	0.669614	0.573825	0.508397	0.560988	0.539512	0.516672	0.344799	0.344799	0.678949	0.881748	0.793743	0.541172	0.590326	0.763027	0.525679	0.448496	0.619224	0.447948	0.443308	0.781594	0.643599	0.448579	0.379024	0.43695	0.394028	0.444412	0.717105	0.553111	0.462009	0.783632	0.485546	0.955014	0.522283	0.78901
	34	0.573219	0.673142	0.610872	0.670852	0.618674	0.413243	0.412832	0.881267	0.57724	0.76896	0.400678	0.730833	0.382729	0.599156	0.747889	0.573361	0.496745	0.580729	0.518813	0.537082	0.339539	0.339539	0.677151	0.862152	0.743412	0.565491	0.656315	0.778881	0.59247	0.509503	0.673544	0.477025	0.46831	0.790295	0.659199	0.509091	0.409236	0.468629	0.432643	0.432375	0.739394	0.596159	0.43418	0.748485	0.548119	0.91905	0.487294	0.763525
	34.1667	0.561399	0.656698	0.52269	0.657602	0.529346	0.415323	0.400742	0.770784	0.613083	0.656497	0.378016	0.65835	0.359256	0.498166	0.667965	0.595423	0.495948	0.556237	0.557747	0.508441	0.352227	0.352227	0.620369	0.815039	0.738901	0.654073	0.634079	0.751949	0.492438	0.526437	0.654314	0.456189	0.449112	0.762955	0.641996	0.518127	0.410181	0.445577	0.417924	0.385694	0.705592	0.513818	0.377536	0.746268	0.458677	0.90139	0.449181	0.747294
	34.3333	0.571708	0.736075	0.585579	0.736164	0.580567	0.412727	0.395501	0.946036	0.565925	0.810022	0.397347	0.747745	0.379825	0.551164	0.761365	0.547264	0.509617	0.557669	0.557063	0.502302	0.394202	0.394202	0.692273	0.897449	0.733074	0.605364	0.642712	0.77665	0.515174	0.505343	0.665902	0.447653	0.441166	0.790123	0.682066	0.503202	0.438139	0.484341	0.450525	0.426516	0.758733	0.548263	0.409074	0.790604	0.467118	0.985244	0.476499	0.809793
	34.5	0.576581	0.714456	0.582403	0.704194	0.574482	0.442051	0.426693	0.89994	0.674814	0.773456	0.400749	0.738059	0.380778	0.549912	0.7493	0.663042	0.527895	0.527267	0.577616	0.482595	0.402236	0.402236	0.637183	0.821594	0.66706	0.651133	0.746042	0.814099	0.526525	0.539063	0.775929	0.463746	0.453341	0.814145	0.658563	0.529009	0.456974	0.490138	0.462857	0.416875	0.71562	0.545102	0.407028	0.756755	0.480606	0.885369	0.466791	0.777041
	34.6667	0.575512	0.725722	0.587159	0.729183	0.602456	0.469662	0.448675	0.89835	0.647727	0.77559	0.410463	0.707661	0.39163	0.576051	0.716881	0.635006	0.541088	0.51425	0.60522	0.453114	0.416922	0.416922	0.710466	0.894392	0.657514	0.680527	0.738183	0.825692	0.562876	0.548694	0.755131	0.397473	0.390244	0.833768	0.693472	0.534899	0.502221	0.527813	0.495005	0.42012	0.752333	0.580107	0.409277	0.785245	0.522859	0.957552	0.481872	0.798151
	34.8333	0.595544	0.75076	0.599181	0.763413	0.632307	0.496946	0.475862	0.894162	0.843489	0.788323	0.405717	0.684804	0.393536	0.616265	0.684369	0.82563	0.622988	0.538242	0.705004	0.48933	0.408679	0.408679	0.68291	0.859076	0.653762	0.829464	0.697542	0.726417	0.632803	0.501335	0.719414	0.405875	0.403768	0.725363	0.671269	0.491235	0.52284	0.544513	0.513264	0.474027	0.727771	0.652283	0.453983	0.7851	0.616887	0.929852	0.521988	0.796924
	35	0.606934	0.754833	0.516998	0.744838	0.51006	0.560463	0.529589	0.850781	0.846839	0.724624	0.387444	0.722945	0.376527	0.487976	0.722553	0.824935	0.621333	0.556521	0.707612	0.509079	0.390834	0.390834	0.633922	0.823051	0.807318	0.841037	0.706273	0.777708	0.521556	0.485261	0.747936	0.395591	0.398469	0.781003	0.672335	0.478134	0.539212	0.53785	0.520936	0.476805	0.715713	0.564998	0.455303	0.793615	0.511453	0.908653	0.534665	0.799217
	35.1667	0.600971	0.733691	0.556541	0.726094	0.553996	0.480428	0.453291	0.837106	0.703838	0.726076	0.310299	0.725931	0.298696	0.553872	0.725114	0.684687	0.617699	0.55869	0.659103	0.544691	0.438825	0.438825	0.678205	0.851404	0.761177	0.72286	0.684912	0.793481	0.516254	0.496364	0.721153	0.379991	0.383162	0.804526	0.698133	0.488578	0.526088	0.556412	0.505937	0.444313	0.744809	0.550379	0.436853	0.754778	0.500474	0.944466	0.500054	0.761068
	35.3333	0.597349	0.757542	0.550203	0.764129	0.561277	0.445177	0.427421	0.956561	0.764346	0.810635	0.322591	0.719925	0.309907	0.557047	0.720693	0.752677	0.676644	0.524426	0.689175	0.521414	0.407991	0.407991	0.680326	0.889292	0.760494	0.748002	0.624444	0.730032	0.582021	0.465464	0.665219	0.414506	0.412627	0.733091	0.672724	0.457189	0.475362	0.511888	0.455097	0.439684	0.739395	0.613145	0.431247	0.756311	0.557765	0.975516	0.490729	0.779964
	35.5	0.621673	0.784389	0.548298	0.799681	0.56209	0.459523	0.436853	0.900958	0.878864	0.788068	0.325146	0.725561	0.305398	0.548569	0.721492	0.891298	0.682313	0.578722	0.770352	0.598095	0.390109	0.390109	0.650843	0.897846	0.759862	0.819413	0.620177	0.783808	0.573933	0.450026	0.661412	0.39914	0.395526	0.789299	0.736722	0.435002	0.476316	0.474233	0.430665	0.461791	0.791789	0.61207	0.456621	0.800764	0.544901	1.04211	0.523704	0.816512
	35.6667	0.630378	0.787804	0.547434	0.79746	0.566696	0.464043	0.432838	0.873124	0.912708	0.755946	0.322698	0.743929	0.297274	0.557208	0.739603	0.933929	0.680591	0.546928	0.797868	0.578247	0.378691	0.378691	0.644282	0.929009	0.760998	0.847439	0.559444	0.855062	0.537669	0.427062	0.610476	0.432061	0.431288	0.895137	0.827869	0.412037	0.463652	0.449172	0.417167	0.470162	0.864221	0.570822	0.479679	0.81921	0.503108	1.10851	0.54319	0.824634
	35.8333	0.635665	0.748521	0.612151	0.756807	0.652902	0.474672	0.456728	0.853239	0.781043	0.777705	0.361756	0.717782	0.338927	0.653294	0.717998	0.806443	0.637178	0.586977	0.716447	0.623843	0.43332	0.43332	0.644749	0.91404	0.767734	0.695599	0.618788	0.856106	0.620031	0.498609	0.662766	0.502721	0.497905	0.879774	0.791992	0.479859	0.432231	0.424608	0.397156	0.501292	0.839146	0.612276	0.49866	0.808519	0.553372	1.08001	0.551234	0.820652
	36	0.654104	0.755646	0.6316	0.789783	0.691542	0.44606	0.43644	0.863633	0.882202	0.795864	0.395739	0.666999	0.372335	0.705808	0.664524	0.894368	0.678252	0.679965	0.78587	0.703389	0.430544	0.430544	0.661774	0.945157	0.81976	0.778987	0.598609	0.863006	0.725034	0.495106	0.650668	0.520023	0.523942	0.887684	0.804904	0.470458	0.461379	0.445298	0.409682	0.504125	0.848748	0.714734	0.521029	0.824367	0.654746	1.10834	0.548742	0.833268
	36.1667	0.637732	0.733423	0.630763	0.766155	0.680549	0.434106	0.409317	0.806867	0.80685	0.757611	0.410601	0.652142	0.384507	0.696969	0.652714	0.798863	0.597361	0.621089	0.72665	0.626265	0.433343	0.433343	0.644815	0.907716	0.719829	0.771655	0.532531	0.851688	0.645721	0.482814	0.577547	0.596808	0.604697	0.897119	0.884885	0.461662	0.417538	0.392481	0.371877	0.499337	0.907464	0.637898	0.507912	0.786797	0.572837	1.06975	0.526294	0.790327
	36.3333	0.643768	0.795292	0.631512	0.818707	0.656815	0.498624	0.461879	0.800365	0.90704	0.756418	0.401741	0.741342	0.378185	0.669909	0.734402	0.89693	0.626479	0.658488	0.805747	0.666341	0.438166	0.438166	0.711974	0.955062	0.660921	0.831226	0.563868	0.873523	0.564729	0.478623	0.607264	0.614535	0.612754	0.916675	0.911607	0.460693	0.50713	0.495758	0.460606	0.494617	0.926254	0.586141	0.504005	0.783358	0.506383	1.11565	0.515333	0.786789
	36.5	0.674644	0.838812	0.640372	0.865413	0.665637	0.54367	0.502567	0.789546	0.902201	0.752309	0.437749	0.762938	0.416263	0.68566	0.752245	0.877457	0.714249	0.646605	0.884153	0.651078	0.408022	0.408022	0.709549	0.910731	0.649298	0.846825	0.606541	0.899164	0.584062	0.511964	0.640501	0.702983	0.71209	0.940233	0.899237	0.493519	0.531118	0.519982	0.497882	0.523099	0.898813	0.615441	0.521734	0.781453	0.521511	1.07203	0.533838	0.783415
	36.6667	0.665519	0.806697	0.594553	0.832481	0.627836	0.551962	0.503387	0.717246	0.86701	0.678484	0.424083	0.72944	0.402657	0.632559	0.719079	0.830993	0.705576	0.608804	0.870722	0.645267	0.417709	0.417709	0.726619	0.920568	0.623531	0.835361	0.575026	0.854604	0.559592	0.614002	0.601622	0.585312	0.579799	0.904062	0.948533	0.581732	0.556368	0.535226	0.511104	0.529541	0.927639	0.590463	0.559903	0.762873	0.498091	1.08981	0.585358	0.754936
	36.8333	0.655164	0.814222	0.56285	0.823952	0.596443	0.626337	0.574967	0.711323	0.896456	0.664506	0.434699	0.745361	0.425551	0.597353	0.736658	0.841887	0.709121	0.570952	0.88522	0.648009	0.401901	0.401901	0.73031	0.890059	0.636826	0.894899	0.512776	0.833478	0.572019	0.473985	0.561298	0.501416	0.489882	0.885483	0.934469	0.451603	0.5954	0.554019	0.531605	0.511945	0.894222	0.611542	0.532118	0.786222	0.527002	0.999992	0.566775	0.771149
	37	0.654877	0.712629	0.595953	0.73351	0.621863	0.642443	0.595521	0.71901	0.921691	0.676817	0.463153	0.645593	0.457615	0.627928	0.642791	0.858741	0.675055	0.544179	0.832578	0.642353	0.423534	0.423534	0.747017	0.855523	0.602973	0.979427	0.596749	0.827754	0.593995	0.502854	0.635668	0.457576	0.44203	0.868243	0.912344	0.482817	0.685534	0.593253	0.582807	0.514841	0.866795	0.606519	0.520478	0.735188	0.549638	0.911875	0.556475	0.720773
	37.1667	0.658041	0.754867	0.575788	0.7792	0.606377	0.590936	0.557957	0.698913	0.883066	0.65508	0.459646	0.693861	0.44743	0.612493	0.686868	0.816589	0.689196	0.535646	0.828318	0.634327	0.393062	0.393062	0.749961	0.887947	0.577388	0.892506	0.670267	0.855678	0.610421	0.593488	0.703017	0.444458	0.421029	0.895787	0.997272	0.569588	0.629466	0.580556	0.558782	0.554778	0.931781	0.633761	0.567804	0.74235	0.574938	1.02339	0.607076	0.731042
	37.3333	0.666949	0.696503	0.562191	0.726104	0.599111	0.564535	0.541143	0.638613	0.949155	0.597857	0.407302	0.634211	0.400175	0.611474	0.6299	0.919151	0.669311	0.527614	0.840845	0.64754	0.35897	0.35897	0.761686	0.902878	0.589769	0.930244	0.688551	0.887475	0.603234	0.604186	0.728964	0.41424	0.389137	0.934726	1.15997	0.579206	0.636241	0.565277	0.520695	0.531827	1.05021	0.620525	0.536513	0.773472	0.585669	1.06207	0.580525	0.74952
	37.5	0.66667	0.764448	0.546703	0.814179	0.583862	0.600876	0.582698	0.616315	0.842517	0.586207	0.400903	0.687524	0.393316	0.600466	0.678018	0.770424	0.712349	0.526583	0.858048	0.670334	0.394591	0.394591	0.771143	0.9279	0.547651	0.856426	0.668299	0.852433	0.67802	0.622121	0.71191	0.431009	0.411214	0.905171	1.30085	0.598783	0.618951	0.565908	0.533589	0.527682	1.18356	0.717697	0.526343	0.748252	0.680341	1.19271	0.571737	0.726459
	37.6667	0.699522	0.754181	0.614447	0.794612	0.664359	0.612952	0.59695	0.597052	0.820774	0.601358	0.454524	0.678446	0.453277	0.699604	0.668611	0.764669	0.758682	0.541447	0.86459	0.694881	0.487169	0.487169	0.74917	0.848397	0.591498	0.865461	0.670942	0.840633	0.744014	0.659742	0.703446	0.521343	0.500612	0.893956	1.3721	0.637773	0.64587	0.573775	0.551101	0.568957	1.17582	0.754885	0.55269	0.776684	0.73569	1.02636	0.619239	0.764222
	37.8333	0.72203	0.818901	0.652091	0.898065	0.698793	0.561712	0.532923	0.660091	0.85409	0.662536	0.476784	0.697755	0.47721	0.719203	0.682149	0.784556	0.775535	0.56348	0.930596	0.767879	0.454376	0.454376	0.775152	0.957289	0.605537	0.87013	0.810692	0.926352	0.718598	0.757156	0.84235	0.535609	0.512309	0.980012	1.571	0.728969	0.597223	0.5399	0.505092	0.60775	1.3613	0.750334	0.635363	0.822608	0.697912	1.31576	0.714854	0.816527
	38	0.743642	0.903428	0.685499	0.986404	0.755997	0.590299	0.566758	0.704081	0.862238	0.721814	0.451215	0.760098	0.453515	0.787701	0.740328	0.770268	0.797849	0.600279	0.972469	0.802555	0.457599	0.457599	0.806079	0.956298	0.619631	0.875979	0.760028	0.926855	0.807432	0.677469	0.797138	0.56394	0.53875	0.982662	1.52023	0.657532	0.65535	0.604115	0.559793	0.549423	1.32747	0.828776	0.574125	0.86088	0.761533	1.28868	0.65335	0.855044
	38.1667	0.721042	0.816423	0.655943	0.902198	0.713616	0.60201	0.590555	0.675735	0.744048	0.686355	0.470826	0.681444	0.472171	0.741891	0.667186	0.655677	0.784454	0.57136	0.875504	0.711762	0.464183	0.464183	0.84111	0.987955	0.582356	0.825789	0.696082	0.867201	0.811306	0.646696	0.713314	0.574598	0.553546	0.92056	1.35113	0.629028	0.70785	0.683607	0.633078	0.569528	1.20718	0.836855	0.62519	0.804637	0.794659	1.298	0.69684	0.80009
	38.3333	0.734382	0.850499	0.722089	0.934238	0.786966	0.620026	0.609795	0.731114	0.832309	0.754782	0.540371	0.727367	0.546547	0.819607	0.71312	0.752605	0.787951	0.61131	0.882896	0.679261	0.55423	0.55423	0.853655	1.05049	0.608765	0.902893	0.707914	0.893654	0.882497	0.656649	0.716623	0.59117	0.58108	0.939037	1.16562	0.635369	0.714951	0.69689	0.651628	0.607835	1.10537	0.899343	0.666763	0.811488	0.870825	1.37414	0.726762	0.811748
	38.5	0.734295	0.885896	0.681602	0.966396	0.727416	0.601331	0.586496	0.688301	0.928293	0.712137	0.531563	0.731781	0.528228	0.744948	0.711472	0.829634	0.799127	0.587001	0.949747	0.634243	0.542307	0.542307	0.853973	1.06084	0.637286	1.00311	0.703548	0.842514	0.808712	0.642161	0.715728	0.639443	0.620652	0.875313	1.06715	0.634583	0.713576	0.693032	0.654798	0.625124	1.03989	0.848446	0.67102	0.853998	0.804182	1.36476	0.727242	0.839228
	38.6667	0.747327	0.908312	0.665836	0.963824	0.694575	0.646499	0.626075	0.6771	0.841416	0.688291	0.574651	0.787096	0.576254	0.707512	0.768962	0.745576	0.810903	0.650669	0.955623	0.744706	0.570008	0.570008	0.890757	1.03677	0.640845	0.898735	0.675882	0.867614	0.74469	0.629752	0.692143	0.640963	0.619488	0.905812	1.08146	0.620646	0.747194	0.719377	0.682703	0.654712	1.05462	0.799502	0.754412	0.866489	0.76149	1.28031	0.801845	0.843576
	38.8333	0.770742	0.895993	0.717236	0.976461	0.76987	0.658484	0.645428	0.683891	0.867904	0.713576	0.633185	0.745883	0.638593	0.785893	0.72963	0.777935	0.789379	0.648706	0.947129	0.765621	0.670706	0.670706	0.937727	1.06661	0.678157	0.887137	0.735962	0.913627	0.874249	0.67864	0.757802	0.641123	0.625706	0.954008	1.09	0.667639	0.840402	0.803209	0.776651	0.596157	1.06641	0.924729	0.655582	0.873285	0.878844	1.29975	0.690755	0.849032
	39	0.780837	0.865867	0.704133	0.922536	0.727208	0.683235	0.668153	0.676321	0.683385	0.698941	0.647742	0.724899	0.664476	0.720067	0.70595	0.602515	0.766662	0.715563	0.901921	0.844072	0.61634	0.61634	0.920999	1.00046	0.749951	0.795255	0.856858	0.983927	0.78178	0.73703	0.913302	0.613212	0.596675	1.00422	1.10733	0.716552	0.887653	0.83341	0.815072	0.71982	1.06572	0.810616	0.819861	0.929889	0.803987	1.1892	0.863037	0.887969
	39.1667	0.802215	0.950049	0.736244	0.994536	0.763288	0.740719	0.711057	0.79119	0.746844	0.786157	0.702358	0.823357	0.727976	0.765482	0.803796	0.696776	0.830988	0.690973	0.944253	0.783015	0.630905	0.630905	0.877945	0.952368	0.728137	0.854198	0.75685	0.955513	0.79388	0.737333	0.776944	0.677478	0.661469	1.00071	1.20827	0.726612	0.872917	0.805202	0.800881	0.804527	1.12497	0.835423	0.915115	0.977767	0.810639	1.19808	0.935336	0.942969
	39.3333	0.820922	0.945552	0.763964	1.00308	0.790445	0.735455	0.706354	0.749659	0.818222	0.774956	0.78241	0.790483	0.806345	0.796051	0.770617	0.776359	0.773307	0.711703	0.950364	0.79002	0.647661	0.647661	0.866162	0.959074	0.702341	0.863669	0.783805	0.971091	0.779337	0.795943	0.779125	0.713142	0.692456	1.02433	1.27054	0.786938	0.849503	0.778128	0.758764	0.860668	1.18249	0.829579	0.997532	0.968036	0.784905	1.19798	0.989689	0.935969
	39.5	0.822162	0.975699	0.742108	1.03272	0.768115	0.765864	0.736022	0.767528	0.876604	0.781173	0.725897	0.822544	0.731966	0.776604	0.801584	0.84022	0.808111	0.6613	0.995035	0.773406	0.653589	0.653589	0.85817	0.946677	0.743458	0.917233	0.935546	1.05892	0.824371	0.857317	0.960695	0.747062	0.711653	1.09257	1.32815	0.838034	0.895157	0.788406	0.767055	0.86463	1.20211	0.897909	0.962137	0.976248	0.833567	1.16668	0.975311	0.944529
	39.6667	0.814794	0.966823	0.736218	1.00443	0.764467	0.806913	0.766806	0.81854	0.868148	0.796863	0.619175	0.861011	0.619495	0.759167	0.8426	0.802688	0.825102	0.679328	1.00304	0.782984	0.62358	0.62358	0.882231	1.0095	0.742204	0.947494	0.895102	1.06283	0.772457	0.896821	0.895241	0.713913	0.674675	1.10688	1.30803	0.870377	0.879743	0.814349	0.808318	0.778435	1.21818	0.818826	0.954358	0.990855	0.770935	1.24095	0.968516	0.954194
	39.8333	0.782455	1.00769	0.752792	1.02171	0.78888	0.817947	0.757634	0.845309	0.879297	0.825881	0.617371	0.90553	0.61816	0.772509	0.887446	0.804091	0.786096	0.600632	0.96086	0.697703	0.568171	0.568171	0.823874	0.967552	0.662471	0.958858	0.959694	1.02042	0.768944	0.90392	0.940166	0.63482	0.592407	1.06312	1.27001	0.879645	0.824953	0.750661	0.754196	0.761312	1.15742	0.81793	0.962594	1.01692	0.74877	1.18105	0.96005	0.976906
	40	0.78528	0.990838	0.75293	0.989636	0.802489	0.807227	0.757217	0.851821	0.921488	0.828745	0.604795	0.931036	0.603233	0.797995	0.916524	0.834561	0.814003	0.644606	0.96102	0.727191	0.591348	0.591348	0.828986	0.954758	0.672581	1.00455	0.889099	1.01605	0.807112	0.87541	0.888038	0.646218	0.613577	1.05612	1.20728	0.835509	0.852988	0.786335	0.797493	0.707935	1.10256	0.841346	0.850316	0.970387	0.787293	1.10994	0.874824	0.94055
	40.1667	0.787252	1.05278	0.737649	1.05329	0.766709	0.814777	0.759048	0.895236	0.890893	0.851433	0.620861	0.971251	0.604718	0.746118	0.95251	0.813216	0.81659	0.616072	0.975241	0.662596	0.608515	0.608515	0.802591	0.928398	0.692725	0.969679	0.952233	1.01414	0.761928	0.877386	0.94675	0.681942	0.643412	1.04271	1.16785	0.844698	0.848223	0.776344	0.798192	0.735813	1.07861	0.82559	0.902959	1.01022	0.756163	1.11319	0.918592	0.978904
	40.3333	0.773808	0.933513	0.695538	0.953973	0.757715	0.805293	0.754449	0.763678	1.02629	0.74844	0.608265	0.884729	0.590018	0.746648	0.872926	0.929707	0.803147	0.615907	0.989392	0.652397	0.633997	0.633997	0.895605	1.02655	0.602881	1.1507	0.814808	0.941173	0.853135	0.808955	0.819807	0.623903	0.591997	0.983048	1.1973	0.778407	0.961437	0.875642	0.89018	0.637095	1.10934	0.877301	0.806598	0.94102	0.841757	1.15839	0.827972	0.89591
	40.5	0.774238	0.924786	0.752615	0.932804	0.816744	0.778524	0.730244	0.817408	1.00327	0.807084	0.62921	0.873833	0.611556	0.799628	0.864904	0.896594	0.740487	0.627683	0.933693	0.679609	0.567019	0.567019	0.889379	1.01993	0.649252	1.15815	0.85602	1.00118	0.827657	0.793947	0.852847	0.648705	0.615572	1.04283	1.1745	0.768698	0.883032	0.837946	0.835627	0.585057	1.06851	0.811896	0.728961	0.949311	0.757016	1.08332	0.743372	0.912597
	40.6667	0.783165	0.941755	0.779324	0.938421	0.830085	0.836645	0.785351	0.827409	0.961689	0.829387	0.655074	0.904443	0.65075	0.813981	0.895197	0.868754	0.756053	0.639842	0.914899	0.660696	0.588101	0.588101	0.8244	0.942904	0.691782	1.11156	0.837386	0.982335	0.823653	0.77701	0.837338	0.637017	0.607571	1.01467	1.06802	0.750548	0.834714	0.784727	0.779128	0.624125	0.976042	0.805328	0.772568	0.951727	0.749962	0.99594	0.782013	0.920477
	40.8333	0.783059	0.984545	0.741878	0.985203	0.773051	0.814718	0.773557	0.830656	0.995728	0.810779	0.626971	0.948302	0.619243	0.762893	0.937485	0.905591	0.75903	0.703439	0.950842	0.702014	0.538103	0.538103	0.841409	0.941732	0.730418	1.01325	0.780638	1.01235	0.746618	0.713216	0.780191	0.647302	0.622054	1.04953	1.0063	0.69364	0.815945	0.78663	0.795093	0.592931	0.952074	0.770725	0.718835	0.958862	0.689127	1.03142	0.74368	0.934702
	41	0.838184	0.992378	0.766514	0.999296	0.813874	0.76626	0.728565	0.854781	1.15406	0.839458	0.657579	0.930614	0.640131	0.804506	0.921311	1.06538	0.803888	0.81099	1.01297	0.755926	0.547782	0.547782	0.88473	0.990778	0.783477	1.17041	0.81679	1.07587	0.814121	0.72342	0.80136	0.784991	0.755778	1.10438	0.997923	0.705721	0.855426	0.840629	0.820525	0.616354	0.939993	0.818745	0.714575	0.986698	0.746025	1.04818	0.763932	0.962479
	41.1667	0.838764	0.962728	0.812051	0.963785	0.86831	0.764689	0.728056	0.858217	1.11079	0.851682	0.696129	0.929789	0.674995	0.859078	0.923609	1.04489	0.804858	0.77535	1.00913	0.780423	0.553715	0.553715	0.965927	1.02103	0.770167	1.07813	0.794354	1.08497	0.814822	0.744698	0.789558	0.775	0.740787	1.12096	1.08824	0.717356	0.895737	0.907828	0.885398	0.614341	1.02187	0.794536	0.736421	1.00183	0.728782	1.0711	0.797955	0.971518
	41.3333	0.839043	0.950547	0.748939	0.947908	0.804039	0.774502	0.73748	0.824006	1.10488	0.802112	0.663036	0.898751	0.643878	0.795715	0.892388	1.04795	0.892792	0.752421	1.06278	0.741559	0.516785	0.516785	0.954985	0.942665	0.771113	1.07108	0.66941	1.06411	0.795862	0.637668	0.677041	0.747187	0.711057	1.11367	1.07893	0.614332	0.958747	0.953323	0.945604	0.639734	0.999129	0.795921	0.763857	1.01968	0.736075	0.953024	0.833482	0.975792
	41.5	0.839423	0.926316	0.743649	0.922785	0.785829	0.759169	0.708087	0.841313	1.11672	0.80275	0.668868	0.860659	0.646531	0.767042	0.853984	1.06159	0.872695	0.752561	1.03775	0.762032	0.495998	0.495998	0.980649	1.01519	0.815073	1.14672	0.812503	1.12093	0.767275	0.717898	0.822164	0.732387	0.702909	1.15685	1.0683	0.69109	0.968816	0.943667	0.927737	0.657531	1.00028	0.773154	0.762129	1.01784	0.717965	0.994082	0.835479	0.971056
	41.6667	0.869638	1.05089	0.788748	1.03392	0.81044	0.831201	0.767373	0.879377	1.19062	0.84946	0.760825	0.982485	0.737614	0.778829	0.967126	1.12801	0.874955	0.793077	1.1107	0.794023	0.525271	0.525271	0.946091	1.02368	0.883029	1.21927	0.802804	1.23007	0.752407	0.750873	0.805432	0.905751	0.866939	1.2867	1.14408	0.729221	0.988949	0.922082	0.923481	0.703595	1.05164	0.786494	0.837743	1.12214	0.712289	1.06348	0.881107	1.06879
	41.8333	0.873189	1.00233	0.748199	0.975368	0.771048	0.855934	0.792193	0.841594	1.23829	0.802629	0.738417	0.965603	0.717213	0.757494	0.957277	1.1884	0.881119	0.792187	1.10629	0.800036	0.527219	0.527219	0.961523	0.999054	0.793141	1.25706	0.712897	1.12297	0.740236	0.677928	0.717971	0.841793	0.80561	1.1722	1.09314	0.653912	1.00653	0.93931	0.94132	0.763	0.995517	0.775677	0.888427	1.07462	0.715888	0.995071	0.937121	1.0141
	42	0.881874	1.03901	0.728681	1.00679	0.730229	0.829301	0.770384	0.837727	1.29056	0.787067	0.719587	0.98986	0.691892	0.704061	0.978057	1.24453	0.871542	0.798647	1.14949	0.780636	0.521933	0.521933	0.975403	1.05816	0.872494	1.19972	0.766467	1.16427	0.665823	0.687192	0.779698	0.908496	0.864729	1.20242	1.11476	0.668433	0.967163	0.910231	0.900649	0.735421	1.02131	0.711532	0.852058	1.08045	0.630687	1.04726	0.917606	1.02988
	42.1667	0.891354	1.02131	0.762416	1.00916	0.78237	0.83788	0.785648	0.86281	1.34717	0.829492	0.726203	0.92893	0.704576	0.766321	0.911844	1.30503	0.912831	0.772723	1.22069	0.785561	0.538194	0.538194	0.96076	1.00966	0.851705	1.23123	0.800215	1.13768	0.715968	0.739872	0.810522	0.835311	0.801942	1.17884	1.13293	0.712911	0.996337	0.947726	0.929012	0.704914	1.02961	0.743906	0.828504	1.05699	0.678955	1.0137	0.882008	1.02435
	42.3333	0.863384	0.945271	0.740056	0.929341	0.730937	0.87942	0.823126	0.873054	1.11813	0.816203	0.759585	0.888074	0.745648	0.70823	0.881026	1.05953	0.803943	0.743214	1.02366	0.78296	0.588197	0.588197	0.953545	0.99636	0.834731	1.1244	0.809128	1.10951	0.634995	0.768504	0.815522	0.790299	0.759518	1.15205	1.16588	0.745375	1.01239	0.959184	0.969577	0.722972	1.06765	0.684776	0.800213	1.02348	0.616019	1.02497	0.855278	0.98632
	42.5	0.896142	1.05348	0.755585	1.04149	0.744967	0.962746	0.887341	0.891313	1.22565	0.843943	0.759643	0.92753	0.744678	0.715674	0.911749	1.17499	0.849214	0.797099	1.14457	0.870955	0.654571	0.654571	0.944864	0.991413	0.892467	1.21495	0.8412	1.12343	0.654164	0.802439	0.853955	0.837981	0.809717	1.15429	1.13381	0.78435	1.11101	1.03049	1.03223	0.741592	1.05384	0.720846	0.870398	1.09479	0.629183	1.07992	0.901268	1.04669
[truncated: 3 more columns]

## Sheet: H
Figure 3H
		SMAD4 (normalized N:C)
	time (hr)	combined	amnion	pluripotent
	0	0.00074455	0.0786793	-0.0484149
	0.166667	-0.00074455	0.0618576	-0.048261
	0.333333	-0.0176955	0.0593574	-0.0833811
	0.5	-0.0149613	0.0646255	-0.0836705
	0.666667	0.230852	0.268459	0.217913
	0.833333	0.87709	0.943269	0.799967
	1	0.891153	0.936092	0.842706
	1.16667	0.848295	0.897765	0.810195
	1.33333	0.816234	0.842305	0.823864
	1.5	0.808183	0.844924	0.762298
	1.66667	0.810865	0.836718	0.817097
	1.83333	0.805541	0.8328	0.796637
	2	0.849903	0.887691	0.832199
	2.16667	0.876491	0.910597	0.86067
	2.33333	0.934178	0.947546	0.931219
	2.5	0.88477	0.911472	0.902977
	2.66667	0.898029	0.93792	0.852843
	2.83333	0.977346	1.02619	0.930453
	3	0.987458	0.977327	0.990864
	3.16667	0.986096	1.01109	0.932988
	3.33333	1.0248	1.05864	0.987515
	3.5	1.06188	1.1261	0.969149
	3.66667	1.04929	1.0878	0.99519
	3.83333	1.07063	1.11867	1.01903
	4	1.092	1.1596	1.00232
	4.16667	1.07485	1.09797	1.05439
	4.33333	1.06003	1.08037	1.05061
	4.5	1.09114	1.09578	1.08976
	4.66667	1.10211	1.1233	1.09292
	4.83333	1.11902	1.09761	1.14407
	5	1.07022	1.06947	1.08999
	5.16667	1.07639	1.05382	1.11074
	5.33333	1.05908	1.02457	1.11699
	5.5	1.03033	1.02581	1.04421
	5.66667	1.00528	0.983695	1.04599
	5.83333	1.05521	1.05287	1.05529
	6	1.04777	1.07005	1.04571
	6.16667	1.01917	1.0665	0.976909
	6.33333	0.976075	1.02649	0.924628
	6.5	0.979177	1.01045	0.96176
	6.66667	0.969818	1.02963	0.909406
	6.83333	0.988087	1.0297	0.935232
	7	1.00819	1.03333	0.980332
	7.16667	1.00718	1.04492	0.966177
	7.33333	0.995423	1.01629	0.978764
	7.5	1.0221	1.05841	0.992375
	7.66667	0.998158	1.02979	0.975773
	7.83333	0.96907	0.97939	0.972814
	8	0.988671	1.00645	0.98619
	8.16667	0.999656	1.0137	0.984999
	8.33333	1.03753	1.05528	1.01192
	8.5	1.0649	1.08034	1.06668
	8.66667	1.02462	1.08198	0.960061
	8.83333	1.03788	1.103	0.962906
	9	1.00165	1.05334	0.948214
	9.16667	1.00823	1.08876	0.911373
	9.33333	1.04405	1.10434	0.962019
	9.5	1.02538	1.08753	0.940684
	9.66667	1.07529	1.2098	0.915473
	9.83333	1.02212	1.10866	0.899836
	10	1.02056	1.09544	0.919001
	10.1667	1.03396	1.07792	0.960278
	10.3333	1.07215	1.13009	0.972508
	10.5	1.07902	1.13338	0.95494
	10.6667	1.08062	1.1104	0.999411
	10.8333	1.10959	1.14557	1.05051
	11	1.11387	1.14583	1.08316
	11.1667	1.14745	1.1746	1.09451
	11.3333	1.12946	1.18364	1.04804
	11.5	1.1374	1.2025	1.03099
	11.6667	1.13166	1.20875	1.02572
	11.8333	1.13888	1.19748	1.05871
	12	1.12396	1.20729	1.00558
	12.1667	1.13116	1.23246	0.998495
	12.3333	1.15941	1.26754	1.02123
	12.5	1.15367	1.26472	1.01736
	12.6667	1.16576	1.28565	1.01775
	12.8333	1.21622	1.33384	1.07269
	13	1.17512	1.26076	1.07303
	13.1667	1.14486	1.22757	1.03365
	13.3333	1.12466	1.24549	0.965845
	13.5	1.14454	1.23654	1.06588
	13.6667	1.16184	1.27656	1.05878
	13.8333	1.16172	1.29153	0.992448
	14	1.14228	1.2752	0.981146
	14.1667	1.08506	1.20816	0.944118
	14.3333	1.09686	1.22835	0.940969
	14.5	1.08363	1.23476	0.89023
	14.6667	1.10077	1.24268	0.905557
	14.8333	1.15429	1.29099	0.961061
	15	1.12226	1.29675	0.885054
	15.1667	1.09626	1.29258	0.824416
	15.3333	1.11733	1.30964	0.857392
	15.5	1.12692	1.29875	0.895813
	15.6667	1.12543	1.31884	0.868482
	15.8333	1.13723	1.30956	0.886953
	16	1.15954	1.32389	0.928541
	16.1667	1.13594	1.33564	0.87173
	16.3333	1.14792	1.30579	0.917014
	16.5	1.10775	1.2784	0.872575
	16.6667	1.10925	1.33124	0.80391
	16.8333	1.09384	1.30722	0.813999
	17	1.06959	1.29087	0.762465
	17.1667	1.10236	1.31838	0.784829
	17.3333	1.09196	1.32011	0.739255
	17.5	1.08782	1.29699	0.774714
	17.6667	1.08441	1.30157	0.757279
	17.8333	1.07499	1.29051	0.750335
	18	1.1143	1.36538	0.756934
	18.1667	1.10036	1.36315	0.710296
	18.3333	1.09538	1.36546	0.721214
	18.5	1.10002	1.36382	0.725864
	18.6667	1.0837	1.34269	0.710192
	18.8333	1.05309	1.27947	0.704501
	19	1.05581	1.2941	0.719419
	19.1667	1.06624	1.31437	0.719362
	19.3333	1.04029	1.28306	0.707587
	19.5	1.07877	1.31635	0.742232
	19.6667	1.06168	1.30636	0.705376
	19.8333	1.03228	1.27054	0.675442
	20	1.0022	1.25537	0.607137
	20.1667	1.01663	1.29595	0.609504
	20.3333	1.02682	1.2933	0.616747
	20.5	0.997577	1.25318	0.603682
	20.6667	1.01306	1.30948	0.586746
	20.8333	0.996702	1.30668	0.559689
	21	0.971697	1.27079	0.558998
	21.1667	0.992909	1.28717	0.583514
	21.3333	0.981385	1.25266	0.614496
	21.5	0.997147	1.28994	0.578544
	21.6667	0.976767	1.26864	0.552414
	21.8333	0.982256	1.26243	0.574192
	22	0.98044	1.27117	0.566501
	22.1667	0.96659	1.23683	0.549324
	22.3333	0.99358	1.25887	0.577241
	22.5	0.95386	1.19281	0.586862
	22.6667	0.949222	1.1983	0.584144
	22.8333	0.925642	1.16257	0.550239
	23	0.869989	1.10863	0.531511
	23.1667	0.868178	1.11072	0.526074
	23.3333	0.848451	1.07402	0.528773
	23.5	0.839151	1.04948	0.547895
	23.6667	0.828074	1.01962	0.560121
	23.8333	0.834578	1.01057	0.598479
	24	0.8128	0.987046	0.576576
	24.1667	0.785519	0.947485	0.565188
	24.3333	0.776988	0.914595	0.581791
	24.5	0.779302	0.932229	0.562456
	24.6667	0.769249	0.91872	0.565551
	24.8333	0.702574	0.83576	0.503511
	25	0.822965	0.962004	0.619219
	25.1667	0.913054	1.03067	0.754358
	25.3333	0.874653	0.987209	0.697477
	25.5	0.861839	0.995448	0.670578
	25.6667	0.817057	0.964691	0.606948
	25.8333	0.745258	0.898588	0.52404
	26	0.706562	0.84743	0.500162
	26.1667	0.664654	0.79394	0.486965
	26.3333	0.620695	0.75746	0.430172
	26.5	0.59617	0.7148	0.430287
	26.6667	0.568879	0.681136	0.418388
	26.8333	0.530834	0.631671	0.393512
	27	0.534095	0.634861	0.394689
	27.1667	0.512014	0.592969	0.394331
	27.3333	0.508532	0.589509	0.388476
	27.5	0.52438	0.617788	0.391817
	27.6667	0.524402	0.583971	0.426131
	27.8333	0.538915	0.617358	0.40034
	28	0.578696	0.675401	0.446791
	28.1667	0.581579	0.655899	0.468281
	28.3333	0.581556	0.670064	0.466216
	28.5	0.611015	0.709273	0.488196
	28.6667	0.622113	0.706751	0.525579
	28.8333	0.614654	0.699651	0.508071
	29	0.598397	0.668811	0.511621
	29.1667	0.598797	0.661921	0.511706
	29.3333	0.585019	0.645664	0.51364
	29.5	0.590561	0.64362	0.532574
	29.6667	0.583873	0.660782	0.512509
	29.8333	0.570134	0.634813	0.509387
	30	0.567195	0.62146	0.519195
	30.1667	0.563971	0.597481	0.526594
	30.3333	0.550563	0.59066	0.493135
	30.5	0.536601	0.567916	0.483569
	30.6667	0.523165	0.538784	0.475011
	30.8333	0.51801	0.543812	0.456971
	31	0.530437	0.558522	0.452273
	31.1667	0.526156	0.542557	0.483124
	31.3333	0.538855	0.559444	0.488445
	31.5	0.525086	0.563442	0.460597
	31.6667	0.505204	0.530438	0.454136
	31.8333	0.513318	0.53864	0.449952
	32	0.542461	0.541316	0.53107
	32.1667	0.518852	0.532229	0.496414
	32.3333	0.532607	0.525593	0.521997
	32.5	0.528723	0.546811	0.494178
	32.6667	0.529209	0.544722	0.498754
	32.8333	0.529405	0.55521	0.473775
	33	0.533604	0.562062	0.463867
	33.1667	0.525146	0.556721	0.452618
	33.3333	0.537908	0.562971	0.475751
	33.5	0.54329	0.583317	0.453098
	33.6667	0.54915	0.586417	0.469918
	33.8333	0.569062	0.607986	0.48979
	34	0.573219	0.599195	0.496506
	34.1667	0.561399	0.576093	0.511716
	34.3333	0.571708	0.591583	0.50222
	34.5	0.576581	0.591095	0.508335
	34.6667	0.575512	0.587283	0.546653
	34.8333	0.595544	0.588347	0.583945
	35	0.606934	0.597106	0.607414
	35.1667	0.600971	0.599443	0.585648
	35.3333	0.597349	0.588994	0.585491
	35.5	0.621673	0.615456	0.615802
	35.6667	0.630378	0.628234	0.600303
	35.8333	0.635665	0.644556	0.596527
	36	0.654104	0.661846	0.601549
	36.1667	0.637732	0.652341	0.590927
	36.3333	0.643768	0.658852	0.604848
	36.5	0.674644	0.680217	0.686643
	36.6667	0.665519	0.642303	0.705862
	36.8333	0.655164	0.628784	0.686551
	37	0.654877	0.633911	0.683043
	37.1667	0.658041	0.669311	0.657188
	37.3333	0.666949	0.670454	0.667994
	37.5	0.66667	0.657462	0.684299
	37.6667	0.699522	0.693467	0.68637
	37.8333	0.72203	0.733937	0.709557
	38	0.743642	0.751387	0.751706
	38.1667	0.721042	0.715178	0.737056
	38.3333	0.734382	0.730841	0.752255
	38.5	0.734295	0.712413	0.761961
	38.6667	0.747327	0.724174	0.766422
	38.8333	0.770742	0.71444	0.800171
	39	0.780837	0.745587	0.789993
	39.1667	0.802215	0.751942	0.82013
	39.3333	0.820922	0.7863	0.831731
	39.5	0.822162	0.784531	0.839402
	39.6667	0.814794	0.774146	0.841812
	39.8333	0.782455	0.749774	0.831877
	40	0.78528	0.755731	0.827483
	40.1667	0.787252	0.76997	0.809776
	40.3333	0.773808	0.727515	0.840593
	40.5	0.774238	0.722388	0.86077
	40.6667	0.783165	0.722343	0.869727
	40.8333	0.783059	0.752628	0.838523
	41	0.838184	0.81695	0.888155
	41.1667	0.838764	0.803954	0.893184
	41.3333	0.839043	0.787604	0.922004
	41.5	0.839423	0.805035	0.88964
	41.6667	0.869638	0.845195	0.879415
	41.8333	0.873189	0.826731	0.933876
	42	0.881874	0.82058	0.918657
	42.1667	0.891354	0.829318	0.958831
	42.3333	0.863384	0.838562	0.887345
	42.5	0.896142	0.830391	0.947164

## Sheet: J
Figure 3J
	raw integral	raw log(ISL1 / NANOG)	denoised integral	denoised log(ISL1 / NANOG)
	0.839782	1.23732	0.922477	1.27712
	0.808006	1.48376	0.892709	1.18292
	0.835573	1.38829	0.898787	1.24824
	0.794806	1.15481	0.89394	1.13302
	0.695999	-0.965441	0.710242	-0.783303
	0.676265	-0.863087	0.700288	-0.812866
	0.870133	1.70267	0.91891	1.50051
	0.675925	-0.977989	0.70486	-0.887167
	0.827006	1.82007	0.998729	1.46882
	0.764076	0.774014	0.846531	0.610353
	0.819148	0.52977	0.852717	0.520267
	0.735331	0.396435	0.864748	0.437432
	0.804127	1.23435	0.871397	1.3076
	0.819091	0.537019	0.84194	0.546386
	0.648485	-0.559597	0.700643	-0.757956
	0.699087	0.157709	0.839199	-0.202352
	0.884773	1.65213	0.882383	1.44197
	0.740923	-0.368167	0.822892	-0.360744
	0.885964	1.75352	0.903147	1.48533
	0.752886	0.369924	0.835144	0.525973
	0.752886	0.355204	0.829191	0.543406
	0.622994	-1.28871	0.702386	-1.14605
	0.73931	-1.06769	0.717548	-0.902698
	0.95084	-0.143787	0.878786	0.101479
	0.611525	-1.7603	0.659176	-1.60733
	0.940226	1.4663	0.91759	1.36509
	1.10939	1.15573	0.920483	1.19384
	0.718994	-1.21756	0.709664	-1.04398
	0.88332	1.11713	0.887107	1.09035
	0.967089	1.53794	0.879636	1.43758
	0.903036	0.832327	0.888432	0.697798
	0.84586	0.960622	0.849106	0.743822
	1.15007	1.47765	0.917731	1.35472
	0.935378	-1.16747	0.676078	-1.21297
	0.852407	0.837549	0.856505	0.802238
	0.618304	-0.571579	0.712958	-0.61999
	0.587497	-1.32998	0.692893	-1.28623
	0.598151	-0.8789	0.732232	-0.810897
	0.740134	0.403337	0.895429	0.350921
	0.890575	-1.25838	0.661618	-1.26419
	0.798147	0.47324	0.904877	0.657462
	0.817794	0.228269	0.887124	0.271408
	0.890722	-1.08633	0.736701	-1.08654
	0.718513	-0.147657	0.779771	-0.0139933
	0.920428	-1.33809	0.784256	-1.29948
	0.859265	1.15802	0.902614	1.03015
	0.889792	-1.01489	0.734971	-0.95952
	0.950543	-1.46756	0.684485	-1.40899
	0.76563	1.57371	0.867955	1.42638
	0.869057	1.62662	0.959483	1.39642
	0.771465	1.30908	0.889603	1.27459
	0.715196	-1.30849	0.734897	-1.26397
	0.743451	0.852618	0.900112	0.774446
	0.730215	-1.12535	0.732952	-1.13974
	0.473568	1.42787	0.896974	1.26581
	0.650335	-1.35832	0.661404	-1.32815
	0.878235	1.39086	0.933461	1.33807
	0.917271	1.62545	0.906483	1.32532
	0.90636	1.13029	0.94096	1.23617
	0.743451	0.758622	0.901629	0.72625
	0.68411	1.40647	0.939176	1.33922
	0.774165	1.59537	0.880009	1.43656
	0.495637	1.07501	0.912728	1.11953
	0.834117	0.83776	0.912455	0.817079
	0.773977	1.76384	0.863465	1.46258
	0.857773	0.639728	0.846638	0.584214
	0.865747	1.29633	0.944131	1.28021
	0.656257	1.44794	0.924921	1.24924
	0.897003	1.2623	0.924537	1.24678
	0.834932	-0.125728	0.850257	-0.110298
	0.742136	1.51415	0.874051	1.40259
	0.817729	0.861694	0.895187	1.18499
	0.994072	1.42616	0.89373	1.31263
	1.05575	0.683977	0.949667	0.593526
	0.869573	1.43735	0.905529	1.33667
	0.885321	1.53246	0.869584	1.46864
	0.975062	0.199575	0.841742	0.311428
	0.975464	-0.176367	0.84584	-0.00391668
	1.01519	0.27455	0.881376	0.171939
	1.00721	0.171662	0.86634	0.340957
	1.01476	0.11205	0.884005	0.212292
	1.01476	0.111429	0.876162	0.0790356
	0.73054	1.16371	0.901377	1.03682
	0.714351	0.859387	0.882388	0.62583
	0.841817	0.256102	0.88548	0.354919
	0.841424	-0.965648	0.768176	-0.766132
	0.832434	1.7083	0.874163	1.44087
	0.934204	-0.739214	0.797883	-0.572168
	0.765902	0.435375	0.907657	0.498041
	0.8688	1.6116	0.884595	1.43513
	0.830428	1.18265	0.892264	1.11296
	0.832434	1.67997	0.887866	1.3775
	0.861298	0.974056	0.887892	0.902315
	0.871551	-0.832325	0.801129	-0.616924
	0.791051	0.444652	0.900571	0.43638
	0.897596	-0.867541	0.753055	-0.775351
	0.88515	0.546792	0.852749	0.54256
	1.07685	1.67748	1.01528	1.4721
	1.07049	1.3715	0.950871	1.30111
	1.08948	1.58749	1.0195	1.4428
	1.04076	1.54796	0.980428	1.35576
	1.055	1.00811	0.982895	1.20235
	1.02259	1.18502	0.959098	1.23879
	1.11169	0.988674	0.923029	0.883457
	1.11187	1.3172	0.892662	1.25589
	1.11541	0.686633	0.859714	0.715395
	1.09872	1.42066	0.923656	1.41563
	1.11031	1.30286	0.908146	1.19412
	0.914562	-0.299723	0.792845	-0.0740342
	0.957191	1.3093	0.976329	1.27013
	0.895069	1.32202	0.962496	1.30438
	0.928135	0.328123	0.850314	0.364319
	0.587089	1.05328	0.883073	1.01531
	0.977664	1.19118	0.934094	1.2039
	0.936563	1.37429	0.88006	1.38113
	0.972025	1.09956	0.951267	1.23838
	0.964149	1.18046	0.913891	1.14119
	0.889703	1.03497	0.954763	1.19247
	1.14052	0.976532	0.976984	1.0693
	0.613095	1.093	0.901461	1.0139
	0.892898	0.828351	0.977483	0.973329
	0.997167	-1.42967	0.746976	-1.34965
	0.623732	1.16978	0.904197	1.03264
	1.2605	1.10755	0.917948	0.998353
	0.925992	-1.31509	0.729784	-1.26593
	0.572682	0.692486	0.862618	0.645507
	0.846636	1.12252	0.948999	1.11566
	0.846893	1.10803	0.915157	1.1489
	0.905769	-1.19375	0.73482	-1.19176
	1.26899	1.04618	0.914611	0.992107
	0.605029	-1.42859	0.751098	-1.3613
	0.572514	-0.703947	0.73084	-0.696314
	0.606572	-0.702163	0.785449	-0.358802
	0.500053	0.461038	0.851972	0.567895
	0.634703	-1.35622	0.706071	-1.0853
	0.781114	-1.69067	0.651633	-1.51569
	0.779427	-1.83709	0.65999	-1.60623
	0.572864	1.00578	0.853679	0.875431
	0.691565	-0.753443	0.798918	-0.650674
	0.849696	1.39897	0.884311	1.37829
	0.947343	0.225466	0.840603	0.476682
	0.743145	-1.48269	0.655758	-1.36375
	0.89408	1.10805	0.921761	1.16942
	0.614293	-1.56053	0.73307	-1.48444
	0.663765	0.0115436	0.824413	0.186083
	0.970217	-0.456759	0.87063	0.0408757
	0.966578	1.08581	0.974327	1.27037
	0.624759	-1.02809	0.745264	-0.879289
	1.06621	-0.568054	0.819962	-0.516958
	0.548603	-0.97407	0.740292	-0.950868
	0.797011	1.30604	0.914712	1.35763
	0.529157	-1.32112	0.728057	-1.31656
	0.932011	-1.58766	0.780178	-1.08256
	1.00553	-1.97718	0.720474	-1.64249
	1.10114	1.30838	0.933934	1.29697
	1.14163	1.30639	0.92177	1.24484
	1.0561	-1.86649	0.74613	-1.54766
	1.0937	1.1228	0.889546	1.08422
	0.769951	1.48287	0.91835	1.41999
	1.09388	0.940052	0.957781	0.970262
	0.914004	0.680617	0.892437	0.709907
	0.8764	0.523509	0.901235	0.5402
	1.09999	1.1878	0.984268	1.26924
	0.820278	-0.213897	0.872792	-0.318122
	1.08336	1.33077	0.999998	1.33996
	1.13841	1.13471	0.969164	1.2836
	1.36448	1.05497	0.919238	1.04463
	1.42093	1.1108	0.965559	1.22494
	0.917276	1.26676	0.971103	1.31965
	0.940123	1.44696	0.93736	1.29513
	0.950595	-0.188783	0.865695	-0.104925
	0.949842	-0.0361738	0.866251	-0.192046
	0.632407	0.795392	0.884291	0.828022
	0.688016	0.389991	0.82999	0.35158
	0.569177	-0.697456	0.720077	-0.706864
	0.690249	-0.971753	0.728983	-1.0095
	0.570665	-0.116416	0.826999	0.00626294
	0.780933	1.26343	0.890345	1.14382
	0.550306	-1.00326	0.711819	-1.01673
	0.582914	-0.762055	0.721404	-0.723614
	0.568044	-0.954526	0.709922	-0.867139
	0.557393	-0.680387	0.714297	-0.809172
	0.775914	1.0708	0.938286	1.20151
	0.779262	0.880844	0.885673	0.865106
	0.589241	-0.834034	0.702378	-0.923681
	0.805348	1.16505	0.957765	1.21765
	0.589241	-0.479593	0.777221	-0.510271
	0.552447	-0.866534	0.701243	-0.949888
	0.664229	1.64169	0.894031	1.47723
	0.951127	0.698445	0.852722	0.766268
	0.782763	1.54054	0.906491	1.46321
	0.733933	0.740659	0.842319	0.713572
	0.786346	-0.843117	0.70273	-0.835478
	0.820769	-0.507871	0.751515	-0.492332
	0.597203	-0.346139	0.813132	-0.375027
	0.723397	-0.804016	0.791432	-0.503017
	0.802255	-0.854947	0.827808	-0.572675
	0.576412	-1.54514	0.661993	-1.57028
	0.808503	-1.17711	0.699601	-1.00245
	0.582627	-1.57737	0.682591	-1.54653
	0.773747	-0.705976	0.701286	-0.794142
	0.650745	-1.34472	0.622486	-1.43095
	0.643383	-1.72759	0.716418	-1.62869
	0.538017	1.21323	0.893289	1.42116
	0.582156	-1.0346	0.731939	-0.889991
	0.548673	-0.122553	0.833489	-0.220241
	0.591937	-0.779038	0.722354	-0.78007
	0.544587	1.10302	0.874468	1.05249
	0.812208	-0.681068	0.754492	-0.645477
	1.11338	-1.73839	0.677257	-1.62773
	0.541983	-0.511002	0.720685	-0.534248
	0.534239	1.16537	0.918051	1.16336
	0.830703	0.699327	0.851425	0.66082
	0.810156	-0.718051	0.780104	-0.613776
	0.682831	-0.478845	0.713003	-0.66731
	0.476974	-1.38895	0.635485	-1.36481
	0.711455	0.610056	0.8464	0.555718
	0.890026	1.47836	0.950676	1.32393
	0.616227	-1.41539	0.622653	-1.51755
	0.555965	-0.653282	0.703066	-0.738581
	0.525762	-0.147365	0.770823	-0.13487
	1.07685	1.55981	0.998111	1.37101
	0.766882	0.437092	0.819679	0.341308
	0.728843	-0.424247	0.744764	-0.529178
	0.723261	-1.31629	0.632892	-1.32295
	0.512312	-1.56013	0.639723	-1.553
	0.642853	-0.464653	0.728606	-0.610839
	0.72357	-0.751805	0.702341	-0.840409
	0.843879	-0.76243	0.8564	-0.51821
	0.743068	-0.121795	0.784204	-0.0778954
	0.516993	-1.22727	0.65464	-1.20676
	0.726446	-0.757704	0.74004	-0.83439
	0.508444	-1.2101	0.686024	-1.23759
	0.968337	1.43901	0.988127	1.31456
	0.770249	-1.07743	0.71116	-0.973229
	0.948231	0.770595	0.930176	1.01615
	1.26249	1.37258	1.01925	1.40679
	0.86172	1.09587	0.935131	1.21846
	0.663517	-0.114901	0.80742	-0.205346
	0.968067	0.832642	0.92817	1.07404
	1.2809	0.455664	0.955255	0.578668
	0.965575	0.978147	1.05706	1.03363
	1.1358	-0.839802	0.758692	-0.75396
	1.10654	0.282113	0.844078	0.422508
	0.921133	1.18271	0.98638	1.27704
	0.992425	0.750072	1.07525	0.950506
	0.987554	0.6805	0.894354	0.578217
	1.00206	1.26954	0.907771	1.19038
	1.14243	1.31097	0.893668	1.09585
	1.07101	0.967639	0.936272	0.931888
	1.00079	1.12439	0.979945	1.29463
	1.07423	0.980999	0.908248	0.94345
	1.11323	1.32863	0.8913	1.10823
	0.990898	0.948049	0.928582	0.85806
	1.02734	1.53101	0.928773	1.40457
	1.24	-0.300943	0.82641	-0.486389
	1.04467	1.1747	0.927356	1.20799
	1.27017	-0.460731	0.865126	-0.464645
	0.853182	1.00304	1.00648	1.32857
	1.004	1.4011	0.960956	1.29605
	0.789729	1.44898	1.00912	1.3929
	0.613424	-0.786246	0.782759	-0.411026
	0.363953	-1.35994	0.637777	-1.40799
	0.512218	-1.6021	0.63483	-1.55968
	0.539058	-1.00929	0.708343	-0.872748
	0.392086	-1.4376	0.620334	-1.46543
	0.810249	-0.0403229	0.881007	0.166221
	0.818401	-0.494931	0.83839	-0.368077
	0.540642	-1.56983	0.65328	-1.54543
	0.34096	-1.21668	0.734069	-1.20112
	0.38831	-1.50582	0.652195	-1.54746
	0.825965	0.965992	0.843082	0.706452
	0.78549	0.787264	0.911828	0.829813
	0.383617	-1.33664	0.659246	-1.28627
	0.80228	-0.844232	0.72767	-0.820021
	1.06535	-0.960574	0.735581	-0.915733
	0.725435	-1.73079	0.651135	-1.57875
	1.02021	-0.7867	0.773128	-0.774513
	1.15952	1.78562	1.03951	1.52191
	1.16638	0.999037	0.955292	1.16107
	1.15908	1.51824	1.04714	1.51376
	0.850224	1.49807	1.01606	1.22976
	0.960415	0.333895	0.847852	0.40198
	1.03927	0.680057	0.93681	0.681177
	1.0186	0.890356	0.919924	0.815861
	0.63441	0.376262	0.831452	0.399474
	1.00311	0.931232	0.922961	0.810956
	0.900712	-0.150523	0.872473	-0.166381
	0.811531	-0.252884	0.79716	-0.399242
	0.749703	-0.400283	0.773957	-0.168392
	0.922669	-1.34716	0.815596	-1.28797
	0.81387	-1.4682	0.810487	-1.35706
	0.834969	-1.16832	0.809043	-1.12791
	0.872585	-1.35752	0.80796	-1.26483
	0.779445	-1.4098	0.796684	-1.29985
	0.853848	-1.41391	0.81064	-1.32317
	0.848759	-1.5016	0.815469	-1.39627
	0.789178	-1.16541	0.787369	-1.18262
	0.816503	-1.08465	0.791135	-0.61132
	0.864123	-1.42167	0.822326	-1.38132
	1.02682	-1.30597	0.825295	-1.23487
	0.782053	-1.30483	0.810879	-1.34697
	1.15755	1.31255	0.921788	1.07081
	0.948945	-1.45148	0.817487	-1.39078
	0.856748	0.343457	0.902685	0.366833
	1.07853	0.959633	0.874561	0.698952
	0.833224	0.350366	0.908675	0.356677
	1.03628	0.867884	0.993471	0.781589
	0.853691	0.256032	0.995325	0.522532
	0.682498	-1.04426	0.801801	-1.07952
	1.04645	1.39379	0.974269	1.22187
	0.964013	-0.213905	0.927146	-0.201066
	0.758664	0.880762	0.928063	0.982967
	0.911086	0.459952	0.888018	0.388167
	0.823779	0.553933	0.897428	0.431956
	0.919285	0.49151	0.857274	0.314811
	0.925148	-1.19781	0.795977	-1.19787
	0.89606	-0.908827	0.804057	-1.04415
	0.848399	0.108065	0.877089	0.159693
	0.865675	-0.939802	0.729338	-0.836978
	0.822307	-0.501763	0.81751	-0.490093
	1.01396	-0.499608	0.785751	-0.365175
	0.827731	-0.389075	0.845952	-0.430702
	0.856943	-1.00193	0.751135	-1.08099
	0.957677	-0.926063	0.817111	-0.98095
	0.807438	1.34494	1.01502	1.44182
	1.0459	1.26661	0.956575	1.22364
	1.0256	1.56914	0.975374	1.31627
	1.00092	0.499747	1.00436	0.851808
	0.9199	0.983341	1.07673	0.997056
	1.09145	1.2859	0.94022	1.10245
	0.934665	1.02005	1.01677	1.17248
	1.00847	1.08547	0.945502	1.02082
	1.22833	0.727276	1.08365	0.95993
	0.868665	1.1749	0.938415	1.04941
	0.989076	0.909413	0.935168	0.955236
	0.86897	-0.546098	0.784356	-0.796199
	0.969854	1.2866	0.957416	1.3033
	0.814265	0.986904	0.889341	0.927545
	0.907821	1.28412	0.879953	0.989647
	0.815814	1.42996	0.886579	1.22222
	0.859773	0.825655	0.906831	0.621129
	0.833231	1.34249	0.905551	1.22886
	1.25446	1.1867	1.03112	1.11976
	0.979452	0.500088	0.928868	0.50717
	0.998486	0.531858	0.921666	0.552682
	0.6787	-1.21765	0.823062	-1.23579
	1.34734	1.23733	1.07701	1.02824
	1.32311	0.0136642	0.946968	0.0010123
	0.645437	-1.0756	0.799847	-1.12539
	0.643874	-1.21384	0.805406	-1.25266
	1.20816	1.4673	0.931663	1.38954
	0.698133	-1.08493	0.797907	-1.06886
	1.21244	1.04009	1.01947	1.03516
	0.831427	-0.378962	0.897222	-0.354257
	0.689029	-1.19881	0.781957	-1.2091
	0.85817	-1.23058	0.808916	-1.23963
	1.5274	0.819294	1.08683	0.945509
	0.988251	-0.937103	0.812792	-0.99579
	1.30097	1.04433	1.0929	1.00431
	1.44298	1.18949	1.02345	1.42359
	0.74404	-0.96719	0.812988	-1.01468
	0.645398	-1.12946	0.784364	-1.11963
	0.663765	-1.39724	0.811855	-1.32667
	0.875402	-1.18905	0.814263	-1.19163
	1.46073	0.562421	1.06377	0.726094
	0.821869	-0.937094	0.807481	-1.04424
	1.26685	0.634123	0.940276	0.745928
	1.11522	0.380494	0.892894	0.408995

## Sheet: L
Figure 3L
	time (hr)	amnion,30k,50ng/mL	pluripotent,30k,50ng/mL	amnion,30k,5ng/mL	pluripotent,30k,5ng/mL	amnion,15k,5ng/mL	pluripotent,15k,5ng/mL	amnion,15k,50ng/mL
	0	0.0443517	-0.13509	0.0407241	-0.0403083	0.0981282	-0.140384	0.00324897
	0.166667	0.0289973	-0.238009	0.0652963	0.00562937	0.116846	-0.0925504	0.00743437
	0.333333	0.131897	-0.184348	0.0763436	-0.00495422	0.345935	0.25349	0.711017
	0.5	0.805535	0.598581	0.838585	0.871504	0.867365	0.878659	0.950273
	0.666667	0.888064	0.673659	0.985382	0.909937	0.903012	0.865916	0.779233
	0.833333	0.82464	0.604249	0.941513	0.87823	0.7787	0.80598	0.803342
	1	0.781212	0.604365	0.954197	0.84987	0.763878	0.856851	0.765903
	1.16667	0.792886	0.624455	0.9167	0.843577	0.75593	0.92632	0.787942
	1.33333	0.848377	0.642222	0.885147	0.893196	0.82191	0.927308	0.856544
	1.5	0.845855	0.676033	0.862417	0.856155	0.804449	0.931846	0.877162
	1.66667	0.884861	0.671815	1.00169	0.891725	0.832405	0.850103	0.848088
	1.83333	0.920971	0.683097	1.08694	0.89741	0.955025	0.903658	0.848186
	2	0.979317	0.749857	1.10124	0.977849	0.875798	0.900126	0.962385
	2.16667	1.01299	0.821685	1.2016	1.00253	0.826417	1.0148	1.01163
	2.33333	1.03496	0.788125	1.10593	1.01384	0.931684	0.981404	0.96513
	2.5	1.06589	0.830648	1.23336	1.08271	0.99411	0.938942	0.97474
	2.66667	1.03479	0.800747	1.15559	1.08275	1.02263	1.00718	0.966776
	2.83333	1.02482	0.836681	1.301	1.11255	1.09313	0.940798	0.99013
	3	1.06512	0.890898	1.28718	1.15113	1.17743	0.99624	0.966696
	3.16667	1.02572	0.803113	1.25359	1.14865	1.12792	0.995625	1.00002
	3.33333	1.00546	0.846815	1.39314	1.15256	1.10796	1.06054	1.15242
	3.5	0.993082	0.804983	1.30702	1.15642	1.28266	1.09511	1.14487
	3.66667	0.995919	0.842725	1.19786	1.13176	1.16931	1.03686	1.08872
	3.83333	1.01874	0.881748	1.22144	1.13007	1.09085	1.01677	1.07727
	4	0.999128	0.852056	1.19061	1.11844	1.05451	1.05862	1.05131
	4.16667	0.961355	0.891882	1.14239	1.09943	1.12987	0.956128	1.08895
	4.33333	1.01149	0.82906	1.13258	1.08239	1.21192	1.04266	1.04603
	4.5	0.960199	0.890547	1.15563	1.11231	1.11814	1.07867	0.969062
	4.66667	1.03795	0.954711	1.12344	1.05671	0.9963	0.996818	0.966878
	4.83333	0.989765	0.90817	1.09728	1.07808	0.966188	0.999655	0.992591
	5	1.02761	0.959864	1.16364	1.02282	0.977259	0.951749	1.01734
	5.16667	0.990287	0.921572	1.10185	1.03594	0.999154	0.873247	1.04104
	5.33333	1.03704	0.987094	1.06154	1.08167	1.06017	1.03308	0.981223
	5.5	1.00737	1.04707	1.00463	1.04313	0.984072	0.963443	1.10793
	5.66667	1.02416	0.964442	1.08031	1.02656	0.984198	0.892067	1.01811
	5.83333	1.0194	0.960469	1.06168	0.991188	0.97485	0.976509	1.10277
	6	1.03291	0.978561	1.02992	1.02996	1.00191	1.00608	0.996048
	6.16667	1.03981	0.991987	0.991329	1.03993	0.982749	1.06448	0.981696
	6.33333	1.0135	0.924701	0.972266	0.974608	1.03229	1.00981	0.986308
	6.5	1.03572	0.931635	0.980112	0.948185	0.884924	0.925834	0.924305
	6.66667	1.00312	0.90792	0.958684	0.941805	1.08609	0.892171	0.990553
	6.83333	1.06504	0.920744	1.00504	0.97425	1.00662	0.961546	0.995609
	7	1.04841	0.89761	0.999301	0.926369	0.993431	1.06229	1.00019
	7.16667	1.11747	1.16098	1.01214	0.926888	0.971091	1.2753	0.978154
	7.33333	1.08443	1.00716	1.04611	0.923672	0.989885	1.39109	0.999879
	7.5	1.1174	0.859197	1.0471	0.962369	1.11319	1.07846	0.964903
	7.66667	1.08255	0.8931	1.03747	0.949021	1.0199	1.07491	0.994208
	7.83333	1.10066	0.918284	0.985442	0.974858	1.08942	1.11399	1.03939
	8	1.12279	0.897588	0.986082	0.958738	0.999328	1.08848	1.067
	8.16667	1.10285	0.956169	0.953421	0.915497	0.987703	1.14103	1.03201
	8.33333	1.11219	0.930159	0.952452	0.890789	1.0358	1.14996	1.01579
	8.5	1.12631	0.976805	0.951817	0.906599	1.04517	1.00657	1.06716
	8.66667	1.16805	0.955688	0.969375	0.882001	1.09752	1.08137	1.07797
	8.83333	1.12434	0.995452	0.939703	0.886856	1.03396	1.04385	1.0567
	9	1.14832	1.05643	0.957485	0.893714	1.02083	1.03254	1.02945
	9.16667	1.12535	0.984494	0.984393	0.890439	1.09265	0.992001	1.09254
	9.33333	1.104	1.04594	0.994628	0.854075	1.03144	1.03698	1.08268
	9.5	1.12818	1.12305	1.06968	0.852412	1.11311	1.09966	1.07147
	9.66667	1.10992	0.981792	1.13009	0.832653	1.11495	1.00269	0.99622
	9.83333	1.09759	1.09156	1.15889	0.827209	1.05939	0.939613	0.981861
	10	1.13603	1.09751	1.24075	0.874533	1.16819	0.988479	1.00013
	10.1667	1.09975	0.990157	1.15434	0.859606	1.09282	0.979486	0.960752
	10.3333	1.09973	1.01327	1.10579	0.844074	1.16302	1.03434	0.987065
	10.5	1.10912	0.998352	1.06998	0.811765	1.11905	1.0245	0.960824
	10.6667	1.13549	1.02487	1.10567	0.81385	1.11889	1.06972	0.971164
	10.8333	1.10898	1.06501	1.1338	0.823196	1.07861	0.977999	0.971223
	11	1.15585	1.09052	1.16263	0.827326	1.15213	1.00112	0.9875
	11.1667	1.14728	1.06573	1.13762	0.856429	1.1627	0.944575	1.01272
	11.3333	1.18204	1.04282	1.16305	0.807881	1.08548	0.941534	1.04749
	11.5	1.19123	1.09753	1.12709	0.825251	1.13336	1.01165	1.05045
	11.6667	1.20757	1.09456	1.11887	0.805265	1.06281	1.01612	1.08966
	11.8333	1.25392	1.08107	1.11195	0.822165	1.09044	1.05842	1.1072
	12	1.17804	1.04571	1.1503	0.820774	1.1019	0.975137	1.0848
	12.1667	1.21553	0.967195	1.14336	0.812447	1.02392	0.906394	1.10577
	12.3333	1.27205	1.07341	1.06202	0.793701	1.05739	0.886762	1.09548
	12.5	1.25689	1.03682	1.05692	0.751171	1.10124	0.914619	1.14407
	12.6667	1.2388	1.03477	1.05059	0.74732	1.1319	0.860625	1.14885
	12.8333	1.25064	1.01536	1.0512	0.745518	1.11113	0.786041	1.17115
	13	1.25475	1.11621	1.09371	0.731612	1.13832	0.764671	1.12262
	13.1667	1.23068	1.08199	1.07711	0.705845	1.18998	0.872956	1.17258
	13.3333	1.22421	1.05848	1.08503	0.67515	1.21509	0.843916	1.16503
	13.5	1.30534	1.05999	1.11792	0.681073	1.24719	0.880267	1.17962
	13.6667	1.27985	1.12812	1.13863	0.638804	1.17685	0.890633	1.19359
	13.8333	1.28955	1.103	1.17769	0.654964	1.15192	0.941933	1.15035
	14	1.29043	1.15836	1.27145	0.650061	1.14359	0.973611	1.17782
	14.1667	1.32607	1.04073	1.28168	0.677553	1.2197	0.951532	1.16271
	14.3333	1.36082	1.10517	1.24954	0.645208	1.20143	0.856235	1.18551
	14.5	1.32841	1.0979	1.25518	0.662801	1.2535	0.845809	1.15395
	14.6667	1.34437	1.11577	1.20567	0.629342	1.21351	0.841946	1.15791
	14.8333	1.38473	1.07984	1.22877	0.62605	1.24725	0.90893	1.17082
	15	1.38217	1.08693	1.1857	0.624224	1.26713	0.809912	1.14929
	15.1667	1.41794	1.13528	1.19358	0.63565	1.22929	0.758498	1.15583
	15.3333	1.40953	1.13474	1.22851	0.610806	1.24378	0.860706	1.1593
	15.5	1.42671	1.11343	1.23819	0.587175	1.19929	0.930232	1.19531
	15.6667	1.4641	1.16353	1.21226	0.588339	1.19701	0.908557	1.20658
	15.8333	1.49575	1.13004	1.17848	0.563766	1.19877	0.874209	1.25675
	16	1.50117	1.13591	1.28461	0.568091	1.24304	0.823107	1.2703
	16.1667	1.46805	1.13145	1.2951	0.554992	1.17182	0.803313	1.25653
	16.3333	1.47674	1.10065	1.3659	0.540831	1.24032	0.790393	1.25944
	16.5	1.46827	1.07576	1.28508	0.550495	1.17964	0.723041	1.27805
	16.6667	1.49315	1.06919	1.29317	0.579685	1.19568	0.762917	1.32139
	16.8333	1.46071	0.968481	1.32073	0.566494	1.18669	0.796309	1.32513
	17	1.49199	1.03244	1.32415	0.574436	1.191	0.715374	1.29432
	17.1667	1.43638	0.962193	1.29166	0.555644	1.15949	0.673884	1.30859
	17.3333	1.42169	0.875378	1.296	0.541978	1.13084	0.672471	1.31139
	17.5	1.4643	0.839312	1.28316	0.547059	1.12434	0.701103	1.29039
	17.6667	1.49131	0.884507	1.27349	0.51609	1.11174	0.742996	1.31151
	17.8333	1.42226	0.864471	1.28397	0.519303	1.07697	0.762973	1.3065
	18	1.4208	0.804237	1.24719	0.531137	1.10031	0.828995	1.36489
	18.1667	1.45226	0.872499	1.276	0.525054	1.11403	0.825647	1.36196
	18.3333	1.42754	0.882066	1.28917	0.529589	1.08962	0.767439	1.35842
	18.5	1.39572	0.88046	1.27507	0.52789	1.09117	0.795718	1.36834
	18.6667	1.36639	0.88889	1.25405	0.545952	1.08319	0.822873	1.33403
	18.8333	1.33596	0.855833	1.25909	0.53446	1.07358	0.790404	1.33653
	19	1.34397	0.833833	1.28319	0.563307	1.07049	0.701939	1.37489
	19.1667	1.35264	0.789996	1.25884	0.535468	1.08955	0.685229	1.3877
	19.3333	1.36089	0.791875	1.25809	0.532525	1.07	0.617942	1.41691
	19.5	1.35351	0.806531	1.22503	0.518449	1.10381	0.638022	1.4213
	19.6667	1.38626	0.836672	1.24273	0.522501	1.11579	0.655366	1.44763
	19.8333	1.37844	0.789195	1.16278	0.524127	1.08654	0.675154	1.53805
	20	1.35741	0.7886	1.14374	0.51025	1.1125	0.683351	1.53008
	20.1667	1.32665	0.692746	1.10216	0.515033	1.11596	0.7018	1.53537
	20.3333	1.35069	0.706063	1.09762	0.516537	1.14779	0.726479	1.57988
	20.5	1.31492	0.754028	1.10702	0.52015	1.15869	0.766477	1.60475
	20.6667	1.28603	0.727473	1.16844	0.501522	1.14785	0.908249	1.601
	20.8333	1.21611	0.678017	1.1067	0.51922	1.25049	0.910642	1.61198
	21	1.19933	0.60362	1.22453	0.521756	1.18187	0.845465	1.61865
	21.1667	1.21244	0.598852	1.18031	0.517617	1.18747	0.814143	1.57567
	21.3333	1.17504	0.552685	1.21158	0.506435	1.1384	0.831881	1.61461
	21.5	1.12923	0.570705	1.1224	0.500946	1.17843	0.769337	1.58825
	21.6667	1.1008	0.482437	1.12121	0.513334	1.19517	0.776345	1.58893
	21.8333	1.09338	0.504874	1.10069	0.538002	1.21305	0.683837	1.56812
	22	1.07614	0.472565	1.0417	0.514938	1.2199	0.696997	1.6022
	22.1667	1.05394	0.503061	1.09842	0.513539	1.22545	0.655063	1.58161
	22.3333	1.07464	0.524019	1.06738	0.51488	1.23516	0.660134	1.54806
	22.5	1.07256	0.534831	1.08848	0.506174	1.23818	0.623915	1.56845
	22.6667	1.07172	0.561693	1.01658	0.516884	1.23169	0.608387	1.55787
	22.8333	1.0151	0.497783	1.01829	0.502804	1.29419	0.623962	1.56418
	23	0.994019	0.473466	1.08148	0.494537	1.25964	0.624193	1.54503
	23.1667	0.970741	0.463571	1.07523	0.477301	1.28833	0.612251	1.5631
	23.3333	0.978728	0.474949	1.14003	0.45373	1.31395	0.633656	1.54958
	23.5	0.991354	0.460022	1.13625	0.488449	1.27997	0.70666	1.54484
	23.6667	0.893017	0.392546	1.14779	0.494057	1.23468	0.736147	1.54225
	23.8333	0.816142	0.372574	1.07468	0.456154	1.30628	0.700231	1.50003
	24	0.773963	0.317359	1.02586	0.409618	1.27034	0.714058	1.50048
	24.1667	0.744891	0.283416	1.07962	0.363733	1.41174	0.734043	1.46897
	24.3333	0.724956	0.324369	1.11422	0.346455	1.3531	0.682933	1.42365
	24.5	0.622566	0.294534	1.01602	0.33556	1.47608	0.739755	1.57886
	24.6667	0.772551	0.428458	1.13504	0.42595	1.52565	0.821464	1.55237
	24.8333	0.838959	0.480013	1.18941	0.487985	1.47842	0.834443	1.55747
	25	0.862808	0.496611	1.19068	0.468775	1.36734	0.774706	1.47531
	25.1667	0.818654	0.483346	1.13239	0.461273	1.35841	0.757245	1.43261
	25.3333	0.768683	0.470752	1.06866	0.441266	1.32684	0.738101	1.40369
	25.5	0.768807	0.409422	1.00676	0.397111	1.27278	0.740473	1.35635
	25.6667	0.870984	0.395928	0.993615	0.376206	1.25422	0.705902	1.32489
	25.8333	0.78383	0.38725	0.974335	0.353694	1.19904	0.65221	1.31134
	26	0.759648	0.326087	0.835412	0.342208	1.19163	0.685098	1.32366
	26.1667	0.751421	0.294423	0.812923	0.338706	1.13696	0.716262	1.36582
	26.3333	0.74729	0.284909	0.821949	0.344587	1.12428	0.707391	1.34462
	26.5	0.706763	0.285409	0.786721	0.34007	1.10181	0.701624	1.32315
	26.6667	0.711209	0.284244	0.749567	0.350275	1.08631	0.728906	1.34947
	26.8333	0.711271	0.296565	0.814078	0.360747	1.06297	0.767265	1.38214
	27	0.743038	0.287971	0.719899	0.360087	1.08811	0.873844	1.40031
	27.1667	0.733668	0.292271	0.754534	0.381176	1.06094	0.890188	1.42782
	27.3333	0.723972	0.323075	0.723421	0.3754	1.05413	1.01599	1.37242
	27.5	0.644259	0.275477	0.68312	0.364526	1.03037	1.00434	1.35576
	27.6667	0.653577	0.301421	0.707472	0.374882	1.04014	0.906718	1.36454
	27.8333	0.646258	0.313278	0.69651	0.382444	1.0794	0.917748	1.43064
	28	0.644799	0.346979	0.652134	0.396343	1.08936	0.902326	1.4368
	28.1667	0.656277	0.341931	0.669723	0.397154	1.10984	0.856177	1.4326
	28.3333	0.66943	0.319931	0.644358	0.392638	1.12781	0.843196	1.4743
	28.5	0.692588	0.327873	0.559662	0.375763	1.13004	0.720917	1.42328
	28.6667	0.694577	0.3149	0.571635	0.363874	1.13943	0.704427	1.41237
	28.8333	0.666312	0.304181	0.574302	0.358793	1.1439	0.674244	1.44119
	29	0.691536	0.284424	0.545888	0.331442	1.16605	0.649904	1.45846
	29.1667	0.685046	0.284843	0.563734	0.317732	1.13345	0.617711	1.42721
	29.3333	0.722622	0.293413	0.595971	0.318222	1.23373	0.681045	1.40861
	29.5	0.667388	0.273008	0.593702	0.318252	1.2538	0.690799	1.40816
	29.6667	0.671776	0.276851	0.584724	0.334926	1.17124	0.678304	1.38395
	29.8333	0.674082	0.295532	0.578655	0.343006	1.17237	0.783119	1.36937
	30	0.659207	0.310469	0.620114	0.357401	1.1994	0.825022	1.38157
	30.1667	0.64222	0.313147	0.643434	0.352902	1.21166	0.716232	1.35414
	30.3333	0.609169	0.300373	0.638891	0.333567	1.14707	0.702461	1.35054
	30.5	0.631707	0.26438	0.596163	0.333522	1.13823	0.660906	1.38195
	30.6667	0.639304	0.282002	0.534411	0.324112	1.16052	0.683551	1.34987
	30.8333	0.629438	0.278297	0.526503	0.319562	1.16237	0.622128	1.30869
	31	0.607088	0.260993	0.484088	0.317117	1.19452	0.636366	1.34848
	31.1667	0.617632	0.282607	0.509993	0.318387	1.11982	0.559449	1.29502
	31.3333	0.605316	0.314637	0.519576	0.342877	1.05672	0.620958	1.30345
	31.5	0.601649	0.298188	0.501453	0.320175	1.07979	0.579868	1.30855
	31.6667	0.57413	0.286178	0.527301	0.323007	1.05222	0.625498	1.26752
	31.8333	0.586974	0.285028	0.568358	0.320884	1.01419	0.624114	1.27148
	32	0.589278	0.280894	0.53008	0.341268	1.0387	0.665133	1.24892
	32.1667	0.585333	0.268838	0.545284	0.358404	1.01441	0.675855	1.19967
	32.3333	0.594612	0.316248	0.501564	0.333913	1.01044	0.621921	1.20333
	32.5	0.551003	0.311345	0.500824	0.338147	1.02943	0.594478	1.2049
	32.6667	0.548127	0.339992	0.483382	0.3277	1.01693	0.611629	1.18606
	32.8333	0.559449	0.389179	0.516529	0.345093	0.971143	0.530208	1.16571
	33	0.576743	0.437434	0.533421	0.356901	0.95829	0.539337	1.17687
	33.1667	0.559149	0.454137	0.46311	0.373891	0.948901	0.523585	1.16286
	33.3333	0.589399	0.478121	0.515688	0.339159	0.991349	0.51154	1.15684
	33.5	0.573578	0.460074	0.505624	0.373331	0.959624	0.489336	1.09808
	33.6667	0.553514	0.47461	0.484832	0.355976	0.946392	0.512335	1.12146
	33.8333	0.54887	0.49277	0.55727	0.359835	0.868581	0.518935	1.10866
	34	0.540917	0.484118	0.550798	0.355468	0.862429	0.622231	1.11163
	34.1667	0.524868	0.494647	0.545974	0.361455	0.841882	0.616607	1.08921
	34.3333	0.53854	0.513507	0.488759	0.355624	0.846981	0.671938	1.07463
	34.5	0.559102	0.523524	0.472167	0.346945	0.855426	0.650245	1.02815
	34.6667	0.597603	0.508985	0.540451	0.345856	0.84132	0.657466	1.07216
	34.8333	0.61152	0.509741	0.549362	0.352308	0.862606	0.699657	1.09424
	35	0.620554	0.485677	0.520072	0.3587	0.87237	0.632354	1.05633
	35.1667	0.634689	0.457609	0.541057	0.38306	0.856836	0.658896	1.06662
	35.3333	0.641585	0.45276	0.532891	0.375721	0.826628	0.614979	1.03529
	35.5	0.651717	0.530205	0.588318	0.375252	0.797497	0.593416	1.06177
	35.6667	0.624533	0.523219	0.593018	0.376322	0.792837	0.606892	1.04753
	35.8333	0.62153	0.501135	0.571545	0.392254	0.799599	0.59667	1.00247
	36	0.60454	0.466479	0.608412	0.398641	0.795754	0.59755	0.978707
	36.1667	0.564601	0.520522	0.556174	0.399418	0.804209	0.608134	0.994148
	36.3333	0.569466	0.510753	0.646456	0.423584	0.808217	0.564918	1.00923
	36.5	0.590938	0.575582	0.603497	0.436492	0.857737	0.546184	0.982105
	36.6667	0.552182	0.598214	0.624739	0.445172	0.813677	0.540372	1.00225
	36.8333	0.537328	0.595098	0.654339	0.450148	0.794527	0.56923	0.989924
	37	0.520957	0.63671	0.686327	0.458452	0.822828	0.532839	0.979018
	37.1667	0.552983	0.694725	0.682578	0.458043	0.789926	0.519446	0.983165
	37.3333	0.586187	0.658239	0.662398	0.445414	0.776326	0.544356	0.970587
	37.5	0.613879	0.658174	0.764557	0.439848	0.772911	0.503393	0.963595
	37.6667	0.583501	0.651171	0.769644	0.464694	0.795516	0.545142	0.98706
	37.8333	0.571554	0.615997	0.651934	0.426772	0.772232	0.546183	0.965064
	38	0.576857	0.667692	0.701349	0.432782	0.775718	0.562507	0.950311
	38.1667	0.560677	0.645778	0.695647	0.43256	0.788021	0.576139	0.960796
	38.3333	0.603805	0.644526	0.702086	0.432403	0.790926	0.583513	0.938211
	38.5	0.59208	0.666741	0.665693	0.451301	0.864636	0.58092	0.958125
	38.6667	0.59247	0.714452	0.624241	0.450179	0.830453	0.593443	1.00478
	38.8333	0.587103	0.701621	0.568366	0.449667	0.844873	0.590712	0.980705
	39	0.615768	0.670873	0.588077	0.445956	0.773867	0.640129	0.941429
	39.1667	0.617113	0.688221	0.60749	0.473512	0.780475	0.641168	0.906537
	39.3333	0.64756	0.662845	0.596215	0.497504	0.797627	0.634048	0.934759
	39.5	0.682178	0.679177	0.625951	0.509107	0.796436	0.639586	0.944166
	39.6667	0.681205	0.672463	0.626143	0.510638	0.804278	0.681552	0.946036
	39.8333	0.749633	0.727843	0.674672	0.522278	0.803352	0.654709	0.948793
	40	0.791146	0.75075	0.693486	0.523767	0.787454	0.664257	0.91216
	40.1667	0.786507	0.742735	0.704172	0.535373	0.755939	0.561927	0.90982
	40.3333	0.81046	0.760847	0.743709	0.518145	0.761866	0.564964	0.895003
	40.5	0.767235	0.757852	0.752047	0.522939	0.746531	0.521825	0.901764
	40.6667	0.703014	0.745223	0.732375	0.538611	0.802205	0.503705	0.895863
	40.8333	0.683162	0.77184	0.759841	0.560689	0.754393	0.526357	0.885664
	41	0.697394	0.845216	0.792561	0.578334	0.793521	0.560964	0.893451
	41.1667	0.660674	0.871395	0.814951	0.589998	0.866303	0.525174	0.880574
	41.3333	0.664883	0.906589	0.742099	0.596421	0.848897	0.503098	0.881335
	41.5	0.684162	0.931993	0.766542	0.621776	0.84163	0.508249	0.855041
	41.6667	0.665366	0.901779	0.747812	0.612926	0.837581	0.503564	0.864293
	41.8333	0.683426	0.857291	0.739082	0.607909	0.897872	0.567031	0.858031
	42	0.669242	0.845686	0.738941	0.603534	0.831112	0.564447	0.84656
	42.1667	0.64755	0.788247	0.70477	0.620052	0.831858	0.590454	0.841511

## Sheet: N
Figure 3N
	condition	integral raw	log(ISL1/NANOG) raw	integral denoised	log(ISL1/NANOG) denoised
	30k,50ng/mL	0.762238	1.14048	0.992652	0.990114
	30k,50ng/mL	0.685998	-0.696687	0.630885	-0.695608
	30k,50ng/mL	0.814323	-0.186654	0.830953	-0.210977
	30k,50ng/mL	0.697377	-0.677154	0.61063	-0.732185
	30k,50ng/mL	0.788516	1.57144	1.03606	1.48338
	30k,50ng/mL	0.671561	-0.476183	0.767318	-0.445389
	30k,50ng/mL	0.61547	-0.961506	0.57989	-0.962106
	30k,50ng/mL	0.776713	1.26096	1.08651	1.27761
	30k,50ng/mL	0.681842	1.38718	1.05503	1.38453
	30k,50ng/mL	0.867537	0.410946	0.961502	0.432246
	30k,50ng/mL	0.640911	-0.832236	0.579359	-0.844376
	30k,50ng/mL	0.781633	-0.359524	0.77293	-0.415231
	30k,50ng/mL	0.616056	-0.847411	0.584464	-0.897283
	30k,50ng/mL	0.548958	1.37716	1.05687	1.40765
	30k,50ng/mL	0.580472	-1.05752	0.517773	-1.07875
	30k,50ng/mL	0.808611	0.627514	0.92915	0.656039
	30k,50ng/mL	0.698646	1.13081	1.16517	1.0954
	30k,50ng/mL	0.568363	0.212782	0.925944	0.25589
	30k,50ng/mL	0.842043	0.589048	0.961831	0.541155
	30k,50ng/mL	0.776957	0.767642	0.986682	0.813471
	30k,50ng/mL	0.848466	0.335456	0.924833	0.344922
	30k,50ng/mL	0.671565	-0.231051	0.76795	-0.33126
	30k,50ng/mL	0.876916	0.806711	0.957035	0.806029
	30k,50ng/mL	0.685119	0.345457	0.871159	0.485537
	30k,50ng/mL	0.899084	0.250201	1.0622	0.335796
	30k,50ng/mL	0.600628	0.0675076	0.867555	0.0204846
	30k,50ng/mL	0.68846	1.26127	0.957993	1.33244
	30k,50ng/mL	0.983935	0.124614	0.887393	0.00857207
	30k,50ng/mL	0.873828	-0.106043	0.901199	-0.051633
	30k,50ng/mL	0.859353	-0.500315	0.915789	-0.196341
	30k,50ng/mL	0.727464	-1.18173	0.718736	-1.11088
	30k,50ng/mL	0.708478	-1.48243	0.572542	-1.38846
	30k,50ng/mL	0.746739	0.844138	1.0658	0.940805
	30k,50ng/mL	0.602921	0.956279	1.05528	1.03411
	30k,50ng/mL	0.789656	0.51139	0.879274	0.545813
	30k,50ng/mL	0.965848	1.32805	0.951585	1.33483
	30k,50ng/mL	0.933525	0.8164	1.11782	0.969334
	30k,50ng/mL	0.747213	1.07241	1.00793	1.146
	30k,50ng/mL	1.1383	1.5268	1.01447	1.51781
	30k,50ng/mL	0.845715	1.55547	0.987438	1.51724
	30k,50ng/mL	0.723539	-0.702329	0.800663	-0.70418
	30k,50ng/mL	0.929135	0.437586	1.09251	0.475222
	30k,50ng/mL	0.995305	1.37562	1.09473	1.33903
	30k,50ng/mL	0.800156	1.53469	0.929309	1.51644
	30k,50ng/mL	0.960322	1.43018	0.964987	1.40694
	30k,50ng/mL	0.690907	0.710657	0.907931	0.688712
	30k,50ng/mL	0.886166	-0.469765	0.883052	-0.374054
	30k,50ng/mL	0.957182	0.888772	1.05844	0.910249
	30k,50ng/mL	1.14659	1.05901	1.13821	1.06185
	30k,50ng/mL	0.771024	-0.905343	0.64092	-1.05547
	30k,50ng/mL	0.770303	1.48618	0.899937	1.41217
	30k,50ng/mL	1.01337	0.359211	0.98562	0.388974
	30k,50ng/mL	0.974579	0.439672	1.06637	0.719815
	30k,50ng/mL	0.925387	0.761084	0.888309	0.867955
	30k,50ng/mL	1.07897	0.512757	1.08983	0.580136
	30k,50ng/mL	0.978048	0.675773	0.976764	0.744813
	30k,50ng/mL	0.913793	0.534559	1.02532	0.562483
	30k,50ng/mL	1.09438	1.60914	1.06868	1.48015
	30k,50ng/mL	1.0114	1.41238	1.04514	1.41015
	30k,50ng/mL	0.998857	0.425313	0.902218	0.564511
	30k,50ng/mL	1.39468	1.1808	1.08641	1.18882
	30k,50ng/mL	1.00609	0.760773	1.16196	0.762419
	30k,50ng/mL	1.32324	1.37618	1.08993	1.33753
	30k,50ng/mL	1.30466	1.65906	0.990672	1.57913
	30k,50ng/mL	1.32701	-0.533483	0.754775	-0.542122
	30k,50ng/mL	1.05689	-0.404557	0.770711	-0.426154
	30k,50ng/mL	1.27043	1.28801	1.0485	1.35972
	30k,50ng/mL	1.03177	1.07913	1.03095	1.1171
	30k,50ng/mL	1.25881	1.52098	1.06406	1.46335
	30k,50ng/mL	0.726215	-0.925695	0.731417	-0.991397
	30k,50ng/mL	0.826284	1.66843	0.958656	1.53889
	30k,50ng/mL	0.925147	1.3062	0.893117	1.23972
	30k,50ng/mL	0.755831	-1.38479	0.571142	-1.39988
	30k,50ng/mL	0.660956	0.785033	1.15675	0.787928
	30k,50ng/mL	0.974632	1.38814	1.02507	1.40155
	30k,50ng/mL	1.27327	1.56523	1.03609	1.49663
	30k,50ng/mL	1.06017	1.39887	1.15195	1.40283
	30k,50ng/mL	0.658011	0.32236	0.830216	0.214024
	30k,50ng/mL	1.20644	1.19469	1.17516	1.21529
	30k,50ng/mL	1.08688	0.966498	0.979442	0.899815
	30k,50ng/mL	0.874917	1.74312	1.04891	1.60245
	30k,50ng/mL	0.986063	1.27004	0.999059	1.29933
	30k,50ng/mL	1.23769	0.858171	1.00917	0.893131
	30k,50ng/mL	0.964837	1.38253	1.02445	1.41255
	30k,50ng/mL	1.18208	1.26298	0.989711	1.11908
	30k,50ng/mL	0.709988	-0.597341	0.70111	-0.587342
	30k,50ng/mL	0.915759	1.45571	0.946341	1.50232
	30k,50ng/mL	0.888132	1.63632	0.93357	1.54594
	30k,50ng/mL	0.532509	-0.454247	0.779221	-0.449701
	30k,50ng/mL	0.485865	1.27432	1.06332	1.21955
	30k,50ng/mL	0.944214	1.18722	1.06848	1.20836
	30k,50ng/mL	0.885135	0.136625	1.07364	0.348815
	30k,50ng/mL	0.524385	-0.332478	0.758868	-0.382078
	30k,50ng/mL	0.725389	-0.533867	0.723042	-0.535395
	30k,50ng/mL	1.02088	1.19323	0.951833	1.30876
	30k,50ng/mL	1.02137	1.45238	1.01023	1.43103
	30k,50ng/mL	1.05661	1.49367	0.96106	1.42143
	30k,50ng/mL	0.573279	-0.700823	0.659557	-0.730825
	30k,50ng/mL	0.569799	-0.857707	0.758288	-0.841285
	30k,50ng/mL	0.843777	1.00753	0.886491	0.98949
	30k,50ng/mL	1.01556	1.29062	1.08231	1.30374
	30k,50ng/mL	1.07128	0.940816	0.978724	0.898774
	30k,50ng/mL	1.00111	0.765688	1.13264	0.713287
	30k,50ng/mL	0.995773	0.691023	1.12482	0.689477
	30k,50ng/mL	0.614214	-1.17804	0.543475	-1.25815
	30k,50ng/mL	0.896514	-0.184557	0.767234	-0.270712
	30k,50ng/mL	0.948178	1.6221	0.917322	1.49003
	30k,50ng/mL	0.91525	-0.148103	0.955985	-0.0359399
	30k,50ng/mL	0.937131	1.48444	0.926407	1.39905
	30k,50ng/mL	1.21328	1.16193	1.18025	1.13524
	30k,50ng/mL	1.18153	1.10578	1.13786	1.09696
	30k,50ng/mL	1.12565	1.2901	1.08597	1.26691
	30k,50ng/mL	0.778382	0.705815	1.09661	0.728503
	30k,50ng/mL	1.13391	1.38516	0.985518	1.40073
	30k,50ng/mL	1.21983	0.745196	1.07272	0.798476
	30k,50ng/mL	0.800353	0.961073	0.933967	0.97683
	30k,50ng/mL	1.01931	1.58671	0.986278	1.56632
	30k,50ng/mL	1.1428	1.53422	0.985889	1.5517
	30k,50ng/mL	0.831399	1.21253	0.949746	1.0427
	30k,50ng/mL	1.4426	0.851897	1.12884	0.802487
	30k,50ng/mL	0.868981	0.30511	0.854387	0.283463
	30k,50ng/mL	0.911072	-0.864334	0.628099	-0.845024
	30k,50ng/mL	1.12368	1.02495	0.983235	1.01605
	30k,50ng/mL	0.868981	0.54762	0.909839	0.59136
	30k,50ng/mL	0.863152	0.884748	1.08884	0.904778
	30k,50ng/mL	0.831716	1.21043	1.08487	1.19932
	30k,50ng/mL	1.00686	0.73787	1.12449	0.727584
	30k,50ng/mL	0.789459	1.41635	1.04231	1.43128
	30k,50ng/mL	1.22146	0.708535	0.956847	0.726456
	30k,50ng/mL	0.907642	1.60688	1.02681	1.58441
	30k,50ng/mL	1.2054	0.689738	0.897727	0.670909
	30k,50ng/mL	1.22231	0.946657	1.00808	0.927235
	30k,50ng/mL	0.911933	-0.535618	0.736613	-0.567566
	30k,50ng/mL	1.21023	0.929092	1.01206	0.913382
	30k,50ng/mL	1.148	1.30395	1.07832	1.3322
	30k,50ng/mL	1.38585	0.790915	1.02351	0.861698
	30k,50ng/mL	0.864367	0.958845	1.25085	1.00639
	30k,50ng/mL	0.932307	0.326427	0.859121	0.385908
	30k,50ng/mL	0.638351	-0.804385	0.600441	-0.854956
	30k,50ng/mL	1.13217	0.512554	0.979218	0.482142
	30k,50ng/mL	0.81218	1.10887	0.934041	1.07441
	30k,50ng/mL	1.14163	0.722593	1.04531	0.689331
	30k,50ng/mL	0.819407	1.06721	0.917418	1.06858
	30k,50ng/mL	1.16208	0.649533	1.11881	0.71204
	30k,50ng/mL	0.802632	-0.518452	0.829172	-0.362662
	30k,50ng/mL	0.87277	-1.17836	0.62306	-1.15796
	30k,50ng/mL	0.870782	-0.479096	0.872243	-0.379454
	30k,50ng/mL	1.04848	0.925162	1.09845	0.882378
	30k,50ng/mL	0.885506	0.789596	0.898157	0.757924
	30k,50ng/mL	0.91032	1.72146	0.929163	1.55041
	30k,50ng/mL	0.725109	1.36651	0.933189	1.37544
	30k,50ng/mL	0.635315	1.80634	1.02998	1.61311
	30k,50ng/mL	0.882009	1.42412	1.05888	1.42769
	30k,50ng/mL	0.92178	-0.0963865	0.867143	-0.0549286
	30k,50ng/mL	0.780629	1.40241	0.98389	1.39602
	30k,50ng/mL	0.913255	0.224396	0.863075	0.0907133
	30k,50ng/mL	0.822395	1.35493	0.985877	1.41143
	30k,50ng/mL	0.973568	0.903238	1.01223	0.884735
	30k,50ng/mL	0.792411	1.37227	0.917899	1.15499
	30k,50ng/mL	0.771485	1.05691	0.961682	1.03081
	30k,5ng/mL	0.67081	-0.0343754	0.829532	-0.0640377
	30k,5ng/mL	0.649434	1.13344	0.882775	1.128
	30k,5ng/mL	0.654579	-1.11742	0.627345	-1.12383
	30k,5ng/mL	0.767878	0.853313	0.952304	0.860566
	30k,5ng/mL	0.718821	-0.0138203	0.849286	-0.0263267
	30k,5ng/mL	0.623958	-1.23808	0.547093	-1.23862
	30k,5ng/mL	0.882278	-0.672441	0.750742	-0.665925
	30k,5ng/mL	0.62249	-0.792901	0.585706	-0.846872
	30k,5ng/mL	0.730528	-0.238837	0.841729	-0.243297
	30k,5ng/mL	0.871303	-0.489394	0.826938	-0.39119
	30k,5ng/mL	0.788767	-0.891274	0.768574	-0.882347
	30k,5ng/mL	0.847129	1.42429	0.94721	1.34282
	30k,5ng/mL	0.922095	-0.727524	0.739012	-0.661395
	30k,5ng/mL	0.576295	-1.38137	0.521767	-1.38613
	30k,5ng/mL	0.864251	-0.815517	0.625729	-0.77562
	30k,5ng/mL	1.13557	-1.0449	0.784076	-0.964422
	30k,5ng/mL	0.568974	-0.973571	0.603568	-0.966225
	30k,5ng/mL	1.33717	0.676229	1.02831	0.662205
	30k,5ng/mL	0.716743	-0.473516	0.795676	-0.518053
	30k,5ng/mL	0.98408	-1.058	0.629017	-1.04749
	30k,5ng/mL	0.920795	0.57973	0.943055	0.631383
	30k,5ng/mL	0.764577	-0.0863886	0.901069	-0.108976
	30k,5ng/mL	0.547963	-1.15744	0.60299	-1.12793
	30k,5ng/mL	1.14905	0.011914	1.00989	0.16591
	30k,5ng/mL	0.989617	-0.895387	0.688338	-0.886397
	30k,5ng/mL	0.563483	-1.63002	0.558873	-1.42527
	30k,5ng/mL	1.12523	-0.661956	0.714538	-0.654798
	30k,5ng/mL	1.09679	-0.586253	0.781039	-0.549386
	30k,5ng/mL	0.686173	-0.191799	0.837648	-0.121167
	30k,5ng/mL	0.683664	-0.255632	0.762645	-0.347364
	30k,5ng/mL	0.47468	-0.745565	0.626491	-0.779098
	30k,5ng/mL	1.01848	1.38787	1.00458	1.42439
	30k,5ng/mL	0.858968	1.0308	0.916542	1.04549
	30k,5ng/mL	0.660336	-0.915178	0.595089	-0.923882
	30k,5ng/mL	0.908276	-0.0326613	0.869225	-0.0251252
	30k,5ng/mL	0.621127	0.0880885	0.83513	0.0943374
	30k,5ng/mL	0.742024	-0.729763	0.723155	-0.71769
	30k,5ng/mL	1.02733	0.2651	0.843961	0.164488
	30k,5ng/mL	0.784564	-0.0165794	0.876411	-0.0249027
	30k,5ng/mL	0.493574	-1.23054	0.519007	-1.26464
	30k,5ng/mL	0.682524	-0.789319	0.579286	-0.775854
	30k,5ng/mL	0.40324	-1.12733	0.533528	-1.13672
	30k,5ng/mL	0.750348	1.3741	1.16238	1.30629
	30k,5ng/mL	0.506039	-1.24192	0.512342	-1.26859
	30k,5ng/mL	0.552297	-0.95	0.557441	-1.18315
	30k,5ng/mL	0.586647	-1.06316	0.60771	-1.08756
	30k,5ng/mL	0.590027	-1.30382	0.522206	-1.33149
	30k,5ng/mL	0.530535	-0.926843	0.554374	-0.952909
	30k,5ng/mL	0.323509	-1.19991	0.490725	-1.27393
	30k,5ng/mL	0.323509	-1.14896	0.509019	-1.14303
	30k,5ng/mL	1.05022	-0.288024	0.862993	-0.283424
	30k,5ng/mL	0.561868	-0.557396	0.779693	-0.580412
	30k,5ng/mL	0.564488	-1.03904	0.509531	-1.05991
	30k,5ng/mL	0.335542	-1.06924	0.497929	-1.10367
	30k,5ng/mL	0.424087	-0.888708	0.586398	-0.886396
	30k,5ng/mL	0.52659	-0.898883	0.538406	-0.847014
	30k,5ng/mL	0.479595	-1.1766	0.514576	-1.1911
	30k,5ng/mL	0.34374	-0.695775	0.655091	-0.714272
	30k,5ng/mL	0.542277	-1.01132	0.62251	-0.997392
	30k,5ng/mL	0.884034	1.02165	1.07012	1.02615
	30k,5ng/mL	0.439371	-0.843602	0.685172	-0.75982
	30k,5ng/mL	0.507051	-0.739104	0.66446	-0.73
	30k,5ng/mL	0.517603	-1.1797	0.613104	-1.16422
	30k,5ng/mL	0.490173	-1.10556	0.618785	-1.07574
	30k,5ng/mL	0.633751	-1.24589	0.549216	-1.22477
	30k,5ng/mL	0.572093	-0.944705	0.618006	-0.950394
	30k,5ng/mL	0.564081	-1.05125	0.63016	-1.03751
	30k,5ng/mL	0.537573	-1.314	0.541213	-1.31245
	30k,5ng/mL	0.702312	-0.546088	0.799384	-0.498967
	30k,5ng/mL	0.575479	-0.661278	0.757691	-0.610297
	30k,5ng/mL	0.581732	-1.16539	0.539299	-1.10192
	30k,5ng/mL	0.488762	-0.998863	0.614258	-0.984826
	30k,5ng/mL	0.507012	-1.4249	0.542296	-1.39021
	30k,5ng/mL	0.532223	-1.31096	0.556515	-1.26282
	30k,5ng/mL	0.574912	-1.20855	0.504597	-1.1727
	30k,5ng/mL	0.47647	-1.01328	0.640435	-1.01467
	30k,5ng/mL	0.44535	-1.02983	0.632011	-1.01564
	30k,5ng/mL	0.571955	-1.24075	0.530111	-1.22721
	30k,5ng/mL	0.499444	-0.72417	0.691368	-0.695585
	30k,5ng/mL	0.568851	-0.963291	0.582844	-0.944993
	30k,5ng/mL	0.717519	-0.223572	0.812981	-0.299516
	30k,5ng/mL	0.790866	-0.804801	0.652399	-0.752851
	30k,5ng/mL	0.550967	-1.08813	0.60742	-1.07712
	30k,5ng/mL	0.567542	-0.807834	0.65098	-0.75447
	30k,5ng/mL	0.679413	-0.912416	0.696702	-0.90122
	30k,5ng/mL	0.564625	-0.961611	0.615165	-0.973954
	30k,5ng/mL	0.516847	-1.04516	0.590044	-1.0555
	30k,5ng/mL	0.678529	-0.548198	0.781757	-0.583215
	30k,5ng/mL	0.625213	-1.08186	0.632596	-1.05003
	30k,5ng/mL	1.31772	-0.725681	0.827004	-0.70259
	30k,5ng/mL	0.456433	-0.848593	0.57116	-0.857896
	30k,5ng/mL	0.587622	-1.14847	0.605378	-1.13418
	30k,5ng/mL	0.974137	-0.747797	0.738287	-0.758896
	30k,5ng/mL	0.467775	-1.06172	0.529035	-1.07775
	30k,5ng/mL	0.458536	-0.9193	0.550443	-0.86549
	30k,5ng/mL	0.986692	-0.499024	0.772974	-0.543322
	30k,5ng/mL	1.00564	0.50748	0.881331	0.563243
	30k,5ng/mL	0.453592	-0.860934	0.559888	-0.82303
	30k,5ng/mL	0.635685	-0.54501	0.751873	-0.526352
	30k,5ng/mL	1.05264	0.85627	0.957921	0.87552
	30k,5ng/mL	1.04381	1.14493	0.971158	1.29775
	30k,5ng/mL	0.51895	-1.21077	0.535808	-1.1892
	30k,5ng/mL	0.912901	-0.813486	0.815248	-0.804311
	30k,5ng/mL	0.571401	-1.08313	0.587687	-1.05281
	30k,5ng/mL	0.540562	-0.7049	0.631035	-0.710688
	30k,5ng/mL	0.457925	-0.851328	0.554186	-0.816444
	30k,5ng/mL	0.537586	-1.48807	0.530571	-1.40137
	30k,5ng/mL	0.924517	0.111652	0.881114	0.0261277
	30k,5ng/mL	0.690838	-0.436762	0.765085	-0.448568
	30k,5ng/mL	0.606735	-0.945206	0.585051	-0.926177
	30k,5ng/mL	0.541043	-0.816542	0.563902	-0.80027
	30k,5ng/mL	0.777297	-0.618475	0.757882	-0.620581
	30k,5ng/mL	0.668619	-0.851454	0.756984	-0.721911
	30k,5ng/mL	0.564046	-1.37237	0.517975	-1.37108
	30k,5ng/mL	0.678572	-1.21894	0.638731	-1.14106
	30k,5ng/mL	0.709394	-1.15995	0.555611	-1.17835
	30k,5ng/mL	0.616261	-0.211283	0.764989	-0.282268
	30k,5ng/mL	0.559832	-1.17212	0.697254	-1.12191
	30k,5ng/mL	0.777839	-0.49212	0.834948	-0.40246
	30k,5ng/mL	0.813574	-1.0738	0.727224	-1.07502
	30k,5ng/mL	0.537951	-1.03619	0.62123	-0.999674
	30k,5ng/mL	0.602122	0.113853	0.845403	0.218422
	30k,5ng/mL	0.852812	0.551961	0.957728	0.49713
	30k,5ng/mL	0.621643	-0.770035	0.697965	-0.775572
	30k,5ng/mL	0.79476	-1.14939	0.68512	-1.12328
	30k,5ng/mL	0.839132	-1.03383	0.624918	-1.02531
	30k,5ng/mL	0.485811	-1.35811	0.517515	-1.37283
	30k,5ng/mL	0.594383	1.22374	1.00261	1.34502
	30k,5ng/mL	0.678502	-0.949093	0.626832	-0.972929
	30k,5ng/mL	0.475093	-1.0127	0.635301	-1.03644
	30k,5ng/mL	0.874475	0.426325	0.958439	0.433024
	30k,5ng/mL	0.537951	-0.918741	0.541209	-0.871947
	30k,5ng/mL	0.501375	-1.10058	0.52601	-1.07654
	30k,5ng/mL	0.519482	-0.779607	0.590198	-0.796252
	30k,5ng/mL	0.739029	-0.759382	0.603067	-0.754395
	30k,5ng/mL	0.460545	-0.871847	0.559309	-0.821602
	30k,5ng/mL	0.532974	-1.07228	0.5907	-1.0581
	30k,5ng/mL	0.571327	-0.991269	0.700095	-0.957492
	30k,5ng/mL	0.77536	-0.305705	0.756645	-0.378732
	30k,5ng/mL	0.571513	-0.901773	0.745622	-0.855679
	30k,5ng/mL	0.77957	-0.2666	0.832132	-0.157034
	30k,5ng/mL	0.63632	-0.495886	0.824509	-0.40542
	30k,5ng/mL	0.459989	-1.22372	0.566859	-1.19819
	30k,5ng/mL	0.506618	-1.14397	0.594375	-1.10504
	30k,5ng/mL	0.554086	-0.85696	0.565931	-0.88962
	30k,5ng/mL	0.649514	-0.789816	0.602338	-0.876724
	30k,5ng/mL	0.877725	1.03572	1.13912	1.05068
	30k,5ng/mL	0.750381	-0.654625	0.644944	-0.673384
	30k,5ng/mL	0.802978	-0.983021	0.58292	-0.947995
	30k,5ng/mL	0.466488	-1.10366	0.498461	-1.10404
	30k,5ng/mL	1.07234	-0.861362	0.830596	-0.832131
	30k,5ng/mL	0.614305	-1.22969	0.600293	-1.17334
	30k,5ng/mL	0.457125	-1.16123	0.525265	-1.13132
	30k,5ng/mL	0.437985	-1.12466	0.60347	-1.10586
	30k,5ng/mL	0.446424	-1.22223	0.534211	-1.21266
	30k,5ng/mL	0.750753	-0.894144	0.787553	-0.873344
	30k,5ng/mL	0.591979	-0.799462	0.653323	-0.764847
	30k,5ng/mL	0.568518	-1.14253	0.520302	-1.1442
	30k,5ng/mL	0.551769	-1.23418	0.50416	-1.16579
	30k,5ng/mL	0.68687	-0.631852	0.75158	-0.644342
	30k,5ng/mL	0.472388	-0.880706	0.604612	-0.868405
	30k,5ng/mL	0.504118	-1.08333	0.568357	-1.05529
	30k,5ng/mL	0.506476	-1.01391	0.59551	-0.998076
	30k,5ng/mL	0.846978	0.202456	0.888073	0.192288
	30k,5ng/mL	0.833593	-0.0373276	0.876534	-0.0277879
	30k,5ng/mL	1.04218	-0.833398	0.720957	-0.767461
	30k,5ng/mL	0.389736	-0.809604	0.567125	-0.88237
	30k,5ng/mL	0.394918	-1.174	0.532439	-1.19256
	30k,5ng/mL	0.448332	-0.816683	0.607083	-0.796498
	30k,5ng/mL	0.872432	-0.412972	0.781465	-0.431569
	30k,5ng/mL	0.55774	-0.862241	0.678586	-0.84661
	30k,5ng/mL	0.516026	-0.700282	0.627994	-0.698174
	30k,5ng/mL	0.435414	-1.25282	0.506887	-1.21787
	30k,5ng/mL	0.342911	-1.43015	0.472306	-1.39026
	30k,5ng/mL	1.16855	-0.59297	0.807874	-0.575596
	30k,5ng/mL	0.599156	-0.761226	0.710303	-0.775565
	30k,5ng/mL	0.324192	-1.36576	0.518289	-1.35519
	30k,5ng/mL	0.490044	-1.35892	0.52132	-1.3239
	30k,5ng/mL	0.411089	-1.19096	0.504665	-1.19166
	30k,5ng/mL	0.408474	-1.08291	0.498921	-1.07992
	30k,5ng/mL	0.508652	-1.37219	0.524984	-1.37383
	30k,5ng/mL	0.406376	-1.02117	0.565525	-1.01461
	30k,5ng/mL	0.44579	-1.27448	0.51759	-1.29004
	30k,5ng/mL	0.279041	-1.32988	0.471158	-1.34986
	30k,5ng/mL	0.382322	-0.756705	0.58858	-0.742358
	30k,5ng/mL	0.458504	-1.43301	0.467816	-1.38458
	30k,5ng/mL	0.493574	-1.24065	0.509763	-1.19997
	30k,5ng/mL	0.407966	-0.988735	0.566789	-0.907164
	30k,5ng/mL	0.368547	-1.07777	0.496137	-1.07766
	30k,5ng/mL	0.349951	-1.36778	0.52879	-1.38027
	30k,5ng/mL	0.463834	-1.05728	0.510518	-1.23289
	30k,5ng/mL	0.366405	-1.1335	0.527566	-1.10658
	30k,5ng/mL	0.452393	-1.38941	0.464423	-1.37935
	30k,5ng/mL	0.608905	-0.747952	0.597499	-0.761999
	30k,5ng/mL	0.441987	-0.757784	0.604619	-0.730273
	30k,5ng/mL	0.473477	-1.0894	0.518719	-1.09247
	30k,5ng/mL	0.485696	-1.1839	0.517437	-1.19511
	30k,5ng/mL	0.469625	-0.8265	0.561573	-0.857572
	30k,5ng/mL	0.45498	-0.958481	0.579549	-0.934317
	30k,5ng/mL	0.447168	-0.895645	0.58278	-0.90292
	30k,5ng/mL	0.35909	-0.809879	0.616072	-0.819083
	30k,5ng/mL	0.49987	-0.950211	0.588009	-0.934463
	30k,5ng/mL	0.462678	-1.12179	0.499991	-1.12647
	30k,5ng/mL	0.44428	-1.18662	0.506881	-1.23072
	30k,5ng/mL	0.348218	-0.882923	0.596726	-0.909713
	30k,5ng/mL	0.476741	-1.14667	0.517933	-1.16597
	30k,5ng/mL	0.346056	-0.931571	0.631844	-0.946632
	30k,5ng/mL	0.476283	-0.971166	0.508614	-1.04476
	30k,5ng/mL	0.358699	-1.24755	0.543504	-1.25198
	30k,5ng/mL	0.504031	-1.17782	0.504876	-1.17191
	30k,5ng/mL	1.08945	0.59833	0.942074	0.635494
	30k,5ng/mL	0.43829	-0.935945	0.601036	-0.932581
	30k,5ng/mL	0.657498	-1.19529	0.532874	-1.18974
	30k,5ng/mL	0.535551	-0.965473	0.504018	-1.0512
	30k,5ng/mL	0.468589	-1.28494	0.514698	-1.28297
	30k,5ng/mL	0.612277	-1.10545	0.543248	-1.09279
	30k,5ng/mL	0.449655	-1.01245	0.573241	-1.00473
	30k,5ng/mL	0.488136	-1.03133	0.501891	-1.05545
	30k,5ng/mL	0.632673	-0.90968	0.570259	-0.909601
	30k,5ng/mL	0.71311	-1.10617	0.568051	-1.04587
	30k,5ng/mL	0.510136	-1.24157	0.537395	-1.21868
	30k,5ng/mL	0.416086	-0.879154	0.593005	-0.887503
	30k,5ng/mL	0.547972	-1.3197	0.485543	-1.31362
	30k,5ng/mL	0.524672	-1.15745	0.602558	-1.14321
	30k,5ng/mL	0.476106	-1.23498	0.509577	-1.21088
	30k,5ng/mL	0.716197	-0.946546	0.629287	-0.95703
	30k,5ng/mL	0.555802	-0.900151	0.572332	-0.922139
	30k,5ng/mL	0.694122	-0.997734	0.581572	-0.98218
	30k,5ng/mL	0.402417	-1.59396	0.512507	-1.43018
	30k,5ng/mL	0.666286	-1.57605	0.500361	-1.41151
	30k,5ng/mL	0.594227	-1.04039	0.563384	-1.02959
	30k,5ng/mL	0.520843	-0.976417	0.577078	-0.980546
	30k,5ng/mL	0.435289	-1.36545	0.500935	-1.319
	30k,5ng/mL	0.543035	-1.32081	0.519392	-1.33184
	30k,5ng/mL	0.698617	-0.701418	0.669097	-0.744804
	30k,5ng/mL	0.60241	-0.799925	0.605512	-0.786713
	30k,5ng/mL	0.64685	-0.99039	0.625746	-0.995124
	30k,5ng/mL	0.489391	-0.607744	0.748242	-0.621443
	30k,5ng/mL	0.467031	-0.837477	0.568103	-0.892484
	30k,5ng/mL	0.580714	-0.706387	0.657821	-0.718089
	30k,5ng/mL	0.602143	-0.212543	0.859569	-0.208437
	30k,5ng/mL	0.890846	-0.538819	0.740264	-0.582513
	30k,5ng/mL	0.475925	-1.33206	0.543511	-1.33706
	30k,5ng/mL	0.617208	-0.968133	0.582042	-0.954263
	30k,5ng/mL	0.521553	-1.44439	0.510523	-1.40081
	30k,5ng/mL	0.422633	-1.51561	0.510672	-1.4156
	30k,5ng/mL	0.601953	-0.920917	0.580947	-0.92043
	30k,5ng/mL	0.530427	-1.41508	0.463788	-1.36759
	30k,5ng/mL	0.470551	-0.983428	0.557619	-0.961879
	30k,5ng/mL	0.627943	-1.20294	0.543218	-1.21309
	30k,5ng/mL	0.29318	-0.942991	0.558571	-0.954637
	30k,5ng/mL	0.512257	-1.34186	0.493095	-1.33062
	30k,5ng/mL	0.658099	-1.4155	0.505654	-1.39366
	30k,5ng/mL	0.622309	-1.12846	0.505768	-1.13026
	30k,5ng/mL	0.617154	-1.13785	0.59769	-1.11158
	30k,5ng/mL	0.303998	-1.28053	0.553862	-1.24186
	30k,5ng/mL	0.502213	-0.929057	0.575095	-0.924878
	30k,5ng/mL	0.350663	-0.854291	0.571952	-0.868245
	30k,5ng/mL	0.637841	-0.373673	0.765054	-0.409261
	30k,5ng/mL	0.434725	-1.07089	0.512876	-1.07517
	30k,5ng/mL	0.737802	0.330485	0.862177	0.388094
	30k,5ng/mL	0.45464	-1.195	0.512978	-1.20477
	30k,5ng/mL	0.567969	-1.33193	0.468261	-1.37947
	30k,5ng/mL	0.726812	-0.784942	0.739361	-0.731943
	30k,5ng/mL	0.322005	-1.06232	0.617951	-1.073
	30k,5ng/mL	0.45788	-0.99937	0.570386	-0.996656
	30k,5ng/mL	0.328171	-0.772225	0.586938	-0.796164
	30k,5ng/mL	0.370232	-0.975875	0.563275	-0.987598
	30k,5ng/mL	1.23344	0.105311	0.883079	0.0271207
	30k,5ng/mL	0.333263	-0.844861	0.544638	-0.836705
	30k,5ng/mL	0.416621	-1.39932	0.481313	-1.38553
	30k,5ng/mL	0.450837	-1.16009	0.525003	-1.18712
	30k,5ng/mL	0.598753	-0.802108	0.586955	-0.804047
	30k,5ng/mL	0.621409	-1.2418	0.548861	-1.23705
	30k,5ng/mL	0.59199	-1.16067	0.711929	-1.07354
	30k,5ng/mL	0.570439	-1.36448	0.518031	-1.36487
	30k,5ng/mL	0.726687	0.0652865	0.842081	0.0164766
	30k,5ng/mL	1.1116	0.847666	0.994774	0.8719
	30k,5ng/mL	0.740355	-0.978403	0.569992	-0.980944
	30k,5ng/mL	0.486326	-0.951759	0.632523	-0.955572
	30k,5ng/mL	0.488376	-1.17125	0.517955	-1.17255
	30k,5ng/mL	0.790625	-0.236036	0.759509	-0.322374
	30k,5ng/mL	0.616412	-1.31001	0.519283	-1.22951
	30k,5ng/mL	0.628221	-1.42001	0.527357	-1.37326
	30k,5ng/mL	0.557154	-1.1492	0.669747	-1.08503
	30k,5ng/mL	0.737433	-1.07798	0.623027	-1.05976
	30k,5ng/mL	0.581136	-1.17909	0.57833	-1.19232
	30k,5ng/mL	0.795058	-0.405788	0.859027	-0.389197
	30k,5ng/mL	0.631259	-1.06524	0.724504	-1.06964
	30k,5ng/mL	1.05395	0.841014	0.97579	0.856183
	30k,5ng/mL	0.750261	0.105373	0.846093	0.0707972
	30k,5ng/mL	0.81352	-1.03612	0.680846	-1.02379
	30k,5ng/mL	0.684505	-0.974415	0.578761	-0.943306
	30k,5ng/mL	0.664708	-0.817657	0.655396	-0.751109
	30k,5ng/mL	0.690905	0.698306	1.07423	0.699632
	30k,5ng/mL	0.769635	-0.11291	0.837768	-0.121135
	30k,5ng/mL	0.86732	1.23825	1.10566	1.19045
	30k,5ng/mL	0.879524	0.854312	1.04434	0.866661
	30k,5ng/mL	0.847183	0.651297	0.94903	0.632377
	30k,5ng/mL	0.811779	0.331956	0.892702	0.284355
	30k,5ng/mL	0.691161	-0.933303	0.696801	-0.913103
	30k,5ng/mL	1.04566	1.49364	1.04285	1.42756
	30k,5ng/mL	0.81058	0.355959	0.996266	0.374822
	30k,5ng/mL	0.426619	-1.1963	0.606412	-1.16223
	30k,5ng/mL	0.674865	-1.05802	0.705111	-1.054
	30k,5ng/mL	0.90449	1.20254	0.963425	1.2228
	30k,5ng/mL	0.451638	-1.04386	0.558985	-1.0581
	30k,5ng/mL	0.624541	-0.0781873	0.855094	-0.107514
	30k,5ng/mL	0.665131	-0.195616	0.816853	-0.100245
	30k,5ng/mL	0.779139	-0.0955504	0.827512	-0.0650018
	30k,5ng/mL	0.903557	0.59009	0.945003	0.631424
	30k,5ng/mL	0.938199	1.14522	1.13328	1.11577
	30k,5ng/mL	0.890249	-0.943086	0.645127	-0.940138
	30k,5ng/mL	0.688372	-1.12225	0.559391	-1.08316
	30k,5ng/mL	0.719519	1.20695	0.961091	1.18818
	30k,5ng/mL	1.19542	0.991839	0.926646	1.00663
	30k,5ng/mL	0.599391	-1.33353	0.581719	-1.33213
	30k,5ng/mL	0.633897	-0.231901	0.838809	-0.233246
	30k,5ng/mL	0.7794	-0.276073	0.827415	-0.14954
	30k,5ng/mL	0.717216	0.699131	0.959122	0.660284
	30k,5ng/mL	0.599391	-0.548583	0.765362	-0.516676
	30k,5ng/mL	0.545834	-0.717463	0.614512	-0.727883
	30k,5ng/mL	0.526412	-0.666757	0.633927	-0.690551
	30k,5ng/mL	0.928599	-0.913852	0.642342	-0.936971
	30k,5ng/mL	0.826181	0.747431	0.990016	0.801698
	30k,5ng/mL	1.36336	-0.226237	0.872731	-0.227516
	30k,5ng/mL	0.882286	-0.909302	0.593068	-0.925823
	30k,5ng/mL	0.791781	-1.04287	0.558695	-1.0702
	30k,5ng/mL	0.630729	-0.956646	0.590124	-0.949597
	30k,5ng/mL	0.767054	-0.968602	0.602324	-0.950366
	30k,5ng/mL	0.805621	-0.465195	0.772871	-0.429339
	30k,5ng/mL	0.780079	-1.07909	0.628842	-1.09547
	30k,5ng/mL	0.651676	-0.596151	0.720575	-0.602667
	30k,5ng/mL	0.81283	-1.24302	0.51454	-1.26671
	30k,5ng/mL	0.917923	-1.08836	0.709645	-1.08307
	30k,5ng/mL	0.661383	-0.0889147	0.858276	-0.184329
	30k,5ng/mL	0.811984	-0.468828	0.757525	-0.448368
	30k,5ng/mL	0.806256	-1.10204	0.685092	-1.09794
	30k,5ng/mL	0.729101	-1.07224	0.497086	-1.09669
	30k,5ng/mL	0.780079	-1.26902	0.555991	-1.23679
	30k,5ng/mL	0.735625	0.707964	0.902195	0.663224
	30k,5ng/mL	0.525496	-0.859399	0.564962	-0.88022
	30k,5ng/mL	0.92146	-1.11824	0.695674	-1.11225
	30k,5ng/mL	0.800427	-0.874596	0.630779	-0.905877
	30k,5ng/mL	0.682483	-1.02537	0.624216	-1.02327
	30k,5ng/mL	0.816192	-1.16633	0.724914	-1.09907
	30k,5ng/mL	0.772392	-0.905562	0.634714	-0.933414
	15k,5ng/mL	0.937341	-0.485201	0.760271	-0.498106
	15k,5ng/mL	0.90806	-1.01973	0.706613	-1.00231
	15k,5ng/mL	0.9329	-0.473547	0.803148	-0.463102
	15k,5ng/mL	0.768784	-0.685643	0.627009	-0.728302
	15k,5ng/mL	0.881358	-0.90201	0.593978	-0.912962
	15k,5ng/mL	1.06328	0.697661	0.94324	0.604957
	15k,5ng/mL	0.885129	-0.93493	0.594209	-0.921814
	15k,5ng/mL	0.774389	0.15394	0.86041	0.0760544
	15k,5ng/mL	1.02604	0.97784	1.03817	0.96629
	15k,5ng/mL	1.13748	-0.293769	0.827141	-0.22822
	15k,5ng/mL	0.942805	1.12983	0.990347	1.08472
	15k,5ng/mL	1.05221	0.952685	1.1602	0.97331
	15k,5ng/mL	0.657313	-1.05079	0.564716	-1.0434
	15k,5ng/mL	1.09804	0.216009	0.888169	0.197359
	15k,5ng/mL	0.852644	0.742562	1.04415	0.629444
	15k,5ng/mL	0.852094	-0.592715	0.673938	-0.630509
	15k,5ng/mL	0.840375	0.704686	1.00902	0.60289
	15k,5ng/mL	0.648188	-1.00701	0.579565	-0.977842
	15k,5ng/mL	1.1255	0.561701	0.96785	0.609034
	15k,5ng/mL	0.917025	0.413256	0.912179	0.370637
	15k,5ng/mL	0.673633	0.1419	0.856018	-0.00377464
	15k,5ng/mL	1.12407	0.540477	0.939555	0.454039
	15k,5ng/mL	1.01198	1.17827	1.18749	1.13838
	15k,5ng/mL	0.888484	-0.423197	0.73661	-0.481801
	15k,5ng/mL	0.801651	-0.553737	0.618932	-0.766385
	15k,5ng/mL	1.28847	0.391601	1.00953	0.431715
	15k,5ng/mL	1.12519	1.15626	1.13187	1.16635
	15k,5ng/mL	0.725465	-0.439252	0.829817	-0.360613
	15k,5ng/mL	0.999585	0.698847	0.973564	0.640087
	15k,5ng/mL	0.782913	-0.780828	0.595426	-0.764007
	15k,5ng/mL	0.963277	1.21794	1.16052	1.19156
	15k,5ng/mL	0.919381	0.448322	0.94205	0.598045
	15k,5ng/mL	1.05327	0.919903	1.18029	0.955405
	15k,5ng/mL	0.566003	-0.748955	0.704797	-0.684404
	15k,5ng/mL	1.09661	0.531642	0.953656	0.60789
	15k,5ng/mL	0.723489	-1.07151	0.58643	-0.989612
	15k,5ng/mL	0.635715	-0.70936	0.634374	-0.704698
	15k,5ng/mL	1.31156	0.960675	1.08839	0.930478
	15k,5ng/mL	0.786361	-0.123324	0.769088	-0.299522
	15k,5ng/mL	0.791239	-1.04004	0.576129	-1.0183
	15k,5ng/mL	0.989579	-0.0210425	0.857919	-0.0964937
	15k,5ng/mL	0.846776	-1.12938	0.609787	-1.12547
	15k,5ng/mL	1.20931	-0.0709451	0.885634	-0.036172
	15k,5ng/mL	1.00751	1.3488	1.18217	1.3271
	15k,5ng/mL	0.571642	0.736405	1.03606	0.705028
	15k,5ng/mL	0.84043	-0.856017	0.603063	-0.843074
	15k,5ng/mL	0.629022	-0.715772	0.748721	-0.632928
	15k,5ng/mL	0.738146	-1.01768	0.625964	-1.02463
	15k,5ng/mL	0.793688	1.09119	1.01212	1.04125
	15k,5ng/mL	0.516351	-0.335643	0.820397	-0.310723
	15k,5ng/mL	0.897193	-0.201318	0.86162	-0.209829
	15k,5ng/mL	0.890451	-0.286588	0.832004	-0.166102
	15k,5ng/mL	1.04581	0.986522	1.11287	1.02973
	15k,5ng/mL	0.967482	0.661454	1.05286	0.620875
	15k,5ng/mL	1.05206	-0.30412	0.852779	-0.254177
	15k,5ng/mL	0.874757	1.23646	1.17786	1.20405
	15k,5ng/mL	0.684912	-0.211699	0.82664	-0.180917
	15k,5ng/mL	0.998918	0.4575	1.11309	0.449554
	15k,5ng/mL	1.32599	1.19522	1.09963	1.23861
	15k,5ng/mL	0.861335	0.504805	0.939847	0.5898
	15k,5ng/mL	0.789919	1.12652	1.15397	1.03087
	15k,5ng/mL	0.733143	-0.243747	0.768776	-0.33095
	15k,5ng/mL	0.846667	1.44188	1.02647	1.42252
	15k,5ng/mL	1.19112	-0.155277	0.907226	-0.045561
	15k,5ng/mL	1.01746	0.0663339	0.842989	0.128774
	15k,5ng/mL	0.995318	1.04786	1.15647	1.04777
	15k,5ng/mL	0.826071	-0.566662	0.744749	-0.543706
	15k,5ng/mL	0.695473	-0.159487	0.763404	-0.286271
	15k,5ng/mL	1.16751	0.948602	1.05767	0.934361
	15k,5ng/mL	1.203	0.898105	0.976513	0.87427
	15k,5ng/mL	0.95046	-0.0572419	0.837397	-0.145492
	15k,5ng/mL	1.00796	0.841258	1.10419	0.777619
	15k,5ng/mL	0.773856	-0.00799066	0.84902	-0.0283705
	15k,5ng/mL	0.575831	-0.308657	0.83645	-0.228592
	15k,5ng/mL	1.05422	-0.431851	0.865377	-0.409904
	15k,5ng/mL	0.75161	-1.34212	0.52357	-1.30879
	15k,5ng/mL	0.5713	-1.07908	0.594022	-1.07057
	15k,5ng/mL	0.960031	-0.395201	0.851678	-0.258095
	15k,5ng/mL	1.03293	1.03404	1.13527	1.05528
	15k,5ng/mL	0.592026	0.657235	0.947308	0.603357
	15k,5ng/mL	1.19956	1.13567	1.1945	1.14
	15k,5ng/mL	1.18203	1.11957	1.18898	1.1298
	15k,5ng/mL	1.2375	0.982377	1.25031	0.992225
	15k,50ng/mL	1.29538	-0.3282	0.871422	-0.296252
	15k,50ng/mL	1.11775	1.37035	1.04667	1.38799
	15k,50ng/mL	1.2265	0.612824	1.03661	0.574406
	15k,50ng/mL	1.51035	1.05024	1.18736	1.06163
	15k,50ng/mL	1.6314	1.17897	1.32674	1.1235
	15k,50ng/mL	1.17242	1.58277	1.00791	1.5635
	15k,50ng/mL	1.18536	1.36653	1.04347	1.3904
	15k,50ng/mL	1.51109	1.17194	1.05638	1.18447
	15k,50ng/mL	1.83586	0.968128	1.2615	0.979323
	15k,50ng/mL	1.26966	0.926487	1.11945	0.857561
	15k,50ng/mL	1.34237	1.40884	1.06092	1.38848
	15k,50ng/mL	1.18919	1.50882	1.038	1.43635
	15k,50ng/mL	1.22331	1.22214	1.1449	1.20489
	15k,50ng/mL	1.33377	1.02467	1.15246	0.996397
	15k,50ng/mL	1.79428	1.02498	1.17205	1.03133
	15k,50ng/mL	1.24014	1.15443	1.20871	1.14015
	15k,50ng/mL	1.54607	1.43681	1.08936	1.43146
	15k,50ng/mL	1.39418	0.958428	1.2479	1.01696
	15k,50ng/mL	1.01772	0.657817	1.12944	0.672715
	15k,50ng/mL	1.20498	1.22915	0.935148	1.19141
	15k,50ng/mL	1.07738	0.533153	1.10692	0.598527
	15k,50ng/mL	1.46244	1.2598	1.18954	1.26296
	15k,50ng/mL	1.09663	1.33861	1.09587	1.3119
	15k,50ng/mL	1.09383	1.46315	0.974531	1.34609
	15k,50ng/mL	1.28892	0.973256	1.15029	0.950657
	15k,50ng/mL	1.50042	1.24317	1.17256	1.21179
	15k,50ng/mL	1.28388	1.24117	1.02444	1.22164
	15k,50ng/mL	1.36478	0.91355	1.14375	0.909348
	15k,50ng/mL	1.25757	0.6514	1.13006	0.766429
	15k,50ng/mL	0.825675	0.925075	1.10349	0.849291
	15k,50ng/mL	1.37047	0.478922	1.11962	0.466128
	15k,50ng/mL	1.36365	0.775384	1.10705	0.76597
	15k,50ng/mL	1.26402	0.731249	1.17126	0.622633
	15k,50ng/mL	1.37216	0.563251	1.12724	0.493893
	15k,50ng/mL	1.41161	1.13289	1.22261	1.12442
	15k,50ng/mL	0.869708	-0.316783	0.856818	-0.342047
	15k,50ng/mL	1.28036	0.924371	1.21354	0.869197
	15k,50ng/mL	1.12313	1.33677	0.952026	1.33765
	15k,50ng/mL	1.09066	0.0829922	1.01372	0.186784
	15k,50ng/mL	0.893129	1.40652	1.08546	1.35321
	15k,50ng/mL	1.16767	0.945663	1.03874	0.907058
	15k,50ng/mL	1.19131	1.01262	1.27753	1.03291
	15k,50ng/mL	1.04538	0.483129	0.93354	0.538643
	15k,50ng/mL	1.30989	1.21204	1.31722	1.14152
	15k,50ng/mL	1.30955	1.52115	1.1522	1.38796
	15k,50ng/mL	0.829629	1.40862	1.12706	1.30408
	15k,50ng/mL	1.13131	0.889983	1.15774	0.835934
	15k,50ng/mL	1.38791	1.06392	1.25808	1.05402
	15k,50ng/mL	0.881151	1.0394	1.15303	1.00406
	15k,50ng/mL	1.31606	1.2835	1.25178	1.21982
	15k,50ng/mL	1.44297	0.855511	1.19171	0.815603
	15k,50ng/mL	0.919213	1.37738	1.11937	1.31235
	15k,50ng/mL	1.24611	1.20257	1.1968	1.17843
	15k,50ng/mL	1.47187	1.40507	1.12284	1.32725
	15k,50ng/mL	1.27056	1.09282	1.22396	1.099
	15k,50ng/mL	1.52244	1.08127	1.29933	1.07132
	15k,50ng/mL	1.1564	1.22628	1.25529	1.21652
	15k,50ng/mL	1.26084	1.34045	1.17001	1.3562
	15k,50ng/mL	0.929045	0.734834	1.09522	0.825017
	15k,50ng/mL	1.29381	1.38669	1.17173	1.35782
	15k,50ng/mL	1.27522	1.41766	1.07799	1.43117
	15k,50ng/mL	0.706453	0.664238	0.938834	0.672693
	15k,50ng/mL	1.51681	1.159	1.29606	1.12718
	15k,50ng/mL	1.4513	1.19295	1.10703	1.19683
	15k,50ng/mL	1.32974	0.967995	1.22888	1.01585
	15k,50ng/mL	1.12481	1.20854	1.30348	1.16393
	15k,50ng/mL	1.25733	1.13525	1.13644	1.17643
	15k,50ng/mL	1.02867	1.18644	1.05574	1.19493
	15k,50ng/mL	1.54278	0.993151	1.23844	1.02041
	15k,50ng/mL	1.33645	1.00257	1.26037	1.03027
	15k,50ng/mL	1.34682	1.36161	1.06974	1.40349
	15k,50ng/mL	0.873444	1.53562	1.05518	1.48837
	15k,50ng/mL	1.63039	1.05101	1.17982	1.05042
	15k,50ng/mL	1.42087	1.07723	1.29249	1.06203
	15k,50ng/mL	1.47581	1.01366	1.24648	1.03047
	15k,50ng/mL	1.19999	1.31824	1.17512	1.30747
	15k,50ng/mL	1.3295	0.841333	1.13988	0.773516
	15k,50ng/mL	1.26667	0.678428	1.07222	0.697506
	15k,50ng/mL	0.998477	1.06499	1.20555	1.05099
	15k,50ng/mL	1.37226	1.02716	1.26526	1.00679
	15k,50ng/mL	1.49587	0.977887	1.06	0.952861
	15k,50ng/mL	1.01348	1.06806	1.24799	1.06476
	15k,50ng/mL	0.860246	1.10276	1.14412	1.03941
	15k,50ng/mL	1.23145	1.19376	1.20308	1.15852
	15k,50ng/mL	1.26392	1.21734	1.15684	1.22709
	15k,50ng/mL	0.770902	1.56098	1.09725	1.445
	15k,50ng/mL	1.53071	0.818266	1.17848	0.755059
	15k,50ng/mL	1.10441	1.10574	1.30042	1.07811
	15k,50ng/mL	1.06087	0.524808	1.03462	0.559656
	15k,50ng/mL	0.916115	1.04916	1.25455	1.00811
	15k,50ng/mL	0.986455	0.916381	1.21304	0.872278
	15k,50ng/mL	1.22258	1.30204	1.07124	1.32144
	15k,50ng/mL	0.946385	1.39241	1.0519	1.40748
	15k,50ng/mL	0.922241	1.28174	1.05831	1.28907
	15k,50ng/mL	1.35823	0.887404	1.21274	0.975772
	15k,50ng/mL	1.48813	-0.119011	0.846506	-0.18037
	15k,50ng/mL	1.60019	1.76728	1.04865	1.62869
	15k,50ng/mL	1.36508	0.933153	1.14881	0.868401
	15k,50ng/mL	1.45856	1.24609	1.23762	1.20494
	15k,50ng/mL	1.46744	1.24434	1.23983	1.19172
	15k,50ng/mL	1.50014	0.595278	1.08273	0.579828
	15k,50ng/mL	1.64585	0.788983	1.14547	0.720606
	15k,50ng/mL	1.18923	0.869025	1.19415	0.830311
	15k,50ng/mL	1.38339	1.4312	1.08705	1.43017
	15k,50ng/mL	0.938207	0.501405	0.970005	0.596621
	15k,50ng/mL	1.07821	0.984286	1.19256	1.05966
	15k,50ng/mL	1.19789	1.13268	1.21503	1.20113
	15k,50ng/mL	1.19789	1.36664	1.1784	1.3525
	15k,50ng/mL	1.17554	1.46237	1.11702	1.42204
	15k,50ng/mL	1.27042	1.07292	1.18437	1.02876
	15k,50ng/mL	1.34451	0.896945	1.21014	0.799608
	15k,50ng/mL	1.48003	0.277059	0.993729	0.31631
	15k,50ng/mL	0.980353	0.717739	1.02889	0.848996
