# Supplementary material for: Time-integrated BMP signaling determines fate in a stem cell model for early human development
Source: Nat Commun. 2024 Feb 17;15:1471. doi: 10.1038/s41467-024-45719-9 (PMC10874454; doi:10.1038/s41467-024-45719-9)
Supplement: Supplementary file 6 — Source Data [file 41467_2024_45719_MOESM6_ESM.zip › SourceData/SourceData_Fig4.xlsx]

## Sheet: E
Figure 4E
		SMAD4 (normalized N:C) - high level									SMAD4 (normalized N:C) - reduced level
	time (hr)	LDN0,0hr	LDN0,20hr	LDN0,22.5hr	LDN0,25hr	LDN0,27.5hr	LDN0,30hr	LDN0,32.5hr	LDN0,35hr	LDN0,42hr	LDN10,0hr	LDN10,20hr	LDN10,22.5hr	LDN10,25hr	LDN10,27.5hr	LDN10,30hr	LDN10,32.5hr	LDN10,35hr	LDN10,42hr
	-0.5	0.0390726	0.0646715	0.0248014	-0.00397543	-0.0504205	-0.000106879	0.0128455	0.0141122	-0.0181404	-0.0123446	0.0525041	0.0337726	-0.00535049	0.016764	0.0241885	0.012526	0.00807767	-0.0160968
	-0.333333	-0.020308	0.0529717	0.00944371	0.00263402	-0.0557711	-0.0210704	0.00766411	-0.0320553	-0.00741813	-0.026891	0.0163265	0.0569604	-0.0193676	-0.0054655	0.0217838	-0.0127358	-0.0207465	-0.0330442
	-0.166667	0.0293206	0.0125554	0.0291522	-0.0192081	-0.0374185	-0.0148745	-0.00309149	-0.0187354	-0.0290338	-0.0250078	-0.0150801	0.0311578	-0.0172038	0.0206029	0.0216264	-0.00977365	-0.00995927	-0.0309103
	0	0.0275013	-0.00119519	-0.0243812	0.00381817	-0.0387911	-0.0180299	-0.0130035	-0.035343	-0.0258412	-0.0457098	0.0238953	0.0443185	-0.0181695	-0.0124207	0.0207137	0.00271612	-0.0232096	-0.0322263
	0.166667	-0.0328079	-0.0178938	-0.0287924	-0.0183791	-0.0333874	0.0412865	0.0443587	0.0637921	0.110196	-0.0359824	0.128118	0.178824	0.171628	0.233102	0.272048	0.317257	0.308155	-0.00528793
	0.333333	-0.0362469	0.529722	0.594075	0.594109	0.596444	0.644931	0.647911	0.603088	0.617855	-0.0516592	0.590917	0.57191	0.594188	0.646504	0.620673	0.616438	0.591271	0.539213
	0.5	-0.00691627	0.616194	0.673665	0.694787	0.664486	0.713255	0.72437	0.650314	0.667648	-0.0592293	0.57332	0.588117	0.584669	0.652788	0.649723	0.628578	0.608222	0.525685
	0.666667	-0.0265804	0.613509	0.670727	0.702843	0.678452	0.728761	0.695937	0.675369	0.691353	-0.0381528	0.609252	0.587935	0.608708	0.647369	0.617599	0.620659	0.606777	0.537135
	0.833333	0.00139618	0.616675	0.673575	0.6974	0.677752	0.69814	0.728311	0.661347	0.722909	-0.0504585	0.574068	0.557754	0.606905	0.644725	0.603288	0.60269	0.585918	0.553295
	1	0.0210357	0.602761	0.70373	0.721263	0.643267	0.718814	0.707899	0.629185	0.681347	-0.0662859	0.577153	0.543949	0.586646	0.643894	0.583587	0.591478	0.551911	0.523984
	1.16667	0.03115	0.650796	0.684766	0.709815	0.641044	0.716973	0.694132	0.648491	0.700146	-0.02189	0.539931	0.560015	0.589884	0.623296	0.596208	0.591774	0.582311	0.542651
	1.33333	-0.00757049	0.628727	0.699447	0.713583	0.640467	0.716643	0.716144	0.681248	0.715288	-0.0208995	0.555901	0.553614	0.594255	0.642786	0.60794	0.598836	0.586468	0.535825
	1.5	-0.00934395	0.687495	0.725165	0.715639	0.689074	0.728786	0.729653	0.679895	0.713769	-0.00345577	0.585813	0.541046	0.578307	0.633178	0.612983	0.598371	0.584983	0.572519
	1.66667	0.0101156	0.646546	0.703152	0.7261	0.703031	0.743741	0.742519	0.697414	0.71898	-0.0313786	0.594542	0.556783	0.58861	0.634663	0.634098	0.621852	0.594696	0.587257
	1.83333	0.00198902	0.64594	0.726007	0.758184	0.727057	0.754151	0.76087	0.730103	0.744132	-0.0309449	0.58185	0.585036	0.590391	0.650395	0.644309	0.628602	0.592602	0.578512
	2	-0.0486263	0.663521	0.706167	0.778332	0.763985	0.765401	0.773092	0.747826	0.757537	-0.0185596	0.622102	0.582911	0.607646	0.665293	0.638879	0.635954	0.602399	0.60812
	2.16667	-0.017046	0.703857	0.70223	0.796045	0.769199	0.806104	0.809536	0.746789	0.785121	-0.0113123	0.606901	0.603001	0.614794	0.681964	0.640945	0.660857	0.605814	0.645334
	2.33333	0.0206547	0.710151	0.741527	0.797434	0.803583	0.81325	0.841547	0.763021	0.776733	-0.025116	0.626322	0.590683	0.635439	0.70973	0.652863	0.673284	0.638787	0.620417
	2.5	0.0094217	0.69776	0.75717	0.796902	0.785309	0.817887	0.834985	0.767432	0.804536	-0.0537039	0.637262	0.576553	0.640197	0.702646	0.671507	0.674318	0.645535	0.624498
	2.66667	0.00405231	0.710862	0.743852	0.792655	0.789283	0.830406	0.826716	0.781965	0.822089	-0.038717	0.645162	0.568232	0.651019	0.726809	0.673978	0.686638	0.665689	0.640907
	2.83333	0.0258132	0.667748	0.767674	0.825477	0.785172	0.836676	0.839155	0.810566	0.834002	-0.0641912	0.642877	0.589252	0.677367	0.729382	0.677267	0.696215	0.654836	0.654204
	3	0.0157641	0.728089	0.795516	0.832457	0.795811	0.836148	0.847204	0.815575	0.837226	-0.0114315	0.66138	0.621628	0.667039	0.742515	0.685379	0.696138	0.688096	0.674248
	3.16667	0.0362986	0.740362	0.777818	0.826428	0.824093	0.846566	0.86416	0.800509	0.867503	-0.046463	0.696154	0.630756	0.695332	0.756613	0.691631	0.705429	0.666314	0.691992
	3.33333	0.00852413	0.734302	0.798272	0.840929	0.827863	0.861412	0.856373	0.852877	0.863356	-0.0557378	0.680635	0.652056	0.687347	0.740932	0.724344	0.71689	0.708989	0.708416
	3.5	-0.0106213	0.722506	0.796683	0.848475	0.81963	0.892586	0.858601	0.818916	0.870126	-0.0293553	0.670145	0.616987	0.696703	0.749982	0.756894	0.717698	0.728623	0.679957
	3.66667	0.0559027	0.724054	0.78927	0.855642	0.819713	0.864199	0.860681	0.824041	0.867947	-0.0224479	0.709704	0.665592	0.718099	0.76408	0.730188	0.701767	0.712385	0.712026
	3.83333	0.00884438	0.746234	0.836144	0.848317	0.85779	0.875378	0.860525	0.796476	0.871493	-0.0177183	0.677639	0.670005	0.726671	0.787565	0.732581	0.724077	0.714393	0.71738
	4	-0.0013678	0.795446	0.829589	0.842766	0.842376	0.85806	0.862875	0.807481	0.854188	-0.0351251	0.68747	0.685338	0.729628	0.781986	0.730461	0.739289	0.719215	0.734121
	4.16667	0.0289749	0.752427	0.816193	0.849315	0.844724	0.861872	0.861499	0.814277	0.883191	-0.00549604	0.706731	0.695931	0.70672	0.793119	0.745158	0.788125	0.709645	0.695519
	4.33333	0.0279143	0.735013	0.830737	0.833975	0.843745	0.87606	0.886686	0.810623	0.87217	-0.0076563	0.701931	0.729547	0.712922	0.786441	0.758821	0.73469	0.697943	0.70921
	4.5	0.00492693	0.751509	0.837337	0.820511	0.849538	0.859498	0.860275	0.819361	0.854934	-0.001477	0.709053	0.747875	0.700955	0.787192	0.746843	0.755137	0.693326	0.708345
	4.66667	0.036605	0.779906	0.833662	0.801858	0.845442	0.861713	0.846174	0.81441	0.86865	0.00197223	0.707444	0.751091	0.711478	0.769322	0.741901	0.760157	0.680849	0.738471
	4.83333	0.0328968	0.744147	0.846262	0.81195	0.8354	0.855467	0.857798	0.844485	0.870949	0.00480428	0.696434	0.728081	0.72855	0.779831	0.740872	0.741816	0.706803	0.738404
	5	0.0343989	0.739545	0.840582	0.811121	0.854684	0.845016	0.848676	0.818103	0.881104	0.00141107	0.705647	0.734167	0.750612	0.776034	0.751549	0.75248	0.689706	0.724184
	5.16667	0.00160417	0.748046	0.860238	0.826426	0.836548	0.837327	0.871551	0.819856	0.877884	0.00121	0.732584	0.705633	0.723298	0.761304	0.750855	0.728071	0.702318	0.681879
	5.33333	0.0346573	0.718595	0.834945	0.809603	0.850155	0.851025	0.851688	0.80742	0.859529	0.0162609	0.716451	0.712514	0.733147	0.76808	0.758109	0.752959	0.712476	0.683742
	5.5	0.0588777	0.768204	0.801046	0.812656	0.806845	0.822475	0.852228	0.833937	0.854124	-0.000599093	0.702585	0.709075	0.718618	0.741514	0.762634	0.747711	0.711203	0.725795
	5.66667	0.0518711	0.740792	0.827509	0.8323	0.834263	0.825055	0.848562	0.795185	0.857957	-0.00318386	0.705885	0.720722	0.715017	0.755635	0.731936	0.734657	0.672638	0.728368
	5.83333	0.0374428	0.762442	0.836766	0.811686	0.816773	0.837918	0.847173	0.82668	0.865686	0.0149059	0.727794	0.731707	0.69272	0.757984	0.739778	0.741331	0.692283	0.714188
	6	0.0496755	0.740439	0.822921	0.819597	0.829104	0.805883	0.849717	0.801357	0.830809	0.0257674	0.745034	0.723626	0.709572	0.757453	0.74402	0.735945	0.675191	0.72893
	6.16667	0.0418028	0.761978	0.83412	0.801338	0.808705	0.819116	0.847838	0.800591	0.83868	0.00680264	0.72334	0.715442	0.717244	0.764646	0.743596	0.73678	0.710221	0.780911
	6.33333	0.0464791	0.782842	0.838579	0.816726	0.804856	0.832498	0.870949	0.793024	0.853116	0.0111119	0.746107	0.71871	0.709192	0.770608	0.749851	0.73061	0.712774	0.727259
	6.5	-0.0144005	0.778292	0.826264	0.825401	0.806675	0.835346	0.856991	0.798806	0.847269	0.0184508	0.745842	0.743873	0.712689	0.764366	0.743595	0.755569	0.707401	0.771594
	6.66667	0.0406097	0.783568	0.832962	0.816376	0.813264	0.828912	0.860314	0.802681	0.824005	0.0185338	0.76736	0.725463	0.7211	0.780414	0.75729	0.750647	0.717452	0.753341
	6.83333	0.0145577	0.79448	0.864216	0.828413	0.819458	0.830887	0.8661	0.797861	0.832214	0.0150935	0.751418	0.731871	0.711031	0.776587	0.766043	0.733245	0.69398	0.780522
	7	0.0367988	0.8255	0.851304	0.843096	0.832779	0.859454	0.864712	0.814364	0.833955	-0.00384605	0.776355	0.754862	0.736698	0.768648	0.75882	0.723374	0.730474	0.74776
	7.16667	0.0246856	0.828051	0.849621	0.842128	0.819304	0.83089	0.870397	0.794422	0.862696	-0.0159219	0.770851	0.750433	0.723331	0.761725	0.742473	0.74074	0.704334	0.751227
	7.33333	0.0313595	0.867206	0.858697	0.855103	0.825603	0.811814	0.856441	0.819951	0.878153	0.0351701	0.790055	0.740204	0.743388	0.769258	0.7609	0.746713	0.715474	0.755421
	7.5	0.0241775	0.861023	0.896101	0.866809	0.847211	0.848271	0.858414	0.838511	0.89058	0.00219941	0.792016	0.765082	0.725817	0.788391	0.768864	0.745469	0.708435	0.758722
	7.66667	0.0238506	0.887593	0.883449	0.871177	0.859188	0.872477	0.8651	0.830622	0.900547	0.00740571	0.768436	0.748714	0.741308	0.774856	0.768614	0.730131	0.757884	0.758832
	7.83333	0.0187086	0.840684	0.906915	0.866994	0.829368	0.846948	0.86398	0.840089	0.90454	0.00473731	0.773888	0.765076	0.75863	0.779845	0.765132	0.740391	0.725553	0.75592
	8	0.036981	0.842826	0.885316	0.856743	0.842705	0.844097	0.876115	0.852947	0.886536	0.0310317	0.755626	0.734797	0.773562	0.786128	0.757345	0.752391	0.747782	0.747853
	8.16667	0.0626788	0.862547	0.883726	0.903793	0.865231	0.86541	0.885173	0.869302	0.910707	-0.00552001	0.797801	0.755444	0.783633	0.788122	0.76159	0.761656	0.760674	0.777402
	8.33333	0.0427334	0.875557	0.909545	0.902849	0.862254	0.849156	0.887037	0.873509	0.933972	-0.00766282	0.772472	0.787023	0.764521	0.811334	0.785944	0.749937	0.767867	0.778472
	8.5	0.0166459	0.905418	0.90382	0.891095	0.860026	0.877338	0.913789	0.87232	0.921721	-0.00771338	0.791472	0.812219	0.772125	0.806587	0.794578	0.749192	0.769291	0.792385
	8.66667	0.0188835	0.894886	0.916636	0.894898	0.884802	0.908605	0.911953	0.881281	0.934275	-0.0296979	0.806628	0.798649	0.784857	0.802971	0.77816	0.758287	0.755307	0.804394
	8.83333	0.0344752	0.929979	0.903877	0.892198	0.869864	0.867977	0.898486	0.858327	0.932709	-0.0167874	0.798508	0.817908	0.782294	0.782851	0.784982	0.751941	0.74754	0.808147
	9	0.0165816	0.937071	0.926718	0.90701	0.885919	0.903538	0.899434	0.888086	0.942712	-0.00118135	0.80314	0.826282	0.776311	0.805669	0.803386	0.774091	0.766821	0.802705
	9.16667	0.0621063	0.900214	0.918841	0.919131	0.890457	0.880632	0.930185	0.892093	0.939912	0.000254784	0.784643	0.821885	0.773214	0.797766	0.789954	0.777905	0.769845	0.815094
	9.33333	0.0292629	0.930217	0.922557	0.929222	0.890576	0.901835	0.952329	0.897401	0.933404	-0.00550291	0.793536	0.801248	0.798166	0.826314	0.80601	0.789851	0.770368	0.81401
	9.5	0.0297223	0.934059	0.935431	0.911608	0.914836	0.923498	0.94741	0.889011	0.932537	-0.00286474	0.79327	0.838422	0.771528	0.835992	0.811372	0.787192	0.774491	0.833432
	9.66667	0.0429502	0.943106	0.924549	0.936365	0.924806	0.908626	0.953649	0.9114	0.96683	0.0376174	0.804038	0.799852	0.778312	0.829433	0.822039	0.776146	0.771691	0.852382
	9.83333	0.0431477	0.953438	0.953908	0.924143	0.919741	0.915252	0.949207	0.912492	0.970553	-0.000739271	0.783912	0.86126	0.779765	0.822271	0.81361	0.777011	0.752247	0.819924
	10	0.00286474	0.979254	0.971457	0.955449	0.912981	0.918868	0.957976	0.909096	0.989614	-0.00314626	0.79501	0.855412	0.75939	0.847173	0.815319	0.78762	0.760925	0.816228
	10.1667	0.0173711	0.962925	0.967586	0.970673	0.917926	0.931276	0.963125	0.928365	0.980351	0.00356864	0.805358	0.850712	0.777287	0.827312	0.828276	0.792639	0.791835	0.822383
	10.3333	0.0366159	0.960753	0.978292	0.942808	0.926851	0.946957	0.988106	0.944308	0.989197	-0.0313072	0.809891	0.818004	0.798463	0.849126	0.827567	0.802696	0.780439	0.839094
	10.5	-0.00847114	0.9701	1.00261	0.948327	0.922687	0.935209	0.992589	0.924678	0.958939	-0.011827	0.828301	0.83623	0.798977	0.841122	0.847415	0.776841	0.792755	0.823179
	10.6667	0.0299075	0.99171	0.970055	0.974742	0.920803	0.953973	0.991992	0.965135	0.99202	0.000222168	0.817441	0.84443	0.800735	0.853465	0.861236	0.780365	0.773695	0.811138
	10.8333	0.0147158	0.980778	0.992141	0.967417	0.940049	0.956251	1.00551	0.949372	0.975533	-0.0075503	0.846098	0.867057	0.810499	0.841084	0.846827	0.825797	0.779524	0.812736
	11	0.0389356	0.99052	0.992156	0.984588	0.950539	0.944066	0.992085	0.943477	0.966735	0.00591282	0.801029	0.848768	0.820312	0.84842	0.849604	0.830858	0.792113	0.816462
	11.1667	0.0236086	0.954339	0.984677	0.989147	0.938502	0.963457	1.00386	0.970847	0.982606	-0.0134247	0.795298	0.854316	0.828687	0.861146	0.844945	0.806303	0.804776	0.847284
	11.3333	0.0429427	1.03196	0.992995	1.01279	0.956493	0.971534	1.02305	0.957266	0.995947	0.00850424	0.823637	0.884701	0.819653	0.840761	0.844256	0.819833	0.782998	0.834464
	11.5	0.032645	1.03416	1.00238	1.02502	0.981749	0.988721	1.02044	0.987905	1.01713	-0.000931056	0.830713	0.881194	0.824621	0.867556	0.842401	0.825824	0.788133	0.846241
	11.6667	0.001521	1.05202	1.01035	1.02071	0.986776	0.994319	1.01521	0.985051	1.01119	-0.0285757	0.831862	0.869064	0.821298	0.854962	0.843225	0.8282	0.790091	0.869174
	11.8333	0.0440848	1.03069	1.04931	1.01465	0.9994	1.00756	1.01197	0.981636	1.04294	0.00734896	0.802835	0.870168	0.819161	0.858701	0.836465	0.828337	0.802974	0.859474
	12	0.0196704	1.06462	1.03368	1.01881	0.99567	0.991872	1.01654	0.971775	1.03533	0.00883475	0.796251	0.882022	0.829581	0.865581	0.846029	0.837929	0.791631	0.829451
	12.1667	0.0211506	1.04032	1.04756	1.02846	1.01035	0.994813	1.0485	0.980849	1.04368	0.0135373	0.827693	0.892708	0.818558	0.854257	0.840204	0.837182	0.786212	0.872217
	12.3333	0.0190962	1.03163	1.06361	1.03514	1.00873	0.995666	1.0295	0.988548	1.05423	-0.000865616	0.822063	0.885319	0.832699	0.876105	0.827251	0.827902	0.798432	0.861205
	12.5	0.0133369	1.02109	1.06983	1.03655	1.02839	1.02298	1.05847	0.985288	1.06113	-0.00499799	0.808449	0.884849	0.868053	0.873718	0.825027	0.861452	0.787531	0.866106
	12.6667	0.0324488	1.02228	1.06539	1.02416	1.01688	1.01627	1.06077	0.993803	1.06743	0.0158002	0.819109	0.892822	0.849915	0.877802	0.851405	0.835787	0.792417	0.864452
	12.8333	0.00452601	1.04048	1.08964	1.05573	1.03851	1.03166	1.0628	0.996786	1.06441	0.00868269	0.833272	0.914107	0.864209	0.868742	0.848649	0.829542	0.798207	0.888551
	13	0.028276	1.05579	1.09606	1.07335	1.04952	1.02994	1.0623	1.00281	1.08187	0.00605029	0.842087	0.900354	0.873517	0.872531	0.845203	0.856883	0.820792	0.89996
	13.1667	0.0128881	1.06779	1.09123	1.06143	1.0418	1.03283	1.06152	1.00441	1.09684	-0.0142696	0.793995	0.914125	0.89621	0.877356	0.852128	0.85162	0.834768	0.868103
	13.3333	0.0272462	1.07233	1.10524	1.06959	1.04755	1.05064	1.06216	1.0105	1.08557	0.00955281	0.824163	0.910552	0.875134	0.876688	0.843229	0.842211	0.815185	0.887238
	13.5	0.0218055	1.03532	1.11614	1.07115	1.05118	1.04783	1.06102	1.00482	1.07961	-0.0154035	0.838866	0.91133	0.881953	0.871477	0.84411	0.856899	0.79328	0.877286
	13.6667	0.0088873	1.06345	1.10504	1.06012	1.0623	1.06079	1.08488	1.0494	1.08421	-0.0195638	0.827948	0.9127	0.879329	0.872771	0.833357	0.854097	0.826456	0.882561
	13.8333	0.0228864	1.07228	1.13877	1.08066	1.04683	1.063	1.08	1.04956	1.07909	-0.0224449	0.831353	0.924951	0.893048	0.88147	0.857137	0.877153	0.816822	0.908502
	14	0.0198259	1.12203	1.11934	1.07609	1.06262	1.04956	1.1019	1.04269	1.09142	-0.0432044	0.840067	0.923694	0.908863	0.852872	0.873849	0.877704	0.814026	0.87204
	14.1667	0.0192158	1.07784	1.09923	1.07872	1.06841	1.05037	1.11172	1.03868	1.09279	-0.00691192	0.848781	0.929443	0.899633	0.880997	0.862127	0.86913	0.817139	0.875892
	14.3333	0.0167028	1.09022	1.11351	1.10773	1.07021	1.04532	1.11336	1.05495	1.11161	-0.00637571	0.870444	0.914334	0.909432	0.858713	0.868265	0.866792	0.804457	0.879981
	14.5	0.00979029	1.12701	1.135	1.09088	1.07011	1.06498	1.10977	1.06807	1.10137	-0.016211	0.880685	0.904721	0.900684	0.880062	0.859901	0.885219	0.833561	0.871272
	14.6667	0.0332639	1.1226	1.13558	1.10026	1.07963	1.05209	1.12417	1.05998	1.10068	-0.0205404	0.873368	0.899043	0.907478	0.871392	0.860505	0.870288	0.826233	0.852779
	14.8333	-0.00170288	1.105	1.11933	1.10422	1.07261	1.0687	1.10033	1.08261	1.11227	-0.0246158	0.875898	0.879302	0.915668	0.886445	0.870828	0.873277	0.833081	0.861764
	15	-0.00570042	1.14267	1.12252	1.11877	1.07118	1.09278	1.13103	1.06388	1.12098	-0.00857726	0.901289	0.902131	0.930437	0.867381	0.88429	0.866153	0.823123	0.859554
	15.1667	0.0328029	1.12439	1.16612	1.1086	1.07997	1.09473	1.1228	1.05265	1.13737	-0.00438408	0.913441	0.901367	0.931562	0.879209	0.888569	0.875047	0.846154	0.855846
	15.3333	0.0504868	1.12858	1.17026	1.10973	1.08876	1.09054	1.11775	1.07588	1.13906	-0.00959022	0.936798	0.935817	0.917798	0.88889	0.896695	0.879077	0.845914	0.877372
	15.5	0.0018114	1.14391	1.17001	1.09025	1.09611	1.09594	1.13089	1.10554	1.15671	0.00923822	0.898623	0.930406	0.907625	0.886235	0.891964	0.892165	0.845215	0.876084
	15.6667	0.00303087	1.12423	1.17696	1.10199	1.12351	1.11855	1.12769	1.09188	1.15649	-0.0226966	0.888529	0.938323	0.949174	0.890952	0.897324	0.897106	0.859183	0.910569
	15.8333	-0.0173897	1.16035	1.17595	1.09333	1.09879	1.08666	1.14597	1.09	1.17284	-0.00395482	0.925548	0.921211	0.925926	0.908876	0.910773	0.901706	0.861287	0.89723
	16	-0.020104	1.13405	1.18215	1.12587	1.12454	1.11066	1.15172	1.11661	1.1573	0.0158572	0.915768	0.946851	0.947417	0.893702	0.904483	0.897072	0.882374	0.904471
	16.1667	-0.011015	1.15923	1.16786	1.11039	1.13538	1.13463	1.14006	1.1076	1.17026	-0.00537723	0.931792	0.961292	0.966139	0.896742	0.915865	0.921099	0.864461	0.929852
	16.3333	0.0167505	1.17571	1.1832	1.11663	1.13225	1.11553	1.13871	1.13058	1.1838	0.00886003	0.940655	0.975606	0.989903	0.891617	0.916886	0.929747	0.871138	0.930029
	16.5	-0.0267554	1.1729	1.1941	1.14051	1.15119	1.11361	1.14865	1.12888	1.18016	0.0178849	0.953338	0.961614	0.973969	0.89818	0.924128	0.915052	0.883198	0.935979
	16.6667	-0.028553	1.15999	1.19606	1.14537	1.13405	1.12532	1.1679	1.14345	1.15593	-0.00685244	0.942916	0.987128	0.975964	0.903297	0.923087	0.931535	0.880323	0.912781
	16.8333	-0.00782327	1.17659	1.21461	1.13578	1.16389	1.12748	1.17333	1.12025	1.16665	-0.00564305	0.95354	0.963333	0.980502	0.900241	0.925705	0.92666	0.882801	0.916835
	17	-0.00863247	1.17623	1.23299	1.15691	1.15106	1.1436	1.17137	1.1441	1.17371	0.00299601	0.948372	0.977806	0.9772	0.911602	0.914208	0.930422	0.885644	0.943852
	17.1667	-0.00131538	1.19119	1.21574	1.14695	1.1579	1.14716	1.17394	1.14051	1.1578	0.0094542	0.951923	0.969999	0.982738	0.916156	0.923868	0.93474	0.878657	0.961747
	17.3333	0.00450407	1.20483	1.2312	1.14113	1.15599	1.15372	1.16448	1.15852	1.1778	0.00214335	0.939113	0.975231	0.975404	0.927272	0.930178	0.940251	0.895483	0.949514
	17.5	-0.00706034	1.17088	1.20683	1.14475	1.17693	1.14922	1.19285	1.15702	1.18593	-0.0155787	0.949144	0.942469	0.992057	0.920207	0.924135	0.935528	0.898643	0.934951
	17.6667	0.00055602	1.165	1.2307	1.17297	1.20364	1.14119	1.19401	1.15972	1.17376	0.00223112	0.935513	0.948284	0.991361	0.948956	0.921631	0.946723	0.904936	0.911905
	17.8333	0.0351739	1.18704	1.21245	1.15755	1.20236	1.17048	1.17772	1.17268	1.17942	-0.0046416	0.936186	0.944393	0.989466	0.935905	0.920171	0.952308	0.901235	0.924092
	18	0.00916229	1.15712	1.22902	1.17693	1.20604	1.16034	1.19849	1.17943	1.19251	-0.0189906	0.938238	0.953213	0.982612	0.943606	0.930402	0.949563	0.923543	0.937024
	18.1667	0.0116792	1.15623	1.2414	1.17127	1.19788	1.16836	1.20129	1.19573	1.20017	-0.0177469	0.953306	0.963092	0.974755	0.943709	0.948648	0.928477	0.938265	0.923036
	18.3333	0.0130849	1.15988	1.22249	1.18002	1.21585	1.1669	1.21239	1.18383	1.2088	0.0160085	0.947668	0.958947	0.997705	0.956957	0.936152	0.940103	0.931714	0.922248
	18.5	0.0167186	1.18904	1.22081	1.18994	1.20858	1.18071	1.21814	1.17703	1.21853	0.0147087	0.948731	0.9862	0.979776	0.943064	0.931026	0.934059	0.926108	0.925078
	18.6667	0.0270557	1.1714	1.21962	1.17167	1.21623	1.17623	1.21913	1.16447	1.206	0.0186938	0.948073	0.988441	1.0033	0.95664	0.945344	0.931753	0.928325	0.921333
	18.8333	0.00234632	1.19683	1.22899	1.17451	1.22008	1.17595	1.19556	1.19371	1.22218	0.00876214	0.945935	0.972867	1.0099	0.936278	0.960298	0.929343	0.935113	0.946768
	19	-0.00285428	1.19237	1.22444	1.17213	1.21562	1.19332	1.21652	1.19847	1.21797	0.0252549	0.951525	0.981598	0.996003	0.973206	0.953757	0.922033	0.91891	0.93842
	19.1667	0.00366974	1.18693	1.21904	1.17476	1.22082	1.17581	1.21426	1.16469	1.21918	0.0335165	0.94381	0.987466	1.02417	0.979353	0.96167	0.93141	0.916115	0.960671
	19.3333	0.0112381	1.17044	1.21732	1.17634	1.22267	1.18005	1.20444	1.17883	1.20833	0.034952	0.95675	0.967997	1.01748	0.971811	0.946564	0.946652	0.914603	0.98268
	19.5	0.000558855	1.20837	1.21504	1.18714	1.23296	1.18544	1.20894	1.17562	1.20337	0.0359365	0.961852	0.985988	1.01178	0.970995	0.949445	0.952553	0.914408	0.95217
	19.6667	-0.0156232	1.19279	1.22281	1.20581	1.24157	1.19743	1.20139	1.17309	1.21129	0.0138058	0.957083	1.01022	0.983944	0.970768	0.960292	0.96906	0.917497	0.961449
	19.8333	-0.0192868	1.16701	1.21811	1.19406	1.23215	1.19733	1.21557	1.1935	1.20701	0.0278344	0.953109	1.01638	0.996587	0.978316	0.9556	0.966279	0.911437	0.972602
	20	0.0174198	1.20204	1.2043	1.18704	1.2314	1.20446	1.20989	1.19677	1.17959	0.0172209	0.965052	1.00305	1.02206	0.986211	0.954786	0.964261	0.907978	0.953896
	20.1667	0.0141927	1.21215	1.22473	1.21144	1.22221	1.16861	1.2064	1.20206	1.17668	0.00894438	0.966008	1.01532	1.01161	0.9805	0.971254	0.973747	0.894731	0.963846
	20.3333	0.0100435	1.11733	1.1994	1.19872	1.18084	1.15942	1.18871	1.1601	1.17598	-0.0260148	0.918682	0.981712	1.00625	0.920541	0.945253	0.97703	0.873328	0.96019
	20.5	-0.000951266	0.905966	1.18922	1.20288	1.21159	1.18916	1.19854	1.19212	1.19165	0.0053842	0.666185	1.01752	1.01984	0.968797	0.975682	0.974279	0.86554	0.94461
	20.6667	-0.0085298	0.638462	1.21894	1.23036	1.24669	1.21804	1.2229	1.21766	1.22265	-0.00365163	0.494262	1.04681	1.02137	0.995441	0.971402	0.985837	0.906767	0.965259
	20.8333	0.0142758	0.503206	1.25568	1.26006	1.2609	1.21182	1.22956	1.2211	1.22776	0.0303752	0.425391	1.06459	1.05331	0.984197	0.998283	1.00072	0.907218	0.935849
	21	0.0259738	0.433279	1.23618	1.27002	1.24123	1.22084	1.22382	1.22503	1.24049	0.00748607	0.377628	1.06573	1.05892	1.00327	0.998583	0.990983	0.918962	0.936827
	21.1667	0.0235656	0.396724	1.22637	1.23718	1.26728	1.22047	1.22867	1.2229	1.22784	0.0249126	0.345186	1.06456	1.03854	0.980997	1.00241	0.982076	0.913457	0.921362
	21.3333	0.018239	0.398641	1.22592	1.24976	1.27593	1.20908	1.22562	1.2037	1.2238	0.0297171	0.339749	1.07329	1.04801	0.987749	0.975893	0.985704	0.920011	0.960885
	21.5	0.0268305	0.375191	1.22814	1.2344	1.25282	1.21111	1.22787	1.19229	1.2274	0.0308735	0.330294	1.0416	1.06161	0.969874	0.976907	1.00026	0.908267	0.925515
	21.6667	0.0322971	0.354156	1.22903	1.23825	1.27125	1.18957	1.23026	1.20864	1.20756	0.025921	0.321212	1.04247	1.04492	0.991578	0.985534	0.985913	0.916135	0.945385
	21.8333	0.0287846	0.339627	1.21663	1.22832	1.25432	1.18498	1.21937	1.20236	1.21259	0.0214786	0.27451	1.02828	1.03437	0.979592	0.967817	0.980388	0.913235	0.94543
	22	0.0232636	0.32911	1.18822	1.22348	1.23639	1.18179	1.21214	1.17729	1.22429	0.0263987	0.273999	1.03784	1.02153	0.983852	0.952253	0.964434	0.916528	0.947226
	22.1667	0.0336923	0.286976	1.20479	1.2213	1.24352	1.15865	1.21042	1.20334	1.23396	0.0292976	0.24693	1.03042	1.0109	0.981362	0.950478	0.964044	0.903357	0.95572
	22.3333	0.0411088	0.264225	1.22622	1.22902	1.24244	1.17538	1.22359	1.19291	1.22305	0.0226311	0.246925	1.02015	1.01942	1.00407	0.95826	0.954188	0.915806	0.94764
	22.5	0.039606	0.264015	1.20927	1.2223	1.24232	1.176	1.22267	1.19097	1.21244	0.0347868	0.249218	1.0106	1.00932	0.978408	0.958133	0.954505	0.888703	0.926958
	22.6667	0.0251986	0.264821	1.18569	1.19454	1.22811	1.1672	1.21785	1.16979	1.20441	0.0329153	0.226672	0.959508	0.996524	0.961255	0.942017	0.942225	0.89439	0.933184
	22.8333	0.0404493	0.225902	0.848497	1.19965	1.22343	1.16669	1.23152	1.19005	1.206	0.0264409	0.238705	0.657109	1.00985	0.963774	0.930557	0.96212	0.884731	0.93845
	23	0.0177681	0.238304	0.590406	1.22434	1.2327	1.17036	1.21062	1.19568	1.20175	0.0404793	0.229366	0.518311	1.01155	0.954246	0.944897	0.95468	0.882763	0.95542
	23.1667	0.0115211	0.233793	0.448873	1.21728	1.22755	1.16482	1.1965	1.18309	1.18414	0.0318336	0.205136	0.40921	1.01076	0.976043	0.943593	0.942422	0.87313	0.95245
	23.3333	0.0172555	0.244067	0.404805	1.20028	1.21377	1.14995	1.20195	1.1629	1.19304	0.0213787	0.237442	0.361318	0.991357	0.949942	0.941418	0.936021	0.88953	0.943278
	23.5	0.0151763	0.257871	0.346476	1.20984	1.21887	1.14605	1.20722	1.16993	1.19339	0.0434995	0.231299	0.328191	0.987815	0.960121	0.973873	0.923787	0.874577	0.93048
	23.6667	0.00384691	0.23696	0.335795	1.20152	1.21331	1.1421	1.18114	1.16238	1.17704	0.0355249	0.229078	0.335468	0.991179	0.958767	0.965981	0.943381	0.864966	0.963633
	23.8333	0.0195085	0.220633	0.341933	1.19859	1.2331	1.14673	1.1672	1.18065	1.16148	0.0419954	0.224612	0.313583	1.00702	0.958974	0.954546	0.941088	0.873763	0.945449
	24	0.019492	0.265413	0.32341	1.19781	1.22155	1.13625	1.1679	1.18627	1.15345	0.0296207	0.235394	0.32425	0.996956	0.95989	0.954033	0.950194	0.89325	0.914487
	24.1667	0.0392364	0.258786	0.318206	1.2018	1.23232	1.12329	1.17152	1.18655	1.16734	0.0228375	0.252009	0.323549	1.00031	0.972012	0.956325	0.950564	0.889746	0.792041
	24.3333	0.0060417	0.267279	0.315678	1.19783	1.22467	1.12208	1.14895	1.1862	1.14803	0.0289183	0.248729	0.305072	0.997066	0.965834	0.96179	0.952832	0.891927	1.05926
	24.5	-0.0246647	0.259212	0.27174	1.15465	1.19608	1.08217	1.13252	1.1327	1.17223	-0.00998482	0.227705	0.253683	0.945091	0.908204	0.914354	0.938712	0.86248	1.07775
	24.6667	0.0402272	0.256649	0.267654	1.15963	1.19483	1.0998	1.13381	1.16476	1.27876	0.0505415	0.225761	0.266732	0.962179	0.948619	0.923923	0.966651	0.917861	1.03902
	24.8333	0.0600277	0.286714	0.294946	1.21361	1.21336	1.12109	1.16367	1.16738	1.25788	0.0576997	0.234724	0.270347	0.985696	0.951849	0.957927	0.965569	0.907891	1.0117
	25	0.0670464	0.29085	0.307071	1.21483	1.24067	1.12899	1.16633	1.20518	1.23313	0.0233221	0.25369	0.260117	0.988222	0.953004	0.975613	0.96164	0.895694	0.945101
	25.1667	0.0499713	0.278603	0.303365	1.14056	1.21759	1.10659	1.15336	1.16221	1.17619	0.0327239	0.239599	0.24791	0.880427	0.923134	0.936748	0.92158	0.886222	0.942009
	25.3333	0.0135136	0.282542	0.274109	0.76971	1.2339	1.10604	1.14762	1.14602	1.1451	0.0233118	0.26949	0.24957	0.630688	0.936628	0.945254	0.929887	0.877138	0.916068
	25.5	0.0143005	0.276942	0.277366	0.530122	1.23187	1.09029	1.12188	1.1517	1.13638	0.0158172	0.24741	0.261075	0.452864	0.929157	0.929838	0.92947	0.869843	0.917646
	25.6667	-0.0133429	0.269488	0.273324	0.435333	1.20827	1.09419	1.11792	1.12819	1.11298	0.00754494	0.25115	0.245719	0.381907	0.925275	0.922745	0.930462	0.863541	0.901463
	25.8333	-0.000283679	0.289552	0.277254	0.364115	1.19626	1.09821	1.11462	1.13427	1.10053	0.00675768	0.220562	0.238316	0.319197	0.928987	0.915395	0.930459	0.865354	0.9282
	26	0.00297238	0.257538	0.246812	0.345334	1.19471	1.08088	1.11037	1.13222	1.10593	0.00216324	0.246903	0.250071	0.308883	0.919419	0.91103	0.935455	0.856239	0.919061
	26.1667	-0.00495097	0.258859	0.258613	0.315656	1.20366	1.06673	1.11508	1.12275	1.09592	0.00674374	0.235041	0.220971	0.278097	0.923027	0.940746	0.925142	0.859314	0.932946
	26.3333	0.0100333	0.238591	0.244811	0.311182	1.18604	1.08015	1.11679	1.13312	1.09246	0.00479408	0.225623	0.228367	0.262451	0.909016	0.921833	0.929234	0.862344	0.964699
	26.5	0.0179377	0.247667	0.249822	0.29418	1.17656	1.06952	1.10889	1.12756	1.08398	-0.00435179	0.221598	0.219167	0.272494	0.886006	0.924601	0.921997	0.865449	0.95081
	26.6667	0.0129025	0.233499	0.287747	0.301926	1.15007	1.05929	1.10775	1.11454	1.09552	0.00380916	0.220045	0.218377	0.284185	0.892955	0.913149	0.910673	0.848553	0.968715
	26.8333	-1.88829e-05	0.229674	0.24669	0.281738	1.16947	1.0668	1.10656	1.09366	1.10064	0.000727901	0.207272	0.233642	0.247926	0.895749	0.920778	0.920645	0.842597	0.97989
	27	-0.00567122	0.243858	0.241294	0.280431	1.1559	1.05556	1.1029	1.09408	1.10594	0.000875062	0.209608	0.2516	0.230791	0.904838	0.911149	0.902419	0.841389	0.992857
	27.1667	-0.00716291	0.219783	0.255125	0.276166	1.16855	1.04257	1.08538	1.08587	1.09576	-0.00459142	0.198415	0.208738	0.244713	0.895242	0.909458	0.933181	0.83565	0.995316
	27.3333	0.0488053	0.233071	0.251746	0.271705	1.13989	1.04462	1.10085	1.08379	1.0868	0.00296485	0.216917	0.21066	0.264547	0.900154	0.910538	0.917988	0.833133	0.984257
	27.5	-0.00461049	0.228488	0.264419	0.25477	1.13899	1.03603	1.10097	1.07755	1.10764	0.00750816	0.200577	0.23212	0.235336	0.900437	0.921202	0.903983	0.830604	0.977228
	27.6667	0.0219711	0.188104	0.233521	0.222898	1.03701	0.963196	1.01122	1.03572	1.06431	0.0133033	0.133063	0.186369	0.180989	0.782629	0.855125	0.850663	0.762789	1.02096
	27.8333	-0.00764892	0.194041	0.220885	0.201043	0.787796	0.984139	1.03418	1.0477	1.06329	0.00304255	0.137823	0.194953	0.207541	0.570789	0.870208	0.872251	0.784808	0.984448
	28	0.0203088	0.226217	0.244966	0.249061	0.555179	0.994616	1.05566	1.06098	1.09912	0.0255068	0.198542	0.220967	0.22883	0.448271	0.887055	0.909359	0.820973	0.999536
	28.1667	0.0352792	0.21305	0.243609	0.245444	0.445672	0.999349	1.04112	1.07832	1.10441	0.0299519	0.189953	0.237	0.195003	0.356579	0.894579	0.904773	0.838869	1.01236
	28.3333	0.0217453	0.220519	0.256616	0.230878	0.402166	1.00738	1.03826	1.07567	1.10568	0.0448256	0.190247	0.22121	0.217229	0.306075	0.877049	0.888884	0.826371	1.01448
	28.5	0.0384262	0.215389	0.263194	0.208829	0.357108	1.01367	1.03648	1.06126	1.10429	0.0500634	0.184252	0.237012	0.223042	0.28052	0.88428	0.887473	0.83062	1.01641
	28.6667	0.0245555	0.227584	0.248197	0.206151	0.332785	1.00722	1.04197	1.05366	1.10463	0.0553354	0.189141	0.21651	0.226431	0.266559	0.880007	0.886856	0.814666	1.0258
	28.8333	0.0180053	0.262453	0.272428	0.212148	0.329965	1.00501	1.03335	1.0357	1.11449	0.0315398	0.182312	0.229089	0.239132	0.279419	0.871433	0.875857	0.804685	1.02069
	29	0.0312132	0.244189	0.248221	0.20635	0.285566	0.997115	1.048	1.02239	1.10162	0.0208551	0.194754	0.211685	0.22546	0.24617	0.872931	0.878518	0.816426	1.03495
	29.1667	0.0517843	0.234517	0.249264	0.193679	0.281445	0.976803	1.03362	1.00911	1.09575	0.0385813	0.188616	0.218904	0.210047	0.242039	0.865716	0.888073	0.788652	1.04611
	29.3333	0.0367546	0.233261	0.254643	0.19485	0.280875	0.965386	1.0362	1.00682	1.09302	0.00845419	0.180597	0.215972	0.224109	0.223136	0.862525	0.892236	0.79174	1.06771
	29.5	0.0137165	0.219872	0.262788	0.182046	0.262492	0.950839	1.02302	1.00435	1.10992	0.00659563	0.189884	0.196209	0.223142	0.201465	0.853258	0.864103	0.78321	1.0458
	29.6667	0.0386015	0.211348	0.275343	0.175514	0.263669	0.949315	1.03003	1.01912	1.10951	0.0378337	0.177853	0.211608	0.218973	0.203714	0.859792	0.876639	0.787018	1.03307
	29.8333	0.0379724	0.216556	0.256632	0.190645	0.242134	0.9494	1.03427	1.02201	1.11199	0.0410594	0.201255	0.208316	0.220068	0.194966	0.864331	0.858405	0.7846	1.06032
	30	0.0269676	0.234671	0.259314	0.189476	0.222041	0.939486	1.01491	1.00421	1.10033	0.0501367	0.176986	0.214503	0.210717	0.190907	0.860212	0.845162	0.770067	1.0602
	30.1667	0.0288027	0.178172	0.231475	0.143532	0.167781	0.873807	0.95625	0.968301	1.06218	0.0121444	0.151178	0.165284	0.154353	0.116464	0.740409	0.78888	0.733283	1.05974
	30.3333	-0.00564409	0.184748	0.237496	0.160353	0.180534	0.664106	0.969005	0.957872	1.05842	0.033276	0.18391	0.190233	0.211937	0.157609	0.533789	0.831513	0.735047	1.03158
	30.5	0.0556683	0.200436	0.26146	0.174345	0.204001	0.475096	0.974207	0.98805	1.09891	0.0577287	0.18426	0.198647	0.235794	0.159539	0.392446	0.844241	0.74345	1.02961
	30.6667	0.0694758	0.23213	0.250181	0.191383	0.210923	0.345534	0.972254	1.00187	1.11236	0.026151	0.186491	0.197198	0.204154	0.158005	0.346258	0.854092	0.780798	1.00892
	30.8333	0.0394795	0.207965	0.261147	0.163416	0.195915	0.288504	0.963366	0.984198	1.0924	0.0406083	0.164571	0.207553	0.209956	0.137721	0.301749	0.847693	0.762382	1.0099
	31	0.0500452	0.220078	0.261533	0.178501	0.202946	0.230425	0.967161	0.990638	1.07986	0.0446437	0.179351	0.207304	0.212527	0.173426	0.27599	0.83449	0.757123	1.0094
	31.1667	0.0494376	0.22572	0.268076	0.183047	0.188471	0.236525	0.966078	0.971671	1.07707	0.054892	0.167219	0.199538	0.200128	0.158088	0.239061	0.849566	0.765854	0.983012
	31.3333	0.0680805	0.217085	0.259401	0.189209	0.195949	0.245043	0.952481	0.950656	1.07591	0.0708233	0.189853	0.225886	0.206078	0.15602	0.233679	0.826992	0.755453	0.985919
	31.5	0.0508695	0.224524	0.272826	0.171011	0.185198	0.213207	0.934509	0.952225	1.06403	0.0431891	0.196086	0.20955	0.211899	0.153642	0.226143	0.836938	0.730235	0.993714
	31.6667	0.0591798	0.238425	0.267814	0.182412	0.200116	0.212706	0.946798	0.945206	1.07683	0.0519696	0.19213	0.223104	0.210222	0.149061	0.234841	0.821578	0.737052	1.00629
	31.8333	0.0318167	0.226398	0.275785	0.17564	0.15781	0.189257	0.942223	0.940664	1.07038	0.0259744	0.187616	0.191221	0.186661	0.133063	0.212496	0.819498	0.736623	0.966266
	32	0.0577839	0.21047	0.276624	0.190809	0.190484	0.178027	0.942019	0.931899	1.03595	0.0349674	0.192656	0.183469	0.213765	0.155189	0.216071	0.822334	0.743812	0.97792
	32.1667	0.0458996	0.218365	0.253055	0.180705	0.187604	0.158474	0.918565	0.909998	1.04752	0.0488749	0.189833	0.183416	0.197119	0.148839	0.195595	0.811077	0.733717	0.992723
	32.3333	0.0572946	0.198082	0.255138	0.160187	0.178092	0.170444	0.942089	0.935956	1.05442	0.0488139	0.200309	0.191569	0.205552	0.161825	0.172784	0.80387	0.726287	0.970298
	32.5	0.0639723	0.235527	0.244416	0.166628	0.157582	0.15327	0.905545	0.943953	1.04616	0.0640743	0.187284	0.207055	0.194934	0.142356	0.170588	0.805541	0.719546	0.971248
	32.6667	0.0503844	0.198262	0.21281	0.144701	0.136715	0.124451	0.853509	0.891278	0.972827	0.0170694	0.152758	0.179525	0.15912	0.104531	0.119881	0.709052	0.68405	0.979777
	32.8333	0.0331364	0.193365	0.226582	0.146226	0.154622	0.151329	0.684053	0.895406	1.00442	0.0265086	0.169872	0.194892	0.182522	0.137706	0.140483	0.563115	0.716995	0.943699
	33	0.063401	0.212415	0.264009	0.166181	0.165681	0.144379	0.490026	0.925918	1.02945	0.0496167	0.196336	0.203421	0.209929	0.154583	0.169097	0.421907	0.721476	0.95199
	33.1667	0.0708732	0.220969	0.253445	0.181456	0.173107	0.146389	0.380302	0.959796	1.03009	0.052485	0.186741	0.195034	0.208414	0.154213	0.158204	0.35162	0.708465	0.95284
	33.3333	0.0706508	0.209149	0.263788	0.171933	0.149286	0.131439	0.281136	0.945091	1.03718	0.0385136	0.165165	0.195102	0.193507	0.155115	0.151222	0.298019	0.721775	0.921338
	33.5	0.0770844	0.245918	0.284658	0.16807	0.168168	0.133667	0.261624	0.952659	1.02714	0.0354663	0.172733	0.21585	0.205685	0.148467	0.143598	0.287338	0.712291	0.935963
	33.6667	0.0599012	0.231535	0.25776	0.193684	0.174187	0.144793	0.218117	0.92579	1.01571	0.0551391	0.192151	0.222607	0.198666	0.14851	0.138874	0.249636	0.71446	0.920813
	33.8333	0.0641952	0.231671	0.251199	0.181582	0.191386	0.16117	0.223681	0.928157	1.00379	0.0710827	0.186256	0.21549	0.199188	0.176865	0.15044	0.255063	0.710154	0.906359
	34	0.0700947	0.229616	0.266255	0.190819	0.200498	0.151573	0.213762	0.910949	1.00078	0.0597459	0.194084	0.223567	0.19746	0.142433	0.15001	0.260718	0.706966	0.908851
	34.1667	0.0610473	0.21596	0.256794	0.191086	0.206814	0.123234	0.194064	0.92011	0.988325	0.0383445	0.188187	0.221851	0.192936	0.137662	0.141927	0.256828	0.697498	0.913336
	34.3333	0.0636861	0.227431	0.243019	0.205321	0.18148	0.144289	0.204729	0.908675	0.986389	0.0660501	0.173372	0.21218	0.193132	0.12101	0.147904	0.246273	0.706912	0.89013
	34.5	0.0375204	0.215082	0.260422	0.192001	0.157877	0.148868	0.186735	0.921116	0.992346	0.0777071	0.176769	0.212465	0.188047	0.130274	0.131892	0.253934	0.693379	0.87803
	34.6667	0.0403017	0.24373	0.262668	0.194656	0.165534	0.139142	0.18276	0.918496	0.98869	0.0594712	0.196699	0.204658	0.201009	0.124397	0.118268	0.218978	0.676103	0.896927
	34.8333	0.0569187	0.204852	0.266201	0.196122	0.187145	0.149996	0.198189	0.910645	0.986471	0.0616674	0.168622	0.23316	0.19375	0.130415	0.136926	0.210974	0.681758	0.900048
	35	0.0733356	0.213995	0.256184	0.202113	0.186671	0.166681	0.185177	0.902978	0.987301	0.0604214	0.191124	0.197689	0.19163	0.131658	0.134342	0.228716	0.678252	0.90334
	35.1667	0.0721469	0.191594	0.235019	0.167974	0.16264	0.127831	0.162769	0.824807	0.929112	0.0303364	0.162231	0.174833	0.166481	0.10523	0.106445	0.179245	0.604473	0.87497
	35.3333	0.0314671	0.16276	0.22942	0.163439	0.176521	0.127095	0.164487	0.626717	0.938599	0.0369187	0.150939	0.194817	0.151757	0.124672	0.111835	0.168263	0.455182	0.883165
	35.5	0.037732	0.188575	0.264581	0.190894	0.179616	0.136622	0.188986	0.43726	0.990938	0.0681468	0.172746	0.195791	0.191857	0.124271	0.134851	0.198361	0.350915	0.886779
	35.6667	0.0529655	0.165255	0.2375	0.183265	0.184584	0.137229	0.181343	0.335431	0.995484	0.0648918	0.166327	0.207492	0.205915	0.134425	0.129119	0.182572	0.295366	0.871321
	35.8333	0.0632206	0.167884	0.258587	0.202251	0.20899	0.163516	0.170659	0.289706	0.985164	0.0717872	0.175319	0.21872	0.191469	0.158813	0.128477	0.177068	0.259169	0.896917
	36	0.0480676	0.181858	0.262113	0.190313	0.186438	0.158118	0.170132	0.244972	0.987132	0.0835983	0.182708	0.221902	0.194261	0.141575	0.140999	0.191808	0.21897	0.885276
	36.1667	0.0589257	0.170613	0.26018	0.194607	0.171359	0.168876	0.162705	0.241934	0.973649	0.0909579	0.169686	0.192221	0.191263	0.145413	0.117826	0.174322	0.194277	0.87408
	36.3333	0.0750847	0.197426	0.249252	0.203327	0.187926	0.180333	0.183007	0.236366	0.963729	0.100751	0.17531	0.233485	0.211497	0.164842	0.131524	0.19289	0.222073	0.836309
	36.5	0.0888126	0.217849	0.289723	0.199089	0.201721	0.182513	0.169907	0.209812	0.9556	0.0742759	0.171472	0.230172	0.212985	0.148165	0.127199	0.186674	0.208619	0.839485
	36.6667	0.0601532	0.183596	0.270047	0.192991	0.211736	0.171943	0.181469	0.19347	0.944219	0.0879754	0.165897	0.238497	0.195511	0.152213	0.130735	0.204616	0.220611	0.853952
	36.8333	0.06392	0.179102	0.250906	0.192123	0.208562	0.183824	0.184805	0.217023	0.949649	0.0735226	0.187039	0.23326	0.177378	0.125879	0.134453	0.201101	0.210334	0.847812
	37	0.0693958	0.186555	0.256036	0.187812	0.189145	0.166498	0.184496	0.2079	0.944203	0.0652039	0.166019	0.212718	0.18567	0.155085	0.138845	0.176021	0.201506	0.853186
	37.1667	0.0658144	0.208891	0.247914	0.20048	0.16871	0.153817	0.175259	0.20629	0.924416	0.090744	0.155027	0.215011	0.192263	0.155831	0.129258	0.194043	0.176588	0.852741
	37.3333	0.0724988	0.191667	0.233162	0.18166	0.190725	0.17424	0.191893	0.179702	0.924594	0.0855324	0.176071	0.209867	0.192643	0.159226	0.119384	0.210866	0.199566	0.831339
	37.5	0.0763758	0.196431	0.238614	0.174727	0.202083	0.166076	0.199034	0.201601	0.916051	0.0727594	0.153684	0.219546	0.181303	0.138428	0.125781	0.19278	0.171177	0.818312
	37.6667	0.0780909	0.178454	0.228887	0.185928	0.191646	0.191054	0.202726	0.181318	0.915226	0.0828074	0.161951	0.208957	0.175366	0.11531	0.122489	0.212015	0.182943	0.803081
	37.8333	0.0850045	0.176646	0.239779	0.171955	0.197951	0.166267	0.188427	0.188985	0.92262	0.0948906	0.163571	0.214877	0.192073	0.135011	0.135772	0.194833	0.167163	0.824423
	38	0.0824141	0.207471	0.227272	0.184488	0.209057	0.178527	0.202784	0.182038	0.923156	0.0909708	0.168914	0.221917	0.203818	0.150611	0.145803	0.212492	0.180518	0.83894
	38.1667	0.0731948	0.196183	0.227546	0.175562	0.196969	0.159375	0.202696	0.158321	0.918812	0.0819489	0.182042	0.218478	0.18606	0.12046	0.118124	0.184146	0.176514	0.818669
	38.3333	0.0794183	0.196272	0.219329	0.183181	0.20011	0.167806	0.194675	0.151137	0.927456	0.101232	0.159652	0.19817	0.189022	0.117323	0.113926	0.18859	0.159432	0.803632
	38.5	0.0848571	0.184165	0.228114	0.18014	0.195936	0.170107	0.200044	0.167606	0.916987	0.113937	0.155589	0.197388	0.187594	0.140089	0.122682	0.204204	0.154112	0.792187
	38.6667	0.0937621	0.189004	0.220115	0.173799	0.191816	0.158419	0.201548	0.14544	0.916231	0.0915068	0.178185	0.19766	0.162647	0.130662	0.135706	0.211199	0.142056	0.809847
	38.8333	0.099103	0.191678	0.224454	0.164174	0.197047	0.15236	0.22547	0.13562	0.913202	0.0870622	0.166256	0.212454	0.170847	0.12043	0.123027	0.20903	0.15723	0.825755
	39	0.0633628	0.184384	0.216621	0.158913	0.199104	0.166836	0.232634	0.184769	0.915253	0.0757197	0.181059	0.209438	0.167471	0.134915	0.126686	0.208462	0.160655	0.799483
	39.1667	0.0890846	0.17118	0.194552	0.163715	0.20884	0.17588	0.198648	0.204404	0.911707	0.0842161	0.167887	0.193367	0.174285	0.124468	0.124899	0.203802	0.144186	0.823768
	39.3333	0.0661803	0.14177	0.210452	0.172572	0.182264	0.142879	0.185083	0.176938	0.89239	0.0917969	0.170491	0.195626	0.161003	0.122255	0.119456	0.191502	0.155312	0.809392
	39.5	0.0805659	0.144074	0.206077	0.153949	0.181631	0.14375	0.187452	0.194497	0.902838	0.0738385	0.170827	0.211426	0.152425	0.121006	0.122196	0.177093	0.138895	0.806087
	39.6667	0.102987	0.1607	0.196816	0.14794	0.203903	0.161234	0.215493	0.201646	0.92025	0.0774168	0.159384	0.216814	0.147453	0.127223	0.141584	0.196567	0.172234	0.798367
	39.8333	0.0898817	0.16399	0.208088	0.156353	0.191026	0.176604	0.206949	0.195622	0.914074	0.0960989	0.192816	0.193473	0.162573	0.12514	0.138527	0.198003	0.13433	0.791387
	40	0.104864	0.146513	0.216352	0.151704	0.190419	0.165028	0.185196	0.195575	0.913358	0.087512	0.182188	0.181413	0.140814	0.120976	0.116786	0.190603	0.163322	0.788522
	40.1667	0.112106	0.148214	0.209504	0.171679	0.202063	0.166895	0.183294	0.21188	0.913328	0.089579	0.179754	0.188737	0.159084	0.123373	0.127642	0.19865	0.189715	0.764329
	40.3333	0.118542	0.168722	0.187193	0.166789	0.184698	0.174615	0.179566	0.215462	0.913338	0.1037	0.173149	0.186737	0.150254	0.125125	0.137213	0.180602	0.155339	0.782372
	40.5	0.0920039	0.166414	0.205134	0.166997	0.193418	0.190009	0.187103	0.223658	0.918698	0.0822651	0.164557	0.199347	0.149763	0.111468	0.133263	0.183304	0.166704	0.784848
	40.6667	0.106112	0.144221	0.193876	0.14246	0.183769	0.183296	0.193782	0.212596	0.878195	0.0968183	0.179612	0.186394	0.136542	0.103467	0.107157	0.1633	0.15409	0.774178
	40.8333	0.106631	0.139122	0.189837	0.18109	0.174173	0.178879	0.203616	0.210535	0.897885	0.0860383	0.156733	0.211373	0.133352	0.102946	0.115741	0.166309	0.152558	0.787983
	41	0.0975665	0.141662	0.190151	0.140498	0.181516	0.161742	0.19331	0.214283	0.889889	0.0861386	0.155767	0.204578	0.162259	0.10172	0.0938836	0.189067	0.149598	0.776167
	41.1667	0.0819996	0.173692	0.194611	0.135012	0.187363	0.172689	0.200561	0.231907	0.887176	0.0910563	0.162272	0.196669	0.157674	0.108193	0.121338	0.17752	0.156306	0.802683
	41.3333	0.0857707	0.152537	0.192726	0.152073	0.165585	0.181685	0.197728	0.217835	0.884637	0.0626013	0.16023	0.184835	0.14938	0.103218	0.0971127	0.183303	0.155259	0.78109
	41.5	0.0959431	0.151474	0.187699	0.146331	0.169652	0.173018	0.189132	0.228348	0.884995	0.0774858	0.166506	0.17472	0.148473	0.0746335	0.0872877	0.1648	0.147257	0.806476
	41.6667	0.0776587	0.145998	0.194532	0.133315	0.179214	0.180623	0.207924	0.22493	0.880409	0.0801743	0.166608	0.160167	0.152074	0.0963955	0.0960851	0.18804	0.149498	0.802155
	41.8333	0.0729063	0.144362	0.185148	0.146211	0.176455	0.16627	0.199636	0.219244	0.896508	0.101635	0.183398	0.18367	0.161016	0.0917259	0.087876	0.185102	0.143481	0.809998
	42	0.0829398	0.128915	0.199017	0.146278	0.174626	0.170172	0.204081	0.189657	0.87093	0.0717663	0.173964	0.185925	0.146339	0.0944831	0.0921588	0.161268	0.141659	0.792086

## Sheet: F
Figure 4F
	duration thresholds								integral thresholds
	high level - 0 nM BMPRi				reduced level - 10 nM BMPRi				high level - 0 nM BMPRi				reduced level - 10 nM BMPRi
	duration	duration error	percent amnion	percent amnion error	duration	duration error	percent amnion	percent amnion error	SMAD4 integral	integral error	percent amnion	percent amnion error	SMAD4 integral	integral error	percent amnion	percent amnion error
	0	0	0	0	0	0	0.0527426	0.149179	0.0303412	0.0228956	0	0	0.021528	0.00780834	0.0527426	0.149179
	20.6667	0	4.6549	5.89917	20.6667	0	0.0846368	0.161178	0.54194	0.0830901	4.6549	5.89917	0.489857	0.0198552	0.0846368	0.161178
	23	0	15.7624	4.70698	22.9583	0.0833333	1.90351	1.39372	0.662752	0.038713	15.7624	4.70698	0.534114	0.0517966	1.90351	1.39372
	25.5	0	44.7918	8.34718	25.5	0	8.52274	2.13486	0.685301	0.0204843	44.7918	8.34718	0.590573	0.00554378	8.52274	2.13486
	28.0833	0.096225	67.5184	9.38151	28.0833	0.096225	17.2937	3.35601	0.744247	0.0128563	67.5184	9.38151	0.617211	0.0141908	17.2937	3.35601
	30.5417	0.0833333	86.659	4.62653	30.75	0.096225	41.8553	4.48286	0.766201	0.015651	86.659	4.62653	0.657197	0.0312855	41.8553	4.48286
	33.125	0.0833333	92.2567	8.14095	33.1667	0.136083	53.916	4.7437	0.841241	0.00688238	92.2567	8.14095	0.703205	0.0275311	53.916	4.7437
	35.6667	0.136083	95.586	4.52227	35.7917	0.0833333	75.2831	5.01608	0.865596	0.0131485	95.586	4.52227	0.691475	0.0170735	75.2831	5.01608
	42	0	99.6179	0.443691	42	0	94.3191	1.40666	1.01815	0.0127759	99.6179	0.443691	0.862968	0.0191951	94.3191	1.40666

## Sheet: G
Figure 4G
		SMAD4 (normalized N:C) - full duration								SMAD4 (normalized N:C) - reduced duration
	time (hr)	LDN0 42hr	LDN1 42hr	LDN5 42hr	LDN10 42hr	LDN25 42hr	LDN50 42hr	LDN250 42hr	LDN1000 42hr	LDN0 32hr	LDN1 32hr	LDN5 32hr	LDN10 32hr	LDN25 32hr	LDN50 32hr	LDN250 32hr	LDN1000 32hr
	-0.5	0.0266723	-0.00451137	0.046588	-0.0395941	-0.0275785	0.0195205	0.0394329	0.00281451	-0.0124955	-0.0125342	-0.0225038	-0.0114043	0.00911303	0.0464694	-0.00517712	0.0588879
	-0.333333	0.0350861	0.034751	0.0249825	-0.0267445	-0.00552598	0.0155594	-0.00542276	-0.0170832	-0.0369732	-0.0105336	-0.0308467	-0.021705	0.00425619	0.0391902	0.0221307	0.0265533
	-0.166667	0.031989	-0.0401901	0.00555418	-0.00447039	-0.0279545	0.00429257	-0.023861	-0.025605	-0.0609236	0.036882	-0.0306439	-0.0270035	-0.000659729	0.0589635	0.0422773	0.0499437
	0	0.0130852	-0.0308572	0.0362734	-0.0429575	-0.047429	-0.0126949	0.0171739	-0.0234099	-0.0553694	-0.00272003	-0.0360483	-0.0147889	-0.0166336	0.0367471	0.00708685	0.0225774
	0.166667	0.0789217	0.0483658	0.0488737	-0.0402661	-0.0271887	-0.00386456	-0.0362418	-0.0556433	0.270907	0.129125	0.171539	0.173279	0.0730013	0.101197	0.019027	-0.00721405
	0.333333	0.701114	0.662047	0.64932	0.493427	0.443617	0.386717	0.106384	-0.0352025	0.647834	0.598363	0.664805	0.568553	0.468798	0.419272	0.154576	0.0584196
	0.5	0.74903	0.734172	0.667993	0.56231	0.512127	0.493346	0.242372	0.0273464	0.65607	0.646275	0.687975	0.552647	0.517099	0.465021	0.242932	0.0952138
	0.666667	0.748765	0.731548	0.680744	0.536368	0.512491	0.445248	0.249952	0.0484562	0.679619	0.651406	0.654743	0.542551	0.498298	0.490478	0.283966	0.098118
	0.833333	0.720692	0.724044	0.669259	0.523547	0.503207	0.450263	0.241936	0.0764068	0.678307	0.619184	0.655763	0.554291	0.486414	0.459452	0.294579	0.101585
	1	0.72108	0.69875	0.689486	0.548386	0.517773	0.432918	0.278062	0.0606799	0.660748	0.596745	0.639646	0.542875	0.462993	0.438217	0.253702	0.111116
	1.16667	0.71625	0.714228	0.663066	0.538888	0.483965	0.426266	0.241554	0.0865797	0.652619	0.6235	0.660284	0.543427	0.47695	0.43464	0.248824	0.114927
	1.33333	0.718473	0.736618	0.660899	0.540014	0.471741	0.408185	0.251285	0.0599339	0.669268	0.621894	0.674688	0.541387	0.478037	0.430752	0.2545	0.100662
	1.5	0.726992	0.715942	0.685383	0.534316	0.458868	0.39993	0.246579	0.064511	0.715315	0.63684	0.675215	0.565402	0.461966	0.411988	0.23958	0.0979121
	1.66667	0.767998	0.740074	0.68479	0.551063	0.494392	0.426228	0.25901	0.0512597	0.750278	0.698398	0.672935	0.584	0.476298	0.419503	0.225687	0.0911158
	1.83333	0.749128	0.763317	0.675803	0.552254	0.499082	0.445421	0.256512	0.0734862	0.744273	0.718164	0.689836	0.579519	0.491576	0.4366	0.222213	0.0914478
	2	0.769143	0.800833	0.683006	0.580676	0.522812	0.420266	0.24715	0.0909545	0.781803	0.714038	0.709174	0.606809	0.483312	0.435883	0.227068	0.101572
	2.16667	0.817936	0.789153	0.708473	0.562212	0.512728	0.413072	0.283871	0.062206	0.803321	0.699905	0.699816	0.621495	0.479468	0.430347	0.265097	0.108099
	2.33333	0.81025	0.817518	0.701422	0.601642	0.525124	0.417059	0.264957	0.073701	0.826809	0.732886	0.724288	0.644709	0.514399	0.416442	0.243607	0.0970979
	2.5	0.820997	0.841196	0.743086	0.591202	0.519276	0.425808	0.24822	0.0562554	0.804179	0.774007	0.757227	0.672958	0.497096	0.439893	0.280954	0.0961335
	2.66667	0.8504	0.871821	0.76052	0.609411	0.557158	0.4416	0.329146	0.0729187	0.822548	0.785466	0.757432	0.698216	0.508714	0.434006	0.268052	0.0794848
	2.83333	0.848782	0.846486	0.797597	0.626111	0.56188	0.447752	0.299537	0.0749471	0.805978	0.783342	0.773544	0.735679	0.546095	0.449574	0.259848	0.082951
	3	0.845225	0.871471	0.803764	0.640814	0.573512	0.447398	0.296576	0.0719916	0.848777	0.818046	0.778962	0.712842	0.533696	0.435428	0.253176	0.0908997
	3.16667	0.854553	0.886593	0.802994	0.655708	0.572047	0.453491	0.283168	0.0781018	0.893002	0.806696	0.779448	0.742002	0.5361	0.460983	0.240918	0.100838
	3.33333	0.890609	0.904554	0.82145	0.655924	0.596428	0.472246	0.281797	0.0778109	0.879919	0.813626	0.784864	0.720593	0.565799	0.459137	0.250068	0.0994924
	3.5	0.893182	0.947091	0.847576	0.668159	0.598872	0.462691	0.275835	0.0752406	0.864809	0.797951	0.816208	0.74943	0.557229	0.494341	0.268261	0.0930653
	3.66667	0.904701	0.970695	0.847311	0.674654	0.5977	0.465008	0.266775	0.0608302	0.878675	0.846361	0.824643	0.762694	0.575693	0.482687	0.262047	0.0815883
	3.83333	0.904495	0.956917	0.852917	0.70956	0.606451	0.462908	0.285664	0.118264	0.873377	0.838488	0.829108	0.761979	0.594179	0.490969	0.239034	0.0985288
	4	0.898192	0.925166	0.825972	0.696126	0.598422	0.47435	0.29044	0.0641136	0.879661	0.851548	0.836321	0.748283	0.626077	0.522354	0.241019	0.104183
	4.16667	0.904914	0.932407	0.874145	0.683742	0.599948	0.481932	0.279786	0.0886455	0.892831	0.845902	0.84186	0.765378	0.635689	0.490368	0.250273	0.102096
	4.33333	0.928132	0.937629	0.860994	0.726023	0.617186	0.486285	0.272327	0.0969659	0.89594	0.855685	0.837916	0.769502	0.631062	0.477768	0.237468	0.119689
	4.5	0.929456	0.917809	0.886436	0.725962	0.597796	0.487058	0.279019	0.0979467	0.883237	0.878472	0.822478	0.789893	0.587345	0.491827	0.243255	0.104142
	4.66667	0.905688	0.945824	0.862732	0.707499	0.607903	0.489382	0.295594	0.0641282	0.89068	0.913831	0.818558	0.771997	0.612282	0.489561	0.247689	0.116683
	4.83333	0.897219	0.938115	0.859846	0.717734	0.595799	0.494535	0.292047	0.0904615	0.896156	0.897814	0.806635	0.794801	0.616271	0.508147	0.249032	0.113851
	5	0.905148	0.925678	0.874534	0.707777	0.609293	0.50271	0.293771	0.089397	0.880229	0.860848	0.825812	0.802319	0.632017	0.505072	0.239008	0.0977698
	5.16667	0.891475	0.916693	0.886399	0.725544	0.627858	0.511553	0.286665	0.0771969	0.886113	0.847576	0.815708	0.793781	0.639899	0.528101	0.258881	0.12211
	5.33333	0.898193	0.915918	0.814779	0.732522	0.61495	0.508549	0.238276	0.0816335	0.870559	0.863831	0.825445	0.79005	0.633994	0.548021	0.252201	0.108884
	5.5	0.892155	0.908692	0.810305	0.715975	0.65896	0.54087	0.281391	0.0928444	0.88766	0.85938	0.824169	0.776072	0.636402	0.552144	0.257855	0.111555
	5.66667	0.889892	0.905041	0.82594	0.720209	0.657434	0.531118	0.284537	0.0550716	0.894905	0.840375	0.832306	0.804721	0.636616	0.565952	0.247586	0.108489
	5.83333	0.887193	0.889686	0.835346	0.695934	0.621088	0.487613	0.261422	0.0879602	0.902498	0.82896	0.807139	0.800017	0.635994	0.542569	0.260158	0.104835
	6	0.862119	0.850849	0.833214	0.743505	0.608913	0.533486	0.279592	0.0857799	0.890359	0.831576	0.810493	0.821856	0.644492	0.552403	0.25134	0.101866
	6.16667	0.85703	0.872878	0.801644	0.738648	0.628037	0.52398	0.265073	0.0790732	0.882191	0.80844	0.794695	0.778191	0.655244	0.555679	0.270213	0.106059
	6.33333	0.878348	0.859851	0.805082	0.73644	0.615407	0.510123	0.272868	0.0814257	0.873522	0.816298	0.787021	0.772753	0.665236	0.570149	0.295715	0.0993387
	6.5	0.860403	0.865456	0.831298	0.748048	0.631074	0.501002	0.272187	0.0589939	0.872707	0.81964	0.778827	0.805884	0.677205	0.549618	0.274925	0.103409
	6.66667	0.87296	0.884797	0.856516	0.749671	0.672689	0.497805	0.266965	0.0873465	0.872108	0.851431	0.811738	0.810205	0.675964	0.570711	0.281933	0.076972
	6.83333	0.880956	0.872224	0.829319	0.709234	0.65398	0.529542	0.258662	0.0835508	0.866035	0.849472	0.819941	0.815497	0.664752	0.566497	0.307681	0.092647
	7	0.892649	0.880272	0.810213	0.723753	0.650785	0.517913	0.251644	0.0739879	0.871614	0.848559	0.801333	0.809416	0.654773	0.542188	0.290043	0.0879051
	7.16667	0.916093	0.861397	0.851108	0.723419	0.645147	0.521755	0.253971	0.0877947	0.880919	0.81609	0.805981	0.797066	0.661724	0.560917	0.3121	0.0928235
	7.33333	0.907221	0.860325	0.83651	0.731858	0.670317	0.522306	0.269669	0.0930849	0.868228	0.842125	0.829343	0.80566	0.633089	0.579294	0.333534	0.100898
	7.5	0.909253	0.877714	0.844702	0.718062	0.681862	0.52001	0.292686	0.0871062	0.898624	0.853224	0.854989	0.820964	0.647854	0.598748	0.309206	0.0795613
	7.66667	0.9083	0.889779	0.848999	0.726705	0.672313	0.537725	0.261909	0.0656196	0.877337	0.871376	0.849505	0.822177	0.640442	0.594266	0.319087	0.0847706
	7.83333	0.923841	0.88751	0.860643	0.696005	0.672324	0.540582	0.296986	0.0611183	0.877147	0.860644	0.854098	0.803907	0.664182	0.571743	0.312624	0.0855969
	8	0.918499	0.89628	0.87436	0.711645	0.683126	0.537035	0.291473	0.0826594	0.900245	0.888883	0.867343	0.817201	0.664331	0.585787	0.308893	0.0887563
	8.16667	0.928533	0.909851	0.892348	0.72217	0.684667	0.55635	0.302707	0.0859328	0.897637	0.902572	0.881143	0.808047	0.642551	0.592124	0.305806	0.114544
	8.33333	0.923018	0.929538	0.865634	0.753612	0.676921	0.555841	0.28418	0.0508269	0.908128	0.886424	0.904241	0.817694	0.665142	0.60265	0.292014	0.0931807
	8.5	0.936146	0.91566	0.866055	0.766757	0.702695	0.560665	0.28441	0.058604	0.926186	0.914116	0.894754	0.83516	0.645595	0.636338	0.318556	0.0933792
	8.66667	0.955542	0.907138	0.89073	0.762092	0.732354	0.554096	0.282037	0.0408429	0.958489	0.908467	0.887088	0.81249	0.652302	0.617128	0.279233	0.0824118
	8.83333	0.973535	0.914781	0.905643	0.762563	0.694437	0.539167	0.292695	0.0539403	0.946187	0.88894	0.897246	0.852184	0.663896	0.616786	0.305317	0.112851
	9	0.965624	0.916298	0.895784	0.742581	0.706321	0.569506	0.293347	0.0689372	0.944222	0.90163	0.878123	0.831098	0.647317	0.638026	0.304327	0.0925717
	9.16667	0.976509	0.944632	0.900094	0.760933	0.709038	0.558414	0.292154	0.0571679	0.958404	0.962356	0.883036	0.833941	0.646168	0.656713	0.298937	0.115478
	9.33333	0.99901	0.98921	0.889312	0.77355	0.743681	0.562458	0.276919	0.0599942	0.972777	0.944545	0.891268	0.835792	0.694816	0.643768	0.288114	0.110573
	9.5	0.999906	0.952094	0.886265	0.768924	0.726754	0.612458	0.278334	0.0710007	0.98986	0.959857	0.883767	0.855754	0.702106	0.60367	0.294665	0.107656
	9.66667	1.00181	0.96228	0.887288	0.794574	0.728979	0.557621	0.297701	0.0770012	1.01039	0.94909	0.891106	0.86942	0.675791	0.636942	0.309496	0.106207
	9.83333	0.991023	0.956696	0.899798	0.781513	0.729343	0.574495	0.288604	0.0848466	1.00924	0.983907	0.888782	0.851744	0.697224	0.668049	0.303173	0.102671
	10	1.0196	0.975821	0.927371	0.805414	0.756029	0.589953	0.292119	0.0961671	1.04075	0.959491	0.905271	0.869509	0.716038	0.652807	0.309145	0.0983287
	10.1667	0.988369	0.992568	0.931095	0.789303	0.758688	0.59165	0.293931	0.0637653	1.05081	1.01441	0.916282	0.881065	0.705278	0.632652	0.33334	0.107682
	10.3333	1.02868	0.997546	0.907642	0.785843	0.759827	0.591867	0.307245	0.0647074	1.05724	0.967951	0.915128	0.88854	0.699062	0.642275	0.298111	0.0909657
	10.5	1.00843	1.00185	0.922124	0.801692	0.766148	0.615254	0.290146	0.091967	1.04051	0.99447	0.937223	0.875656	0.703881	0.646349	0.333875	0.0951186
	10.6667	1.05871	0.991202	0.962546	0.830401	0.75412	0.609009	0.302515	0.0966593	1.05243	0.995449	0.954463	0.875463	0.733059	0.654319	0.314079	0.101571
	10.8333	1.0367	1.00732	0.945828	0.823946	0.761817	0.592898	0.325286	0.0864939	1.10014	1.00896	0.938036	0.893952	0.721987	0.637749	0.343995	0.131739
	11	1.06842	1.01084	0.934196	0.84648	0.806422	0.603735	0.30129	0.100398	1.0875	1.03996	0.964823	0.891766	0.723815	0.646847	0.373552	0.112765
	11.1667	1.08517	1.04211	0.950349	0.863102	0.784019	0.613064	0.308089	0.0975869	1.08356	1.05615	0.969397	0.869118	0.751555	0.649799	0.33575	0.129077
	11.3333	1.06114	1.04956	0.962367	0.833938	0.770768	0.643263	0.305964	0.0971667	1.09089	1.0595	0.957419	0.907229	0.773516	0.662085	0.3602	0.113951
	11.5	1.06145	1.03315	0.983062	0.836011	0.761298	0.637054	0.286056	0.089968	1.11071	1.03292	0.978702	0.933028	0.768747	0.658597	0.34321	0.11688
	11.6667	1.08786	1.04197	1.00441	0.854794	0.778845	0.660125	0.324861	0.0991067	1.12509	1.07951	0.987957	0.92394	0.738753	0.687421	0.342887	0.134274
	11.8333	1.08548	1.03335	1.01022	0.866182	0.747879	0.660358	0.307191	0.0832823	1.13399	1.06474	0.971659	0.910112	0.753423	0.681483	0.351081	0.122775
	12	1.09469	1.0469	1.00358	0.838186	0.758603	0.650861	0.289952	0.0809904	1.10584	1.10576	0.98809	0.90654	0.76775	0.660056	0.343277	0.141942
	12.1667	1.08398	1.0467	1.01457	0.85127	0.768008	0.65688	0.322058	0.102497	1.126	1.11664	0.98527	0.922288	0.729835	0.683706	0.355569	0.148016
	12.3333	1.10671	1.03576	1.03363	0.87022	0.730251	0.625085	0.312977	0.0894924	1.12542	1.10654	0.981591	0.923931	0.729023	0.674834	0.327707	0.131125
	12.5	1.10954	1.06359	1.0643	0.877822	0.745169	0.622719	0.322335	0.0925683	1.13943	1.13347	0.982277	0.914929	0.727376	0.695436	0.350112	0.149119
	12.6667	1.11465	1.08972	1.02809	0.87499	0.741	0.627291	0.323062	0.0678158	1.12906	1.15332	1.00423	0.923911	0.750055	0.712915	0.338677	0.119653
	12.8333	1.13878	1.09142	1.03951	0.860444	0.773375	0.609569	0.316568	0.066961	1.13683	1.16971	1.01875	0.930993	0.738981	0.683576	0.325558	0.139924
	13	1.152	1.10416	1.03658	0.865884	0.800461	0.633823	0.315823	0.0715061	1.13553	1.19615	1.01495	0.92767	0.758534	0.698481	0.344359	0.115547
	13.1667	1.13927	1.09756	1.0467	0.866774	0.782187	0.650207	0.308789	0.0831731	1.14515	1.1664	1.03393	0.959747	0.778699	0.712399	0.340474	0.129782
	13.3333	1.16659	1.12281	1.04586	0.887811	0.780245	0.624432	0.312969	0.0772768	1.15057	1.16908	1.03687	0.963785	0.788125	0.711981	0.337493	0.0930875
	13.5	1.1649	1.11628	1.06846	0.875109	0.792671	0.623775	0.327825	0.0872048	1.16393	1.14263	1.03481	0.948744	0.773676	0.709551	0.314523	0.113781
	13.6667	1.15164	1.11271	1.07182	0.870225	0.793048	0.650593	0.318206	0.0721929	1.15295	1.14946	1.03912	0.945675	0.757607	0.696682	0.32337	0.116514
	13.8333	1.16041	1.14411	1.06551	0.880136	0.794573	0.652538	0.336433	0.0589915	1.16224	1.09473	1.02724	0.945623	0.767205	0.709546	0.338208	0.117902
	14	1.17184	1.15442	1.05065	0.876501	0.775897	0.625949	0.322279	0.0790028	1.15158	1.12041	1.04254	0.97109	0.761868	0.71122	0.317539	0.13718
	14.1667	1.18559	1.1484	1.07571	0.87172	0.82743	0.647352	0.35294	0.0853092	1.17118	1.0962	1.04919	0.975415	0.796932	0.706259	0.347623	0.124479
	14.3333	1.17224	1.15558	1.08223	0.891502	0.801492	0.656095	0.352385	0.0901721	1.16697	1.12475	1.04961	0.970653	0.766198	0.747994	0.357463	0.133166
	14.5	1.18088	1.16869	1.06869	0.906633	0.815029	0.641071	0.339086	0.0769091	1.21494	1.12679	1.06204	0.967386	0.788316	0.70936	0.345155	0.139991
	14.6667	1.18495	1.14261	1.06669	0.900375	0.796105	0.644091	0.342072	0.0711662	1.17352	1.15429	1.06265	0.996618	0.785215	0.735619	0.352194	0.119485
	14.8333	1.18649	1.14609	1.08677	0.898962	0.797063	0.649667	0.33343	0.0571469	1.19185	1.14006	1.0535	0.986324	0.809923	0.751949	0.347677	0.130422
	15	1.18988	1.1832	1.09143	0.918411	0.792199	0.656461	0.351179	0.0851535	1.20322	1.14131	1.05284	0.996084	0.789938	0.730573	0.354214	0.113028
	15.1667	1.20138	1.16291	1.08891	0.928818	0.812265	0.661897	0.334877	0.0764887	1.19344	1.13714	1.07432	0.998263	0.819156	0.724299	0.350629	0.131817
	15.3333	1.19133	1.1458	1.09244	0.917537	0.795992	0.666358	0.333774	0.0725787	1.22623	1.1907	1.06356	0.988116	0.814333	0.734207	0.332381	0.134047
	15.5	1.20507	1.1696	1.11385	0.912225	0.805249	0.676688	0.34422	0.0749018	1.21701	1.16429	1.05247	1.00252	0.798321	0.745182	0.34928	0.115655
	15.6667	1.18467	1.16066	1.12899	0.904569	0.81283	0.689017	0.340289	0.0627016	1.22908	1.17731	1.05439	0.989245	0.813981	0.758281	0.35568	0.120438
	15.8333	1.1841	1.16525	1.11489	0.91769	0.808084	0.680586	0.375859	0.0937399	1.21726	1.17421	1.05295	1.0005	0.838521	0.744455	0.375637	0.13897
	16	1.19103	1.18109	1.11635	0.950923	0.803791	0.692706	0.343309	0.0948269	1.22068	1.17733	1.04953	1.00139	0.812199	0.735622	0.34193	0.129949
	16.1667	1.18273	1.18472	1.11705	0.948216	0.826924	0.69299	0.354853	0.0878916	1.24807	1.19418	1.05141	1.02963	0.805309	0.749643	0.335226	0.12207
	16.3333	1.19308	1.15521	1.11824	0.954627	0.805924	0.64979	0.355115	0.0722136	1.2474	1.19028	1.05657	1.02109	0.807715	0.733468	0.357583	0.109899
	16.5	1.1777	1.16409	1.1039	0.960578	0.808903	0.664666	0.355473	0.0452829	1.2312	1.18228	1.05129	1.0401	0.813512	0.739187	0.356658	0.0997726
	16.6667	1.18759	1.16427	1.1228	0.98369	0.844435	0.675085	0.342711	0.072648	1.23106	1.17727	1.05396	1.01753	0.819744	0.749266	0.354717	0.152695
	16.8333	1.17563	1.14618	1.10492	0.961431	0.83667	0.664922	0.337387	0.05836	1.2529	1.20579	1.06202	1.03762	0.79736	0.756902	0.35435	0.125834
	17	1.17281	1.16224	1.12814	0.970101	0.824109	0.670809	0.342437	0.0565357	1.24711	1.17426	1.05561	1.04244	0.820785	0.754818	0.353896	0.114179
	17.1667	1.15648	1.17948	1.12953	0.999529	0.816891	0.67741	0.356906	0.0519355	1.24351	1.16694	1.06083	1.05678	0.808488	0.776198	0.359299	0.103455
	17.3333	1.14248	1.18215	1.11393	0.999268	0.822686	0.692158	0.383493	0.0670278	1.25057	1.15542	1.0507	1.06128	0.819811	0.764922	0.364074	0.0997853
	17.5	1.16556	1.1755	1.11968	0.980591	0.822719	0.702899	0.344283	0.0869762	1.24539	1.17677	1.06594	1.07344	0.808636	0.751243	0.359226	0.129528
	17.6667	1.17303	1.19566	1.11912	0.984583	0.838339	0.693508	0.330841	0.0662237	1.25899	1.17745	1.07609	1.06935	0.808875	0.739474	0.373075	0.104915
	17.8333	1.18133	1.20238	1.12603	0.987658	0.826632	0.698811	0.381331	0.0721252	1.24702	1.16801	1.0843	1.07394	0.811387	0.76421	0.354777	0.108688
	18	1.1641	1.19956	1.13773	0.981126	0.827019	0.704145	0.378801	0.0720201	1.24443	1.18022	1.09959	1.05432	0.814481	0.751561	0.347941	0.121704
	18.1667	1.17614	1.20641	1.12549	0.99943	0.830489	0.74919	0.356631	0.0774435	1.25948	1.20484	1.09087	1.0677	0.810284	0.737798	0.354217	0.122441
	18.3333	1.16865	1.19291	1.1466	0.979932	0.854245	0.700527	0.342645	0.0746126	1.24528	1.18436	1.09019	1.04515	0.817842	0.756087	0.367768	0.136783
	18.5	1.17598	1.18311	1.14089	0.987004	0.845084	0.726484	0.354202	0.0708638	1.23183	1.19678	1.08497	1.04397	0.83419	0.752222	0.369034	0.115657
	18.6667	1.16801	1.19674	1.13705	1.00166	0.845577	0.706082	0.371696	0.0820077	1.23261	1.18567	1.09735	1.03254	0.833243	0.751458	0.349403	0.120627
	18.8333	1.16477	1.19454	1.12799	0.986959	0.834963	0.724182	0.354827	0.0809425	1.21981	1.21478	1.10388	1.02192	0.813367	0.74948	0.368638	0.135911
	19	1.16884	1.19201	1.12077	0.984372	0.847348	0.717257	0.3544	0.0844029	1.21631	1.19575	1.1062	1.03301	0.81971	0.752053	0.347172	0.114059
	19.1667	1.16831	1.2069	1.1155	0.98164	0.842607	0.698988	0.351924	0.0547757	1.23026	1.18795	1.1031	1.02597	0.845222	0.76552	0.342916	0.108896
	19.3333	1.17952	1.21186	1.13071	1.00783	0.825054	0.732807	0.356974	0.078979	1.21232	1.1739	1.12873	0.994313	0.844274	0.769799	0.340423	0.105521
	19.5	1.17393	1.21219	1.12438	0.989852	0.850297	0.716213	0.365594	0.0688245	1.2064	1.17827	1.12674	0.990803	0.828012	0.774988	0.374074	0.116761
	19.6667	1.16648	1.20731	1.11543	1.01242	0.836329	0.720322	0.374959	0.0744463	1.19033	1.17353	1.12694	1.02932	0.825659	0.751694	0.361523	0.103374
	19.8333	1.18269	1.19838	1.1337	0.999484	0.862838	0.728397	0.339164	0.0740779	1.20203	1.18131	1.11348	1.0213	0.840219	0.774012	0.368665	0.0880283
	20	1.16294	1.19194	1.1367	0.992267	0.839003	0.737018	0.359096	0.0965967	1.22054	1.16596	1.11123	1.02042	0.83208	0.779335	0.351909	0.103785
	20.1667	1.15812	1.17908	1.13439	0.983087	0.837474	0.725445	0.360622	0.0890037	1.22356	1.19896	1.10009	1.03873	0.828297	0.761668	0.36287	0.101907
	20.3333	1.17901	1.18454	1.12287	0.99441	0.847586	0.741916	0.363275	0.10177	1.20824	1.20884	1.11916	1.01344	0.845814	0.759261	0.362439	0.120051
	20.5	1.16469	1.19281	1.11671	0.9902	0.862649	0.72318	0.365848	0.100142	1.24673	1.20108	1.09411	1.01041	0.855053	0.797459	0.358979	0.107775
	20.6667	1.14756	1.19151	1.13802	0.987815	0.866248	0.749286	0.374119	0.0864439	1.22213	1.21072	1.10323	1.0371	0.844079	0.77172	0.375066	0.113386
	20.8333	1.15365	1.19516	1.1263	0.968187	0.887835	0.746855	0.356812	0.0861076	1.18283	1.18318	1.11838	1.04057	0.84199	0.778972	0.369457	0.129068
	21	1.15899	1.18205	1.13344	0.992363	0.860898	0.739453	0.367434	0.084388	1.21336	1.21159	1.116	1.03331	0.84843	0.782305	0.369507	0.0931043
	21.1667	1.16837	1.1892	1.14461	0.995964	0.865302	0.746716	0.368572	0.0672142	1.19849	1.21461	1.10722	1.04465	0.835381	0.778783	0.366841	0.0945662
	21.3333	1.13782	1.17911	1.11971	0.969703	0.868858	0.739127	0.375323	0.0669785	1.21179	1.21584	1.09902	1.04567	0.857923	0.791198	0.38154	0.0932448
	21.5	1.14252	1.14471	1.12223	0.966381	0.867939	0.716561	0.367355	0.105575	1.19185	1.19877	1.11782	1.05598	0.853294	0.784963	0.381375	0.131711
	21.6667	1.15997	1.16345	1.1308	0.987417	0.87576	0.70464	0.372792	0.0880635	1.18891	1.21379	1.11585	1.0395	0.849026	0.80177	0.386087	0.10172
	21.8333	1.15454	1.15904	1.12448	0.978311	0.871491	0.745931	0.373571	0.0969965	1.18371	1.16949	1.11197	1.06467	0.862137	0.817279	0.376829	0.0932627
	22	1.15451	1.18284	1.13917	0.964857	0.863579	0.748751	0.393413	0.0962854	1.17845	1.19167	1.10302	1.0411	0.876302	0.806854	0.407914	0.099586
	22.1667	1.17388	1.192	1.14822	0.978305	0.894656	0.746232	0.365687	0.0817943	1.185	1.18842	1.11097	1.06957	0.863396	0.816682	0.392818	0.113223
	22.3333	1.16255	1.17343	1.15568	0.988454	0.903302	0.728312	0.384285	0.0839322	1.19146	1.19765	1.12024	1.07293	0.865319	0.820468	0.412565	0.103166
	22.5	1.16935	1.16075	1.14399	1.0061	0.906243	0.725722	0.395583	0.10121	1.19537	1.16843	1.1237	1.07673	0.847724	0.816801	0.406306	0.100167
	22.6667	1.15758	1.16551	1.12426	1.01041	0.912711	0.7259	0.36507	0.103007	1.19742	1.15133	1.1166	1.07424	0.848862	0.804129	0.40187	0.11311
	22.8333	1.15102	1.16198	1.11842	1.00795	0.895375	0.732983	0.362873	0.0935038	1.20674	1.17091	1.10756	1.07041	0.857595	0.804095	0.407879	0.112398
	23	1.14182	1.16705	1.14592	1.02889	0.911818	0.730493	0.361034	0.0753923	1.22104	1.15239	1.12161	1.09107	0.875668	0.809044	0.380549	0.121554
	23.1667	1.15412	1.20035	1.12533	1.04016	0.939155	0.743525	0.377544	0.0866559	1.21007	1.16611	1.1033	1.06725	0.856182	0.802343	0.403118	0.110685
	23.3333	1.14006	1.18207	1.1337	1.01736	0.931296	0.744704	0.3579	0.0752515	1.19801	1.19549	1.12355	1.06365	0.872641	0.808699	0.380905	0.123606
	23.5	1.14113	1.18182	1.1209	1.03053	0.94073	0.75231	0.361969	0.0647162	1.19398	1.1824	1.11099	1.08607	0.859818	0.807012	0.373832	0.117116
	23.6667	1.12187	1.18132	1.15817	1.03741	0.930821	0.744084	0.35755	0.0976757	1.18565	1.18267	1.09301	1.09134	0.872668	0.820039	0.388959	0.110811
	23.8333	1.12594	1.1573	1.13683	1.02881	0.930652	0.74569	0.36033	0.0789063	1.16793	1.19046	1.09414	1.08309	0.843832	0.813834	0.403078	0.099987
	24	1.12621	1.1792	1.12642	1.01723	0.934751	0.771058	0.345177	0.0866366	1.16685	1.19326	1.0858	1.06686	0.860733	0.816791	0.40247	0.0848623
	24.1667	1.09646	1.10777	1.07457	0.960149	0.814381	0.682269	0.292433	0.0435413	1.07294	1.0943	1.01187	0.997801	0.784048	0.703428	0.324237	0.0525546
	24.3333	1.19703	1.2063	1.16866	1.01232	0.852227	0.723206	0.39385	0.0627304	1.12444	1.13889	1.0197	0.981932	0.783157	0.717631	0.343569	0.0659773
	24.5	1.25976	1.23711	1.19449	1.02471	0.876989	0.765832	0.406306	0.0855876	1.1521	1.20374	1.03575	1.03759	0.870524	0.790425	0.365151	0.0913886
	24.6667	1.24249	1.22924	1.1784	1.05165	0.880471	0.786822	0.406061	0.119034	1.18044	1.20123	1.05998	1.0389	0.862396	0.790426	0.392182	0.100982
	24.8333	1.19889	1.24415	1.16179	1.03583	0.875186	0.797092	0.39301	0.103393	1.18887	1.2237	1.05834	1.04998	0.860051	0.811518	0.398638	0.11507
	25	1.15774	1.19544	1.12786	1.02115	0.879587	0.788252	0.40251	0.0797205	1.16942	1.16233	1.06325	1.02577	0.87161	0.820919	0.384715	0.098286
	25.1667	1.14474	1.17927	1.13894	1.00254	0.848359	0.756435	0.384236	0.0919978	1.16046	1.1581	1.03956	1.0248	0.872825	0.806358	0.393039	0.107098
	25.3333	1.12632	1.16371	1.11987	1.01357	0.839878	0.776418	0.381489	0.0931779	1.14378	1.14706	1.0415	1.00785	0.860661	0.825267	0.389264	0.0902441
	25.5	1.1098	1.17338	1.12443	0.979863	0.84039	0.777561	0.371275	0.0787915	1.14803	1.13353	1.03175	1.03311	0.850667	0.816869	0.396665	0.0872556
	25.6667	1.10605	1.13905	1.12629	0.997133	0.837438	0.765118	0.386799	0.079254	1.16411	1.14214	1.04561	0.983274	0.836099	0.803031	0.374826	0.0874365
	25.8333	1.08263	1.13702	1.12777	0.988151	0.855464	0.745433	0.373837	0.0696253	1.14398	1.14277	1.05006	0.998019	0.846765	0.807174	0.376076	0.100947
	26	1.10242	1.12156	1.1013	0.963371	0.840682	0.752533	0.368228	0.0902427	1.15012	1.13398	1.0383	1.00261	0.863985	0.807821	0.374326	0.0824146
	26.1667	1.09698	1.1043	1.08464	0.959741	0.859965	0.751057	0.363105	0.0900234	1.15115	1.13147	1.02258	0.988563	0.860306	0.829254	0.389366	0.104151
	26.3333	1.10195	1.12173	1.09781	0.969497	0.850778	0.767327	0.370227	0.0779937	1.14856	1.13223	1.0413	0.977887	0.86803	0.838733	0.379553	0.0869253
	26.5	1.10318	1.09082	1.09505	0.970622	0.859627	0.756073	0.364786	0.0860742	1.14008	1.14946	1.02214	0.988983	0.869172	0.836882	0.377533	0.110318
	26.6667	1.11141	1.09157	1.07581	0.970317	0.866766	0.772381	0.371404	0.0984036	1.12433	1.11465	1.02992	0.982426	0.878686	0.832334	0.392905	0.106415
	26.8333	1.11541	1.08383	1.08167	0.942664	0.847683	0.755972	0.367716	0.0918565	1.09942	1.14238	1.00425	1.00617	0.866622	0.84387	0.387156	0.110855
	27	1.1149	1.0874	1.07086	0.947754	0.838169	0.759748	0.375268	0.104328	1.11611	1.14764	1.01432	0.985776	0.859943	0.835553	0.404491	0.118282
	27.1667	1.10666	1.10519	1.07379	0.963016	0.845201	0.764334	0.386418	0.0895279	1.10594	1.16059	1.02068	0.969377	0.879008	0.841741	0.384114	0.0988092
	27.3333	1.10087	1.08428	1.07368	0.970961	0.857299	0.783937	0.387386	0.0860024	1.10524	1.18926	1.01999	0.993593	0.874113	0.881656	0.390552	0.102755
	27.5	1.10576	1.08676	1.08136	0.974173	0.858571	0.772829	0.385923	0.0906402	1.10421	1.16724	1.00793	0.988783	0.861534	0.846057	0.386084	0.112131
	27.6667	1.11071	1.0764	1.06484	0.960819	0.858114	0.76864	0.404744	0.0842065	1.10353	1.1767	0.996958	0.963118	0.851765	0.85576	0.402896	0.103951
	27.8333	1.09767	1.07779	1.07133	0.98023	0.853612	0.795857	0.392347	0.101013	1.11391	1.15385	1.00259	0.958576	0.879066	0.852	0.391071	0.104588
	28	1.11783	1.10058	1.07144	1.00078	0.87642	0.770276	0.393737	0.104567	1.12117	1.13731	1.01376	0.944525	0.86866	0.855461	0.381227	0.0980023
	28.1667	1.11706	1.11081	1.05616	0.990935	0.858715	0.790802	0.40306	0.0916172	1.09481	1.15098	1.01019	0.947397	0.868736	0.844958	0.39391	0.102631
	28.3333	1.11281	1.10857	1.07824	1.00497	0.856336	0.808339	0.390951	0.105372	1.09886	1.13632	0.98654	0.949753	0.862312	0.857854	0.398463	0.0906268
	28.5	1.10701	1.09668	1.08344	0.987434	0.847267	0.788187	0.400272	0.1083	1.0955	1.13622	0.994201	0.95988	0.881615	0.855329	0.385807	0.0861296
	28.6667	1.10671	1.09105	1.0834	0.990683	0.844043	0.786037	0.38323	0.106721	1.08867	1.10225	0.975239	0.961366	0.854073	0.849274	0.397486	0.0942271
	28.8333	1.1058	1.09209	1.06803	0.990746	0.838529	0.798193	0.376626	0.0956294	1.09673	1.1362	0.968521	0.947302	0.835709	0.840336	0.394409	0.0889157
	29	1.11416	1.10927	1.08284	0.985193	0.819747	0.780289	0.383224	0.0865893	1.0819	1.1057	0.964472	0.928675	0.82475	0.835818	0.405431	0.118625
	29.1667	1.11769	1.08301	1.08169	0.983574	0.836879	0.78321	0.384084	0.0826637	1.08681	1.09302	0.954836	0.942346	0.824724	0.817835	0.384694	0.0911235
	29.3333	1.12025	1.09748	1.05703	0.979719	0.859216	0.789381	0.383405	0.0860901	1.07931	1.07579	0.949758	0.921744	0.833902	0.813747	0.40629	0.103978
	29.5	1.10685	1.08476	1.08573	0.99683	0.8526	0.782051	0.37546	0.103815	1.07147	1.07678	0.951473	0.916112	0.835291	0.815877	0.386552	0.10287
	29.6667	1.10367	1.09289	1.06378	0.986058	0.848213	0.777933	0.377611	0.105538	1.06895	1.07509	0.956866	0.909175	0.841421	0.829818	0.390376	0.12401
	29.8333	1.0933	1.09286	1.0749	0.9993	0.852334	0.788796	0.400917	0.0969876	1.0462	1.09317	0.951319	0.910414	0.862462	0.827014	0.401716	0.106298
	30	1.11417	1.07613	1.07868	0.986039	0.861118	0.785041	0.388311	0.0621666	1.06291	1.08324	0.950283	0.912524	0.841338	0.813778	0.399739	0.104918
	30.1667	1.09703	1.08716	1.04222	0.991375	0.852528	0.804019	0.39876	0.079713	1.0569	1.06608	0.915581	0.918323	0.846653	0.806774	0.405712	0.106338
	30.3333	1.10133	1.07296	1.05408	0.968032	0.854601	0.821642	0.376459	0.0874863	1.05964	1.07624	0.914596	0.929038	0.858865	0.822676	0.407533	0.132671
	30.5	1.10157	1.0652	1.04466	0.978391	0.846975	0.789028	0.383166	0.0863305	1.07117	1.0415	0.938774	0.912883	0.846413	0.813264	0.395712	0.135026
	30.6667	1.10402	1.04509	1.0496	0.94869	0.835338	0.788013	0.377782	0.0629273	1.0636	1.03695	0.918417	0.918414	0.869409	0.806719	0.421132	0.117185
	30.8333	1.09407	1.05432	1.03425	0.950096	0.832288	0.796434	0.396508	0.0875437	1.06481	1.04049	0.943066	0.920025	0.854326	0.795013	0.392182	0.117754
	31	1.1086	1.04582	1.05468	0.961782	0.820745	0.800696	0.369954	0.0846425	1.06088	1.04359	0.913242	0.905972	0.825856	0.807515	0.399688	0.112679
	31.1667	1.10221	1.04055	1.03634	0.95012	0.826837	0.81413	0.377389	0.0988579	1.02648	1.03123	0.907942	0.888282	0.82795	0.817613	0.413227	0.124338
	31.3333	1.09276	1.04683	1.04169	0.937089	0.824923	0.810527	0.371557	0.0727963	1.03388	1.02238	0.915021	0.886879	0.843963	0.787267	0.398354	0.12683
	31.5	1.07295	1.03037	1.02769	0.948266	0.809938	0.815215	0.389411	0.0655781	1.05202	1.04277	0.903302	0.894547	0.847846	0.790138	0.423708	0.111226
	31.6667	1.07606	1.02704	1.03027	0.946067	0.795845	0.826117	0.379485	0.0626922	1.02621	1.0215	0.92154	0.901947	0.831945	0.812629	0.410016	0.123776
	31.8333	1.05971	1.0302	1.02383	0.967633	0.791816	0.817253	0.370774	0.0643042	1.02047	1.01816	0.910821	0.899207	0.864072	0.824064	0.399651	0.128543
	32	1.06545	1.02643	1.02845	0.959252	0.805666	0.797503	0.358675	0.0832601	1.02325	1.00818	0.899172	0.887952	0.846649	0.813556	0.414377	0.103503
	32.1667	1.01763	0.979811	0.972351	0.915638	0.739445	0.77159	0.336845	0.0603776	0.852621	0.907392	0.806585	0.778535	0.73002	0.694184	0.348764	0.0375211
	32.3333	0.976932	0.974116	0.959549	0.908012	0.744729	0.78594	0.337251	0.0522618	0.68518	0.714386	0.694754	0.642217	0.618544	0.592994	0.331423	0.138399
	32.5	1.0079	1.01331	0.991029	0.943039	0.765254	0.81068	0.364762	0.0682428	0.501857	0.572868	0.538852	0.487701	0.506882	0.480118	0.277034	0.118408
	32.6667	1.00536	0.998229	1.01694	0.956376	0.775967	0.813659	0.356801	0.0862679	0.400771	0.462857	0.428959	0.428643	0.404527	0.418984	0.250676	0.105439
	32.8333	1.01016	1.01912	1.0028	0.939308	0.770555	0.814126	0.351761	0.0820036	0.368972	0.384662	0.384357	0.347287	0.366397	0.368434	0.231969	0.119546
	33	1.00804	1.01832	0.99511	0.933176	0.765925	0.800239	0.367118	0.064266	0.355003	0.355953	0.316895	0.308029	0.34178	0.347799	0.215749	0.107506
	33.1667	1.00368	1.00624	0.988698	0.943894	0.7889	0.786601	0.357215	0.0649027	0.297091	0.359215	0.30618	0.300517	0.322892	0.319185	0.203258	0.0817413
	33.3333	0.989591	1.00302	0.989664	0.927592	0.768853	0.814379	0.363966	0.0678189	0.315072	0.332953	0.320371	0.272402	0.286446	0.308496	0.176379	0.0938157
	33.5	0.998349	1.00388	0.975856	0.916087	0.763672	0.80713	0.358661	0.0733824	0.275576	0.291588	0.270764	0.267587	0.275075	0.287123	0.163513	0.0893173
	33.6667	0.970806	0.998345	0.957159	0.907388	0.754582	0.816533	0.369203	0.066121	0.257893	0.277066	0.271923	0.227843	0.247571	0.272905	0.157276	0.0865349
	33.8333	0.967055	0.976728	0.96854	0.914976	0.768416	0.805945	0.366701	0.0840861	0.276842	0.321839	0.277776	0.225299	0.272645	0.26306	0.173726	0.102373
	34	0.96328	0.986128	0.957341	0.915082	0.764391	0.805907	0.366731	0.0778445	0.262854	0.268721	0.281729	0.236067	0.225827	0.252159	0.146592	0.0757444
	34.1667	0.950058	0.971929	0.957402	0.914795	0.760099	0.792062	0.374075	0.0621214	0.242094	0.250306	0.268621	0.236124	0.229591	0.258329	0.153435	0.0944923
	34.3333	0.959844	0.970611	0.952414	0.901586	0.755627	0.804918	0.350787	0.0628775	0.234226	0.227597	0.262142	0.212771	0.221231	0.236038	0.151856	0.081675
	34.5	0.949574	0.96795	0.942682	0.89717	0.758409	0.82156	0.362227	0.0837663	0.252022	0.246062	0.231189	0.210054	0.223518	0.249353	0.151883	0.0921944
	34.6667	0.95151	0.954067	0.942704	0.882509	0.745059	0.818154	0.335574	0.067069	0.212789	0.24699	0.236449	0.192779	0.221068	0.21849	0.142779	0.109145
	34.8333	0.943606	0.9569	0.933998	0.903345	0.764922	0.801647	0.375382	0.0817262	0.224762	0.23668	0.256736	0.211567	0.233809	0.233259	0.151947	0.109433
	35	0.947354	0.962656	0.949525	0.906263	0.733309	0.795645	0.361897	0.0481894	0.217592	0.242086	0.211348	0.205172	0.214589	0.219713	0.161669	0.0986625
	35.1667	0.925226	0.936251	0.935049	0.901287	0.739443	0.792792	0.380301	0.0678179	0.199972	0.223556	0.191955	0.230548	0.208691	0.222139	0.158829	0.110624
	35.3333	0.929131	0.968433	0.934684	0.87971	0.738726	0.800963	0.362147	0.0812198	0.217278	0.216194	0.216136	0.21009	0.199063	0.208644	0.147512	0.111796
	35.5	0.922067	0.930529	0.939224	0.859516	0.728559	0.787852	0.36286	0.0799086	0.176681	0.217834	0.21812	0.174301	0.194698	0.205208	0.139766	0.111574
	35.6667	0.929986	0.937469	0.932172	0.860427	0.719256	0.792831	0.357878	0.0739781	0.18656	0.245947	0.197061	0.192526	0.201697	0.216809	0.143912	0.124993
	35.8333	0.935374	0.938759	0.916032	0.876296	0.715045	0.799549	0.358446	0.0573184	0.18253	0.229734	0.204115	0.185678	0.21184	0.233355	0.157637	0.120917
	36	0.918705	0.949152	0.927969	0.860689	0.71745	0.777201	0.379517	0.0575959	0.174898	0.217852	0.199671	0.203999	0.20169	0.210347	0.165789	0.118017
	36.1667	0.900085	0.934385	0.932431	0.846677	0.706372	0.783439	0.363723	0.0792448	0.184076	0.218812	0.199177	0.197789	0.212013	0.219131	0.166209	0.121201
	36.3333	0.899782	0.923589	0.925418	0.844571	0.717513	0.758948	0.358895	0.0648701	0.195506	0.215384	0.184064	0.183464	0.222237	0.204009	0.144311	0.103315
	36.5	0.89744	0.941341	0.92323	0.862666	0.700755	0.754765	0.375577	0.0747191	0.199554	0.244318	0.199	0.199414	0.212556	0.230947	0.157495	0.127491
	36.6667	0.897671	0.934899	0.931036	0.853983	0.695531	0.79827	0.385631	0.0683689	0.187452	0.204888	0.219269	0.194663	0.214583	0.228	0.15315	0.106156
	36.8333	0.890382	0.913567	0.935834	0.854155	0.695845	0.762243	0.356675	0.0757977	0.201839	0.205515	0.218642	0.225531	0.21747	0.220662	0.178193	0.112738
	37	0.887253	0.906619	0.916422	0.851051	0.696631	0.78333	0.373441	0.076092	0.189694	0.230926	0.206342	0.222051	0.214079	0.229935	0.155057	0.094668
	37.1667	0.876475	0.9225	0.924618	0.853641	0.685135	0.784855	0.388469	0.0702298	0.201798	0.254127	0.213248	0.211609	0.211272	0.232233	0.165931	0.125258
	37.3333	0.896232	0.923484	0.929204	0.819356	0.690678	0.776958	0.356288	0.0803526	0.197913	0.207326	0.195512	0.199028	0.192702	0.206725	0.13815	0.116273
	37.5	0.890059	0.890381	0.920315	0.84289	0.701079	0.787113	0.365292	0.0780035	0.199691	0.246945	0.192105	0.216553	0.191967	0.225049	0.148244	0.104122
	37.6667	0.887916	0.904737	0.902616	0.839079	0.691891	0.761995	0.372163	0.0635895	0.193921	0.225584	0.172287	0.200043	0.189447	0.22759	0.152139	0.113436
	37.8333	0.894959	0.884284	0.893411	0.837666	0.66645	0.754885	0.388872	0.0679074	0.190419	0.207323	0.19827	0.216826	0.190854	0.223017	0.153261	0.103783
	38	0.889275	0.889349	0.893399	0.823363	0.670727	0.756396	0.352677	0.0826671	0.177468	0.187467	0.167095	0.22478	0.197962	0.226298	0.145141	0.151538
	38.1667	0.881045	0.89193	0.919921	0.835177	0.66562	0.774187	0.365077	0.0644578	0.197263	0.203548	0.184681	0.235229	0.203949	0.216334	0.146937	0.10608
	38.3333	0.864772	0.872038	0.905467	0.817614	0.667204	0.788338	0.379022	0.0639053	0.204316	0.245217	0.196135	0.22996	0.192778	0.224776	0.156171	0.110128
	38.5	0.874707	0.905642	0.89342	0.802254	0.653106	0.773152	0.371599	0.0740544	0.222683	0.22696	0.174171	0.194934	0.204023	0.22093	0.151671	0.0953152
	38.6667	0.868295	0.914686	0.894438	0.823063	0.651773	0.770281	0.367228	0.0845524	0.202089	0.227259	0.1718	0.180843	0.185129	0.201517	0.140243	0.10833
	38.8333	0.853099	0.888839	0.88165	0.813021	0.654345	0.772624	0.363831	0.0431003	0.168791	0.229023	0.169738	0.213162	0.184431	0.189165	0.13726	0.110298
	39	0.856587	0.883361	0.894473	0.798515	0.632844	0.768359	0.347956	0.0714963	0.197421	0.21951	0.181395	0.224435	0.176567	0.192273	0.144918	0.0944956
	39.1667	0.847168	0.863129	0.886302	0.802777	0.631636	0.757854	0.359229	0.0719618	0.20004	0.204369	0.199963	0.215301	0.170556	0.2044	0.149609	0.10611
	39.3333	0.855064	0.897879	0.872157	0.80235	0.617027	0.775926	0.36017	0.0945194	0.193042	0.199067	0.178627	0.217252	0.178276	0.216383	0.149787	0.121622
	39.5	0.851594	0.897026	0.856511	0.798459	0.626041	0.766494	0.359069	0.0779546	0.19607	0.226423	0.172576	0.242294	0.170833	0.199968	0.125203	0.118137
	39.6667	0.863383	0.874603	0.871463	0.788623	0.636956	0.757463	0.356997	0.0729528	0.216041	0.208879	0.178588	0.212437	0.182179	0.191355	0.132995	0.115549
	39.8333	0.865088	0.889835	0.861119	0.815147	0.65486	0.743803	0.358779	0.0659271	0.224823	0.21961	0.179728	0.223355	0.176305	0.20976	0.139939	0.096951
	40	0.845507	0.876943	0.860152	0.790595	0.642502	0.758054	0.354471	0.0698266	0.209994	0.230059	0.180155	0.203622	0.167691	0.191449	0.114958	0.0952619
	40.1667	0.842033	0.866366	0.85866	0.767306	0.659031	0.752276	0.363028	0.0809935	0.203809	0.23149	0.182173	0.206801	0.160649	0.210782	0.135114	0.0851891
	40.3333	0.848118	0.872027	0.849744	0.779189	0.634303	0.735335	0.351068	0.0816234	0.19705	0.192215	0.156926	0.194451	0.163979	0.197237	0.12219	0.111706
	40.5	0.83794	0.869389	0.842592	0.78513	0.629392	0.741371	0.355393	0.0774427	0.200425	0.248521	0.201574	0.204817	0.183637	0.1895	0.121609	0.0746688
	40.6667	0.85577	0.858273	0.854818	0.771626	0.621722	0.736837	0.353783	0.0883318	0.20858	0.233869	0.182655	0.194483	0.160675	0.180804	0.126384	0.0874722
	40.8333	0.840089	0.850911	0.865292	0.792127	0.629927	0.733079	0.364808	0.0999198	0.223191	0.234884	0.178259	0.206088	0.176747	0.187836	0.115322	0.0838401
	41	0.8558	0.846541	0.846433	0.756782	0.613212	0.72667	0.343253	0.0930934	0.210916	0.239491	0.188167	0.176963	0.178968	0.183739	0.115537	0.0867434
	41.1667	0.831069	0.848035	0.834348	0.759984	0.637518	0.705314	0.346443	0.0849139	0.2119	0.243331	0.199113	0.205784	0.195054	0.201249	0.114618	0.0780248
	41.3333	0.858114	0.853275	0.845733	0.771394	0.645727	0.72036	0.351721	0.0813001	0.198273	0.236578	0.183188	0.219942	0.171244	0.19904	0.120385	0.0760986
	41.5	0.842197	0.831502	0.843466	0.76904	0.624137	0.713496	0.343273	0.0695251	0.21406	0.23415	0.182597	0.203724	0.166867	0.183254	0.105043	0.0872809
	41.6667	0.837061	0.824048	0.820808	0.752102	0.631266	0.72107	0.329129	0.0835675	0.201467	0.214517	0.184377	0.195526	0.177036	0.194276	0.118107	0.0660585
	41.8333	0.828927	0.855315	0.844597	0.764703	0.640525	0.718559	0.34018	0.0759311	0.225492	0.222715	0.190171	0.193627	0.18335	0.189745	0.125619	0.0637983
	42	0.846698	0.83042	0.842205	0.763145	0.618855	0.703633	0.363828	0.0974786	0.253627	0.250481	0.209812	0.200217	0.188765	0.197901	0.134815	0.0870929

## Sheet: H
Figure 4H
	level thresholds								integral thresholds
	full duration - 42 hr				reduced duration - 32 hr				full duration - 42 hr				reduced duration - 32 hr
	SMAD4 level	level error	percent amnion	percent amnion error	SMAD4 level	level error	percent amnion	percent amnion error	SMAD4 integral	integral error	percent amnion	percent amnion error	SMAD4 integral	integral error	percent amnion	percent amnion error
	1.01335	0.0371242	99.3681	1.0945	1.06268	0.0264579	85.185	6.07779	1.01335	0.0371242	99.3681	1.0945	0.868369	0.0247736	85.185	6.07779
	1.01344	0.00961892	99.1158	0.809919	1.02413	0.0809223	84.3769	3.81162	1.01344	0.00961892	99.1158	0.809919	0.843962	0.0664758	84.3769	3.81162
	0.97704	0.00837973	97.3942	1.37239	0.95768	0.017627	80.7084	4.32118	0.97704	0.00837973	97.3942	1.37239	0.78722	0.0200288	80.7084	4.32118
	0.857304	0.0601074	89.4529	2.46874	0.908757	0.0468295	50.124	18.7438	0.857304	0.0601074	89.4529	2.46874	0.753929	0.034147	50.124	18.7438
	0.744082	0.0154058	47.4242	7.93215	0.750321	0.00293487	15.5104	5.31006	0.744082	0.0154058	47.4242	7.93215	0.626998	0.00366131	15.5104	5.31006
	0.662367	0.0409599	19.4432	6.94094	0.673298	0.0496391	3.17237	0.930521	0.662367	0.0409599	19.4432	6.94094	0.56933	0.0434319	3.17237	0.930521
	0.337742	0.0185944	6.87831	6.00943	0.337975	0.0233569	0.160256	0.277572	0.337742	0.0185944	6.87831	6.00943	0.294996	0.0217577	0.160256	0.277572
	0.0774679	0.0164204	3.30688	3.6007	0.106647	0.0161497	1.14943	1.99086	0.0774679	0.0164204	3.30688	3.6007	0.104991	0.0150774	1.14943	1.99086

## Sheet: I
Figure 4I
		SMAD4 (normalized N:C)
	time (hr)	single pulse 1	single pulse 2	single pulse 3	single pulse 4	single pulse 5	multiple pulses 1	multiple pulses 2	multiple pulses 3	multiple pulses 4	multiple pulses 5	multiple pulses 6
	-0.5	-0.00290363	-0.048256	0.0107945	0.0251765	-0.0338459	0.00672172	0.0239328	0.0134183	0.00768325	-0.0232324	-0.0373743
	-0.333333	-0.00651449	-0.0309123	-0.0214671	0.039509	0.00354931	0.0166941	0.00538343	-0.0235146	-0.0083074	-0.0335643	-0.0150627
	-0.166667	0.0111234	-0.0488676	-0.000798403	0.0397403	-0.00859862	0.0518519	-0.0126103	-0.0136926	-0.0225832	-0.0286891	-0.0193755
	0	-0.0461198	0.0574989	0.122343	0.195064	0.210111	-0.0498331	-0.031379	-0.0704338	0.00847365	0.0399688	0.0300229
	0.166667	-0.153302	0.679974	0.743839	0.769011	0.706828	0.625044	0.596789	0.579361	0.577379	0.693903	0.683077
	0.333333	-0.0677429	0.827259	0.881033	0.934336	0.868903	0.854663	0.855101	0.810062	0.799258	0.849603	0.879817
	0.5	-0.00949033	0.893409	0.923092	0.966737	0.880775	0.904842	0.921535	0.896841	0.900649	0.904784	0.939202
	0.666667	0.000834166	0.874591	0.906028	0.926267	0.855552	0.912562	0.924884	0.913161	0.869077	0.875369	0.888789
	0.833333	-0.0179353	0.864166	0.891928	0.899637	0.857634	0.939979	0.901966	0.89695	0.840798	0.888624	0.884638
	1	0.0140665	0.881462	0.879895	0.914783	0.864265	0.918588	0.917192	0.903749	0.852093	0.86188	0.865658
	1.16667	-0.00365838	0.86668	0.85629	0.923067	0.8581	0.952095	0.916343	0.904611	0.852327	0.867119	0.903116
	1.33333	0.0132887	0.912918	0.891807	0.949938	0.848208	0.957995	0.929249	0.911129	0.861956	0.886381	0.935904
	1.5	-0.0151217	0.926701	0.941013	0.954364	0.905927	0.962165	0.927675	0.923091	0.869294	0.907909	0.925439
	1.66667	-0.00685623	0.954158	0.941108	0.973084	0.91779	0.953521	0.918326	0.9314	0.886061	0.930324	0.973072
	1.83333	-0.0413612	0.973856	0.962028	0.989348	0.949662	0.962003	0.961787	0.93824	0.918361	0.895243	0.94608
	2	-0.0118301	0.967188	0.967958	1.01624	0.942526	0.969268	0.970337	0.931501	0.932882	0.924361	0.965741
	2.16667	-0.0337963	0.973319	0.98625	0.980433	0.987925	0.962065	0.960726	0.959092	0.940719	0.91744	0.99074
	2.33333	-0.0346841	1.00372	0.987811	1.01264	0.970045	0.979624	0.965436	0.952075	0.918601	0.91626	1.00096
	2.5	-0.0212062	0.98469	0.989965	1.00885	0.960405	0.994456	0.962706	0.972458	0.974379	0.943735	1.00075
	2.66667	-0.0300418	0.985659	1.02121	0.995232	0.970492	0.972007	0.96909	0.965938	0.982952	0.945033	1.0166
	2.83333	-0.0175336	0.995941	1.02339	1.04586	0.93982	1.01471	0.984256	0.967243	0.967991	1.02125	1.0111
	3	-0.0162138	1.00444	1.03642	1.0323	0.9662	1.01714	1.00114	0.956766	0.960884	0.994755	1.00214
	3.16667	-0.0465575	1.00826	1.03462	1.0483	0.967365	1.01815	0.977225	0.986002	0.974806	0.991884	1.00952
	3.33333	-0.0412225	0.989541	1.04555	1.04875	0.952354	1.03348	0.990144	0.984366	0.942756	0.98115	1.00682
	3.5	-0.0118664	1.00978	1.03939	1.03454	0.992335	1.03859	1.01102	0.974344	0.934682	0.993425	1.02327
	3.66667	-0.0294224	1.00909	1.03901	1.02433	0.996494	1.02394	0.991913	0.970633	0.976171	1.01866	1.03319
	3.83333	-0.0302431	1.02153	1.0026	1.04276	0.98357	1.0226	0.969138	0.98128	0.961068	1.02464	1.01411
	4	-0.0336313	1.0223	0.994564	1.07259	0.969351	1.03187	1.00451	0.956139	0.941139	1.01059	1.01901
	4.16667	-0.0411193	1.00973	0.987675	1.07062	0.966824	0.995719	0.981704	0.970709	0.927457	0.992348	1.01805
	4.33333	-0.0144834	0.965023	0.991557	1.05414	0.942719	0.996658	0.987033	0.935163	0.925053	0.988949	1.00961
	4.5	-0.011903	0.969148	0.996946	1.03308	0.954907	0.993717	0.956493	0.898471	0.941582	0.951768	0.978062
	4.66667	-0.0538415	0.986144	0.938538	1.00249	0.915883	0.997182	0.967018	0.888275	0.95391	0.979122	0.968851
	4.83333	-0.0381	0.959222	0.936463	0.991288	0.909191	0.997847	0.982749	0.896769	0.955938	0.955516	0.98093
	5	-0.0561738	0.981626	0.945068	0.995125	0.90355	0.970003	0.940481	0.902524	0.912374	0.951597	0.975322
	5.16667	-0.0586356	0.968319	0.936013	0.977317	0.910432	0.953846	0.969954	0.879188	0.953045	0.9426	0.968011
	5.33333	-0.0554128	0.964255	0.935213	0.941219	0.883125	0.944565	0.939153	0.903965	0.918952	0.888112	0.944766
	5.5	-0.00732303	0.959199	0.941304	0.934419	0.881131	0.942542	0.938567	0.89291	0.917488	0.895801	0.915368
	5.66667	-0.059037	0.920785	0.916535	0.932624	0.875197	0.906007	0.91702	0.876979	0.91145	0.886529	0.940544
	5.83333	-0.066008	0.928507	0.927166	0.931549	0.85346	0.913698	0.914194	0.893858	0.913322	0.896082	0.913678
	6	-0.0641908	0.93374	0.925527	0.896996	0.873915	0.948996	0.918929	0.87999	0.921003	0.869689	0.926874
	6.16667	-0.058711	0.9698	0.932745	0.927727	0.880747	0.907893	0.949522	0.872163	0.908054	0.892037	0.942423
	6.33333	-0.0198562	0.945413	0.936321	0.935858	0.856956	0.942461	0.929125	0.912943	0.884076	0.876717	0.912176
	6.5	-0.0824023	0.919413	0.948911	0.952018	0.84924	0.926639	0.897726	0.921391	0.881652	0.876175	0.919342
	6.66667	-0.0606791	0.947282	0.93626	0.923762	0.856682	0.912755	0.915804	0.92043	0.933372	0.87835	0.925178
	6.83333	-0.0606031	0.946506	0.916837	0.935688	0.892095	0.903103	0.919505	0.911332	0.914385	0.890824	0.952454
	7	-0.0477583	0.972734	0.954216	0.944482	0.870408	0.913155	0.896938	0.908527	0.92447	0.89699	0.946693
	7.16667	-0.0688558	0.955199	0.953729	0.965611	0.861883	0.916972	0.915972	0.908591	0.955484	0.876751	0.941697
	7.33333	-0.0555382	0.964173	0.956586	0.973819	0.914784	0.91272	0.909892	0.906202	0.922565	0.894821	0.952221
	7.5	-0.0784805	0.989504	0.965469	0.980927	0.898322	0.914768	0.904453	0.947236	0.892989	0.893571	0.973756
	7.66667	-0.0729365	0.97721	0.955819	1.02037	0.891079	0.923463	0.939657	0.932249	0.946291	0.865198	0.987612
	7.83333	-0.0972984	0.984634	0.985526	1.01528	0.918342	0.949639	0.917742	0.925093	0.932936	0.892722	0.993863
	8	-0.0715821	0.960041	0.965778	1.01818	0.911435	0.938982	0.931708	0.952922	0.944488	0.909897	0.989582
	8.16667	-0.06376	0.976642	0.962856	0.989	0.925442	0.955744	0.937995	0.963308	0.967797	0.893388	0.997431
	8.33333	-0.0500287	0.9714	1.01928	0.993803	0.939644	0.966772	0.925435	0.963336	0.978035	0.90151	0.982877
	8.5	-0.0577387	0.978195	1.02272	1.01372	0.939811	0.993103	0.955186	0.996008	0.961806	0.895515	0.996966
	8.66667	-0.063847	1.00031	1.01178	0.996104	0.926742	0.994797	0.961153	0.97025	0.947503	0.911968	1.00568
	8.83333	-0.0578222	1.01025	1.01756	1.00187	0.925748	1.02002	0.99537	0.979053	0.996427	0.940139	1.03734
	9	-0.0490408	0.991706	1.00406	0.99536	0.945436	1.0393	0.978232	1.00313	0.971584	0.940825	1.03519
	9.16667	-0.0512465	1.00966	1.01034	0.99828	0.958946	1.04513	0.987969	1.00737	0.979712	0.963721	1.0315
	9.33333	-0.0763763	1.00726	1.00538	1.0246	0.979936	1.04823	0.982848	0.999825	0.988689	0.967572	1.02383
	9.5	-0.0680729	1.02874	1.01986	1.00005	0.969373	1.05012	0.995054	1.02401	1.00185	0.953986	1.0302
	9.66667	-0.0712831	1.02313	1.00742	1.01899	0.976632	1.0395	0.98034	1.02505	0.97412	0.975477	1.05761
	9.83333	-0.0756922	1.03113	1.00451	1.02677	1.02007	1.03024	0.998328	1.03027	0.982594	1.01346	1.03907
	10	-0.0696689	1.0449	1.01624	1.025	0.990173	1.05728	0.989169	1.04961	0.998539	1.00479	1.05472
	10.1667	-0.0749744	1.05543	1.0281	1.02764	0.990006	1.05752	0.994939	1.05633	0.99591	0.997378	1.05661
	10.3333	-0.0883941	1.05092	1.06403	1.02606	0.986193	1.03511	0.988682	1.0456	0.987005	1.01668	1.05787
	10.5	-0.0347162	1.04931	1.05004	1.04718	1.00695	1.01128	1.01817	1.02646	1.00642	1.01623	1.05853
	10.6667	-0.0575227	1.06755	1.04105	1.05757	0.974582	1.05053	1.04911	1.04153	1.02716	0.999134	1.03292
	10.8333	-0.0639533	1.0461	1.01945	1.0808	0.998877	1.07796	1.04062	1.03333	1.00479	1.02233	1.06231
	11	-0.068509	1.07688	1.04225	1.09296	1.00293	1.05003	1.04403	1.04743	1.0275	1.01705	1.06011
	11.1667	-0.0388669	1.07954	1.03072	1.08189	1.01397	1.02564	1.03338	1.05724	1.04819	1.01659	1.05575
	11.3333	-0.0664109	1.08864	1.0415	1.09352	0.987748	1.06169	1.02769	1.06888	1.04281	1.03588	1.05392
	11.5	-0.0894265	1.11293	1.03072	1.07642	0.98968	1.08321	1.03888	1.07306	1.06439	1.05793	1.04708
	11.6667	-0.0377678	1.12287	1.05866	1.07834	0.999196	1.10744	1.07494	1.07607	1.08586	1.05975	1.05913
	11.8333	-0.0339614	1.10814	1.04839	1.08125	0.993365	1.11446	1.04272	1.07771	1.08611	1.05287	1.04179
	12	-0.0559283	1.11764	1.05166	1.05691	0.99623	1.11313	1.04549	1.10686	1.06552	1.02627	1.0563
	12.1667	-0.0403522	1.12626	1.05424	1.07434	0.995823	1.12818	1.05699	1.10113	1.06571	1.04786	1.04383
	12.3333	-0.045856	1.12266	1.08499	1.05888	1.01057	1.12565	1.07009	1.14488	1.06786	1.01603	1.05513
	12.5	-0.0568492	1.10862	1.07997	1.07042	1.00999	1.132	1.06283	1.11712	1.08171	1.04595	1.057
	12.6667	-0.0585825	1.11307	1.05036	1.07225	1.00329	1.1124	1.04424	1.13318	1.05271	1.04917	1.06347
	12.8333	-0.0812339	1.1047	1.06695	1.08573	0.999222	1.12434	1.04287	1.13498	1.0503	1.03719	1.07456
	13	-0.0702157	1.13703	1.06365	1.10352	0.99498	1.12465	1.07066	1.14912	1.09742	1.04443	1.06668
	13.1667	-0.0681357	1.13729	1.0728	1.10123	1.01404	1.13205	1.07375	1.12116	1.08037	1.0416	1.06252
	13.3333	-0.0591663	1.13798	1.06872	1.1188	1.01277	1.11324	1.06257	1.12941	1.08222	1.05255	1.08362
	13.5	-0.0535295	1.11143	1.08228	1.15372	1.01655	1.11659	1.06918	1.12546	1.09042	1.07081	1.07698
	13.6667	-0.0742463	1.12152	1.09792	1.11684	1.04538	1.11255	1.06757	1.12155	1.09307	1.06124	1.08919
	13.8333	-0.0600257	1.1698	1.06787	1.13506	1.04763	1.13232	1.09788	1.12057	1.11149	1.0354	1.0835
	14	-0.0952557	0.961296	0.917243	0.962737	0.93811	1.35835	0.775567	0.82832	0.804505	0.834813	0.879167
	14.1667	-0.165913	0.999569	0.978999	1.04642	1.02251	1.28689	0.886559	0.881897	0.902907	0.941553	0.903883
	14.3333	-0.100634	1.15581	1.09138	1.12147	1.07609	1.15981	0.802666	0.762404	0.789883	0.744906	0.723974
	14.5	-0.0639585	1.22108	1.13751	1.17382	1.08715	0.909931	0.625843	0.586065	0.595743	0.539426	0.524339
	14.6667	-0.0802712	1.13564	1.05309	1.1294	1.03232	0.687393	0.392876	0.379727	0.402326	0.354114	0.347583
	14.8333	-0.0411133	1.19163	1.10985	1.16206	1.08703	0.633238	0.340339	0.335824	0.347737	0.294626	0.33821
	15	-0.0161158	1.21612	1.13322	1.19107	1.11015	0.531738	0.340841	0.330662	0.29661	0.304842	0.285284
	15.1667	0.00186721	1.24811	1.14674	1.2004	1.1233	0.456344	0.324645	0.253548	0.282802	0.247485	0.260096
	15.3333	-0.0431416	1.23237	1.13094	1.18525	1.12271	0.425347	0.295113	0.259521	0.266494	0.223011	0.20689
	15.5	-0.0300405	1.25507	1.13667	1.19501	1.12973	0.379528	0.237946	0.210001	0.224915	0.196324	0.19231
	15.6667	-0.0538574	1.23008	1.15255	1.23944	1.12388	0.381241	0.244892	0.190524	0.171902	0.195088	0.149101
	15.8333	-0.018619	1.22129	1.15213	1.21612	1.13037	0.311929	0.199095	0.150236	0.150326	0.158584	0.143999
	16	-0.0225494	1.23719	1.18384	1.20059	1.12888	0.309172	0.165096	0.127901	0.148017	0.123498	0.102462
	16.1667	-0.04267	1.25508	1.15021	1.18852	1.15587	0.270987	0.120267	0.126633	0.113795	0.0949115	0.108928
	16.3333	-0.0445332	1.26015	1.15855	1.20006	1.16407	0.274271	0.134159	0.0901272	0.0992947	0.085797	0.086259
	16.5	-0.021377	1.24538	1.14497	1.21912	1.16951	0.276054	0.11939	0.0720356	0.114976	0.0765847	0.0636168
	16.6667	-0.0219865	1.24836	1.17198	1.19584	1.15433	0.263325	0.0593016	0.0657833	0.125605	0.0464651	0.0604822
	16.8333	-0.0262595	1.25156	1.17718	1.18985	1.15923	0.249369	0.0367085	0.0788935	0.0887571	0.0306643	0.038603
	17	-0.0595374	1.11596	1.0877	1.1139	1.1084	0.161229	-0.0226985	-0.039229	0.0285591	0.00773501	0.010797
	17.1667	-0.103704	1.11095	1.06288	1.13009	1.13068	0.128914	-0.0353315	-0.0668421	0.694861	0.753759	0.808029
	17.3333	-0.0462851	1.22657	1.13147	1.17877	1.18893	0.213919	0.00771271	0.012722	1.1082	1.04627	1.09667
	17.5	-0.0112661	1.24386	1.17052	1.21009	1.1786	0.224708	0.0386314	0.0427615	1.13611	1.03352	1.07332
	17.6667	-0.02178	1.24777	1.17256	1.21428	1.168	0.178889	0.00273709	0.0435118	1.08876	1.02858	1.04944
	17.8333	-0.00293464	1.25981	1.17978	1.17381	1.16178	0.22265	0.0336468	0.0333032	1.03592	0.982487	1.03245
	18	-0.0381993	1.13858	1.07044	1.07776	1.08654	0.108143	-0.0269259	-0.0616858	0.93197	0.888728	0.958913
	18.1667	-0.0641605	1.20869	1.14005	1.15397	1.13981	0.918871	0.886862	-0.0206239	1.02989	0.984039	1.01078
	18.3333	-0.0172129	1.2599	1.19162	1.18925	1.16136	1.0741	1.04837	0.0644104	1.07814	1.03293	1.06954
	18.5	0.0264879	1.26423	1.20021	1.23685	1.20768	1.04865	1.04	0.0362746	1.10061	1.03586	1.06785
	18.6667	-0.0059562	1.24198	1.18403	1.18084	1.1663	1.02576	1.03197	0.0423903	1.11349	1.02827	1.08839
	18.8333	-0.00487808	1.25047	1.20271	1.19337	1.16637	1.00772	1.01414	0.0382994	1.12199	1.06727	1.09264
	19	-0.00998163	1.24123	1.16269	1.17635	1.17505	1.0459	1.00715	0.0434387	1.14125	1.09748	1.09689
	19.1667	-0.00165753	1.25055	1.16512	1.18188	1.18045	1.0113	1.01819	0.047651	1.14123	1.10817	1.10244
	19.3333	-0.00527455	1.23107	1.1627	1.19465	1.17329	0.994654	1.01811	0.0299771	1.16627	1.11003	1.13444
	19.5	-0.00665211	1.237	1.1988	1.18567	1.1532	0.970226	1.00875	0.0138285	1.15101	1.12686	1.14682
	19.6667	-0.00891844	1.22536	1.20179	1.2096	1.18899	0.980265	1.01982	0.0109373	1.21877	1.1243	1.19247
	19.8333	-0.0150682	1.26437	1.22226	1.20113	1.17358	0.962162	1.03005	0.0059799	1.19541	1.15381	1.18777
	20	-0.0569402	1.16476	1.1469	1.14217	1.09361	0.7526	0.878539	-0.0688909	1.06365	1.09759	1.10194
	20.1667	-0.0527976	1.24804	1.19639	1.1837	1.16111	0.788237	0.844878	-0.0169581	0.964703	1.15198	1.19479
	20.3333	-0.0114654	1.26202	1.21612	1.20787	1.18056	0.622814	0.662639	0.0471368	0.743227	1.19439	1.25556
	20.5	0.0242941	1.24874	1.22976	1.22076	1.19093	0.446188	0.489012	0.0326594	0.529482	1.20468	1.25663
	20.6667	-0.0181736	1.25543	1.20625	1.23214	1.17196	0.357561	0.364877	0.030917	0.392047	1.19233	1.24001
	20.8333	0.0282654	1.25986	1.20405	1.21145	1.16911	0.311975	0.304726	0.0223327	0.328519	1.19886	1.24534
	21	-0.0394214	1.15292	1.11786	1.13639	1.10205	0.198686	0.176176	-0.0849203	0.217985	1.14272	1.14966
	21.1667	-0.0556289	1.19139	1.17075	1.1895	1.17748	0.2063	0.222092	-0.0570528	0.283024	1.19661	1.1953
	21.3333	0.00329332	1.24799	1.19772	1.21094	1.18587	0.200036	0.216194	-0.00683828	0.307618	1.21151	1.24798
	21.5	0.0584607	1.25506	1.21737	1.19812	1.17274	0.153096	0.188454	0.0179977	0.235631	1.22152	1.25236
	21.6667	0.0576186	1.22692	1.20093	1.18931	1.15271	0.180664	0.180492	0.0119781	0.240051	1.2093	1.24797
	21.8333	0.000844322	1.23828	1.20306	1.19825	1.14871	0.142066	0.162419	-0.000742848	0.18364	1.19853	1.23411
	22	-0.0105766	1.12727	1.11987	1.16158	1.11184	0.0889723	0.0713395	-0.051714	0.124246	1.15542	1.16055
	22.1667	0.0185918	0.864685	1.17215	1.21057	1.14521	0.0934607	0.0960453	-0.0191164	0.1588	1.20028	1.22971
	22.3333	0.033307	0.614479	1.19534	1.20299	1.1273	0.107974	0.101061	0.00217264	0.128115	1.20656	1.21939
	22.5	0.0569567	0.473118	1.19112	1.1864	1.15099	0.105908	0.0715556	-0.00737627	0.108729	1.20414	1.24048
	22.6667	0.0418876	0.450829	1.17017	1.19211	1.14184	0.10468	0.0497607	-0.00355936	0.101749	1.17692	1.23007
	22.8333	0.0377239	0.410741	1.17624	1.18379	1.12058	0.0298331	0.0256093	-0.00717059	0.0676121	1.17661	1.22545
	23	0.0523012	0.386909	1.14461	1.19466	1.13602	0.0850919	0.0139555	0.00295056	0.0449702	1.18141	1.23386
	23.1667	0.0280844	0.350567	1.14869	1.20189	1.11996	0.0277621	0.0109835	-0.000828091	0.0278304	1.18778	1.23342
	23.3333	0.022451	0.34922	1.15964	1.16982	1.13451	0.061502	0.00888844	0.00942832	0.0404955	1.18172	1.236
	23.5	0.0131272	0.33629	1.11904	1.18223	1.14364	0.0340223	-0.0092929	-0.0163108	0.0364106	1.1713	1.24337
	23.6667	0.0230148	0.285077	1.15013	1.15716	1.13221	0.0755355	-0.000643566	0.00331675	0.0301098	1.16633	1.24064
	23.8333	-0.0313394	0.210586	1.06538	1.0719	1.06268	0.0855604	-0.0422404	-0.0927586	0.097431	1.132	1.15165
	24	-0.0641195	0.159202	1.06727	1.04724	1.0509	0.610221	0.608482	-0.149808	0.760165	1.11861	1.14028
	24.1667	-0.0508691	0.253149	0.875448	1.1387	1.1323	0.976064	0.890725	-0.0627154	0.985877	1.06985	1.15885
	24.3333	0.0208762	0.258656	0.616231	1.18717	1.14422	1.03288	0.937113	-0.00205148	1.01839	0.803705	0.907228
	24.5	0.037781	0.254412	0.53236	1.16625	1.12531	0.981934	0.946386	0.0142422	1.01779	0.572479	0.662407
	24.6667	0.039247	0.247324	0.407396	1.16041	1.08811	0.95716	0.953369	0.0198383	1.01928	0.452675	0.476904
	24.8333	0.0485065	0.223291	0.36292	1.1402	1.1027	0.955465	0.942974	0.0241681	1.03739	0.36488	0.408908
	25	0.049326	0.225357	0.333026	1.12707	1.09304	0.97643	0.948376	0.0276119	1.05298	0.320969	0.325008
	25.1667	0.0308171	0.237226	0.310698	1.124	1.09607	0.974359	0.972277	0.02303	1.06624	0.276366	0.28961
	25.3333	0.0509159	0.224092	0.29405	1.12279	1.10192	0.968173	0.987027	-0.0033655	1.03831	0.244991	0.272239
	25.5	0.0311017	0.228651	0.308304	1.12945	1.08491	0.944308	0.980778	-0.0283281	1.06227	0.216354	0.219294
	25.6667	0.0483827	0.187532	0.304691	1.12045	1.07675	0.966496	0.994255	-0.0245304	1.0767	0.176422	0.205203
	25.8333	0.0370326	0.202839	0.275831	1.13745	1.0519	0.994839	1.00409	0.0010365	1.0659	0.149103	0.182444
	26	0.0126999	0.19731	0.254135	1.13487	1.05396	0.995451	1.01613	0.00506617	1.08862	0.115386	0.150006
	26.1667	0.0306288	0.216591	0.222922	1.14366	1.05001	1.01627	1.0387	-0.00745312	1.11148	0.0874376	0.119884
	26.3333	0.0408549	0.189134	0.194231	1.14157	1.0491	1.01084	1.05933	-0.026162	1.12473	0.0903872	0.104629
	26.5	0.0345045	0.207079	0.197184	1.13912	1.04855	1.07525	1.07729	0.00536627	1.13563	0.0774557	0.111316
	26.6667	0.0262637	0.215251	0.211896	1.12609	1.05467	1.0363	1.10044	-0.0137756	1.15332	0.049406	0.0832832
	26.8333	0.0308782	0.224674	0.179356	1.10158	1.062	1.04914	1.11554	-0.036648	1.15021	0.0396766	0.0466354
	27	0.0420069	0.213769	0.21685	1.10092	1.06427	1.06541	1.12753	-0.019491	1.17367	0.0293526	0.0635763
	27.1667	0.0276538	0.226841	0.198406	1.0927	1.05753	1.09008	1.14468	-0.0124451	1.16946	0.0188191	0.0276258
	27.3333	0.013237	0.201012	0.19429	1.10584	1.05324	1.09093	1.15035	-0.00926969	1.17035	0.00270798	0.042475
	27.5	0.000560722	0.216547	0.182358	1.0869	1.04111	1.0762	1.15599	-0.025615	1.17614	0.0210303	0.010505
	27.6667	-0.00566627	0.186381	0.168394	1.07941	1.04618	1.11053	1.15381	-0.0246416	1.18078	-0.0101923	0.011765
	27.8333	0.0213239	0.195627	0.180555	1.06225	1.01565	1.09381	1.15847	-0.0200552	1.18235	0.00255912	0.0153184
	28	-0.0155804	0.11101	0.103273	0.97167	0.959362	0.860099	0.929621	-0.128707	1.00159	-0.0260694	-0.020667
	28.1667	-0.0759452	0.0719381	0.0807771	0.98798	0.922172	0.876196	0.926558	0.426201	0.969384	0.509999	0.554356
	28.3333	-0.0625726	0.123447	0.138114	0.784195	0.987706	0.748935	0.802346	0.823923	0.88933	0.891096	0.949633
	28.5	0.0168582	0.214004	0.194905	0.602579	1.05744	0.650864	0.72083	0.936233	0.831352	1.01294	1.04013
	28.6667	0.0600222	0.213648	0.183954	0.438461	1.06182	0.519727	0.543658	0.994004	0.636213	1.01058	1.04408
	28.8333	0.0407954	0.185992	0.183804	0.38524	1.05286	0.412522	0.39386	0.984856	0.472776	0.959428	1.04235
	29	0.0314475	0.200953	0.184137	0.346934	1.00298	0.306455	0.311239	0.979335	0.348822	0.935874	1.01087
	29.1667	0.0653687	0.171677	0.169082	0.294313	0.977945	0.260681	0.275949	0.949186	0.297965	0.931	0.995034
	29.3333	0.0260472	0.192896	0.173801	0.288894	0.993979	0.178838	0.20779	0.953477	0.267546	0.954772	0.992533
	29.5	0.0246742	0.195222	0.174731	0.293201	0.969834	0.206111	0.172814	0.946726	0.214717	0.93254	0.997779
	29.6667	0.0258726	0.176118	0.189626	0.318899	0.977748	0.153169	0.125172	0.953401	0.17535	0.943473	0.987331
	29.8333	0.045332	0.164351	0.176237	0.2815	1.0034	0.157079	0.117773	0.932038	0.163635	0.954145	1.01332
	30	0.00636371	0.159906	0.166873	0.267912	0.966334	0.0964525	0.100567	0.923338	0.12387	0.95211	0.997134
	30.1667	0.0158248	0.213308	0.189924	0.25525	1.0186	0.0867092	0.0717647	0.906548	0.113616	0.986653	1.02294
	30.3333	0.0368726	0.190914	0.162241	0.232965	1.0232	0.132966	0.0657318	0.899621	0.06871	0.993173	1.03895
	30.5	0.0495019	0.188559	0.179104	0.257683	0.989256	0.157863	0.0594794	0.912728	0.0573055	0.983013	1.03964
	30.6667	0.0331924	0.186055	0.169173	0.224264	0.999569	0.107541	0.0396876	0.918463	0.0251336	0.986849	1.05286
	30.8333	0.0294463	0.192581	0.181687	0.233983	1.01924	0.103655	0.0255252	0.901212	0.0398396	0.997488	1.05937
	31	0.0520699	0.206517	0.166815	0.209602	1.00098	0.119843	0.00509893	0.917692	0.0473987	1.01779	1.06643
	31.1667	0.0321676	0.255939	0.173319	0.227115	1.03771	0.126908	0.0189967	0.915999	0.0120064	1.02456	1.05277
	31.3333	0.0517434	0.219266	0.148636	0.211171	1.01475	0.0682854	-0.0178839	0.942439	-0.00333203	1.0226	1.08893
	31.5	0.0411831	0.190812	0.160632	0.216922	1.01116	0.0350361	-0.0143721	0.947863	-0.0235598	1.01885	1.08058
	31.6667	0.0558971	0.188734	0.167958	0.224173	0.982998	0.0672308	-0.0354211	0.966284	-0.00184634	1.03837	1.0766
	31.8333	0.0378183	0.164242	0.144694	0.205617	1.01571	0.0473755	-0.0273619	0.977111	-0.00976826	1.00689	1.07764
	32	0.0528724	0.196374	0.171812	0.21743	1.01481	0.0635106	-0.0240838	0.97331	-0.00632294	1.00756	1.05633
	32.1667	0.0248108	0.191078	0.176112	0.229325	0.996583	0.0442482	-0.0228616	0.964461	-0.00202613	1.01795	1.05285
	32.3333	0.0513252	0.209156	0.156846	0.261248	0.977049	0.0210799	-0.0317281	0.978542	-0.00135883	1.00469	1.05385
	32.5	0.0691745	0.19848	0.163485	0.236602	0.987006	0.00785243	-0.0263076	0.979526	-0.0394873	1.01036	1.04317
	32.6667	0.0599567	0.216477	0.155872	0.21952	0.986566	0.0341179	-0.0415913	0.994218	-0.0241635	0.995587	1.05006
	32.8333	0.0563223	0.218214	0.182822	0.224654	0.997489	0.0317646	-0.0543259	0.989505	0.00954766	0.982128	1.04524
	33	0.039686	0.226452	0.180606	0.233053	0.991967	0.0524086	-0.0489341	0.991314	-0.0116713	0.992841	1.01961
	33.1667	0.0584641	0.229082	0.191139	0.219572	1.01261	0.0201114	-0.0197476	0.989011	-0.0218155	0.991553	1.02642
	33.3333	0.0539692	0.218954	0.169879	0.219937	0.972248	0.00504632	-0.0463084	0.981099	-0.0198902	0.994435	1.00591
	33.5	0.0499067	0.215699	0.183813	0.213386	0.97833	0.0127359	-0.0513233	0.976228	-0.0413813	0.989028	1.03565
	33.6667	0.0716163	0.197109	0.189481	0.196946	0.981162	-0.0320252	-0.0590482	0.999107	-0.0326905	1.02389	1.04888
	33.8333	0.0433417	0.213186	0.17769	0.213067	0.993494	0.000799266	-0.0528503	1.00081	-0.0028036	0.98882	1.02655
	34	0.044674	0.19878	0.208664	0.196425	0.982002	-0.012614	-0.0558976	0.997586	0.00813045	1.00363	1.04302
	34.1667	0.0331105	0.183028	0.182087	0.17691	0.992276	-0.006018	-0.0650806	0.9878	-0.0567072	1.00548	1.03074
	34.3333	0.0429914	0.197032	0.216831	0.1927	0.972296	0.0383942	-0.0516538	0.988445	-0.0413446	0.999447	1.02916
	34.5	0.0550822	0.217047	0.245704	0.217231	0.971993	0.0127769	-0.0651666	0.990085	-0.0267979	1.0138	1.05792
	34.6667	0.0495879	0.197943	0.198256	0.188413	0.975368	-0.0195885	-0.0463028	0.996231	-0.0261426	1.00926	1.04778
	34.8333	0.044655	0.19637	0.200707	0.159542	0.979899	-0.0124302	-0.0565775	1.01553	-0.0155376	1.00088	1.05461
	35	0.0548756	0.170855	0.199569	0.166651	0.952199	0.0294099	-0.0503918	1.01272	-0.0330919	0.99803	1.04179
	35.1667	0.0504062	0.185973	0.211816	0.168051	0.974312	0.0241762	-0.0580421	1.01505	-0.0340856	0.994188	1.07227
	35.3333	0.0610808	0.174048	0.219556	0.174257	0.973712	-0.00059935	-0.0560127	1.01501	-0.0487856	0.991672	1.05438
	35.5	0.0420703	0.186943	0.194952	0.172982	0.972655	-0.0124818	-0.0665539	1.04885	-0.0318949	0.982774	1.05922
	35.6667	0.0357607	0.201105	0.195833	0.169147	1.00227	-0.0166333	-0.0792985	1.05652	-0.0446668	0.993173	1.05664
	35.8333	0.032526	0.164846	0.191987	0.131614	0.968565	-0.0116523	-0.0627519	1.04569	-0.070253	0.98149	1.05134
	36	0.0163763	0.175385	0.232707	0.157062	0.956956	0.0154695	-0.0708687	1.03632	-0.0181306	0.978909	1.06067
	36.1667	0.072081	0.172887	0.189645	0.132401	0.990677	-0.023147	-0.0754058	1.05683	-0.0717565	0.968592	1.05608
	36.3333	0.0463861	0.181392	0.196192	0.153089	0.981194	-0.0403359	-0.0791534	1.05981	-0.0659305	0.942794	1.03905
	36.5	0.0531945	0.174971	0.209393	0.142656	0.999622	-0.010718	-0.0900117	1.06419	-0.0487043	0.957583	1.02773
	36.6667	0.0393109	0.171827	0.197054	0.149493	0.933292	-0.00693641	-0.095672	1.05887	-0.0538017	0.956903	1.02408
	36.8333	0.0684855	0.191352	0.200333	0.1519	0.976404	-0.00466631	-0.0868981	1.07049	-0.0674051	0.947291	1.0201
	37	0.0279541	0.0973498	0.130938	0.102464	0.904436	-0.0529017	-0.163666	0.948904	-0.102881	0.844836	0.902862
	37.1667	-0.022456	0.0655162	0.0928692	0.0447576	0.89312	0.159391	0.0442776	0.911844	0.0525981	0.834227	0.908233
	37.3333	0.00737181	0.16608	0.171521	0.164846	0.958987	0.420186	0.321019	1.02787	0.329629	0.789091	0.842796
	37.5	0.0707629	0.158907	0.181402	0.147821	1.0326	0.551171	0.44079	1.15061	0.468113	0.616855	0.686473
	37.6667	0.103767	0.181757	0.195066	0.187365	1.01472	0.568068	0.489161	1.17334	0.460448	0.465579	0.507438
	37.8333	0.113131	0.171991	0.21867	0.186578	1.00621	0.54083	0.480474	1.15486	0.428591	0.341583	0.381219
	38	0.0677117	0.155255	0.225161	0.179719	0.987387	0.544052	0.481183	1.13333	0.43348	0.259486	0.292719
	38.1667	0.0710559	0.130391	0.207893	0.171931	0.97718	0.546281	0.489985	1.12878	0.427789	0.2001	0.246197
	38.3333	0.0729718	0.146306	0.172308	0.153947	0.950056	0.533195	0.483998	1.14263	0.406977	0.12247	0.196827
	38.5	0.0730245	0.149858	0.149279	0.156507	1.00808	0.503141	0.48745	1.10391	0.405736	0.103653	0.144755
	38.6667	0.0496692	0.143127	0.181801	0.212074	0.973276	0.539453	0.493624	1.10906	0.380811	0.0683718	0.12837
	38.8333	0.0716289	0.128214	0.197707	0.240536	0.96618	0.51229	0.472252	1.1309	0.387323	0.0701074	0.0981633
	39	0.0259801	0.0851915	0.116789	0.164507	0.931404	0.368872	0.390227	1.04706	0.32675	0.0104333	0.0172328
	39.1667	0.0208025	0.11404	0.199224	0.178577	0.939062	0.43548	0.444022	1.07621	0.377213	0.0142507	0.0787151
	39.3333	0.0491374	0.112283	0.190706	0.16919	0.948261	0.372339	0.487716	0.855249	0.39014	-0.00741078	0.0354828
	39.5	0.0966133	0.112791	0.169883	0.182066	0.981237	0.275604	0.475495	0.66838	0.385869	-0.0297457	0.0280964
	39.6667	0.0633316	0.113884	0.15375	0.160073	0.930115	0.225514	0.499258	0.518117	0.399723	-0.0162057	0.0507475
	39.8333	0.0997418	0.127164	0.185711	0.184651	0.952242	0.150083	0.52789	0.398998	0.406534	-0.0296048	0.0343188
	40	0.0474477	0.0438352	0.150039	0.146399	0.952515	0.0646221	0.452105	0.299116	0.328062	-0.0967325	0.0199653
	40.1667	0.0247376	0.0559623	0.142111	0.149633	0.946244	0.0820282	0.529112	0.242042	0.421856	-0.0644414	0.281341
	40.3333	0.0690192	0.0973459	0.178467	0.173323	0.969642	0.0563532	0.571521	0.207771	0.448651	-0.055986	0.354577
	40.5	0.0707409	0.090945	0.158607	0.142645	0.950769	0.0275014	0.585537	0.179842	0.464234	-0.0735211	0.383657
	40.6667	0.0781839	0.0777519	0.154219	0.184422	0.987332	-0.0272618	0.596762	0.164321	0.473781	-0.0339651	0.40053
	40.8333	0.0925577	0.0841825	0.166365	0.179815	0.994205	-0.00562728	0.586526	0.139205	0.46375	-0.0750544	0.423973
	41	0.0717418	0.0303573	0.149517	0.121143	1.00496	-0.0526032	0.461544	0.0478319	0.42843	-0.104134	0.359312
	41.1667	0.0621627	0.051463	0.144441	0.167715	1.00288	-0.0234561	0.518082	0.0720432	0.466088	-0.0694171	0.406821
	41.3333	0.0810777	0.085594	0.164827	0.17538	0.994371	-0.00646015	0.452009	0.059409	0.465619	-0.0683762	0.408277
	41.5	0.0708495	0.0980139	0.125638	0.173869	0.996235	-0.0630398	0.309284	0.0464561	0.457057	-0.0605027	0.435143
	41.6667	0.0705561	0.0607378	0.15632	0.187855	0.997606	-0.0465298	0.203513	0.0227961	0.442316	-0.0724859	0.438392
	41.8333	0.092972	0.0677272	0.157339	0.178435	1.01069	-0.0582475	0.100294	0.00302227	0.439293	-0.0759871	0.482555

## Sheet: J
Figure 4J
		SMAD4 integral	integral error	percent amnion	percent amnion error
	single pulse 1	-0.00216278	0.00501266	0	0
	single pulse 2	0.6544	0.0449912	21.7887	3.77078
	single pulse 3	0.683737	0.0048776	58.0635	2.97714
	single pulse 4	0.789885	0.0182102	90.7858	1.0678
	single pulse 5	1.00081	0.0213057	97.1191	3.86465
	multiple pulses 1	0.578699	0.0113574	5.34286	5.31125
	multiple pulses 2	0.57243	0.0313597	6.26237	1.6912
	multiple pulses 3	0.616249	0.0110204	13.3574	3.55079
	multiple pulses 4	0.618124	0.040279	11.197	1.84096
	multiple pulses 5	0.754736	0.0244823	94.0066	2.10085
	multiple pulses 6	0.814402	0.0264214	93.8491	1.27617

## Sheet: M
Figure 4M
	20 hr						24 hr						27 hr						30 hr						42 hr
	SMAD4 level	level error	SMAD4 integral	integral error	percent amnion	percent amnion error	SMAD4 level	level error	SMAD4 integral	integral error	percent amnion	percent amnion error	SMAD4 level	level error	SMAD4 integral	integral error	percent amnion	percent amnion error	SMAD4 level	level error	SMAD4 integral	integral error	percent amnion	percent amnion error	SMAD4 level	level error	SMAD4 integral	integral error	percent amnion	percent amnion error
	1.13029	0.0585308	0.655015	0.0271265	23.3655	4.48908	1.12689	0.0929572	0.650441	0.0597941	54.1104	8.33847	1.1096	0.053877	0.733793	0.0106784	77.853	6.71291	1.00047	0.00702287	0.722836	0.0166676	92.5479	5.02239	1.02814	0.034004	0.999431	0.0224073	97.0719	2.24576
	1.06474	0.0330139	0.582227	0.0344604	11.2014	4.87728	1.03447	0.0929746	0.565601	0.0612383	41.1004	3.69682	1.05536	0.0294128	0.679953	0.0109577	67.5619	7.50868	0.95407	0.0176314	0.68862	0.0179719	92.2144	8.18857	0.963852	0.0104518	0.941603	0.0104669	100	0
	0.99424	0.0387784	0.527422	0.0302458	4.08869	3.26583	0.994103	0.0968492	0.529402	0.0660021	28.3384	4.55661	1.02565	0.034247	0.646297	0.0271602	67.0187	6.61156	0.94002	0.018215	0.660824	0.0172983	85.8934	9.1256	0.902388	0.0273819	0.89769	0.0242579	99.5338	0.807483
	0.980463	0.0189987	0.495222	0.0214862	2.21644	1.12085	0.967291	0.0818877	0.492773	0.0612569	26.6422	2.98582	0.981999	0.0262681	0.605405	0.0181345	50.68	0.300651	0.901144	0.0255993	0.629021	0.00739282	75.2595	11.0974	0.876718	0.0187666	0.872093	0.0173098	99.5253	0.413648
	0.931251	0.0186574	0.469752	0.0125109	1.74906	1.11662	0.932115	0.0628889	0.471594	0.0447004	18.6712	5.82225	0.924697	0.0136561	0.582497	0.00269996	38.2681	5.37546	0.853038	0.0306821	0.613081	0.00494346	62.3475	14.9729	0.850133	0.0203932	0.853274	0.0147565	95.3786	3.51515
	0.9007	0.0410117	0.454268	0.0180024	1.50794	1.68919	0.89671	0.0775346	0.464918	0.0418318	15.1033	5.84538	0.881274	0.0260119	0.560995	0.0125625	27.2134	4.83907	0.817847	0.0182419	0.604875	0.0158747	54.6775	6.73204	0.782667	0.0611939	0.802333	0.0390327	77.0949	6.24146
	0.849026	0.0395703	0.433869	0.0101117	0.208333	0.360844	0.869119	0.100943	0.465607	0.0416969	13.8597	5.73173	0.800373	0.0146627	0.527772	0.00951457	16.5495	3.67827	0.740842	0.011735	0.574221	0.0231635	27.8262	2.07179	0.674726	0.0991736	0.720843	0.0637868	58.3592	15.0794
	0.808954	0.0448475	0.418873	0.0139691	0.606061	1.04973	0.813044	0.127418	0.460514	0.0502309	8.46565	6.39013	0.727077	0.0196169	0.508321	0.0106847	10.9429	2.12699	0.660114	0.00813036	0.530367	0.0169836	21.7339	4.35551	0.538711	0.0712631	0.62207	0.0398076	44.911	6.20344
	0.738971	0.066841	0.403435	0.0192628	1.18529	1.17211	0.715181	0.154109	0.446348	0.0537823	4.26212	2.48986	0.640632	0.0158116	0.472244	0.00586617	5.97631	1.35045	0.543193	0.0332055	0.492098	0.0259887	10.9427	4.95849	0.433692	0.043691	0.544474	0.0288146	35.9869	14.5067
	0.648369	0.0455601	0.378049	0.00732075	0.462963	0.801875	0.609922	0.141456	0.41856	0.0494238	2.69481	2.67872	0.549268	0.000878122	0.439621	0.00207174	0.573711	0.511093	0.473312	0.0245993	0.470027	0.0241201	9.94401	2.51857	0.374514	0.0187898	0.497905	0.0105433	27.4968	13.6088
	0.578483	0.0218655	0.357865	0.0134609	0	0	0.519927	0.12907	0.400118	0.0511836	3.18581	3.4082	0.428237	0.00636118	0.394976	0.0117886	0	0	0.390457	0.0578854	0.426743	0.0307532	5.37262	1.11116	0.325451	0.01931	0.461552	0.0146498	13.364	5.90101
	0.46878	0.0682467	0.336108	0.0175959	1.14943	1.99086	0.429866	0.105906	0.377152	0.0429584	0.653595	1.13206	0.361412	0.0303183	0.368543	0.0162812	0	0	0.327118	0.0514118	0.397631	0.0199883	2.06753	2.8431	0.282911	0.0161794	0.424688	0.00895788	7.55584	6.87187
	0.378992	0.0978624	0.314509	0.0188431	0.220751	0.382351	0.342958	0.0874566	0.350122	0.0390516	2.22222	3.849	0.288754	0.0305146	0.339068	0.0170848	0	0	0.272999	0.0519636	0.364653	0.0295015	4.07848	5.07083	0.25481	0.0190495	0.405976	0.00369099	7.04408	1.18809
	0.283936	0.0908928	0.294577	0.0164099	0.231481	0.400938	0.294728	0.0686343	0.341507	0.0319104	0.934579	1.61874	0.238732	0.0258815	0.313342	0.0214368	0.250627	0.434098	0.237053	0.032063	0.349307	0.0250529	1.36612	1.70628	0.243074	0.0118587	0.393288	0.00231942	5.01178	5.90348
	0.22596	0.0969149	0.272947	0.0116056	0	0	0.253942	0.0595182	0.326462	0.0332665	0.30303	0.524864	0.201565	0.0465869	0.293093	0.0287145	0	0	0.199763	0.0203272	0.336485	0.00912371	0.801696	0.776552	0.220764	0.010694	0.366011	0.00831831	3.55775	3.49644
	0.188859	0.086522	0.265407	0.0180157	0.204499	0.354203	0.200049	0.0415823	0.301016	0.0351279	0.297619	0.515491	0.177631	0.0495939	0.269158	0.0262157	0	0	0.171868	0.0210981	0.31806	0.0182523	0	0	0.191439	0.0194581	0.343603	0.016818	1.10748	0.977867
	0.173972	0.0652154	0.250921	0.0245213	0.362362	0.31387	0.169121	0.0427329	0.285527	0.0278336	0	0	0.142936	0.0340524	0.254036	0.0214331	0	0	0.164192	0.0332164	0.301627	0.0209653	0.501253	0.868196	0.176418	0.0224585	0.326016	0.00168742	2.46169	1.06048
	0.159375	0.0719214	0.248354	0.0214922	0.225225	0.390102	0.135849	0.0268783	0.272545	0.0304805	0.239808	0.41536	0.128202	0.0355191	0.237081	0.0244504	0.719727	0.709453	0.145606	0.0321235	0.289262	0.0190623	0	0	0.166953	0.0209029	0.313478	0.00864178	1.32833	1.18823
	0.133046	0.0472082	0.233755	0.0178458	0	0	0.126445	0.0184999	0.254044	0.0327622	0.330033	0.571634	0.12287	0.0323881	0.230363	0.0248041	0	0	0.127124	0.0254074	0.268482	0.0120745	0	0	0.157015	0.0204798	0.30356	0.00548893	0.549153	0.476172
	0.116665	0.042945	0.230934	0.0187977	0.193798	0.335669	0.112138	0.0169656	0.242079	0.0285993	0	0	0.110579	0.042625	0.221153	0.0241874	0.236407	0.409468	0.107631	0.0313465	0.257662	0.0108787	0	0	0.155994	0.0191683	0.303081	0.00791711	0.280112	0.485168
	0.120103	0.055334	0.222846	0.023483	0	0	0.102848	0.0287212	0.228301	0.0388673	0	0	0.0978538	0.0432849	0.210933	0.0225375	0.483092	0.83674	0.116478	0.00648834	0.264393	0.0150609	0.25641	0.444116	0.148779	0.0208022	0.29205	0.0110555	0.857011	0.904103
	0.122356	0.0478261	0.225265	0.0161407	0	0	0.086428	0.0191055	0.212556	0.0329367	0	0	0.0812805	0.0397206	0.198499	0.0314115	0	0	0.12348	0.0195515	0.263692	0.0204278	0	0	0.142367	0.019637	0.288338	0.0055802	0.585922	0.508886
	0.135252	0.0216978	0.230248	0.0155505	0.364299	0.630984	0.0962445	0.0592031	0.20643	0.0434671	0.292398	0.506448	0.0927164	0.0249204	0.20278	0.0260927	0	0	0.126637	0.0187772	0.269492	0.0186467	0.815819	0.800469	0.131662	0.0121057	0.287851	0.00142295	0	0
	0.140473	0.0564331	0.22709	0.0256778	0.194932	0.337632	0.0987921	0.0667056	0.211246	0.0496757	0.497512	0.861717	0.0766014	0.0143974	0.193297	0.0190649	0.4662	0.807483	0.116209	0.00762001	0.270237	0.0275463	0	0	0.137813	0.00721213	0.296023	0.0110735	0	0
	0.148205	0.0459699	0.225969	0.0237043	0.577974	0.54917	0.109697	0.0589772	0.208133	0.0503683	0	0	0.0882929	0.0317529	0.196375	0.0175113	1.0281	1.12038	0.126119	0.0207583	0.269577	0.0217273	0	0	0.128386	0.00519274	0.288967	0.00331813	0	0
	0.153215	0.0463443	0.234117	0.0174028	0.594184	0.552668	0.0956567	0.045048	0.201679	0.039963	0.909091	1.57459	0.0883969	0.0129358	0.207001	0.0174841	0	0	0.118683	0.0420713	0.265692	0.0338573	0	0	0.13246	0.00612264	0.295603	0.00367966	0	0
	0.140338	0.0667746	0.230374	0.0110485	0.419792	0.365906	0.0864449	0.0608395	0.20812	0.0434002	0.287356	0.497716	0.12246	0.0067026	0.225002	0.0109989	0	0	0.131157	0.0266836	0.265851	0.0259551	0	0	0.144326	0.00440103	0.302969	0.0058607	0	0
	0.14933	0.039318	0.245856	0.0167493	0.788955	1.36651	0.10654	0.0523601	0.216025	0.037573	0.245098	0.424522	0.124737	0.0113416	0.233071	0.00342783	0.25641	0.444116	0.136449	0.0351457	0.275785	0.0344736	0	0	0.170678	0.0112675	0.330498	0.00708579	0	0
	0.189781	0.0139041	0.2811	0.0216284	0.239808	0.41536	0.11416	0.0297023	0.238974	0.0401117	0	0	0.171253	0.0406628	0.283043	0.0226653	0.287356	0.497716	0.161786	0.0202214	0.3086	0.0221395	0	0	0.241071	0.0321481	0.396466	0.0283344	0	0
	0.218413	0.104081	0.369128	0.0530624	0	0	0.18429	0.0401051	0.304465	0.0508666	0	0	0.278531	0.0354333	0.392821	0.0221749	0.258398	0.447558	0.289131	0.0286712	0.422732	0.0079774	0	0	0.344311	0.040567	0.471861	0.0469934	0	0
