# Supplementary material for: Time-integrated BMP signaling determines fate in a stem cell model for early human development
Source: Nat Commun. 2024 Feb 17;15:1471. doi: 10.1038/s41467-024-45719-9 (PMC10874454; doi:10.1038/s41467-024-45719-9)
Supplement: Supplementary file 6 — Source Data [file 41467_2024_45719_MOESM6_ESM.zip › SourceData/SourceData_Fig5.xlsx]

## Sheet: A
Figure 5A
	SOX2 intensity (normalized)								GATA3 intensity (normalized)								ISL1 intensity (normalized)
	time (hr)	BMPRi_0	BMPRi_10	BMPRi_30	BMPRi_100	BMPRi_300	X - untreated		time (hr)	BMPRi_0	BMPRi_10	BMPRi_30	BMPRi_100	BMPRi_300	X - untreated		time (hr)	BMPRi_0	BMPRi_10	BMPRi_30	BMPRi_100	BMPRi_300	X - untreated
	0	0.86241	0.86241	0.86241	0.86241	0.86241	0.86241		0	0.0111285	0.0111285	0.0111285	0.0111285	0.0111285	0.0111285		0	0.0126428	0.0126428	0.0126428	0.0126428	0.0126428	0.0126428
	6	0.381176	0.458259	0.485519					6	0.107821	0.0908506	0.0291369					6	0.00944876	0.00941502	0.00941768
	12	0.318569	0.362251	0.417763	0.507968	0.485906	0.66551		12	0.26493	0.192414	0.0819404	0.0347423	0.0304618	0.00417608		12	0.00453695	0.0039075	0.00443372	0.00558709	0.00511689	0.00799514
	24	0.090751	0.147056	0.350153	0.504907	0.517951	0.611041		24	0.592836	0.31232	0.223471	0.0718988	0.0267681	0		24	0.10149	0.00822467	0.00315622	0.00364208	0.00720887	0.00657435
	36	0.0167619	0.0606658	0.201266	0.524401	0.595633	1		36	1	0.818491	0.380508	0.213484	0.0141792	0.00611764		36	0.658547	0.238223	0.010406	0.00210561	0.00169537	0.00616415
	48	0	0.0099591	0.216875	0.331734	0.412047	0.487319		48	0.847067	0.896741	0.340267	0.0962305	0.0200735	0.0302462		48	1	0.772932	0.0269603	0	0.00165962	0.00353702
	SOX2 error								GATA3 error								ISL1 error
	time (hr)	BMPRi_0	BMPRi_10	BMPRi_30	BMPRi_100	BMPRi_300	X - untreated		time (hr)	BMPRi_0	BMPRi_10	BMPRi_30	BMPRi_100	BMPRi_300	X - untreated		time (hr)	BMPRi_0	BMPRi_10	BMPRi_30	BMPRi_100	BMPRi_300	X - untreated
	0	0.0687698	0.0687698	0.0687698	0.0687698	0.0687698	0.0687698		0	0.00605423	0.00605423	0.00605423	0.00605423	0.00605423	0.00605423		0	0.00191802	0.00191802	0.00191802	0.00191802	0.00191802	0.00191802
	6	0.0563849	0.0460011	0.126734					6	0.0227486	0.0164259	0.0109114					6	0.00225074	0.000696431	0.00256319
	12	0.0311575	0.0582321	0.0298675	0.0642118	0.0497241	0.0513503		12	0.0594858	0.0374978	0.0150421	0.0132628	0.0167222	0.00775963		12	0.00124186	0.00130051	0.00077886	0.000464025	0.000637283	0.00159816
	24	0.00792838	0.0203995	0.0298489	0.0307741	0.0542911	0.109569		24	0.223675	0.0253946	0.0338645	0.0144537	0.00978224	0.00444129		24	0.0234359	0.00226998	0.00063997	0.000671709	0.000797875	0.000536598
	36	0.00359261	0.00745709	0.0183842	0.0268462	0.0433073	0.16231		36	0.124087	0.0905395	0.0405094	0.100709	0.00157386	0.0069383		36	0.119082	0.0704835	0.00472461	0.000409519	0.000386058	0.00116659
	48	0.000778681	0.00106429	0.026795	0.0240805	0.0236506	0.032337		48	0.196863	0.144022	0.0652907	0.0152231	0.0103974	0.0294455		48	0.247022	0.0870193	0.0139051	0.000417593	0.000378191	0.000374769

## Sheet: B
Figure 5B
	BMPRi (nM)	SMAD4 (normalized N:C)
	0	1
	10	0.840384
	30	0.687248
	100	0.468666
	300	0.240387
	X - untreated	0

## Sheet: C
Figure 5C
	SMAD4 integral (normalized N:C)	SOX2 (au)	SOX2 error	GATA3 (au)	GATA3 error
	0.285714	0.318569	0.0311575	0.26493	0.0594858
	0.24011	0.362251	0.0582321	0.192414	0.0374978
	0.196357	0.417763	0.0298675	0.0819404	0.0150421
	0.133904	0.507968	0.0642118	0.0347423	0.0132628
	0.0686819	0.485906	0.0497241	0.0304618	0.0167222
	0	0.66551	0.0513503	0.00417608	0.00775963

## Sheet: F
Figure 5F
	SMAD4 integral	SOX2 (normalized CPM)
	0.107395	0.880792
	0.0894779	1.00279
	0.0725385	1.07569
	0.0525417	1.11827
	0.0320142	1.13753

## Sheet: G
Figure 5G
	corr with SMAD4	slope (normalized)	transcription factor?	gene name
	-0.729863	-0.00271329	no	7SK
	-0.93394	-0.35565	no	A4GALT
	-0.998954	-0.486117	no	AASS
	-0.872168	-0.206451	no	ABCA2
	0.601702	0.0337574	no	ABCA7
	0.828879	0.137186	no	ABCC8
	0.959928	0.32181	no	ABCD1
	0.131451	0.00770227	no	ABCD3
	-0.185608	-0.00195414	no	ABCG2
	0.645281	0.0838953	no	ABHD11
	-0.218807	-0.0301771	no	ABHD15
	-0.72328	-0.0714292	no	ABHD8
	0.500536	0.150335	no	ABTB1
	0.957113	0.115195	no	ACADL
	-0.6575	-0.173447	no	ACADS
	0.800876	0.0693967	no	ACAN
	-0.929697	-0.205217	no	ACBD7
	0.622597	0.0923282	no	ACHE
	0.858569	0.0103873	no	ACKR3
	0.477058	0.0288103	no	ACOT1
	-0.90987	-0.171386	no	ACOT2
	0.895434	0.166974	no	ACOT4
	0.467767	0.0239865	no	ACOX3
	-0.567414	-0.0970737	no	ACOXL
	0.196024	0.00272158	no	ACP3
	-0.298502	-0.0737542	no	ACSBG1
	-0.489592	-0.0608535	no	ACSF2
	0.868967	0.114389	no	ACSL1
	0.9209	0.107163	no	ACSS2
	0.963097	0.061924	no	ACTC1
	-0.408112	-0.0854929	no	ACTG2
	-0.119926	-0.00175711	no	ACTR1B
	0.954887	0.120062	no	ACVR1
	0.83398	0.170513	no	ADA2
	0.941415	0.024215	no	ADAM19
	0.195358	0.053372	no	ADAM22
	-0.844377	-0.0546683	no	ADAM23
	0.926607	0.208626	no	ADAM33
	0.780669	0.214985	no	ADAM8
	-0.840134	-0.172018	no	ADAMTS1
	0.99064	0.73757	no	ADAMTS14
	-0.624609	-0.205493	no	ADAMTS15
	0.306254	0.0162603	no	ADAMTS17
	0.857086	0.0254044	no	ADAMTS18
	-0.745214	-0.191788	no	ADAMTS20
	0.945405	0.10729	no	ADAMTS3
	0.0718325	0.0150882	no	ADAMTS4
	0.436869	0.0699836	no	ADAMTS5
	0.698565	0.00317621	no	ADAMTS9
	0.0590214	0.00201059	no	ADAMTSL2
	-0.833389	-0.0224813	no	ADAMTSL4
	-0.342314	-0.0687005	no	ADARB2
	-0.628041	-0.0907901	no	ADAT2
	0.0713542	0.00289665	no	ADAT3
	-0.692479	-0.05003	no	ADCK2
	0.13663	0.0187126	no	ADCK5
	-0.586669	-0.0622087	no	ADCY1
	0.983983	0.366199	no	ADCY5
	0.902354	0.220496	no	ADCYAP1R1
	-0.969255	-0.136492	no	ADD2
	-0.0842702	-0.00268161	no	ADGRA2
	0.901134	0.227914	no	ADGRB1
	0.909856	0.252649	no	ADGRD1
	0.880539	0.0262956	no	ADGRG1
	-0.544252	-0.00860811	no	ADGRG6
	0.934228	0.333959	no	ADGRL1-AS1
	-0.297297	-0.0177915	no	ADGRV1
	0.891017	0.25114	no	ADM
	-0.588906	-0.0635276	no	ADRA2A
	0.885793	0.243686	no	ADRA2C
	0.955021	0.0659128	no	AFAP1
	-0.288096	-0.0658072	no	AFAP1-AS1
	-0.673745	-0.00407216	no	AFAP1L2
	0.764423	0.161391	no	AFF2
	0.748376	0.0260115	no	AGAP3
	-0.518839	-0.0470473	no	AGPAT2
	0.971633	0.328497	no	AGPAT3
	-0.0520739	-0.0010941	yes	AHDC1
	0.970385	0.026685	no	AHNAK
	-0.992697	-0.0571263	no	AIF1L
	-0.564496	-0.039282	no	AJAP1
	-0.991002	-0.229819	no	AJUBA
	0.655566	0.0532453	no	AK1
	-0.994852	-0.590238	no	AK4
	0.03355	0.0204304	no	AK5
	-0.792207	-0.340326	no	AKAP7
	-0.828381	-0.102502	no	AKTIP
	-0.749363	-0.018316	no	ALAD
	0.0491783	0.00011304	no	ALDH1A2
	-0.825721	-0.116796	no	ALDH1B1
	-0.372528	-0.24213	no	ALDH1L2
	-0.214455	-0.011388	no	ALDH4A1
	0.503651	0.129971	no	ALKBH8
	0.951675	0.0628182	no	ALMS1
	0.960075	0.162233	no	ALOX5
	-0.856041	-0.0850356	no	AMER1
	0.95524	0.0459124	no	AMER2
	0.473856	0.0227814	no	AMFR
	-0.922063	-0.00564731	no	AMOT
	-0.880114	-0.0624717	no	AMOTL1
	0.986665	0.0318516	no	AMOTL2
	0.593026	0.158426	no	AMPH
	0.991738	0.190175	no	ANK2
	0.973063	0.183524	no	ANKH
	-0.347257	-0.12613	no	ANKRD10-IT1
	-0.81016	-0.079205	no	ANKRD13B
	0.683992	0.125053	no	ANKRD18CP
	0.566764	0.12361	no	ANKRD36
	0.556237	0.0917458	no	ANKRD36C
	0.950533	0.0770958	no	ANKRD44
	0.858369	0.103022	no	ANKRD54
	0.996141	0.213341	no	ANKRD63
	-0.932193	-0.0615593	no	ANKRD9
	-0.493332	-0.149733	no	ANO1
	0.515083	0.0292643	no	ANO9
	-0.998345	-0.555267	no	ANOS1
	0.965706	0.159507	no	ANP32B
	0.412935	0.0250962	no	ANXA1
	0.952044	0.103114	no	ANXA11
	0.853412	0.0117333	no	ANXA2
	0.258735	0.00235952	no	ANXA3
	-0.571759	-0.0771102	no	ANXA4
	0.949289	0.280867	no	ANXA9
	-0.296611	-0.0189182	no	AP1S1
	-0.305118	-0.0281854	no	AP1S2
	-0.808366	-0.0773391	no	AP3B2
	0.752213	0.0261912	no	AP5B1
	0.0282022	0.00102556	no	AP5Z1
	0.73238	0.0110682	no	APLNR
	0.738654	0.167357	no	ARAP2
	-0.972215	-0.342488	no	ARAP3
	-0.994499	-1.35096	no	ARC
	0.639608	0.0303456	no	ARFGEF3
	0.987854	0.0692584	no	ARHGAP10
	0.592329	0.0173772	no	ARHGAP18
	0.625097	0.00304256	no	ARHGAP24
	-0.695447	-0.110543	no	ARHGAP27
	0.789241	0.0228203	no	ARHGAP28
	0.943157	0.00771153	no	ARHGAP29
	-0.902221	-0.115148	no	ARHGAP6
	-0.962403	-0.0591525	no	ARHGAP8
	0.35456	0.00933559	no	ARHGEF17
	0.124099	0.0101399	no	ARHGEF25
	0.135441	0.0111436	no	ARHGEF3
	-0.849713	-0.410426	no	ARHGEF35-AS1
	0.918857	0.0415265	yes	ARID3A
	0.36469	0.0115624	yes	ARID5B
	-0.18631	-0.00616148	no	ARL15
	-0.4035	-0.0377269	no	ARL4D
	-0.0578123	-0.00250207	no	ARL6IP5
	0.811075	0.102208	no	ARMCX3
	0.672949	0.0348238	no	ARMCX6
	0.900281	0.136693	yes	ARNT2
	-0.679404	-0.0895147	yes	ARNTL2
	0.355422	0.00399868	no	ARRB1
	-0.290572	-0.0969346	no	ARRDC4
	0.666567	0.0356415	no	ARSD
	0.486156	0.0405484	no	ARSG
	0.39094	0.0394744	no	ASAH1
	0.951217	0.0635004	no	ASAP2
	0.889906	0.0619585	no	ASF1B
	-0.508883	-0.19981	no	ASGR1
	0.849774	0.11709	no	ASIC2
	0.299734	0.104867	no	ASPG
	-0.599648	-0.0760056	no	ASTN1
	-0.196284	-0.00507796	no	ASTN2
	-0.502459	-0.00949204	no	ASXL1
	-0.924996	-0.504373	no	ATCAY
	-0.983156	-0.0926298	no	ATG4D
	-0.607398	-0.306042	no	ATL1
	0.4802	0.0591674	no	ATOX1
	0.426914	0.0135375	no	ATP10D
	0.284745	0.0038481	no	ATP12A
	-0.388978	-0.0170646	no	ATP13A2
	0.221251	0.00352591	no	ATP1A1
	-0.921849	-0.195909	no	ATP1A2
	-0.962214	-0.176413	no	ATP1A3
	0.719088	0.0589419	no	ATP1B2
	-0.866893	-0.0172376	no	ATP2B1
	0.088225	0.00436704	no	ATP2B1-AS1
	0.906933	0.0314332	no	ATP2B4
	0.849642	0.273483	no	ATP2C2
	-0.470577	-0.0103212	no	ATP6V0A4
	0.256209	0.00716685	no	ATP6V1C2
	-0.037886	-0.00298378	no	ATP7B
	-0.963652	-0.191406	no	ATXN7L1
	-0.477902	-0.0503949	no	AUTS2
	-0.997501	-0.576566	no	AXIN2
	0.972059	0.472364	no	B2M
	-0.889202	-0.126547	no	B3GALT1
	0.100043	0.0154895	no	B3GALT4
	-0.947587	-0.213303	no	B3GALT5
	-0.969128	-0.438713	no	B3GALT5-AS1
	0.871559	0.158365	no	B3GNT9
	0.992065	0.0407397	no	B4GALT1
	-0.0780699	-0.00191951	no	B4GALT6
	-0.834503	-0.135663	yes	BACH2
	0.976625	0.140102	no	BAG3
	0.965754	0.522323	no	BAHCC1
	0.990901	0.349489	no	BAMBI
	0.906486	0.0752089	yes	BARX1
	0.282949	0.0891956	no	BAZ1A-AS1
	-0.979291	-0.130885	no	BCAR3
	-0.854803	-0.135196	no	BCAT1
	0.447904	0.0495204	yes	BCL11A
	0.965755	0.202143	no	BCL2L2
	0.91353	0.305384	no	BCL3
	0.481496	0.00728982	yes	BCL6
	-0.945184	-0.097798	no	BCL7C
	0.690941	0.173558	no	BCOR
	-0.989948	-0.0808937	no	BCORL1
	-0.991023	-0.455553	no	BEGAIN
	0.343898	0.0342197	no	BEND3
	0.977168	0.309361	no	BEND7
	-0.167869	-0.0387756	no	BHLHB9
	0.906215	0.629568	yes	BHLHE22
	0.950342	0.157483	yes	BHLHE40
	0.950301	0.650716	yes	BHLHE41
	-0.76221	-0.0376176	no	BLOC1S3
	-0.558653	-0.158114	no	BMERB1
	0.996765	0.0740201	no	BMF
	0.969342	0.0433656	no	BMP4
	0.984271	0.297306	no	BMP7
	0.787982	0.0419045	no	BMPER
	0.98232	0.168337	no	BMPR2
	0.815278	0.123865	no	BNIPL
	-0.817789	-0.0207474	no	BOC
	-0.896815	-0.0996619	no	BOK
	0.91605	0.0792828	no	BORCS6
	0.0102973	0.000913166	no	BRICD5
	-0.960434	-0.460796	no	BRSK2
	0.140239	0.00431194	no	BSN
	-0.645774	-0.151356	no	BST2
	0.976292	0.262314	no	BTBD11
	-0.927892	-0.602952	no	BTBD17
	-0.680976	-0.0714434	no	BTBD6
	0.963955	0.0285078	no	BTG2
	0.766271	0.0803697	no	C10orf82
	0.978087	0.0567618	no	C11orf96
	0.84491	0.317256	no	C13orf42
	0.628791	0.188953	no	C16orf54
	0.157528	0.00924353	no	C16orf87
	0.865112	1.03322	no	C16orf89
	-0.93021	-0.628645	no	C1R
	-0.646322	-0.0115832	no	C1orf115
	0.942358	0.370913	no	C1orf116
	0.305108	0.0215508	no	C1orf159
	-0.988194	-0.333617	no	C1orf21
	-0.9034	-0.244609	no	C1orf35
	-0.285476	-0.0464396	no	C1orf94
	-0.481508	-0.0844054	no	C21orf91
	-0.6428	-0.0254782	no	C2CD2
	0.929896	0.432367	no	C2CD2L
	-0.010986	-0.00016925	no	C2CD4B
	-0.775823	-0.146918	no	C2CD4D
	0.681317	0.0532866	no	C2orf72
	-0.369094	-0.0991852	no	C3orf18
	0.207313	0.0294878	no	C3orf80
	-0.196758	-0.016447	no	C4orf19
	-0.719824	-0.124333	no	C4orf48
	-0.5627	-0.0201208	no	C8orf58
	0.970927	0.165373	no	C9orf40
	0.935385	0.0783644	no	CA10
	-0.862957	-0.143709	no	CA11
	0.467307	0.0133473	no	CA12
	0.774152	0.197378	no	CA13
	0.972966	0.214718	no	CA2
	-0.566689	-0.0159139	no	CA5B
	-0.652648	-0.104359	no	CA8
	-0.0513898	-0.00290287	no	CAB39L
	-0.148739	-0.0392531	no	CABP1
	-0.897515	-0.173204	no	CACHD1
	0.504603	0.0738399	no	CACNA1A
	-0.429578	-0.0515003	no	CACNA1B
	0.96311	0.486793	no	CACNA1C
	-0.962752	-0.247412	no	CACNA1H
	0.406049	0.0213217	no	CACNB3
	0.974149	0.0812832	no	CACNG4
	0.857591	0.394765	no	CACNG5
	0.358878	0.0284148	no	CACNG7
	0.975652	0.260555	no	CADM1
	-0.849715	-0.140045	no	CADM2
	0.914877	0.178388	no	CADPS
	0.996282	1.0392	no	CALB1
	0.868269	0.057457	no	CALCOCO1
	0.414324	0.0372199	no	CALCR
	-0.949424	-0.22014	no	CALN1
	0.882765	0.23591	no	CAMK1D
	-0.229608	-0.00901819	no	CAMK2D
	0.960256	0.174188	no	CAMK2N1
	-0.745404	-0.215253	no	CAMKK1
	-0.96994	-0.303424	no	CAMKV
	-0.76609	-0.0179055	no	CANT1
	0.379846	0.0142257	no	CAPG
	-0.876473	-0.0304711	no	CAPN2
	-0.500416	-0.100583	no	CAPN5
	0.0866289	0.0138012	no	CAPS
	-0.344258	-0.0781231	no	CARMIL3
	0.490887	0.0347973	no	CASC15
	0.956724	0.125474	yes	CASZ1
	-0.714947	-0.0896939	no	CAV1
	-0.437755	-0.0255752	no	CAVIN1
	0.998742	1.56632	no	CBLN1
	0.542219	0.0259097	no	CBR3-AS1
	0.886846	0.076015	no	CBX6
	-0.942806	-0.103435	no	CCBE1
	-0.382644	-0.0331376	no	CCDC102A
	-0.956128	-0.0747304	no	CCDC106
	-0.903471	-0.945196	no	CCDC112
	0.261808	0.00909276	no	CCDC120
	-0.516965	-0.105369	no	CCDC126
	0.7735	0.180838	no	CCDC136
	-0.932207	-0.27591	no	CCDC141
	0.18129	0.030689	no	CCDC167
	-0.86583	-0.388812	no	CCDC169
	-0.993549	-0.690721	no	CCDC177
	0.625692	0.463497	no	CCDC181
	0.643795	0.0293015	no	CCDC69
	0.301957	0.00842782	no	CCDC71L
	0.996786	0.575017	no	CCDC74B
	-0.0376846	-0.000502839	no	CCDC85C
	-0.0985764	-0.0138722	no	CCDC88A
	-0.214687	-0.00322616	no	CCDC92
	0.763414	0.118904	no	CCKBR
	0.987528	0.179599	no	CCN1
	0.397914	0.103201	no	CCND1
	-0.906193	-0.110833	no	CCND2
	-0.63836	-0.0324327	no	CCND3
	0.339569	0.0285057	no	CCNDBP1
	0.972123	0.0667676	no	CCNG2
	0.546263	0.0420282	no	CCNI2
	-0.982766	-0.382846	no	CCNJL
	-0.917051	-0.0613394	no	CCSAP
	-0.460449	-0.101789	no	CD109
	-0.985543	-0.314606	no	CD200
	-0.856511	-0.2821	no	CD44
	0.989123	0.167078	no	CD55
	0.776551	0.0094974	no	CD99
	0.428345	0.0143693	no	CDC42BPG
	0.801808	0.0315973	no	CDC42EP1
	-0.72226	-0.232658	no	CDC42EP2
	0.98946	0.377987	no	CDC42EP4
	0.974069	0.0494646	no	CDC42SE1
	-0.8715	-0.159116	no	CDCA7L
	0.629705	0.0215814	no	CDH1
	-0.897267	-0.25639	no	CDH2
	0.953105	0.0832464	no	CDH7
	0.88167	0.0750658	no	CDK2
	-0.954745	-0.362125	no	CDK5R1
	-0.887311	-0.0696052	no	CDKL5
	0.37016	0.0707984	no	CDKN1A
	0.900499	0.104951	no	CDKN1C
	-0.361887	-0.0115254	no	CDON
	0.971168	0.047274	yes	CDX2
	0.101258	0.0113573	no	CEACAM19
	-0.856925	-0.00293012	yes	CEBPA
	-0.861792	-0.105932	no	CEBPA-DT
	-0.88442	-0.0959591	yes	CEBPB
	0.0374595	0.00042387	yes	CEBPD
	-0.803629	-0.118226	no	CEBPZOS
	-0.96991	-0.0967473	no	CECR2
	-0.982272	-0.192146	no	CELF2
	-0.881673	-0.382087	no	CELF5
	-0.963971	-0.134427	no	CEMIP
	-0.844242	-0.361953	no	CEND1
	0.940447	0.0446793	no	CERCAM
	-0.968055	-0.0807965	no	CERS4
	-0.11273	-0.00315443	no	CFAP410
	0.130035	0.0442655	no	CFAP69
	0.814432	0.0705054	no	CGN
	0.974571	0.318904	no	CHD3
	-0.982979	-0.255529	no	CHGA
	-0.290167	-0.131105	no	CHGB
	0.632817	0.107964	no	CHIC1
	0.971268	0.383875	no	CHMP4C
	-0.118869	-0.0089864	no	CHN2
	0.950718	0.205046	no	CHRD
	-0.808915	-0.24493	no	CHRM3
	0.148132	0.0293746	no	CHRNA3
	-0.572934	-0.103188	no	CHRNA5
	-0.217793	-0.0248197	no	CHRNB2
	0.245092	0.00641905	no	CHST1
	0.157671	0.0120887	no	CHST14
	0.921413	0.158289	no	CHST15
	-0.917003	-0.381615	no	CHST2
	-0.0771762	-0.0203326	no	CHST4
	0.979475	0.369799	no	CHST9
	-0.722735	-0.387867	no	CIART
	0.228218	0.00230556	no	CITED2
	-0.58538	-0.171551	no	CKMT1A
	0.982336	0.428728	no	CLCN4
	-0.657227	-0.0362628	no	CLDN1
	0.984537	0.00520841	no	CLDN10
	-0.850082	-0.150862	no	CLDN11
	-0.818937	-0.0499555	no	CLDN23
	0.928454	0.042891	no	CLDN4
	-0.943405	-0.244044	no	CLDN7
	0.663263	0.0572963	no	CLEC14A
	0.896842	0.0156168	no	CLIC5
	0.0206904	0.00162925	no	CLIP3
	0.834277	0.127011	yes	CLOCK
	0.840376	0.0565446	no	CLTB
	-0.993124	-0.69196	no	CMBL
	0.968794	0.41217	no	CMPK2
	0.928041	0.412061	no	CMYA5
	-0.840132	-0.292405	no	CNKSR2
	-0.919125	-0.418842	no	CNMD
	0.799033	0.0638893	no	CNN1
	-0.337109	-0.0406456	no	CNTLN
	-0.782017	-0.23911	no	CNTN2
	0.746698	0.180479	no	CNTN3
	0.947618	0.0160931	no	CNTN4
	-0.96153	-0.575329	no	CNTNAP1
	-0.987148	-0.284833	no	CNTNAP2
	-0.929992	-0.914775	no	CNTNAP3
	0.851628	0.254864	no	CNTRL
	0.978343	0.316309	no	COL11A1
	0.974911	0.743966	no	COL11A2
	0.993381	0.547352	no	COL13A1
	0.947847	0.273065	no	COL16A1
	-0.582227	-0.022004	no	COL25A1
	-0.697435	-0.0625085	no	COL26A1
	0.4075	0.0224823	no	COL4A5
	-0.644094	-0.0143414	no	COL4A6
	0.78226	0.271776	no	COL5A2
	0.481692	0.233886	no	COL6A3
	-0.910684	-0.278661	no	COL9A1
	0.970494	0.770045	no	COL9A2
	0.987188	0.198534	no	COL9A3
	-0.926459	-0.0145872	no	COLEC12
	0.931252	0.0750761	no	COMT
	-0.992133	-0.207998	no	COMTD1
	-0.826212	-0.0556573	no	COPE
	0.531184	0.126782	no	COPG2IT1
	-0.768698	-0.0416743	no	CORO1B
	0.960315	0.0714192	no	CORO2A
	0.948467	0.665465	no	CPEB2
	0.287823	0.0139285	no	CPEB4
	0.980353	0.608941	no	CPLX2
	-0.342678	-0.0343682	no	CPNE8
	-0.7011	-0.224017	no	CPT1A
	0.93811	0.0415081	no	CPZ
	0.984177	0.0877272	no	CRACD
	0.963417	0.170725	no	CRACDL
	0.514586	0.244978	no	CRADD
	-0.914221	-0.184349	no	CRB2
	-0.831986	-0.0891112	no	CRB3
	-0.971054	-0.044955	yes	CREB3
	0.985624	0.171812	yes	CREB3L2
	-0.259492	-0.00477432	no	CRIM1
	0.983341	0.780286	no	CRIP2
	0.996941	0.227644	no	CRLF1
	0.927041	0.259943	no	CRTAC1
	-0.164955	-0.0068472	no	CRTC3
	-0.994484	-0.397705	no	CRYBG1
	0.185532	0.0218003	no	CRYM
	0.398683	0.0663305	no	CSAD
	-0.0451109	-0.00110697	no	CSF1
	0.602339	0.0219696	no	CSF2RA
	-0.796249	-0.0927703	no	CSMD2
	0.979745	0.108992	yes	CSRNP1
	0.735134	0.173091	yes	CSRNP3
	-0.174955	-0.00432495	no	CSRP1
	0.90161	0.0903281	no	CTDSP1
	0.280983	0.0250654	no	CTF1
	-0.515074	-0.0241248	no	CTIF
	-0.95954	-0.305988	no	CTSC
	0.748692	0.0132501	no	CTSH
	0.466693	0.0225255	no	CTSL
	0.694556	0.156497	no	CTSO
	0.464153	0.00546106	no	CTSV
	0.994577	0.630231	no	CUEDC1
	-0.871233	-0.224527	no	CUZD1
	-0.948737	-0.495749	no	CXCL5
	0.983671	0.432645	yes	CXXC5
	0.41141	0.0359339	no	CYB561
	-0.437855	-0.0110485	no	CYP11A1
	0.595566	0.0253267	no	CYP1B1
	-0.954935	-0.0707203	no	CYP26A1
	0.982197	0.528882	no	CYP27C1
	-0.971655	-0.216694	no	CYP2S1
	-0.866314	-0.254026	no	CYP2U1
	-0.695248	-0.113373	no	CYP4V2
	-0.942559	-0.860825	no	DAAM2
	0.787064	0.0511923	no	DAB2
	0.566336	0.0084459	no	DACT1
	0.0967433	0.00246828	no	DAG1
	-0.233943	-0.012584	no	DAPK3
	0.537617	0.0464965	no	DBI
	-0.998585	-0.309974	no	DBNDD1
	-0.936156	-0.510242	no	DCAF12L1
	0.995338	0.261146	no	DCBLD1
	0.0760141	0.00406833	no	DCDC2
	0.691164	0.0825925	no	DCTN3
	0.160098	0.0191018	no	DCX
	0.92384	0.107847	no	DDAH2
	-0.71322	-0.267143	no	DDIT4
	-0.387442	-0.0394369	no	DECR2
	-0.824417	-0.0237668	no	DEPP1
	0.331162	0.0834369	no	DGCR6
	-0.835888	-0.204721	no	DGKH
	0.594567	0.0552875	no	DHX32
	0.930939	0.345143	no	DIO2
	0.810603	0.00150687	no	DIO3
	0.810166	0.00479367	no	DIO3OS
	-0.910225	-0.309786	no	DIRAS1
	0.663388	0.199546	no	DISP2
	0.944882	0.02919	no	DLC1
	0.951838	0.309863	no	DLG2
	-0.901116	-0.268825	no	DLGAP1
	0.067572	0.0131414	no	DLGAP1-AS2
	0.292199	0.00836371	no	DLGAP4
	0.250934	0.0475452	no	DLK1
	-0.943143	-0.0266045	no	DLL1
	0.898963	0.00888438	yes	DLX2
	0.240602	0.00274334	yes	DLX3
	0.03698	0.00133534	yes	DLX4
	0.983111	0.0355362	yes	DLX5
	0.962215	0.0561907	yes	DLX6
	0.865409	0.165998	no	DLX6-AS1
	0.805887	0.0763653	no	DMD
	-0.212565	-0.0329851	yes	DMRTA1
	0.928709	0.0517703	yes	DMRTA2
	-0.220435	-0.00963774	no	DNAAF9
	0.321071	0.0183354	no	DNAH11
	0.986476	0.374738	no	DNAJC1
	-0.810172	-0.103507	no	DNAJC15
	0.881301	0.0169236	no	DNAJC6
	-0.0155004	-0.00163578	no	DNAL4
	-0.81409	-0.130657	no	DNASE2
	0.401228	0.0560866	no	DNM1
	-0.519195	-0.134916	no	DOC2A
	-0.673576	-0.171524	no	DOC2B
	-0.877537	-0.299997	no	DOCK11
	0.637895	0.013187	no	DOCK9
	0.0187607	4.53487e-05	no	DOK4
	0.95875	0.282648	no	DOK6
	-0.870449	-0.0401373	no	DOP1B
	-0.959352	-0.318554	yes	DPF1
	-0.919026	-0.127913	no	DPM3
	-0.991927	-0.275173	no	DPPA4
	-0.998062	-0.272061	no	DPYSL3
	0.942675	0.165515	no	DPYSL5
	-0.960246	-0.0614258	no	DSC2
	-0.998833	-0.279146	no	DSE
	-0.995671	-0.0904443	no	DTX4
	-0.699634	-0.00465291	no	DUSP2
	0.888547	0.0674153	no	DUSP3
	-0.82974	-0.0530391	no	DUSP5
	-0.962773	-0.35776	no	DUSP6
	0.767393	0.0517609	no	DUSP8
	0.983656	0.995817	no	DUSP9
	-0.654058	-0.0740401	no	DYNC2H1
	0.795482	0.211644	no	DYRK3
	0.774922	0.0513592	yes	E2F2
	0.355989	0.0263811	yes	E2F7
	0.994666	1.55975	yes	EBF3
	0.975716	0.102328	no	ECEL1
	-0.244845	-0.00225014	no	ECEL1P2
	-0.883897	-0.231115	no	EDIL3-DT
	-0.452203	-0.0148345	no	EDNRB
	0.647006	0.0627222	no	EEF1A1P5
	-0.275755	-0.0338627	no	EEF1A1P6
	0.98095	0.0820224	no	EEF1A2
	0.903904	0.143154	no	EFEMP2
	0.917238	0.00599116	no	EFHD1
	0.947977	0.0893337	no	EFNA1
	-0.745229	-0.0799515	no	EFNA5
	0.509412	0.0250444	no	EFNB1
	0.956683	0.391207	no	EFNB2
	0.753357	0.0370828	no	EFS
	0.628284	0.0218954	no	EGFR
	-0.891022	-0.0397774	no	EHD1
	-0.730961	-0.26814	no	ELAVL2
	0.898704	0.0464416	yes	ELF1
	0.911091	0.0814797	yes	ELF3
	0.986461	0.0824938	yes	ELF4
	0.965545	0.136986	no	ELFN1
	0.977099	0.0469276	no	ELMO1
	-0.336957	-0.0377681	no	ELMO3
	0.938882	0.0654758	no	ELOVL1
	-0.154633	-0.0149857	no	EMID1
	0.950782	0.284821	no	EMILIN2
	0.991751	0.831229	no	EMILIN3
	0.93033	0.0391949	no	EML3
	-0.986576	-0.49335	no	EMSLR
	0.846227	0.0537632	yes	EN1
	-0.868745	-0.0282473	no	ENC1
	-0.848918	-0.0668827	no	ENDOD1
	-0.275362	-0.0296826	no	ENDOG
	-0.415282	-0.0499739	no	ENDOV
	0.956699	0.0804115	no	ENG
	-0.660498	-0.090458	no	ENO2
	-0.20772	-0.000179328	no	ENPEP
	0.0951536	0.010362	no	ENTPD1-AS1
	0.381888	0.00647638	no	ENTPD4
	0.160024	0.0278936	no	EOLA1
	-0.781122	-0.000497662	yes	EPAS1
	0.98259	0.593195	no	EPB41L3
	0.825152	0.035619	no	EPB41L4A
	-0.787078	-0.0191551	no	EPB41L4A-DT
	-0.306228	-0.0733642	no	EPDR1
	0.977489	0.339025	no	EPHA7
	0.863583	0.0136927	no	EPHB1
	0.938408	0.0171257	no	EPHB3
	0.840707	0.0353708	no	EPN3
	-0.923166	-0.0865177	no	EPOP
	-0.696612	-0.059885	no	EPS8
	-0.908176	-0.0402618	no	EPS8L2
	-0.746347	-0.0346728	no	ERN1
	0.998176	0.216815	no	ERRFI1
	-0.989164	-0.321752	no	ERVMER34-1
	0.991154	0.491728	no	ESPNP
	-0.99813	-0.336592	no	ESRG
	-0.950624	-0.110933	no	ESRP2
	-0.940586	-0.179888	yes	ESRRA
	0.26342	0.0018405	yes	ESRRG
	-0.75802	-0.0225359	no	ESYT2
	0.890504	0.184338	yes	ETS1
	-0.953436	-0.300886	yes	ETS2
	0.890258	0.121724	yes	ETV1
	0.891661	0.0233258	yes	ETV3
	-0.943205	-0.195216	yes	ETV4
	-0.809049	-0.140464	no	EVA1B
	0.703562	0.062243	no	EXOG
	-0.875145	-0.0316476	no	EYA2
	-0.989027	-0.0666572	no	EZR
	-0.985171	-0.384378	no	F2R
	0.363679	0.104491	no	FAAP24
	-0.648893	-0.015414	no	FAM110A
	0.918533	0.0268499	no	FAM110B
	0.0671337	0.00219583	no	FAM114A1
	0.215035	0.0110566	no	FAM118A
	-0.862137	-0.185751	no	FAM124A
	-0.963696	-0.462903	no	FAM149A
	0.32169	0.476985	no	FAM156A
	0.978564	0.381932	no	FAM171B
	0.875733	0.0646901	no	FAM184A
	-0.960145	-0.372906	no	FAM189A1
	0.991299	0.191011	no	FAM20A
	-0.942731	-0.578665	no	FAM216A
	0.653041	0.148933	no	FAM220CP
	0.244376	0.0590105	no	FAM227A
	0.537374	0.0365713	no	FAM3A
	0.261866	0.0120039	no	FAM43A
	0.714888	0.0696125	no	FAM43B
	-0.730913	-0.282503	no	FAM78B
	0.693358	0.0125639	no	FAM83B
	-0.697674	-0.0139928	no	FAM89A
	0.967581	0.200562	no	FAR2P2
	-0.844896	-0.027297	no	FASTK
	0.757345	0.0192155	no	FAT2
	-0.123752	-0.00221382	no	FAT3
	-0.670094	-0.0570518	no	FAT4
	-0.94188	-0.0822769	no	FBLIM1
	-0.963932	-0.0422745	no	FBLN1
	0.797572	0.0877167	no	FBLN2
	0.968897	0.208702	no	FBN2
	0.926622	0.0475852	no	FBN3
	0.9518	0.0387028	no	FBRS
	-0.977793	-0.128127	no	FBXL14
	-0.979756	-0.189947	no	FBXL7
	0.502349	0.0611425	no	FCGBP
	-0.680692	-0.101626	no	FCHO1
	0.716206	0.0880528	no	FCSK
	0.481531	0.0320714	no	FDX1
	0.989949	0.494578	no	FES
	-0.502515	-0.0296199	no	FEZ1
	0.882944	0.0812053	no	FEZ2
	-0.978895	-0.247726	yes	FEZF1
	-0.797807	-0.391396	no	FEZF1-AS1
	-0.97938	-0.227492	no	FGD4
	0.945272	0.0282661	no	FGD5
	-0.974281	-0.505963	no	FGF19
	0.622879	0.0680482	no	FGF2
	0.972908	0.945402	no	FGF4
	-0.989522	-0.768431	no	FGFBP3
	0.984114	0.767662	no	FGFR3
	-0.908506	-0.395913	no	FGFRL1
	-0.961897	-0.136204	no	FHIP1A
	0.900795	0.0708982	no	FHIP2B
	-0.564666	-0.0958238	no	FHL1
	-0.502083	-0.0250358	no	FHL2
	0.978355	0.382434	no	FIBCD1
	0.901446	0.0537214	no	FIGNL2
	0.815801	0.599427	no	FILIP1
	0.897676	0.166566	no	FILIP1L
	-0.637048	-0.041842	no	FKBP5
	-0.384381	-0.0376562	no	FKBP9
	0.988374	0.389346	no	FLNC
	0.878887	0.0182182	no	FLRT3
	-0.966557	-0.334453	no	FLT1
	-0.977697	-0.750549	no	FMC1-LUC7L2
	0.990047	0.216573	no	FMN2
	0.81658	0.00155545	no	FN1
	0.942132	0.235562	yes	FOSL2
	-0.922356	-0.161832	yes	FOXB1
	-0.964263	-0.788238	yes	FOXD3
	-0.97497	-1.2301	no	FOXD3-AS1
	0.821646	0.0158105	yes	FOXF2
	-0.809178	-0.148514	yes	FOXH1
	0.999131	0.257229	yes	FOXI3
	-0.942265	-0.316807	yes	FOXJ1
	-0.849236	-0.0284135	yes	FOXK1
	0.953549	0.110083	yes	FOXO4
	0.957177	0.114006	yes	FOXO6
	0.972583	0.232781	no	FREM1
	-0.692071	-0.0125131	no	FREM2
	-0.337681	-0.00772377	no	FRMD4B
	-0.655686	-0.147783	no	FRMD5
	0.996628	0.436721	no	FRMD6
	0.894331	0.0411792	no	FRMD8
	0.880763	0.281366	no	FRRS1
	0.991711	0.0257897	no	FSCN1
	-0.190547	-0.0733847	no	FSD1L
	0.851445	0.247611	no	FSIP2
	0.649677	0.0671447	no	FST
	0.798045	0.0251982	no	FSTL1
	0.0611301	0.0145693	no	FUOM
	0.994276	0.337653	no	FURIN
	-0.522467	-0.0211756	no	FUT4
	0.311452	0.00630857	no	FUT8
	0.366212	0.00265914	no	FUT8-AS1
	-0.810876	-0.0901479	no	FXR2
	-0.7997	-0.166522	no	FXYD5
	-0.772182	-0.167794	no	FXYD7
	0.984292	0.270348	no	FZD1
	0.995739	0.215241	no	FZD4
	-0.972684	-0.375706	no	FZD7
	0.468344	0.029767	no	FZR1
	0.432664	0.0025801	no	GAB2
	-0.290672	-0.0403932	no	GABBR1
	-0.487702	-0.0886858	no	GABRA3
	0.915161	0.746822	no	GABRE
	-0.972626	-0.00495362	no	GABRP
	-0.279962	-0.0101523	no	GADD45A
	0.987015	0.263177	no	GADD45B
	-0.905661	-0.144238	no	GAL
	-0.900722	-0.376265	no	GAL3ST3
	-0.67153	-0.0570044	no	GALE
	0.992487	0.33132	no	GALNT10
	-0.904223	-0.053188	no	GALNT14
	-0.594274	-0.16752	no	GALNT16
	0.974106	0.830564	no	GALNT3
	0.71672	0.0251495	no	GALNT6
	-0.43975	-0.0456385	no	GAP43
	-0.475448	-0.0522298	no	GAREM2
	0.181121	0.074868	no	GARNL3
	-0.716589	-0.00278105	no	GAS1
	0.833681	0.0596253	no	GAS2L1
	0.67727	0.0109078	no	GAS7
	-0.374944	-0.0978473	no	GASK1A
	0.977332	0.179928	yes	GATA2
	0.98414	0.0500889	no	GATA2-AS1
	0.966473	0.257395	yes	GATA3
	0.892932	0.119228	no	GATA3-AS1
	0.987557	0.256565	yes	GATA5
	0.968291	0.318948	yes	GATA6
	-0.0235897	-0.00153754	no	GBA
	-0.802057	-0.0287729	no	GCLM
	-0.973696	-0.252458	no	GCNT2
	-0.926131	-0.179752	no	GDAP1
	0.994342	0.517496	no	GDAP1L1
	0.884673	0.071391	no	GDF15
	0.981471	0.672037	no	GDF3
	-0.893043	-0.0249363	no	GDF6
	-0.999282	-0.454959	no	GDPD2
	0.845579	0.0431984	no	GDPD5
	-0.87695	-0.19628	no	GFOD1
	-0.997565	-0.566	no	GFPT2
	0.968556	0.161141	no	GFRA1
	0.952602	0.171978	no	GJD2
	-0.711295	-0.279999	no	GK
	-0.843273	-0.044516	no	GLB1
	-0.981771	-0.442007	no	GLB1L3
	-0.975973	-0.317737	no	GLCE
	-0.901685	-0.189481	yes	GLI1
	-0.872285	-0.0495193	no	GLIPR2
	0.9707	0.389222	yes	GLIS1
	0.801514	0.163128	no	GLP1R
	-0.556851	-0.198429	no	GLS2
	-0.906306	-0.109013	no	GLTP
	-0.533674	-0.0265463	no	GMPR
	-0.959102	-0.107359	no	GNAO1
	-0.542274	-0.0842286	no	GNAS-AS1
	-0.766066	-0.181708	no	GNAZ
	-0.773509	-0.194938	no	GNG2
	-0.816827	-0.224962	no	GNG3
	-0.966894	-0.283907	no	GNPNAT1
	-0.922607	-0.195458	no	GNPTAB
	0.639458	0.0341049	no	GORASP1
	-0.0340646	-0.000857283	no	GPAT3
	-0.983565	-0.314143	no	GPATCH4
	-0.145724	-0.00674997	no	GPC1
	0.972651	0.132894	no	GPER1
	0.901115	0.288353	no	GPR135
	0.532325	0.00237461	no	GPR157
	-0.856149	-0.31213	no	GPR160
	-0.991636	-0.361453	no	GPR176
	-0.892916	-0.335131	no	GPR3
	-0.86986	-0.027292	no	GPR37
	0.106213	0.00860497	no	GPR63
	0.913784	0.0545028	no	GPR78
	0.947987	0.153637	no	GPR85
	0.0465251	0.00516789	no	GPRASP2
	0.985605	0.0142844	no	GPRC5A
	-0.985021	-0.400615	no	GPRC5B
	-0.900095	-0.0676559	no	GPRC5C
	0.719979	0.0807364	no	GPSM3
	0.869636	0.067367	no	GRAMD2B
	-0.384266	-0.0253083	no	GRAMD4
	0.158012	0.00468059	no	GREB1L
	0.922567	0.131207	no	GREM2
	0.879152	0.0263997	yes	GRHL1
	0.995292	0.116045	yes	GRHL2
	0.969458	0.178064	yes	GRHL3
	-0.727776	-0.185765	no	GRIA4
	-0.788195	-0.100032	no	GRID2
	0.958654	0.42332	no	GRIK3
	-0.467599	-0.037107	no	GRIN2A
	-0.94403	-0.276239	no	GRIN2B
	0.960926	0.364994	no	GRIN3A
	0.971365	0.238689	no	GRM8
	0.911849	0.187129	no	GRPR
	0.904062	0.0775916	no	GSN
	0.731971	0.0981693	no	GSTK1
	0.382139	0.00870086	no	GSTO1
	0.65346	0.101909	no	GUCY1A2
	0.240425	0.0282034	no	GVQW3
	0.467769	0.115224	no	GYPC
	-0.996239	-0.014735	no	H19
	0.329829	0.000587151	no	H3C15
	0.973606	0.230188	no	HAAO
	0.999554	1.31235	no	HABP4
	0.0263841	0.0012405	no	HAGH
	0.95584	0.00147865	yes	HAND1
	0.414199	0.00154769	no	HAPLN1
	0.703915	0.0971537	no	HAPLN3
	-0.92735	-0.333531	no	HAS3
	0.783667	0.229062	no	HCN1
	0.921311	0.302305	no	HCN2
	-0.333174	-0.0233473	no	HDAC10
	-0.901058	-0.206764	no	HDAC9
	-0.917534	-0.075389	no	HDHD3
	-0.681679	-0.0273823	no	HEBP1
	0.996371	0.242412	no	HECA
	-0.953153	-0.296824	no	HECW1
	0.996094	0.249721	no	HEG1
	0.639909	0.0272646	no	HEIH
	-0.479417	-0.0941548	no	HELB
	0.99786	0.214242	no	HELLS
	0.694877	0.0674936	no	HERPUD1
	0.985054	0.401386	yes	HES1
	-0.97981	-0.556686	yes	HES3
	0.932308	1.08915	yes	HEY1
	-0.726115	-0.260145	no	HHLA1
	0.925151	0.0714053	yes	HIC1
	-0.286397	-0.00557054	yes	HIC2
	-0.165418	-0.00427123	no	HID1
	-0.883429	-0.11017	yes	HIF3A
	0.990473	0.230415	no	HIP1R
	-0.609169	-0.133155	no	HLA-DPB2
	0.853906	0.0904722	no	HLA-DQB1
	-0.517494	-0.0442082	no	HLA-E
	0.856684	0.12213	no	HMGA2-AS1
	0.465148	0.665956	no	HMGN5
	0.941754	0.0226463	yes	HMX1
	-0.975603	-0.32711	no	HOMER2
	0.930566	0.10368	yes	HOMEZ
	0.900946	0.00773422	yes	HOXC13
	-0.711033	-0.195377	no	HPAT5
	0.935115	0.0849251	no	HPCAL1
	0.978432	0.0730139	no	HPGD
	0.648362	0.0189622	no	HPS6
	0.806366	0.11995	no	HPSE
	-0.908523	-0.30801	no	HRH3
	0.930256	0.182164	no	HS1BP3
	0.870018	0.0761616	no	HS3ST1
	0.921044	0.141711	no	HS3ST2
	0.551201	0.036073	no	HS6ST1
	0.865887	0.0333661	no	HS6ST3
	-0.986235	-0.737417	no	HSD11B2
	0.270421	0.0413286	no	HSD17B11
	0.106112	0.0221873	no	HSPA12A
	-0.145132	-0.04433	no	HSPA12B
	-0.469074	-0.0276805	no	HSPB1
	0.0329572	0.000263383	no	HSPB8
	0.133929	0.0193697	no	HSPE1
	-0.941951	-0.317769	no	HTR1D
	0.417105	0.0864656	no	HTR3A
	0.939063	0.427235	no	HTRA1
	-0.423643	-0.0491066	no	HTRA2
	0.724949	0.0187794	no	HTRA3
	-0.576876	-0.258819	no	HYPK
	0.934909	0.708226	no	ICA1L
	0.979896	0.601915	no	ID1
	0.998448	0.660959	no	ID2
	0.938563	0.532335	no	ID3
	0.99803	0.589362	no	ID4
	-0.575544	-0.029102	no	IDH2
	-0.993892	-0.927937	no	IDO1
	-0.122408	-0.0112604	no	IER5
	0.90612	0.0329843	no	IER5L
	-0.726931	-0.0334979	no	IFI6
	-0.849247	-0.0745147	no	IFITM1
	0.970772	0.188845	no	IGDCC3
	0.892361	0.0388188	no	IGF2
	0.860314	0.00894649	no	IGFBP3
	-0.542687	-0.0222108	no	IGFBP5
	0.973186	0.0129631	no	IGFBP7
	0.0675147	0.00282925	no	IGSF3
	-0.799947	-0.101843	no	IGSF9B
	-0.814298	-0.316556	no	IKBKGP1
	0.900947	0.357966	no	IL11
	0.952837	0.0210531	no	IL17D
	0.0265822	0.00103093	no	IL17RC
	-0.920371	-0.102972	no	IL17RE
	0.824287	0.0937169	no	IL1R1
	0.927142	0.562652	no	IL21R
	-0.560639	-0.0146576	no	ILK
	-0.774511	-1.31795	no	INHBE
	0.925851	0.239576	no	INKA2
	0.558027	0.036091	no	INO80D
	0.0140151	0.00196106	no	INPP1
	-0.949935	-0.0409343	no	INPPL1
	0.997458	0.488787	no	IQSEC2
	-0.897765	-0.116734	no	IRAK1BP1
	0.955337	0.249454	yes	IRF1
	0.932349	0.0437929	no	IRF2BP2
	-0.368116	-0.13776	yes	IRF4
	0.988885	0.0195712	no	IRS1
	0.252256	0.0218784	no	IRS4
	-0.917609	-0.306151	yes	IRX1
	-0.142248	-0.00406622	yes	IRX3
	0.799957	0.00501615	yes	ISL1
	-0.0304441	-0.0059326	no	ISY1-RAB43
	-0.743216	-0.270036	no	ITGA2
	0.976086	0.132131	no	ITGA5
	-0.996462	-0.649209	no	ITGA6
	0.970773	0.207227	no	ITGAV
	0.759405	0.119049	no	ITGB1P1
	-0.646803	-0.144609	no	ITGB8
	0.892915	0.0438729	no	ITM2B
	0.84495	0.220661	no	ITPKA
	0.966628	0.136246	no	ITPKB
	-0.495394	-0.0351474	no	ITPKC
	-0.811682	-0.231642	no	ITPR1
	-0.729565	-0.0343939	no	ITPRIPL2
	0.90946	0.114487	no	ITSN2
	-0.98652	-0.348654	no	JADE1
	0.868429	0.0297961	no	JADE3
	0.59825	0.2024	no	JAKMIP1
	0.679362	0.121874	no	JAKMIP1-DT
	-0.979309	-0.491937	no	JAKMIP2-AS1
	0.900956	0.340246	no	JAKMIP3
	-0.981889	-0.429067	no	JARID2
	0.406939	0.0170434	no	JCAD
	0.947583	0.100853	yes	JDP2
	0.527531	0.0392228	no	JMJD1C
	0.920841	0.236903	no	JMJD1C-AS1
	-0.231917	-0.0265096	no	JOSD2
	-0.994356	-0.399948	no	JPH1
	0.135935	0.00286145	no	JPH2
	-0.881615	-0.211585	no	JPH4
	0.0127363	0.000469924	yes	JUN
	-0.820609	-0.106197	yes	JUNB
	0.840267	0.061051	yes	JUND
	-0.932998	-0.0249536	no	JUP
	0.987095	0.0558487	no	KALRN
	0.468648	0.0051973	no	KANK1
	0.659894	0.286464	no	KANK3
	0.962405	0.00940835	no	KANK4
	0.990812	0.172852	no	KAT2B
	-0.866192	-0.0750937	no	KAT6B
	-0.839098	-0.215751	no	KCND2
	0.931912	0.276437	no	KCNH5
	-0.774567	-0.163266	no	KCNJ12
	-0.837068	-0.0259619	no	KCNK1
	0.986885	0.0173606	no	KCNK12
	0.934569	0.0478656	no	KCNK13
	-0.89062	-0.34461	no	KCNN1
	-0.988086	-0.576046	no	KCNN2
	-0.768334	-0.0451466	no	KCNN4
	-0.866146	-0.175378	no	KCNT2
	-0.616286	-0.0196813	no	KCNV1
	-0.14088	-0.00485762	no	KDM4B
	-0.751421	-0.0218349	no	KDM6B
	0.902331	0.180002	no	KDM7A
	0.884068	0.189897	no	KDM7A-DT
	0.975129	0.196618	no	KDR
	-0.824655	-0.449144	no	KHDRBS2
	-0.358156	-0.012244	no	KHDRBS3
	-0.681871	-0.022355	no	KIAA0040
	0.803016	0.473967	no	KIAA0408
	-0.319609	-0.0843843	no	KIAA0825
	-0.997835	-0.0256047	no	KIAA1217
	0.965179	0.357389	no	KIAA1549L
	-0.36818	-0.0330841	no	KIF13B
	-0.186521	-0.0480856	no	KIF17
	-0.993815	-0.628268	no	KIF21B
	-0.100158	-0.000755222	no	KIF26B
	-0.973693	-0.240595	no	KIF5A
	-0.7566	-0.101974	no	KIF5C
	0.267392	0.0145504	no	KIFC2
	0.99434	0.156735	no	KIFC3
	0.673853	0.0253702	no	KIT
	-0.921178	-0.383488	no	KITLG
	-0.901759	-0.392012	no	KIZ
	-0.858035	-0.112639	yes	KLF13
	-0.93076	-0.0868336	yes	KLF2
	0.936307	0.310871	yes	KLF4
	0.963509	0.06304	yes	KLF5
	0.872307	0.0418041	yes	KLF6
	0.941745	0.646477	no	KLHDC8A
	0.854147	0.267363	no	KLHL17
	0.905281	0.109974	no	KLHL3
	-0.960394	-0.236007	no	KLHL4
	-0.994137	-0.885218	no	KLKB1
	-0.946247	-0.165269	no	KLRG2
	0.930779	0.173209	no	KMT5A
	0.638	0.084414	no	KREMEN1
	-0.87734	-0.00291394	no	KRT18
	0.388168	0.00237859	no	KRT19
	-0.238466	-0.0010357	no	KRT7
	0.994721	0.0227861	no	KRT8
	0.935397	0.0202817	no	KRT80
	0.910821	0.0385002	no	KRT8P3
	0.307715	0.00772025	no	KRT8P46
	-0.833915	-0.0701332	no	KSR2
	0.922976	0.333915	yes	L3MBTL4
	-0.766603	-0.0322856	no	LAMA1
	-0.920714	-0.0456417	no	LAMA5
	-0.947211	-0.0468368	no	LAMB1
	0.581678	0.0278163	no	LAMB2
	-0.904303	-0.177349	no	LARGE2
	0.611776	0.0145619	no	LATS2
	0.961139	0.0991422	no	LBHD1
	0.321276	0.0401435	no	LCAT
	-0.882044	-0.328231	no	LCK
	-0.471893	-0.00924025	no	LCMT1-AS2
	0.876843	0.0224097	no	LCP1
	0.838741	0.190954	no	LCTL
	0.507437	0.02967	no	LDAF1
	-0.972033	-0.569478	no	LEFTY1
	-0.215087	-0.08121	no	LEFTY2
	0.579123	0.042572	no	LEPR
	0.935877	0.0485096	no	LEPROT
	0.2927	0.0507334	no	LFNG
	0.791413	0.263749	no	LGALS3
	-0.902539	-0.363925	no	LHFPL4
	0.173936	0.00356993	no	LHFPL6
	-0.918377	-0.107112	yes	LHX4
	-0.976096	-0.0485563	no	LIMA1
	-0.48364	-0.0671368	no	LIME1
	-0.22255	-0.00685063	no	LIMK2
	-0.488334	-0.0325987	no	LIN37
	0.839854	0.121375	no	LIN7B
	0.852454	0.597222	no	LINC00342
	0.0184681	0.000688365	no	LINC00472
	0.308137	0.156132	no	LINC00623
	-0.368448	-0.0289743	no	LINC00641
	0.643663	0.123805	no	LINC00662
	-0.991014	-0.988624	no	LINC00678
	-0.977296	-0.206175	no	LINC00882
	0.938373	0.271265	no	LINC00894
	0.842294	0.338195	no	LINC00963
	0.301692	0.0192627	no	LINC01003
	-0.947772	-0.279278	no	LINC01194
	0.555174	0.0190379	no	LINC01224
	-0.35542	-0.161025	no	LINC01484
	0.974353	0.830129	no	LINC02593
	-0.987528	-0.265483	no	LINC02693
	-0.942791	-0.354519	no	LINC02700
	0.980843	0.345549	no	LINC02772
	-0.300593	-0.0736265	no	LIX1L
	0.784086	0.00975217	no	LLGL2
	-0.0153833	-0.000930423	no	LMF1
	0.979748	0.0515811	no	LMNA
	0.257071	0.0182142	no	LMNTD2
	-0.810353	-0.167755	no	LMO7
	-0.982355	-1.27357	no	LNCPRESS1
	-0.124676	-0.0279332	no	LNCPRESS2
	0.981178	0.136138	no	LNX1
	-0.892982	-0.229432	no	LONRF2
	-0.923576	-0.505195	no	LOXL1-AS1
	-0.984611	-0.458319	no	LOXL3
	-0.969534	-0.627515	no	LPAR3
	0.957896	0.355823	no	LPAR4
	-0.228198	-0.0141329	no	LPAR5
	-0.981399	-0.351904	no	LPIN1
	-0.992524	-1.37777	no	LRAT
	-0.990865	-0.045983	no	LRATD2
	0.825304	0.0337511	no	LRCH1
	-0.311794	-0.00590058	no	LRCH4
	-0.949803	-0.254239	no	LRFN1
	0.0838216	0.0230454	no	LRGUK
	-0.99407	-0.322917	no	LRIG1
	0.787827	0.0393876	no	LRP10
	-0.730843	-0.00663369	no	LRP2
	0.992175	0.376441	no	LRP4
	0.835611	0.0422631	no	LRRC1
	-0.9751	-0.247876	no	LRRC20
	0.339241	0.00256873	no	LRRC32
	0.45638	0.242967	no	LRRC34
	-0.816166	-0.197129	no	LRRC37A4P
	0.649947	0.175766	no	LRRC49
	0.783444	0.047213	no	LTBP1
	0.956913	0.18996	no	LTBR
	0.966328	0.612645	no	LTK
	0.566524	0.0270471	no	LYN
	0.0524545	0.00458608	no	LYPD1
	-0.976217	-0.118156	no	LYPD6
	-0.330109	-0.0849423	no	LYSMD2
	-0.971637	-0.566707	no	LZTS1
	-0.7238	-0.0361583	no	MACIR
	-0.803474	-0.0616455	no	MACROH2A2
	-0.903499	-0.0619262	yes	MAF
	-0.784638	-0.008129	yes	MAFB
	-0.94927	-0.12595	yes	MAFF
	0.23024	0.00392039	no	MAGED1
	-0.985661	-0.300804	no	MAGI2
	0.873717	0.0424739	no	MAGI3
	-0.935814	-0.311219	no	MAMDC2
	-0.748049	-0.161382	no	MAML2
	0.512267	0.0525536	no	MAN1A1
	0.613633	0.028861	no	MAN2B2
	-0.727654	-0.0124297	no	MANBA
	0.966819	0.445701	no	MANEAL
	-0.538113	-0.0284004	no	MAP1B
	-0.94589	-0.525746	no	MAP2
	0.755429	0.138537	no	MAP2K6
	0.985182	0.253396	no	MAP3K1
	-0.340121	-0.0317896	no	MAP3K10
	0.850196	0.0812185	no	MAP3K5
	0.80823	0.101951	no	MAP3K8
	0.714026	0.0195401	no	MAP7D1
	0.115377	0.00998116	no	MAPK13
	0.0944329	0.00507441	no	MAPK14
	0.94919	0.127278	no	MAPK4
	-0.765391	-0.138882	no	MAPRE2
	-0.0526701	-0.00565264	no	MAPT
	0.783613	0.148084	no	MARCHF1
	-0.749784	-0.240468	no	MARCHF4
	-0.818015	-0.0733016	no	MARCKS
	0.9841	0.119742	no	MARK1
	0.710106	0.0789059	no	MASP1
	-0.901792	-0.257386	no	MAT1A
	0.162334	0.0744534	no	MATR3.1
	0.343019	0.00693267	yes	MBNL2
	0.957504	0.128385	no	MBNL3
	-0.909566	-0.123384	no	MCF2L2
	-0.222076	-0.0111049	no	MCOLN1
	-0.120354	-0.00393562	no	MCRIP1
	0.989683	0.186812	no	MDFI
	0.66417	0.0228561	no	MDGA1
	0.973266	0.0826731	no	MED12L
	-0.167406	-0.0220101	no	MED18
	0.774993	0.191799	no	MEDAG
	-0.981751	-0.375223	no	MEGF10
	-0.956537	-0.276081	no	MET
	0.494209	0.0177885	no	METRNL
	0.953399	0.764034	no	METTL7B
	-0.740628	-0.167228	no	METTL8
	-0.986643	-0.621861	no	MEX3B
	-0.826421	-0.0561347	no	MEX3D
	0.76474	0.0498835	no	MFAP3L
	-0.962732	-0.696065	no	MFSD2A
	0.956801	0.0526162	no	MGAT3
	-0.498431	-0.0762037	no	MGAT4C
	0.917103	0.42306	no	MIAT
	-0.83743	-0.0685005	no	MIB2
	-0.963937	-0.23157	no	MICAL2
	0.831848	0.0155744	no	MICALL1
	-0.970578	-0.135957	no	MID1
	0.940541	0.0931808	no	MIDEAS
	0.816817	0.0764482	no	MINAR1
	-0.719762	-0.16134	no	MIPOL1
	-0.974376	-0.424476	no	MIR124-1HG
	0.659747	0.011169	no	MIR205HG
	0.674908	0.103575	no	MIR22HG
	0.833217	0.205435	no	MIR23AHG
	-0.833737	-0.359718	no	MIR302CHG
	0.928099	0.0553444	no	MIR9-1HG
	0.759758	0.168788	no	MIRLET7IHG
	-0.404322	-0.08227	no	MIX23
	-0.6495	-0.0885824	yes	MKX
	-0.885857	-0.0698586	no	MLLT6
	-0.948676	-0.0227543	no	MMP14
	-0.902705	-0.0598471	no	MMP15
	-0.784284	-0.0920266	no	MMP16
	0.993759	0.323253	no	MMP2
	0.286066	0.0756053	no	MMP23B
	-0.983229	-0.253962	no	MMP25
	-0.745793	-0.0643857	no	MN1
	-0.616809	-0.305874	no	MND1
	0.27827	0.00891905	no	MOB3B
	-0.286679	-0.0324798	no	MORC4
	0.744508	0.027086	no	MPC2
	-0.340962	-0.0253042	no	MPG
	0.535083	0.0708218	no	MPP1
	0.87773	0.0137264	no	MPZL1
	-0.552945	-0.215463	no	MRAP2
	0.857396	0.0448933	no	MROH1
	0.993905	0.0590242	yes	MSX2
	-0.363081	-0.0101321	no	MT1E
	0.183629	0.0191166	no	MT1F
	-0.664441	-0.015432	no	MT1G
	0.731087	0.0169053	no	MT1H
	-0.62437	-0.0400978	no	MT1X
	0.161824	0.00169148	no	MT2A
	0.61757	0.198283	no	MTARC2
	0.757744	0.0706924	no	MTMR10
	0.952068	0.168659	no	MTMR11
	0.965812	0.169104	no	MTMR6
	0.290997	0.0726622	no	MTND2P28
	-0.858299	-0.210934	no	MTND4P12
	-0.960526	-0.0632721	no	MTSS2
	0.5547	0.104658	no	MTX3
	-0.371496	-0.0568908	no	MUC4
	0.916436	0.129317	no	MVB12B
	0.822619	0.0886445	no	MVD
	0.924362	0.179431	no	MVK
	-0.701469	-0.102442	no	MX1
	0.694765	0.00700441	yes	MXI1
	0.977997	0.0894032	no	MXRA5
	-0.54649	-0.0295028	no	MXRA7
	0.105986	0.00653735	no	MXRA7P1
	0.9354	0.0142807	no	MXRA8
	-0.889505	-0.269665	yes	MYB
	-0.998533	-0.456919	yes	MYCL
	0.796506	0.0544165	no	MYL12B
	-0.841831	-0.0989814	no	MYL6
	0.644421	0.00852273	no	MYLK3
	-0.995764	-0.339408	no	MYO10
	0.822796	0.19568	no	MYO15B
	-0.236402	-0.00593662	no	MYO1C
	-0.369839	-0.0282247	no	MYO5A
	0.49154	0.0295117	no	MYO5B
	0.931783	0.160677	no	MYOCD
	-0.629514	-0.00436569	no	MYOF
	0.991524	0.0229777	no	MYORG
	-0.693219	-0.254246	no	MYOZ3
	-0.804398	-0.0783679	no	MZT2B
	-0.597038	-0.076232	no	NABP1
	0.996023	0.209781	yes	NACC2
	0.101024	0.00696289	no	NADSYN1
	-0.601041	-0.0821055	yes	NANOG
	-0.749578	-0.4184	yes	NANOGP8
	0.958509	0.197356	no	NAP1L2
	0.916221	0.130595	no	NATD1
	-0.00477209	-0.0012782	no	NAV3
	-0.90838	-0.0950898	no	NBEA
	0.987375	0.0808067	no	NDRG1
	0.93742	0.237812	no	NDRG2
	0.746224	0.0531845	no	NEAT1
	0.819944	0.169871	no	NEB
	-0.50116	-0.0789811	no	NECAB1
	0.978403	0.0917984	no	NECAB3
	-0.58496	-0.0252507	no	NECAP2
	0.972553	0.0135705	no	NECTIN2
	-0.550973	-0.0282138	no	NEDD9
	-0.943968	-0.300881	no	NELL2
	0.737745	0.0438971	no	NEU1
	-0.883598	-0.381146	no	NEURL1B
	0.819123	0.251067	no	NFAM1
	-0.942735	-0.0998313	yes	NFIA
	0.758815	0.0377399	yes	NFIL3
	0.48742	0.0467997	yes	NFKB1
	-0.900632	-0.0461398	yes	NFKB2
	0.983248	0.160878	no	NFKBIA
	0.780704	0.0691036	no	NFKBIL1
	-0.974293	-0.553267	no	NIBAN1
	0.670921	0.0286708	no	NINL
	-0.924323	-0.251128	no	NKAIN1
	-0.0764715	-0.0239534	no	NKAIN3
	0.907247	0.0203159	yes	NKX2-5
	-0.851026	-0.0745661	yes	NKX3-1
	0.959103	0.316289	yes	NKX3-2
	-0.849044	-0.287477	no	NLGN1
	0.209319	0.0226052	no	NLGN3
	0.906671	0.15417	no	NOG
	-0.725876	-0.0334729	no	NOPCHAP1
	-0.283134	-0.0942844	no	NOS1
	-0.949552	-0.242139	no	NOTCH1
	0.938998	0.114615	no	NOTCH2NLC
	0.97194	0.801054	no	NOTUM
	0.27431	0.0746048	no	NOVA1
	-0.774832	-0.103029	no	NOVA2
	0.988487	0.466795	yes	NPAS1
	0.903476	0.277982	no	NPBWR1
	0.994023	0.667069	no	NPFFR2
	-0.305915	-0.12721	no	NPIPA2
	-0.752739	-0.205523	no	NPIPP1
	-0.813628	-0.36379	no	NPR1
	0.906262	0.110167	no	NPR2
	0.854081	0.250431	no	NPTX1
	0.863401	0.0317565	yes	NR2F2
	-0.890036	-0.0964672	yes	NR2F6
	0.826316	0.463983	yes	NR5A1
	0.922483	0.0666115	no	NRIP1
	-0.966825	-0.0171861	no	NRK
	-0.876004	-0.103684	no	NRP1
	-0.80134	-0.102798	no	NRXN2
	0.946523	0.123004	no	NSDHL
	-0.90329	-0.177848	no	NTN1
	0.903243	0.167523	no	NTNG1
	0.994292	0.161391	no	NTS
	0.271639	0.0605453	no	NTSR1
	0.990751	0.317301	no	NUAK1
	-0.391527	-0.0128779	no	NUAK2
	0.0181158	0.00417286	no	NUDT16L2P
	0.639107	0.0358622	no	NUDT18
	-0.888527	-0.0889521	no	NUDT3
	0.613289	0.237509	no	NUDT4P2
	0.498404	0.10193	no	NUP153-AS1
	-0.804536	-0.0860267	no	NXPH2
	0.588311	0.0375549	no	NXPH3
	-0.263198	-0.0283351	no	OAF
	-0.941486	-0.0220514	no	OBSL1
	0.993501	0.190038	no	ODF2
	-0.585981	-0.0242638	no	OGFR
	-0.18732	-0.0372295	no	OLFML2A
	-0.786074	-0.346653	no	OLFML2B
	-0.168404	-0.00341881	no	OLFML3
	-0.830733	-0.074733	yes	ONECUT2
	0.0247136	0.00305624	no	OPCML
	-0.624784	-0.0220989	no	OPN3
	-0.887638	-0.147783	no	OPTN
	-0.501283	-0.300416	no	OR2A9P
	0.851638	0.23262	no	OR7E12P
	0.95705	0.0957717	no	OSBPL5
	0.84559	0.0432227	no	OSBPL9
	0.761137	0.164595	no	OSTF1
	-0.98938	-0.772062	yes	OTX2
	0.870545	0.0589537	yes	OVOL1
	0.924751	0.209635	yes	OVOL2
	0.146942	0.0123214	no	P2RX4
	-0.970838	-0.43282	no	P2RY1
	0.871646	0.0134645	no	P2RY2
	0.962644	0.130881	no	P4HA2
	-0.906035	-0.0474798	no	PACSIN3
	0.000121426	6.57911e-06	no	PAK6
	-0.72441	-0.112348	no	PALD1
	-0.0354807	-0.000213561	no	PALLD
	0.0132916	0.000782749	no	PALS2
	-0.806384	-0.164326	no	PAPLN
	-0.991867	-0.390775	no	PAPSS2
	-0.872257	-0.372189	no	PAQR5
	0.248747	0.0887857	no	PARM1
	0.0604212	0.0114747	no	PARP14
	-0.829857	-0.0319384	no	PARVA
	0.788845	0.128649	no	PBXIP1
	-0.843532	-0.0792009	no	PCAT1
	0.956648	0.601755	no	PCAT14
	0.944532	0.0946024	no	PCDH10
	0.276306	0.0172382	no	PCDH17
	-0.842162	-0.00779568	no	PCDH9
	-0.334984	-0.0813126	no	PCDHAC2
	-0.17577	-0.0687361	no	PCDHB12
	0.868121	0.268879	no	PCLO
	-0.976416	-0.240092	no	PCNX2
	-0.828964	-0.135748	no	PCSK5
	0.510058	0.0577645	no	PCSK6
	0.707732	0.042194	no	PCYT2
	0.310422	0.0682191	no	PDCL3P4
	0.883021	0.148383	no	PDE10A
	0.772963	0.208305	no	PDE3A
	0.818357	0.0602676	no	PDGFB
	0.987929	0.13575	no	PDGFRB
	-0.988489	-0.0672108	no	PDLIM1
	0.272443	0.0111411	no	PDLIM2
	-0.81013	-0.456402	no	PDLIM3
	0.968032	0.164321	no	PDZD2
	-0.993695	-0.595501	no	PDZD4
	0.842993	0.0213568	no	PEDS1
	0.861415	0.0528034	no	PEDS1-UBE2V1
	0.948163	0.0668018	no	PELI3
	0.924071	0.0342918	no	PEX6
	-0.482771	-0.019281	no	PFKL
	-0.84735	-0.167841	no	PGAP4
	-0.449338	-0.0509426	no	PGBD5
	-0.797835	-0.206549	no	PGM2L1
	0.416712	0.0277132	no	PGP
	-0.983246	-0.274196	no	PHC1
	-0.970464	-0.252347	no	PHC1P1
	-0.931426	-0.0584208	no	PHC2
	-0.781515	-0.0346205	no	PHETA2
	0.0187181	0.00176653	no	PHLDB3
	-0.652493	-0.119069	no	PHYHIP
	0.922827	0.193879	no	PI4K2B
	0.762811	0.0406367	no	PI4KAP1
	0.867757	0.0452758	no	PI4KAP2
	-0.564001	-0.131006	no	PIANP
	0.192913	0.00268817	no	PIEZO1
	-0.909699	-0.105473	no	PIEZO2
	0.953796	0.0884549	no	PIFO
	0.822221	0.228417	no	PIK3R5
	-0.874215	-0.190486	no	PIM2
	-0.989675	-0.202753	no	PIM3
	0.990639	0.570946	no	PINK1
	-0.986208	-0.237349	no	PIPOX
	0.811149	0.0587444	yes	PITX1
	-0.997331	-0.0759813	no	PKDCC
	-0.892962	-0.189287	no	PKIA
	-0.805451	-0.145328	no	PKLR
	0.397589	0.0206563	no	PKN3
	-0.62978	-0.00473674	yes	PKNOX2
	0.30272	0.0214507	no	PKP1
	-0.157039	-0.00233928	no	PKP2
	-0.149453	-0.00221197	no	PKP3
	0.688972	0.00990065	no	PLA2G2A
	0.912222	0.369745	no	PLAT
	0.996088	0.393179	no	PLCH1
	-0.835979	-0.126756	no	PLCL2
	-0.89097	-0.0244447	no	PLEKHA6
	-0.975907	-0.11004	no	PLEKHA7
	-0.839807	-0.238596	no	PLEKHB1
	-0.520682	-0.0113658	no	PLEKHG4B
	-0.00565266	-0.00246456	no	PLEKHH2
	0.993968	0.384551	no	PLEKHH3
	0.443915	0.0342941	no	PLEKHM1P1
	0.220965	0.0074642	no	PLEKHM2
	0.4936	0.0833084	no	PLK2
	0.889788	0.150844	no	PLOD2
	-0.979336	-0.215229	no	PLP1
	0.3358	0.0210497	no	PLPP1
	-0.332948	-0.0465729	no	PLPPR5
	0.978687	0.0373685	no	PLXNA2
	0.919696	0.320402	no	PLXNA4
	0.895216	0.0640323	no	PLXNC1
	0.996833	0.219529	no	PLXND1
	0.0532237	0.0115967	no	PMM1
	-0.989303	-0.698082	no	PNMA3
	-0.92283	-0.450152	no	PNPLA5
	0.813762	0.101951	no	POLD4
	-0.993905	-0.511297	no	POLR3G
	-0.967262	-0.136935	no	POM121B
	0.97484	0.176894	no	POSTN
	0.862521	0.122595	no	POTEC
	0.341612	0.0562359	yes	POU2F2
	-0.952256	-0.551209	yes	POU3F1
	0.963168	0.388653	yes	POU3F3
	-0.755141	-0.121802	yes	POU3F4
	0.975998	0.764683	yes	POU4F1
	0.775219	0.0349455	no	PPARGC1A
	-0.910247	-0.172749	no	PPARGC1B
	0.397319	0.0900144	no	PPCS
	0.955004	0.301839	no	PPFIA3
	0.0604327	0.00743065	no	PPFIA4
	-0.984264	-0.0451747	no	PPFIBP2
	0.604798	0.0134818	no	PPIB
	-0.498343	-0.0965232	no	PPIC
	-0.105331	-0.0193961	no	PPM1E
	-0.509638	-0.0248248	no	PPM1L
	-0.089922	-0.00157306	no	PPP1R13L
	0.821311	0.101181	no	PPP1R15A
	-0.886053	-0.169816	no	PPP1R16B
	-0.969578	-0.985254	no	PPP1R17
	-0.963988	-0.240106	no	PPP1R1B
	-0.713532	-0.0810724	no	PPP1R3D
	-0.27039	-0.00877789	no	PPP1R3F
	0.969999	0.0813531	no	PPP1R9B
	-0.990147	-0.553847	no	PPP2R2B
	0.992125	0.468864	no	PPP2R2C
	0.759312	0.135986	no	PPP2R5B
	-0.6884	-0.113099	no	PPP3CC
	0.284346	0.0447002	no	PRADC1
	0.415336	0.018089	no	PRC1
	-0.994596	-1.60261	yes	PRDM14
	0.888398	0.170314	no	PRDX4
	-0.0409921	-0.0109527	no	PRELID2
	0.991801	0.28881	no	PREX1
	-0.894188	-0.134171	no	PREX2
	-0.985326	-0.57519	no	PRICKLE1
	0.85812	0.0673259	no	PRICKLE2
	0.00956528	0.000294815	no	PRICKLE3
	-0.820483	-0.393931	no	PRKCB
	0.935513	0.136288	no	PRKCD
	0.281355	0.00526562	no	PRKCH
	-0.893302	-0.199543	no	PRKCQ
	-0.95713	-0.536021	no	PRKCQ-AS1
	0.978659	0.404945	no	PRKD1
	0.846178	0.00774453	no	PRLR
	0.389733	0.108514	no	PROCR
	0.85011	0.0825769	no	PRODH
	0.810228	0.253389	no	PROKR1
	0.690054	0.0620511	no	PROM2
	0.838917	0.895028	no	PROS1
	-0.737402	-0.219319	no	PROSER2
	0.932524	0.197073	no	PRPH
	0.81522	0.046762	no	PRR14
	0.980893	0.361483	no	PRR15
	-0.890668	-0.18189	no	PRR36
	-0.524832	-0.0825279	no	PRR5-ARHGAP8
	0.924801	0.242297	no	PRRG4
	0.861057	0.0445195	no	PRRT1B
	0.972645	0.241588	no	PRRT2
	-0.419944	-0.00719833	no	PRRT4
	0.89408	0.0958298	no	PRSS12
	0.1105	0.0034834	no	PRSS23
	0.77826	0.210521	no	PRSS27
	-0.986183	-0.041357	no	PRSS8
	0.975577	0.0396236	no	PRTG
	-0.920146	-0.337295	no	PSAT1
	0.965416	0.12529	no	PSD4
	-0.980928	-0.39282	no	PSIP1
	-0.646012	-0.15495	no	PSMB8
	-0.091037	-0.0128002	no	PSMD9
	0.569105	0.0211985	no	PSTPIP2
	0.0260022	0.00195072	no	PTAR1
	0.974857	0.657696	no	PTH1R
	0.539434	0.0672797	no	PTK2B
	-0.932641	-0.0221847	no	PTK7
	0.921224	0.0750973	no	PTPN3
	-0.465452	-0.124218	no	PTPN5
	0.927856	0.190267	no	PTPRD
	0.461741	0.0146952	no	PTPRF
	-0.979613	-0.183497	no	PTPRG
	0.91961	0.0764184	no	PTPRM
	0.997035	0.30721	no	PTPRU
	-0.994744	-0.244478	no	PTPRZ1
	-0.307164	-0.0207516	no	PTS
	-0.684647	-0.0631707	yes	PURA
	-0.971432	-0.138979	no	PVT1
	0.736979	0.109201	no	PWAR5
	0.949956	0.0408578	no	PWWP2B
	-0.0964901	-0.00263212	no	PXN
	-0.970214	-0.409713	no	PYGL
	-0.770587	-0.170573	no	PYGM
	0.958909	0.182457	no	QPCT
	-0.191794	-0.00795359	no	QPRT
	0.973279	0.134507	no	QSER1
	-0.955179	-0.0392418	no	RAB11FIP1
	-0.997352	-0.284886	no	RAB20
	0.845683	0.0396397	no	RAB25
	0.9812	0.0792192	no	RAB31
	0.324589	0.0985579	no	RAB32
	-0.980138	-0.847839	no	RAB38
	0.262178	0.0454912	no	RAB39A
	-0.871302	-0.25372	no	RAB3A
	-0.959553	-0.41159	no	RAB3C
	0.527858	0.0199491	no	RAB4B
	-0.645028	-0.226803	no	RAB6B
	-0.82172	-0.0735622	no	RABEP2
	-0.98412	-0.288254	no	RABGAP1L
	0.625373	0.0376668	no	RABGGTA
	-0.287936	-0.114684	no	RAET1E-AS1.1
	0.920201	0.1424	no	RAI1
	0.685192	0.0623956	no	RALGAPA1P1
	0.950764	0.35362	no	RAMP2-AS1
	-0.373518	-0.00681965	no	RAP2B
	0.989679	0.237204	no	RAPGEFL1
	-0.951126	-0.0641757	no	RARRES2
	-0.867034	-0.353542	no	RASA3
	0.793938	0.161063	no	RASEF
	0.97334	0.469197	no	RASGEF1B
	0.375245	0.00803471	no	RASGRF1
	-0.740256	-0.0454366	no	RASGRP1
	-0.943327	-0.534559	no	RASGRP2
	0.973469	0.399832	no	RASL10A
	0.741657	0.228457	no	RASL12
	-0.849753	-0.284498	no	RASSF1
	-0.735535	-0.0415996	no	RASSF10
	-0.434052	-0.0114158	no	RASSF2
	0.313978	0.0765361	no	RASSF5
	0.272584	0.0167079	no	RASSF7
	0.96732	0.116539	no	RASSF9
	0.74219	0.0169302	no	RBBP8NL
	0.67315	0.132113	no	RBFOX3
	-0.262112	-0.0117422	no	RBM38
	-0.635864	-0.236417	no	RBM43
	0.988281	1.33554	no	RBMS3
	-0.436217	-0.257871	no	RBP1
	-0.460104	-0.0488818	no	RCAN1
	0.931508	0.15535	no	RCAN2
	-0.991486	-0.449892	no	RCOR2
	-0.905207	-0.0473009	no	REEP4
	0.975137	0.305608	no	RENO1
	-0.980831	-0.120269	yes	REPIN1
	0.786056	0.026325	no	RESF1
	-0.831726	-0.0924292	no	RET
	0.992155	0.232624	no	RFLNA
	0.688495	0.0342977	no	RGL2
	-0.965944	-0.188716	no	RGMA
	0.986713	0.793605	no	RGPD6
	-0.909714	-0.237964	no	RGS17
	0.701599	0.0111271	no	RGS3
	0.37624	0.0938105	no	RGS7
	-0.708364	-0.133263	no	RGS7BP
	0.607586	0.0318313	no	RHBDF1
	0.981153	0.016524	no	RHOB
	-0.685279	-0.00348576	no	RHOBTB3
	0.954518	0.0373817	no	RHOC
	-0.36044	-0.0282356	no	RHOD
	0.959635	0.0677149	no	RHOU
	-0.820681	-0.0582982	no	RIF1
	-0.975079	-0.42307	no	RILP
	0.912682	0.0277419	no	RIMBP3
	-0.974106	-0.393403	no	RIMKLA
	0.918013	0.0622792	no	RIN3
	0.934777	0.110567	no	RIPK4
	0.952526	0.208512	no	RIPOR1
	-0.965313	-0.0727538	no	RIPOR2
	-0.0721163	-0.000102324	no	RMRP.1
	0.977241	0.130847	no	RMST
	0.667267	0.000287175	no	RN7SK
	-0.804998	-0.000417143	no	RN7SL1
	-0.933209	-0.00073824	no	RN7SL2
	-0.157655	-0.0010609	no	RN7SL4P
	-0.974353	-1.24146	no	RND3
	0.897351	0.682162	no	RNF112
	-0.959871	-0.388634	no	RNF125
	-0.174821	-0.0204182	no	RNF149
	0.881871	0.125793	no	RNF152
	0.224521	0.0110885	no	RNF19B
	-0.386248	-0.0607136	no	RNF215
	0.972205	0.253548	no	RNF217
	0.640358	0.010576	no	RNF43
	0.0400543	0.00263304	no	RNPEPL1
	-0.980102	-0.216894	no	ROR1
	0.961712	0.23418	no	ROR2
	-0.884756	-0.318785	yes	RORB
	-0.421185	-0.132039	no	RPL13AP5
	-0.964915	-0.172431	no	RPL13P12
	-0.857496	-0.0407618	no	RPL18A
	0.374026	0.0838364	no	RPL18AP3
	-0.982578	-0.507414	no	RPP25
	-0.568475	-6.27819e-05	no	RPPH1
	0.65577	0.151512	no	RPS20P22
	0.0974322	0.00406036	no	RPS6KA4
	0.925819	0.317933	no	RRAGD
	0.991136	0.0283938	yes	RREB1
	-0.0212664	-0.00580631	no	RRN3P1
	-0.602772	-0.0670798	no	RRP15
	-0.351452	-0.0597935	no	RSPO4
	0.979575	0.244305	no	RTL5
	0.478306	0.0515397	no	RTN2
	0.786924	0.0353168	no	RTN4RL1
	-0.943801	-0.325205	no	RTN4RL2
	0.699002	0.0229816	no	RUBCNL
	-0.331565	-0.0119807	yes	RUNX1
	0.954669	0.202704	no	RYR2
	0.961276	0.0179129	no	S100A11
	-0.287255	-0.0119	no	S100A13
	-0.859121	-0.0345869	no	S100A16
	-0.967817	-0.200457	no	SACS
	-0.998191	-0.331455	yes	SALL2
	0.994237	0.278668	no	SAMD1
	0.983431	0.40564	no	SAMD11
	0.922332	0.161583	no	SAMD14
	0.721545	0.0481402	no	SAMD4A
	0.48536	0.0286015	no	SAMHD1
	-0.915223	-0.0628325	no	SAP30L
	-0.896786	-0.16147	no	SAPCD2
	-0.928855	-0.383649	no	SARM1
	-0.893099	-0.13331	no	SASH1
	0.995599	0.214152	yes	SATB1
	0.863074	0.0163037	no	SBF2-AS1
	-0.206873	-0.0121697	no	SBK2
	0.212608	0.0155634	no	SCARA3
	0.982219	0.179758	no	SCARF2
	0.702933	0.158798	no	SCHIP1
	-0.911701	-0.174397	no	SCN4A
	-0.217391	-0.0261373	no	SCN8A
	-0.809974	-0.217734	no	SCO2
	0.793505	0.10085	no	SCRN2
	0.880421	0.0216433	no	SCUBE3
	-0.991888	-0.6766	no	SDC1
	0.92569	0.0612551	no	SDC2
	0.609944	0.0235942	no	SDC4
	0.751582	0.027151	no	SDK1
	0.987714	0.272622	no	SDK2
	-0.890708	-0.278085	no	SEC14L5
	-0.751922	-0.0188988	no	SELENOM
	-0.951974	-0.108446	no	SELENOO
	-0.993407	-0.24519	no	SEMA3A
	0.87115	0.0900155	no	SEMA3B
	-0.397729	-0.00923051	no	SEMA3C
	-0.963896	-0.0394738	no	SEMA3D
	0.823909	0.0268807	no	SEMA3E
	0.95038	0.0441718	no	SEMA3F
	0.107605	0.019193	no	SEMA3G
	-0.726279	-0.158389	no	SEMA4A
	-0.384735	-0.0286033	no	SEMA5A
	0.910978	0.0632915	no	SEMA6D
	-0.966137	-0.110032	no	SEMA7A
	-0.995903	-0.44859	no	SEPHS1
	0.87371	0.0489306	no	SEPTIN11
	-0.991862	-0.251323	no	SEPTIN3
	0.497561	0.023719	no	SEPTIN6
	-0.756843	-0.0135653	no	SEPTIN8
	0.815815	0.140782	no	SERPINB6
	0.967747	0.366619	no	SERPINB8
	0.985939	0.109147	no	SERPINB9
	0.959193	0.136124	no	SERTAD1
	0.976405	0.197849	no	SERTAD2
	0.935564	0.0801044	no	SERTAD3
	0.985208	0.353208	no	SERTAD4
	-0.872971	-0.24599	no	SESN2
	0.927689	0.00763532	no	SESN3
	0.0445367	0.00397957	no	SETD7
	-0.029192	-0.0056574	no	SEZ6
	0.966812	0.09659	no	SEZ6L
	-0.949996	-0.21345	no	SFMBT1
	-0.907815	-0.0292362	no	SFMBT2
	0.861592	0.160512	no	SFN
	0.970461	0.735143	no	SFRP5
	0.968806	0.20786	no	SGK1
	0.151858	0.00662168	no	SGMS1
	-0.362297	-0.00439435	no	SGPP1
	0.943564	0.0879481	no	SGSM3
	0.842794	0.0399878	no	SH2D4A
	-0.632225	-0.055836	no	SH3BP5
	-0.118728	-0.00304928	no	SH3GLB2
	-0.541501	-0.0261596	no	SH3KBP1
	0.964732	0.134419	no	SH3RF1
	0.822445	0.0960744	no	SH3TC1
	-0.251656	-0.0342036	no	SHANK1
	0.974173	0.344088	no	SHB
	0.988969	0.921475	no	SHC2
	0.936079	0.0536293	no	SHD
	-0.213911	-0.0514025	no	SHFL
	-0.907643	-0.159369	no	SHISA3
	-0.992993	-0.617373	no	SHISAL1
	-0.512503	-0.0897732	no	SHROOM1
	0.613211	0.0873468	no	SIL1
	0.94918	0.211412	no	SIPA1L2
	0.945991	0.160718	no	SIRT2
	0.634509	0.0855439	yes	SIX3
	0.527018	0.0255652	no	SLC10A3
	0.669414	0.0214929	no	SLC12A4
	0.00685654	0.000264003	no	SLC15A1
	-0.941565	-0.397942	no	SLC16A1-AS1
	0.949766	0.0707965	no	SLC16A3
	-0.360646	-0.0285113	no	SLC16A5
	0.933276	0.024372	no	SLC16A6
	0.142418	0.0212339	no	SLC19A3
	-0.396966	-0.0995225	no	SLC1A2
	-0.766596	-0.0673629	no	SLC1A3
	-0.968248	-0.632442	no	SLC1A6
	0.881763	0.0430189	no	SLC20A2
	0.85042	0.144575	no	SLC22A18
	-0.925658	-0.0849171	no	SLC22A23
	-0.852632	-0.179234	no	SLC24A2
	0.229585	0.107899	no	SLC25A12
	-0.00527867	-0.00254406	no	SLC25A21
	-0.161039	-0.0165471	no	SLC25A53
	-0.964284	-0.746499	no	SLC27A2
	0.0423493	0.00259765	no	SLC29A4
	-0.997854	-0.214647	no	SLC2A1
	0.783059	0.0768992	no	SLC2A12
	-0.651026	-0.0243907	no	SLC2A3
		2.30898e-18	no	SLC2A3P1
	0.311299	0.00968874	no	SLC30A2
	-0.92964	-0.602891	no	SLC30A3
	0.91301	0.105427	no	SLC38A10
	-0.7752	-0.181945	no	SLC38A4
	-0.373507	-0.0176174	no	SLC39A11
	0.975221	0.075908	no	SLC39A8
	-0.878728	-0.0560936	no	SLC3A2
	-0.988136	-0.382377	no	SLC43A1
	0.887065	0.0748398	no	SLC44A2
	-0.989696	-0.0339494	no	SLC4A2
	-0.954235	-0.0988235	no	SLC52A2
	0.698069	0.0236774	no	SLC66A1
	-0.780885	-0.111024	no	SLC66A2
	-0.966052	-0.43735	no	SLC6A15
	0.91975	0.25338	no	SLC6A2
	0.14088	0.0561747	no	SLC7A11
	-0.982962	-0.0405354	no	SLC7A2
	0.993154	0.168463	no	SLC7A3
	-0.0890857	-0.00177708	no	SLC7A4
	-0.836226	-0.0223886	no	SLC7A5
	0.751506	0.166004	no	SLC7A5P1
	0.450072	0.0479981	no	SLC7A7
	-0.161563	-0.000582076	no	SLC8A1
	0.0414395	0.00503508	no	SLC8A2
	0.850995	0.0435375	no	SLC9A3R1
	0.497132	0.161688	no	SLC9A7P1
	0.632483	0.144353	no	SLCO1A2
	0.881658	0.0201981	no	SLCO2A1
	-0.0671906	-0.00552606	no	SLCO3A1
	-0.861419	-0.0605545	no	SLCO5A1
	0.764535	0.0955121	no	SLFN12
	0.961064	0.426904	no	SLFN5
	0.642333	0.0227455	no	SLIT3
	0.962565	0.225212	no	SMAD6
	0.995695	0.260321	no	SMAD7
	0.952809	0.487541	yes	SMAD9
	0.657322	0.0494947	no	SMAGP
	0.87485	0.0118919	no	SMARCA2
	0.939595	0.214145	no	SMARCD3
	-0.968701	-0.40574	no	SMIM10L2A
	-0.14684	-0.0562112	no	SMIM24
	0.718479	0.259453	no	SMIM29
	0.965137	0.150105	no	SMIM32
	0.503594	0.0261343	no	SMPD1
	0.740388	0.0106491	no	SMTN
	-0.843403	-0.00563109	no	SMTNL2
	0.396518	0.026951	no	SMYD2
	-0.425367	-0.0952171	no	SNCB
	0.982975	0.175873	no	SNED1
	0.878056	0.0843341	no	SNHG14
	0.62086	0.0609727	no	SNHG4
	-0.384897	-0.13196	no	SNRPD1
	-0.0915331	-0.0119674	no	SNRPF
	0.834719	0.317378	no	SNTG2
	-0.521202	-0.15122	no	SNTG2-AS1
	0.955917	0.0790978	no	SNX18
	0.710349	0.0976382	no	SOBP
	0.543911	0.0280575	no	SOCS1
	0.983688	0.955104	no	SOCS2
	0.852816	0.0672713	no	SOCS3
	0.46223	0.142429	no	SOGA3
	0.547819	0.0780295	no	SORBS1
	-0.994516	-0.4865	no	SORBS2
	-0.680148	-0.22868	no	SORCS1
	0.583526	0.211223	no	SORCS2
	0.878389	0.00428569	no	SOWAHA
	0.854495	0.0158243	no	SOWAHB
	0.851938	0.045966	no	SOWAHC
	-0.940936	-0.354361	yes	SOX2
	-0.982233	-0.522021	yes	SOX3
	-0.237887	-0.0134425	yes	SOX7
	-0.963346	-0.535687	yes	SOX8
	-0.228693	-0.00976213	yes	SP4
	0.967254	0.0117359	yes	SP6
	0.97763	1.05898	no	SPAG1
	0.535845	0.0120755	no	SPARC
	0.346402	0.002143	no	SPARCL1
	0.401686	0.0674229	no	SPATA2L
	0.96085	0.138604	no	SPHK1
	-0.603683	-0.12106	yes	SPIB
	-0.965901	-0.0561505	no	SPINT1
	-0.701226	-0.0466762	no	SPINT2
	-0.952328	-0.0524027	no	SPIRE2
	0.662086	0.00247773	no	SPNS2
	0.60167	0.197838	no	SPOCK1
	-0.491425	-0.0222555	no	SPOPL
	-0.239381	-0.0195378	no	SPRED3
	-0.752621	-0.201791	no	SPRY1
	0.978335	0.133315	no	SPSB1
	-0.956637	-0.0861302	no	SPSB3
	-0.955244	-0.0346462	no	SPSB4
	-0.869835	-0.0578191	no	SPTSSB
	-0.407932	-0.00701939	no	SRC
	-0.555409	-0.0851824	no	SRGAP1
	0.683745	0.0923254	no	SRGAP3
	0.857964	0.0648041	no	SSH3
	0.907194	0.0606038	no	SSTR1
	-0.954229	-0.317716	no	SSTR2
	-0.815884	-0.0567875	no	ST3GAL1
	-0.944721	-0.237659	no	ST6GAL1
	0.652544	0.0928235	no	ST6GAL2
	-0.41844	-0.0861423	no	ST8SIA2
	-0.941744	-0.376136	no	ST8SIA3
	0.558948	0.227858	no	STAC2
	-0.986428	-0.49556	no	STAMBPL1
	0.553446	0.0572732	no	STAP2
	0.864554	0.0140087	no	STARD10
	0.924213	0.128287	no	STARD8
	0.0888357	0.00540829	no	STARD9
	0.952274	0.127325	yes	STAT6
	-0.90437	-0.0695345	no	STC1
	0.184204	0.016305	no	STEAP2
	-0.912746	-0.0714377	no	STK10
	-0.580821	-0.147018	no	STK33
	0.977666	0.010748	no	STOM
	0.635363	0.047166	no	STON1
	-0.89531	-0.221386	no	STRA6
	0.635652	0.179409	no	STRIP2
	0.491142	0.0142375	no	STS
	-0.38321	-0.031993	no	STX18-AS1
	-0.00129138	-0.000156469	no	STXBP5L
	-0.982502	-1.0168	no	STXBP6
	0.851819	0.324546	no	STYK1
	0.941163	0.0515406	no	SUN2
	0.870787	0.281167	no	SUNO1
	0.816518	0.0412974	no	SUSD1
	0.978787	0.264531	no	SUSD2
	0.128792	0.00133737	no	SVEP1
	0.201692	0.00775161	no	SVIL
	0.550241	0.0176199	no	SYBU
	0.957398	0.122649	no	SYDE2
	-0.190017	-0.0181074	no	SYN3
	0.22448	0.0401992	no	SYNC
	0.995649	0.289656	no	SYNDIG1
	-0.40285	-0.0558282	no	SYNGAP1
	-0.956827	-0.113191	no	SYNGR1
	-0.640042	-0.0250477	no	SYNGR2
	0.920882	0.133751	no	SYNJ2
	0.782655	0.0539453	no	SYNM
	0.603969	0.0263923	no	SYNPO
	-0.796891	-0.281163	no	SYP
	-0.998352	-0.497551	no	SYT1
	-0.966616	-0.183692	no	SYT10
	-0.194452	-0.0315871	no	SYT11
	-0.71848	-0.227344	no	SYT13
	0.721269	0.0999218	no	SYT14
	-0.954276	-0.186724	no	SYT2
	-0.376642	-0.0595894	no	SYT3
	-0.220141	-0.00959873	no	SYT6
	0.950114	0.0348093	no	SYT7
	0.957025	0.360655	no	SYTL5
	-0.110921	-0.00144433	no	TACC1
	-0.989023	-0.342903	no	TACC2
	-0.862363	-0.365494	no	TACR3
	-0.950202	-0.00612442	no	TACSTD2
	-0.63806	-0.00725712	no	TAGLN2
	0.236359	0.00332559	no	TANC2
	0.821501	0.0272873	no	TBC1D1
	0.842109	0.0532653	no	TBC1D10A
	0.669392	0.0206371	no	TBC1D10B
	0.973873	0.460067	no	TBC1D12
	0.712313	0.0802381	no	TBC1D2
	0.955847	0.239907	no	TBC1D30
	-0.939699	-0.338686	no	TBC1D4
	0.745278	0.00445002	no	TBC1D9
	-0.607252	-0.0303572	no	TBL2
	0.899448	0.00416304	yes	TBX3
	0.22025	0.0287943	yes	TBX6
	0.269284	0.0599166	no	TCAF1P1
	0.943488	0.0832355	no	TCERG1L
	-0.955217	-0.303851	yes	TCF7L1
	0.825835	0.0933006	no	TCIRG1
	0.781164	0.274722	no	TCP11L2
	-0.982401	-0.289344	no	TDGF1
	-0.888855	-0.246379	no	TDGF1P3
	0.776802	0.0222527	yes	TEAD3
	0.426066	0.032175	no	TECPR1
	0.0302481	0.00802766	no	TEK
	-0.0982832	-0.012882	no	TEN1
	0.903963	0.269173	no	TEN1-CDK3
	0.976891	0.169244	no	TENM4
	-0.755908	-0.0387121	no	TENT5A
	-0.462305	-0.0166818	no	TEPSIN
	-0.209658	-0.0198015	no	TERC
	-0.998854	-0.205163	yes	TERF1
	0.95993	0.281487	no	TES
	-0.894747	-0.319444	no	TEX15
	-0.481161	-0.0396656	no	TEX264
	0.962388	0.139942	yes	TFAP2A
	0.920539	0.0593822	no	TFAP2A-AS2
	0.990704	0.204614	yes	TFAP2C
	0.915968	0.172795	yes	TFAP2E
	0.956451	0.0263438	yes	TFCP2L1
	-0.183047	-0.0197136	yes	TFDP2
	-0.45807	-0.00539937	yes	TFEB
	-0.878993	-0.0693416	no	TGFBR3
	0.686643	0.0153762	no	TGM1
	0.750354	0.0155461	no	TGM2
	-0.984258	-0.13109	no	THBS2
	-0.874777	-0.174836	no	THBS3-AS1
	0.97185	0.102668	no	THNSL2
	0.930615	0.272784	yes	THRB
	0.992863	0.593255	no	THSD7A
	-0.982345	-0.409854	no	THY1
	-0.654902	-0.302355	no	THY1-AS1
	0.982226	0.197466	no	TIAM1
	-0.659518	-0.143739	yes	TIGD7
	-0.273873	-0.0187885	no	TIMM17B
	0.922751	0.0324137	no	TIMP2
	0.856745	0.324138	no	TIMP4
	-0.0740294	-0.000661064	no	TINAGL1
	0.966235	0.459875	no	TIPARP
	-0.968678	-0.108249	no	TJP3
	0.747034	0.0683378	no	TLCD2
	-0.720668	-0.133763	no	TLCD3B
	0.975313	0.21381	no	TLE2
	0.890101	0.0182155	no	TLE3
	0.711439	0.0263065	no	TLE4
	-0.588855	-0.0717349	no	TLNRD1
	0.890388	0.0625068	no	TM7SF2
	0.495855	0.0528144	no	TMBIM1
	0.941546	0.15851	no	TMC6
	0.343928	0.00692741	no	TMCC3
	0.967509	0.102584	no	TMCO4
	-0.754115	-0.115492	no	TMEM102
	-0.98255	-0.350781	no	TMEM131L
	-0.984013	-0.306836	no	TMEM132B
	0.558504	0.0658567	no	TMEM132D
	0.963943	0.0226589	no	TMEM132E
	-0.285641	-0.0407862	no	TMEM139
	-0.743789	-0.325212	no	TMEM145
	-0.960411	-0.140146	no	TMEM151B
	0.998096	0.186859	no	TMEM154
	-0.688864	-0.124386	no	TMEM160
	-0.334323	-0.0278765	no	TMEM163
	-0.232748	-0.00922659	no	TMEM164
	0.704966	0.139386	no	TMEM175
	0.944778	0.175561	no	TMEM178B
	-0.542765	-0.130349	no	TMEM179
	-0.271653	-0.0230069	no	TMEM185A
	0.555089	0.0543703	no	TMEM187
	-0.0216241	-0.000499622	no	TMEM191B
	0.790187	0.0885779	no	TMEM191C
	-0.538802	-0.0196739	no	TMEM229A
	0.909764	0.074795	no	TMEM229B
[truncated: 243 more rows]

## Sheet: H
Figure 5H
		SMAD4 integral	delta SOX2
	BMPRi_0,42hr	0.370816	-0.504969
	BMPRi_5,42hr	0.355657	-0.489912
	BMPRi_10,42hr	0.333602	-0.494844
	BMPRi_25,42hr	0.289916	-0.429204
	BMPRi_50,42hr	0.251732	-0.412955
	BMPRi_100,42hr	0.197007	-0.270421
	BMPRi_250,42hr	0.124098	-0.182263
	BMPRi_1000,42hr	0.0350908	-0.122408
	BMPRi_0,32hr	0.370816	-0.543669
	BMPRi_5,32hr	0.355657	-0.499993
	BMPRi_10,32hr	0.333602	-0.471411
	BMPRi_25,32hr	0.289916	-0.450356
	BMPRi_50,32hr	0.251732	-0.390474
	BMPRi_100,32hr	0.197007	-0.317764
	BMPRi_250,32hr	0.124098	-0.259938
	BMPRi_1000,32hr	0.0350908	-0.0994651
	X - untreated	0	-0.0230935

## Sheet: I
Figure 5I
		measured SOX2 (normalized intensity)																	simulated SOX2
	time (hr)	BMPRi_0,42hr	BMPRi_5,42hr	BMPRi_10,42hr	BMPRi_25,42hr	BMPRi_50,42hr	BMPRi_100,42hr	BMPRi_250,42hr	BMPRi_1000,42hr	BMPRi_0,32hr	BMPRi_5,32hr	BMPRi_10,32hr	BMPRi_25,32hr	BMPRi_50,32hr	BMPRi_100,32hr	BMPRi_250,32hr	BMPRi_1000,32hr	X - untreated	BMPRi_0,42hr	BMPRi_5,42hr	BMPRi_10,42hr	BMPRi_25,42hr	BMPRi_50,42hr	BMPRi_100,42hr	BMPRi_250,42hr	BMPRi_1000,42hr	BMPRi_0,32hr	BMPRi_5,32hr	BMPRi_10,32hr	BMPRi_25,32hr	BMPRi_50,32hr	BMPRi_100,32hr	BMPRi_250,32hr	BMPRi_1000,32hr	X - untreated
	-0.5	0.949848	0.981142	1.01303	1.0103	1.03566	0.966435	1.01816	1.03518	1.00633	0.98881	0.98902	1.00453	0.978506	0.950763	1.00078	0.998619	1.01193	1	1	1	1	1	1	1	1	1	1	1	1	1	1	1	1	1
	-0.333333	0.967661	0.99073	1.01516	1.00277	1.02153	0.972162	1.02722	1.03311	1.01457	0.986039	0.982578	1.01021	0.955222	0.967941	1.00729	0.988264	1.00928	1	1	1	1	1	1	1	1	1	1	1	1	1	1	1	1	1
	-0.166667	0.972777	0.980057	1.03214	0.993703	1.03604	0.965196	1.04114	1.03841	0.999856	0.994298	0.983926	1.02373	0.968746	0.951564	1.0087	0.997599	1.0183	1	1	1	1	1	1	1	1	1	1	1	1	1	1	1	1	1
	0	0.967559	1.0008	1.03818	0.992276	1.03435	0.958385	1.05025	1.03948	1.01978	1.00086	0.99469	1.03575	0.990742	0.966987	1.00796	0.983374	1.0216	1	1	1	1	1	1	1	1	1	1	1	1	1	1	1	1	1
	0.166667	1.02274	1.06868	1.07436	1.05182	1.0967	1.01491	1.08243	1.07154	1.05995	1.03634	1.03151	1.08563	1.02226	1.0059	1.0592	1.03584	1.04356	0.998333	0.998386	0.998399	0.99856	0.998692	0.998905	0.999069	0.999287	0.998333	0.998386	0.998399	0.99856	0.998692	0.998905	0.999069	0.999287	0.999377
	0.333333	0.990417	1.01951	1.05654	1.02982	1.043	0.987489	1.04018	1.0582	1.04468	1.0291	1.02804	1.04663	1.00748	0.995781	1.03847	1.02507	1.03524	0.995233	0.995412	0.99537	0.995926	0.99638	0.997169	0.997767	0.998489	0.995233	0.995412	0.99537	0.995926	0.99638	0.997169	0.997767	0.998489	0.99876
	0.5	0.99611	1.03468	1.04173	1.01701	1.03696	0.976343	1.06209	1.04685	1.04527	1.00659	0.995169	1.04535	1.00501	0.98035	1.03763	1.03771	1.0367	0.990958	0.99132	0.991369	0.992456	0.993349	0.994883	0.99614	0.997614	0.990958	0.99132	0.991369	0.992456	0.993349	0.994883	0.99614	0.997614	0.998149
	0.666667	0.975538	1.0136	1.04437	0.996411	1.03483	0.968705	1.02947	1.03555	1.02679	1.01262	0.989939	1.03314	0.975305	0.988281	1.0327	1.03242	1.01999	0.985766	0.986352	0.986816	0.988487	0.989877	0.992139	0.994235	0.99667	0.985766	0.986352	0.986816	0.988487	0.989877	0.992139	0.994235	0.99667	0.997543
	0.833333	0.990774	1.016	1.03444	0.98928	1.03011	0.981403	1.02051	1.04216	1.01545	0.991365	0.995311	1.03597	0.97858	0.969075	1.02839	1.02373	1.01044	0.979916	0.980749	0.981906	0.984168	0.986106	0.989028	0.992099	0.995667	0.979916	0.980749	0.981906	0.984168	0.986106	0.989028	0.992099	0.995667	0.996943
	1	0.969289	0.996725	1.03816	0.990783	1.03981	0.967697	1.02723	1.05923	1.01948	0.988327	0.997504	1.02502	0.970902	0.985152	1.02577	1.00683	1.00646	0.973667	0.974752	0.976701	0.979532	0.982072	0.985641	0.989779	0.994613	0.973667	0.974752	0.976701	0.979532	0.982072	0.985641	0.989779	0.994613	0.996348
	1.16667	0.952927	0.994328	1.02482	0.995851	1.03063	0.969662	1.03097	1.03221	1.00701	0.978109	0.993834	1.01931	0.961062	0.966664	1.01834	1.01087	1.0125	0.96725	0.968585	0.971189	0.974603	0.977787	0.98207	0.987321	0.993516	0.96725	0.968585	0.971189	0.974603	0.977787	0.98207	0.987321	0.993516	0.995759
	1.33333	0.96818	1.00891	1.01844	0.974687	1.02219	0.961439	1.05269	1.03955	0.997038	0.983405	0.985984	1.00539	0.952455	0.952437	1.01444	1.00725	1.00735	0.960768	0.962351	0.965466	0.969469	0.973296	0.978403	0.984772	0.992385	0.960768	0.962351	0.965466	0.969469	0.973296	0.978403	0.984772	0.992385	0.995175
	1.5	0.961782	0.990527	1.01534	0.955787	1.01533	0.956528	1.04065	1.04	0.976134	0.975204	0.979601	1.00395	0.962935	0.943226	1.00318	0.996936	1.02413	0.954285	0.956111	0.959658	0.964279	0.968725	0.974691	0.982179	0.99123	0.954285	0.956111	0.959658	0.964279	0.968725	0.974691	0.982179	0.99123	0.994597
	1.66667	0.956329	0.981018	0.980712	0.953412	0.998506	0.944565	1.01252	1.04036	0.971147	0.960002	0.949027	1.00235	0.963042	0.925589	1.00046	0.987355	1.02268	0.947851	0.949917	0.953807	0.95907	0.96415	0.970962	0.979583	0.990058	0.947851	0.949917	0.953807	0.95907	0.96415	0.970962	0.979583	0.990058	0.994023
	1.83333	0.940068	0.967242	0.987339	0.952257	1.00195	0.948852	1.02772	1.04022	0.969905	0.93752	0.957773	0.994333	0.93838	0.938501	1.00335	1.00447	1.01163	0.941451	0.943759	0.947936	0.953841	0.959571	0.967241	0.976999	0.988879	0.941451	0.943759	0.947936	0.953841	0.959571	0.967241	0.976999	0.988879	0.993456
	2	0.924126	0.948515	0.973567	0.932848	1.00747	0.95888	1.01049	1.03018	0.95614	0.933945	0.950694	0.989296	0.938143	0.936083	1.00495	1.00418	1.00944	0.935046	0.937603	0.942053	0.948621	0.954993	0.963549	0.974436	0.9877	0.935046	0.937603	0.942053	0.948621	0.954993	0.963549	0.974436	0.9877	0.992893
	2.16667	0.938671	0.953741	0.959322	0.930752	0.99152	0.941795	1.0229	1.02258	0.941406	0.930072	0.932151	0.986548	0.931487	0.934521	0.992553	1.01251	1.0039	0.928605	0.931416	0.936166	0.943425	0.950425	0.959883	0.971901	0.986532	0.928605	0.931416	0.936166	0.943425	0.950425	0.959883	0.971901	0.986532	0.992335
	2.33333	0.914154	0.951966	0.96515	0.925581	0.993836	0.926133	0.9993	1.0249	0.934549	0.931586	0.940394	0.974905	0.939924	0.932474	0.988598	1.00005	1.01256	0.922142	0.925206	0.930287	0.938254	0.945869	0.956233	0.969402	0.985378	0.922142	0.925206	0.930287	0.938254	0.945869	0.956233	0.969402	0.985378	0.991783
	2.5	0.906917	0.931998	0.960533	0.92355	0.987415	0.925242	0.988224	1.03901	0.922801	0.92286	0.931526	0.979839	0.920369	0.924971	0.990876	1.00632	1.01192	0.91569	0.919001	0.924435	0.93311	0.941329	0.95259	0.966938	0.98424	0.91569	0.919001	0.924435	0.93311	0.941329	0.95259	0.966938	0.98424	0.991235
	2.66667	0.901992	0.942226	0.963008	0.909488	0.986991	0.936083	1.00763	1.03059	0.92424	0.919567	0.926407	0.973982	0.91714	0.92182	0.991298	1.00241	1.01093	0.909276	0.912829	0.918619	0.92799	0.93681	0.948951	0.964501	0.983119	0.909276	0.912829	0.918619	0.92799	0.93681	0.948951	0.964501	0.983119	0.990693
	2.83333	0.911772	0.955947	0.952821	0.901176	0.982237	0.930737	1.01957	1.02201	0.934092	0.901719	0.921301	0.971875	0.907023	0.92065	0.99017	0.997917	1.01337	0.902905	0.906698	0.912837	0.9229	0.932321	0.945323	0.96208	0.982015	0.902905	0.906698	0.912837	0.9229	0.932321	0.945323	0.96208	0.982015	0.990155
	3	0.889319	0.932256	0.948178	0.891061	0.973396	0.925889	1.00709	1.03654	0.916512	0.895699	0.907293	0.973659	0.909217	0.910947	0.981402	0.993145	1.01513	0.896572	0.900607	0.907088	0.917841	0.927863	0.941715	0.959664	0.980929	0.896572	0.900607	0.907088	0.917841	0.927863	0.941715	0.959664	0.980929	0.989622
	3.16667	0.881887	0.946694	0.94739	0.897102	0.967747	0.925113	1.00258	1.02091	0.904796	0.901178	0.903203	0.957746	0.902548	0.904518	0.985596	0.974053	1.01611	0.890274	0.894549	0.901373	0.912816	0.923435	0.938135	0.957247	0.979862	0.890274	0.894549	0.901373	0.912816	0.923435	0.938135	0.957247	0.979862	0.989095
	3.33333	0.88206	0.937876	0.938926	0.895106	0.952474	0.918705	1.00815	1.02418	0.881976	0.900999	0.893117	0.952	0.892007	0.904229	0.979448	0.977129	1	0.884011	0.888526	0.895695	0.907824	0.919037	0.934586	0.954829	0.978814	0.884011	0.888526	0.895695	0.907824	0.919037	0.934586	0.954829	0.978814	0.988571
	3.5	0.87747	0.933068	0.92304	0.875342	0.953088	0.916831	0.985983	1.03342	0.888885	0.885498	0.879878	0.955631	0.89442	0.897255	0.981529	0.987526	0.999401	0.877785	0.882538	0.890051	0.902866	0.914668	0.931064	0.952419	0.977783	0.877785	0.882538	0.890051	0.902866	0.914668	0.931064	0.952419	0.977783	0.988053
	3.66667	0.869121	0.904148	0.934457	0.89182	0.945236	0.911245	0.981343	1.03236	0.861431	0.881393	0.878613	0.942944	0.896248	0.881276	0.975202	0.993345	1.00462	0.871597	0.876587	0.884443	0.89794	0.91033	0.927568	0.950023	0.976765	0.871597	0.876587	0.884443	0.89794	0.91033	0.927568	0.950023	0.976765	0.987539
	3.83333	0.860213	0.893953	0.925574	0.893677	0.940909	0.91473	0.98863	1.03049	0.863768	0.874267	0.865079	0.936344	0.890067	0.888325	0.966173	1.01775	0.993624	0.865447	0.870673	0.878868	0.893045	0.906021	0.924097	0.947647	0.975757	0.865447	0.870673	0.878868	0.893045	0.906021	0.924097	0.947647	0.975757	0.98703
	4	0.870289	0.908866	0.902735	0.876564	0.931619	0.904691	0.977744	1.0153	0.862953	0.868621	0.869908	0.925779	0.890586	0.88815	0.963064	1.00755	1.01148	0.859332	0.864794	0.873326	0.88818	0.901742	0.92065	0.945296	0.974758	0.859332	0.864794	0.873326	0.88818	0.901742	0.92065	0.945296	0.974758	0.986525
	4.16667	0.853863	0.88406	0.899366	0.880696	0.922459	0.901599	0.972731	1.01349	0.848149	0.865865	0.849898	0.920945	0.880254	0.883289	0.962892	1.0162	1.00271	0.85325	0.858947	0.867816	0.883346	0.89749	0.917226	0.942966	0.973763	0.85325	0.858947	0.867816	0.883346	0.89749	0.917226	0.942966	0.973763	0.986025
	4.33333	0.842196	0.874772	0.882694	0.864778	0.924445	0.905338	0.971425	1.01228	0.839825	0.853662	0.849129	0.928905	0.883319	0.876526	0.952964	1.00756	0.995831	0.8472	0.853133	0.862338	0.878542	0.893267	0.913827	0.940657	0.972771	0.8472	0.853133	0.862338	0.878542	0.893267	0.913827	0.940657	0.972771	0.98553
	4.5	0.838467	0.877657	0.888971	0.869314	0.917836	0.889915	0.977348	1.02034	0.83647	0.838428	0.853737	0.909292	0.873458	0.877214	0.947253	0.986271	0.999706	0.841182	0.847349	0.85689	0.873767	0.88907	0.910453	0.938366	0.971781	0.841182	0.847349	0.85689	0.873767	0.88907	0.910453	0.938366	0.971781	0.985039
	4.66667	0.838776	0.868	0.879569	0.869159	0.912381	0.89103	0.963398	1.00908	0.83007	0.834474	0.843093	0.919756	0.874972	0.869757	0.938622	0.994714	0.999675	0.835193	0.841595	0.851473	0.869021	0.884901	0.907102	0.936092	0.970795	0.835193	0.841595	0.851473	0.869021	0.884901	0.907102	0.936092	0.970795	0.984552
	4.83333	0.836935	0.866944	0.86977	0.868563	0.900947	0.882854	0.965751	1.01882	0.817872	0.826665	0.850667	0.902894	0.861641	0.881467	0.92441	0.9932	1.0034	0.829235	0.835871	0.846085	0.864302	0.880757	0.903775	0.933834	0.969815	0.829235	0.835871	0.846085	0.864302	0.880757	0.903775	0.933834	0.969815	0.984069
	5	0.840305	0.846884	0.843926	0.851492	0.90735	0.887604	0.947621	1.00937	0.822271	0.807476	0.829971	0.914807	0.854884	0.868773	0.918956	0.991782	0.996807	0.823305	0.830175	0.840724	0.859611	0.876639	0.900469	0.931592	0.968841	0.823305	0.830175	0.840724	0.859611	0.876639	0.900469	0.931592	0.968841	0.983591
	5.16667	0.82197	0.832707	0.837777	0.848033	0.901642	0.889829	0.97375	1.011	0.817831	0.807503	0.834715	0.9107	0.842456	0.872496	0.934857	0.970719	1.00144	0.817403	0.824507	0.835392	0.854946	0.872546	0.897186	0.929366	0.967875	0.817403	0.824507	0.835392	0.854946	0.872546	0.897186	0.929366	0.967875	0.983117
	5.33333	0.814715	0.840648	0.839396	0.826827	0.892658	0.879646	0.945847	1.01595	0.803276	0.799416	0.826729	0.889089	0.842796	0.875911	0.935766	0.987099	0.998148	0.811528	0.818866	0.830086	0.850306	0.868477	0.893925	0.927158	0.966919	0.811528	0.818866	0.830086	0.850306	0.868477	0.893925	0.927158	0.966919	0.982648
	5.5	0.808042	0.838787	0.845715	0.816413	0.887501	0.88149	0.975615	1.00458	0.800336	0.797283	0.829235	0.882391	0.832811	0.854349	0.9389	0.985613	1.01801	0.805679	0.813251	0.824806	0.845691	0.864432	0.890684	0.924966	0.965972	0.805679	0.813251	0.824806	0.845691	0.864432	0.890684	0.924966	0.965972	0.982182
	5.66667	0.81731	0.835033	0.830121	0.831628	0.894583	0.887601	0.970827	1.01247	0.78143	0.805551	0.824859	0.896019	0.839903	0.84495	0.931415	0.979753	1.00742	0.799855	0.807661	0.819551	0.841101	0.860411	0.887465	0.922791	0.965035	0.799855	0.807661	0.819551	0.841101	0.860411	0.887465	0.922791	0.965035	0.981721
	5.83333	0.818923	0.827643	0.84137	0.83455	0.883624	0.885123	0.965507	1.02272	0.793804	0.805212	0.807444	0.876667	0.830881	0.844113	0.932415	0.979602	1.00689	0.794055	0.802095	0.814321	0.836534	0.856412	0.884266	0.920632	0.964106	0.794055	0.802095	0.814321	0.836534	0.856412	0.884266	0.920632	0.964106	0.981263
	6	0.799997	0.817227	0.838204	0.828008	0.88284	0.874621	0.987997	1.01098	0.786935	0.802425	0.814924	0.871142	0.825843	0.847494	0.936354	0.978857	1.01214	0.788279	0.796553	0.809114	0.831991	0.852435	0.881087	0.918489	0.963186	0.788279	0.796553	0.809114	0.831991	0.852435	0.881087	0.918489	0.963186	0.98081
	6.16667	0.789997	0.800066	0.814207	0.817504	0.878126	0.866101	0.957031	1.02255	0.778768	0.78806	0.79321	0.872356	0.82011	0.85719	0.933311	0.97132	1.00488	0.782525	0.791033	0.80393	0.82747	0.84848	0.877928	0.916361	0.962274	0.782525	0.791033	0.80393	0.82747	0.84848	0.877928	0.916361	0.962274	0.980361
	6.33333	0.78397	0.817258	0.825885	0.823138	0.88011	0.868518	0.979316	1.03085	0.774726	0.781736	0.794592	0.872073	0.830333	0.8617	0.928516	0.965741	1.01572	0.776793	0.785535	0.798768	0.82297	0.844546	0.874788	0.914248	0.961369	0.776793	0.785535	0.798768	0.82297	0.844546	0.874788	0.914248	0.961369	0.979915
	6.5	0.790632	0.818955	0.819253	0.804413	0.881469	0.866812	0.975968	1.00955	0.771291	0.783618	0.786297	0.864304	0.820475	0.851023	0.919064	0.981491	1.01739	0.771081	0.780058	0.793627	0.818492	0.840633	0.871667	0.91215	0.960471	0.771081	0.780058	0.793627	0.818492	0.840633	0.871667	0.91215	0.960471	0.979474
	6.66667	0.786006	0.794326	0.825556	0.799355	0.864934	0.866388	0.978053	1.02233	0.766088	0.766475	0.794286	0.859076	0.811288	0.844932	0.914945	0.980931	0.999859	0.76539	0.774602	0.788506	0.814034	0.83674	0.868565	0.910067	0.95958	0.76539	0.774602	0.788506	0.814034	0.83674	0.868565	0.910067	0.95958	0.979036
	6.83333	0.775629	0.80213	0.827415	0.80551	0.865635	0.869115	0.965082	1.00418	0.744246	0.778422	0.785511	0.850553	0.815283	0.842262	0.927299	0.990977	1.01679	0.759719	0.769165	0.783406	0.809596	0.832866	0.865481	0.907998	0.958696	0.759719	0.769165	0.783406	0.809596	0.832866	0.865481	0.907998	0.958696	0.978603
	7	0.771739	0.802624	0.825237	0.797019	0.861974	0.858361	0.985119	1.01704	0.743288	0.776443	0.786489	0.851674	0.823325	0.843046	0.920531	0.991327	1.01093	0.754067	0.763747	0.778325	0.805178	0.829012	0.862415	0.905943	0.95782	0.754067	0.763747	0.778325	0.805178	0.829012	0.862415	0.905943	0.95782	0.978173
	7.16667	0.750757	0.785966	0.818999	0.792789	0.860118	0.871606	0.963807	1.01086	0.740607	0.777467	0.77333	0.837957	0.820266	0.841918	0.91327	0.985151	1.01746	0.748433	0.758348	0.773263	0.800779	0.825176	0.859366	0.903903	0.956951	0.748433	0.758348	0.773263	0.800779	0.825176	0.859366	0.903903	0.956951	0.977746
	7.33333	0.743371	0.78425	0.80763	0.782447	0.853538	0.855606	0.978219	1.01017	0.748041	0.767822	0.767328	0.839641	0.819577	0.843884	0.904616	0.977062	1.01742	0.742817	0.752967	0.768219	0.796397	0.821358	0.856335	0.901877	0.956088	0.742817	0.752967	0.768219	0.796397	0.821358	0.856335	0.901877	0.956088	0.977324
	7.5	0.749232	0.785681	0.805474	0.777307	0.854616	0.850984	0.958102	1.00844	0.745601	0.761813	0.770803	0.846385	0.80186	0.839252	0.906873	0.97496	1.01952	0.737218	0.747603	0.763192	0.792034	0.817559	0.85332	0.899864	0.955233	0.737218	0.747603	0.763192	0.792034	0.817559	0.85332	0.899864	0.955233	0.976905
	7.66667	0.751054	0.785847	0.795054	0.773991	0.855319	0.843261	0.949104	1.01379	0.736483	0.746298	0.758164	0.838577	0.79223	0.831913	0.905518	0.974561	1.01124	0.731636	0.742256	0.758183	0.787688	0.813776	0.850322	0.897865	0.954385	0.731636	0.742256	0.758183	0.787688	0.813776	0.850322	0.897865	0.954385	0.97649
	7.83333	0.732792	0.772843	0.790662	0.776635	0.844546	0.855743	0.939885	1.01191	0.724199	0.749131	0.751615	0.83968	0.793314	0.831669	0.908097	0.973688	0.999875	0.72607	0.736926	0.75319	0.783359	0.810011	0.84734	0.895879	0.953544	0.72607	0.736926	0.75319	0.783359	0.810011	0.84734	0.895879	0.953544	0.976079
	8	0.735408	0.766481	0.792729	0.763474	0.836624	0.850132	0.954084	0.994773	0.721756	0.742917	0.747496	0.822309	0.789578	0.819915	0.89353	0.984156	1.0082	0.720519	0.731611	0.748213	0.779047	0.806262	0.844374	0.893906	0.95271	0.720519	0.731611	0.748213	0.779047	0.806262	0.844374	0.893906	0.95271	0.975671
	8.16667	0.737244	0.768515	0.785496	0.769123	0.836888	0.843702	0.969389	0.990861	0.717162	0.734149	0.755242	0.834711	0.78168	0.825069	0.886142	0.975661	1.00362	0.714984	0.726312	0.743253	0.77475	0.802529	0.841423	0.891947	0.951883	0.714984	0.726312	0.743253	0.77475	0.802529	0.841423	0.891947	0.951883	0.975266
	8.33333	0.721935	0.757384	0.784164	0.763022	0.830777	0.836478	0.958709	0.993484	0.725169	0.726685	0.747127	0.824529	0.782525	0.814365	0.901777	0.981212	1.01909	0.709465	0.721027	0.738307	0.770469	0.798812	0.838488	0.889999	0.951063	0.709465	0.721027	0.738307	0.770469	0.798812	0.838488	0.889999	0.951063	0.974866
	8.5	0.730539	0.754512	0.789443	0.750548	0.82936	0.834463	0.965009	0.986842	0.715689	0.73135	0.734327	0.831624	0.779753	0.810106	0.898683	0.971544	1.01428	0.70396	0.715758	0.733376	0.766203	0.795111	0.835567	0.888065	0.950249	0.70396	0.715758	0.733376	0.766203	0.795111	0.835567	0.888065	0.950249	0.974468
	8.66667	0.723683	0.753004	0.787958	0.749469	0.824434	0.827548	0.960145	1.00055	0.71912	0.723961	0.739349	0.814994	0.782074	0.810315	0.89906	0.980045	1.00964	0.698469	0.710503	0.72846	0.761952	0.791424	0.832661	0.886143	0.949441	0.698469	0.710503	0.72846	0.761952	0.791424	0.832661	0.886143	0.949441	0.974074
	8.83333	0.717626	0.753633	0.774569	0.754403	0.815354	0.823527	0.956127	1.00534	0.721876	0.711052	0.733187	0.814893	0.771863	0.802647	0.888667	0.97467	1.0063	0.692993	0.705262	0.723557	0.757715	0.787752	0.829769	0.884233	0.94864	0.692993	0.705262	0.723557	0.757715	0.787752	0.829769	0.884233	0.94864	0.973684
	9	0.715392	0.748918	0.773805	0.744831	0.806854	0.822556	0.963283	1.00362	0.707492	0.70806	0.737752	0.809418	0.774159	0.809631	0.894052	0.969088	1.01698	0.687531	0.700035	0.718669	0.753492	0.784094	0.826892	0.882335	0.947845	0.687531	0.700035	0.718669	0.753492	0.784094	0.826892	0.882335	0.947845	0.973297
	9.16667	0.709756	0.746343	0.766475	0.739317	0.805914	0.821849	0.955846	0.993223	0.702756	0.713884	0.742427	0.795064	0.766947	0.806229	0.897447	0.965938	1.00901	0.682083	0.694821	0.713794	0.749283	0.78045	0.824028	0.880448	0.947057	0.682083	0.694821	0.713794	0.749283	0.78045	0.824028	0.880448	0.947057	0.972913
	9.33333	0.714448	0.733468	0.754818	0.751216	0.809654	0.818173	0.955732	0.99474	0.699394	0.704212	0.729315	0.799483	0.76273	0.803302	0.896458	0.971613	1.01191	0.676648	0.689621	0.708932	0.745087	0.77682	0.821178	0.878574	0.946275	0.676648	0.689621	0.708932	0.745087	0.77682	0.821178	0.878574	0.946275	0.972532
	9.5	0.703704	0.735466	0.758062	0.747355	0.802629	0.817925	0.952192	0.987752	0.693794	0.705901	0.722213	0.793962	0.757567	0.798781	0.874121	0.960571	1.00047	0.671228	0.684434	0.704083	0.740904	0.773203	0.818341	0.876711	0.945499	0.671228	0.684434	0.704083	0.740904	0.773203	0.818341	0.876711	0.945499	0.972155
	9.66667	0.693586	0.72647	0.745041	0.750377	0.80575	0.81415	0.9548	0.975991	0.678929	0.697376	0.721329	0.783378	0.737328	0.802887	0.888269	0.968219	0.988902	0.66582	0.679261	0.699247	0.736734	0.769599	0.815517	0.874859	0.94473	0.66582	0.679261	0.699247	0.736734	0.769599	0.815517	0.874859	0.94473	0.971781
	9.83333	0.69401	0.720402	0.739405	0.731587	0.799968	0.811904	0.94209	0.979359	0.681723	0.693559	0.714348	0.790171	0.741695	0.793519	0.864446	0.956865	0.993032	0.660427	0.6741	0.694424	0.732577	0.766007	0.812706	0.873019	0.943966	0.660427	0.6741	0.694424	0.732577	0.766007	0.812706	0.873019	0.943966	0.97141
	10	0.698752	0.723377	0.736382	0.730152	0.798521	0.806836	0.940272	0.975587	0.673585	0.693453	0.711657	0.786177	0.73619	0.785913	0.870514	0.962307	1.00522	0.655047	0.668952	0.689613	0.728431	0.762429	0.809908	0.871189	0.943208	0.655047	0.668952	0.689613	0.728431	0.762429	0.809908	0.871189	0.943208	0.971043
	10.1667	0.676758	0.714472	0.72503	0.734964	0.791403	0.804391	0.936284	0.969958	0.669968	0.684225	0.710374	0.7808	0.738485	0.770927	0.862068	0.968982	1.0068	0.649681	0.663817	0.684814	0.724298	0.758862	0.807121	0.869371	0.942457	0.649681	0.663817	0.684814	0.724298	0.758862	0.807121	0.869371	0.942457	0.970678
	10.3333	0.678842	0.715149	0.719544	0.721049	0.78413	0.813288	0.930813	0.981664	0.666377	0.684908	0.70028	0.772122	0.729445	0.780664	0.866054	0.971509	1.01339	0.644329	0.658696	0.680027	0.720176	0.755307	0.804347	0.867563	0.941711	0.644329	0.658696	0.680027	0.720176	0.755307	0.804347	0.867563	0.941711	0.970317
	10.5	0.682691	0.721073	0.717403	0.720404	0.776909	0.811488	0.925071	0.980187	0.67342	0.674347	0.694264	0.773124	0.725363	0.775831	0.868553	0.972112	1.00979	0.63899	0.653587	0.675253	0.716065	0.751764	0.801584	0.865765	0.940971	0.63899	0.653587	0.675253	0.716065	0.751764	0.801584	0.865765	0.940971	0.969959
	10.6667	0.675986	0.715986	0.708954	0.707203	0.776509	0.818303	0.928272	0.98504	0.672995	0.676672	0.69563	0.75383	0.72176	0.763498	0.858642	0.964899	1.01557	0.633666	0.648491	0.67049	0.711966	0.748232	0.798833	0.863978	0.940237	0.633666	0.648491	0.67049	0.711966	0.748232	0.798833	0.863978	0.940237	0.969604
	10.8333	0.662551	0.709196	0.708461	0.700295	0.768239	0.806276	0.926525	0.978443	0.659511	0.668836	0.695696	0.748543	0.723177	0.757128	0.847901	0.962431	1.01359	0.628357	0.643409	0.66574	0.707878	0.744711	0.796094	0.862202	0.939509	0.628357	0.643409	0.66574	0.707878	0.744711	0.796094	0.862202	0.939509	0.969252
	11	0.649503	0.688155	0.700937	0.698875	0.764985	0.800161	0.917625	0.976156	0.655632	0.665244	0.684879	0.753218	0.714662	0.7526	0.842132	0.962929	1.00649	0.623062	0.63834	0.661001	0.7038	0.741201	0.793365	0.860435	0.938786	0.623062	0.63834	0.661001	0.7038	0.741201	0.793365	0.860435	0.938786	0.968902
	11.1667	0.655731	0.686935	0.7024	0.709655	0.761147	0.791797	0.923298	0.974798	0.639098	0.653484	0.682899	0.744132	0.71453	0.754122	0.850987	0.952951	1.00224	0.617782	0.633284	0.656274	0.699734	0.737702	0.790648	0.858679	0.938069	0.617782	0.633284	0.656274	0.699734	0.737702	0.790648	0.858679	0.938069	0.968556
	11.3333	0.64404	0.681083	0.702261	0.68796	0.756116	0.782325	0.916322	0.972907	0.646624	0.650095	0.670622	0.738312	0.713945	0.746289	0.844447	0.954322	0.994352	0.612517	0.628242	0.651559	0.695678	0.734213	0.787941	0.856932	0.937357	0.612517	0.628242	0.651559	0.695678	0.734213	0.787941	0.856932	0.937357	0.968213
	11.5	0.637395	0.669975	0.698804	0.700042	0.748034	0.768068	0.906099	0.957617	0.637404	0.651003	0.664586	0.727902	0.706484	0.747515	0.844386	0.948671	0.989325	0.607268	0.623214	0.646857	0.691632	0.730734	0.785245	0.855195	0.936651	0.607268	0.623214	0.646857	0.691632	0.730734	0.785245	0.855195	0.936651	0.967873
	11.6667	0.623372	0.675328	0.685877	0.67636	0.739039	0.776149	0.918143	0.959108	0.626813	0.639621	0.659167	0.725107	0.696639	0.742039	0.841026	0.942715	1.0005	0.602035	0.6182	0.642166	0.687596	0.727266	0.782559	0.853468	0.93595	0.602035	0.6182	0.642166	0.687596	0.727266	0.782559	0.853468	0.93595	0.967535
	11.8333	0.62211	0.670272	0.674888	0.685142	0.736759	0.775095	0.897507	0.958745	0.621591	0.632678	0.662988	0.71611	0.699488	0.733326	0.834309	0.951148	1.00334	0.596819	0.613201	0.637489	0.683571	0.723807	0.779883	0.85175	0.935255	0.596819	0.613201	0.637489	0.683571	0.723807	0.779883	0.85175	0.935255	0.967201
	12	0.613777	0.668841	0.674081	0.675909	0.738929	0.778468	0.902321	0.953795	0.620413	0.631926	0.658758	0.707141	0.685801	0.738997	0.838315	0.935387	1.00561	0.591619	0.608216	0.632823	0.679557	0.720359	0.777218	0.850041	0.934565	0.591619	0.608216	0.632823	0.679557	0.720359	0.777218	0.850041	0.934565	0.966869
	12.1667	0.616572	0.651183	0.661339	0.668012	0.725003	0.773126	0.896234	0.961368	0.617664	0.620702	0.652248	0.708499	0.688494	0.737195	0.833221	0.94079	1.00125	0.586437	0.603247	0.62817	0.675552	0.716919	0.774562	0.848342	0.93388	0.586437	0.603247	0.62817	0.675552	0.716919	0.774562	0.848342	0.93388	0.96654
	12.3333	0.614564	0.643858	0.65987	0.669146	0.718221	0.767733	0.891164	0.970722	0.608569	0.627038	0.63536	0.705427	0.692567	0.733191	0.826681	0.941521	1.00966	0.581272	0.598293	0.623531	0.671557	0.71349	0.771915	0.846651	0.933201	0.581272	0.598293	0.623531	0.671557	0.71349	0.771915	0.846651	0.933201	0.966214
	12.5	0.60532	0.645871	0.660619	0.665905	0.72161	0.768219	0.896778	0.960831	0.595277	0.612516	0.628943	0.696862	0.695253	0.725559	0.825707	0.933532	0.997465	0.576127	0.593355	0.618904	0.667572	0.710069	0.769278	0.84497	0.932526	0.576127	0.593355	0.618904	0.667572	0.710069	0.769278	0.84497	0.932526	0.965891
	12.6667	0.593869	0.632075	0.64841	0.663739	0.717529	0.762381	0.893787	0.968494	0.590449	0.608571	0.622471	0.695838	0.691451	0.721362	0.815552	0.934034	0.998377	0.571	0.588433	0.614291	0.663598	0.706658	0.766651	0.843297	0.931857	0.571	0.588433	0.614291	0.663598	0.706658	0.766651	0.843297	0.931857	0.96557
	12.8333	0.589932	0.620886	0.635214	0.646416	0.713326	0.767216	0.890915	0.959296	0.583742	0.597649	0.627684	0.691245	0.682707	0.717906	0.816251	0.938148	0.9993	0.565894	0.583529	0.609691	0.659633	0.703255	0.764032	0.841633	0.931193	0.565894	0.583529	0.609691	0.659633	0.703255	0.764032	0.841633	0.931193	0.965252
	13	0.58138	0.629616	0.625824	0.650623	0.707169	0.756605	0.880302	0.944912	0.569369	0.598682	0.623215	0.684365	0.68355	0.713798	0.820087	0.922448	1.00591	0.560807	0.578642	0.605105	0.655679	0.699862	0.761423	0.839978	0.930534	0.560807	0.578642	0.605105	0.655679	0.699862	0.761423	0.839978	0.930534	0.964937
	13.1667	0.584337	0.614755	0.635947	0.642327	0.701321	0.765859	0.885115	0.95494	0.573593	0.58873	0.614413	0.677739	0.670697	0.718635	0.820771	0.931698	0.985374	0.555742	0.573772	0.600533	0.651734	0.696477	0.758822	0.838331	0.929879	0.555742	0.573772	0.600533	0.651734	0.696477	0.758822	0.838331	0.929879	0.964625
	13.3333	0.56883	0.609508	0.629973	0.628064	0.700906	0.752751	0.889081	0.948837	0.569345	0.575769	0.615814	0.663995	0.667661	0.712988	0.81263	0.930679	0.99943	0.550699	0.568922	0.595976	0.6478	0.693102	0.75623	0.836693	0.92923	0.550699	0.568922	0.595976	0.6478	0.693102	0.75623	0.836693	0.92923	0.964315
	13.5	0.563602	0.614128	0.620268	0.648461	0.704437	0.752235	0.888713	0.943439	0.558158	0.580044	0.607864	0.672201	0.663274	0.703831	0.808526	0.92434	0.989753	0.545678	0.56409	0.591434	0.643876	0.689734	0.753646	0.835063	0.928586	0.545678	0.56409	0.591434	0.643876	0.689734	0.753646	0.835063	0.928586	0.964007
	13.6667	0.566498	0.6074	0.614262	0.629236	0.703893	0.743415	0.893111	0.940803	0.543555	0.578113	0.600931	0.657266	0.660138	0.706456	0.796407	0.939257	0.983912	0.540679	0.559277	0.586907	0.639962	0.686376	0.751071	0.833441	0.927946	0.540679	0.559277	0.586907	0.639962	0.686376	0.751071	0.833441	0.927946	0.963702
	13.8333	0.557189	0.595018	0.610852	0.621504	0.686467	0.744573	0.884705	0.941253	0.538999	0.575361	0.599567	0.649108	0.65423	0.696151	0.80074	0.932732	0.984568	0.535705	0.554485	0.582396	0.636058	0.683026	0.748503	0.831827	0.927311	0.535705	0.554485	0.582396	0.636058	0.683026	0.748503	0.831827	0.927311	0.9634
	14	0.555283	0.591103	0.595714	0.623682	0.692984	0.745333	0.875387	0.941978	0.541277	0.577517	0.591959	0.65346	0.649292	0.698116	0.801674	0.933266	0.990204	0.530755	0.549714	0.577901	0.632165	0.679684	0.745944	0.830221	0.926681	0.530755	0.549714	0.577901	0.632165	0.679684	0.745944	0.830221	0.926681	0.963101
	14.1667	0.551773	0.597352	0.595039	0.62306	0.689143	0.748162	0.882522	0.939932	0.54206	0.563832	0.581806	0.642664	0.646378	0.701493	0.804128	0.935529	0.999909	0.52583	0.544963	0.573422	0.628283	0.676351	0.743393	0.828623	0.926056	0.52583	0.544963	0.573422	0.628283	0.676351	0.743393	0.828623	0.926056	0.962803
	14.3333	0.542281	0.588573	0.595513	0.619457	0.683207	0.740887	0.874422	0.9437	0.532499	0.552119	0.573054	0.636236	0.641115	0.692226	0.79224	0.923492	0.99499	0.52093	0.540234	0.56896	0.624411	0.673026	0.74085	0.827032	0.925435	0.52093	0.540234	0.56896	0.624411	0.673026	0.74085	0.827032	0.925435	0.962509
	14.5	0.534781	0.586783	0.596418	0.606977	0.682429	0.735416	0.874861	0.945804	0.533288	0.551423	0.569344	0.642985	0.640058	0.690175	0.803593	0.925924	1.00563	0.516057	0.535528	0.564515	0.62055	0.669709	0.738315	0.825449	0.924818	0.516057	0.535528	0.564515	0.62055	0.669709	0.738315	0.825449	0.924818	0.962216
	14.6667	0.530834	0.580859	0.592393	0.601915	0.672179	0.734399	0.874003	0.941103	0.526533	0.546168	0.567072	0.636753	0.631237	0.696161	0.798585	0.934091	1.00068	0.511211	0.530845	0.560088	0.6167	0.666401	0.735787	0.823874	0.924207	0.511211	0.530845	0.560088	0.6167	0.666401	0.735787	0.823874	0.924207	0.961927
	14.8333	0.52572	0.57228	0.589267	0.601659	0.666585	0.736419	0.87084	0.941433	0.516408	0.540979	0.562052	0.632263	0.624697	0.690942	0.799363	0.934652	1.00651	0.506393	0.526185	0.555679	0.612862	0.663101	0.733267	0.822306	0.9236	0.506393	0.526185	0.555679	0.612862	0.663101	0.733267	0.822306	0.9236	0.961639
	15	0.522574	0.566279	0.575966	0.598421	0.666248	0.72782	0.865169	0.93064	0.507715	0.531889	0.558343	0.624178	0.618621	0.681449	0.799191	0.928499	0.996336	0.501603	0.52155	0.55129	0.609035	0.65981	0.730754	0.820746	0.922997	0.501603	0.52155	0.55129	0.609035	0.65981	0.730754	0.820746	0.922997	0.961354
	15.1667	0.501284	0.56677	0.570801	0.597148	0.66312	0.726134	0.862732	0.935795	0.503551	0.529739	0.555103	0.615644	0.613203	0.684328	0.793682	0.922718	0.999519	0.496842	0.516939	0.546919	0.605219	0.656527	0.728248	0.819192	0.922398	0.496842	0.516939	0.546919	0.605219	0.656527	0.728248	0.819192	0.922398	0.961072
	15.3333	0.5134	0.555846	0.576002	0.592461	0.662811	0.728839	0.865349	0.926358	0.490367	0.521898	0.548837	0.619708	0.615873	0.676708	0.798103	0.927894	0.993034	0.492111	0.512353	0.542568	0.601415	0.653252	0.725749	0.817646	0.921804	0.492111	0.512353	0.542568	0.601415	0.653252	0.725749	0.817646	0.921804	0.960792
	15.5	0.502403	0.551581	0.572969	0.585459	0.646973	0.723182	0.840859	0.933561	0.488883	0.521246	0.550134	0.615598	0.617006	0.666044	0.785146	0.918957	0.994011	0.487411	0.507794	0.538237	0.597623	0.649986	0.723258	0.816107	0.921215	0.487411	0.507794	0.538237	0.597623	0.649986	0.723258	0.816107	0.921215	0.960514
	15.6667	0.4961	0.543802	0.56299	0.580351	0.646866	0.711262	0.847509	0.931896	0.488454	0.515563	0.54495	0.608899	0.610233	0.6705	0.793496	0.929809	0.98313	0.482742	0.503261	0.533927	0.593843	0.646727	0.720774	0.814575	0.92063	0.482742	0.503261	0.533927	0.593843	0.646727	0.720774	0.814575	0.92063	0.960238
	15.8333	0.492516	0.550391	0.556286	0.575439	0.643989	0.713206	0.860073	0.934378	0.47679	0.511344	0.538937	0.608564	0.599367	0.669286	0.782396	0.923725	0.983433	0.478105	0.498756	0.529639	0.590076	0.643478	0.718296	0.81305	0.920048	0.478105	0.498756	0.529639	0.590076	0.643478	0.718296	0.81305	0.920048	0.959965
	16	0.496547	0.538198	0.539369	0.575837	0.641331	0.706354	0.858244	0.926408	0.473936	0.501892	0.53975	0.60869	0.597726	0.665864	0.791369	0.925524	0.977492	0.4735	0.494279	0.525372	0.586322	0.640237	0.715825	0.811531	0.919472	0.4735	0.494279	0.525372	0.586322	0.640237	0.715825	0.811531	0.919472	0.959694
	16.1667	0.488541	0.536375	0.539152	0.570148	0.635614	0.709459	0.84816	0.918018	0.465515	0.501773	0.531385	0.594153	0.606081	0.660617	0.785838	0.924794	0.96584	0.468929	0.48983	0.521128	0.58258	0.637004	0.713361	0.81002	0.918899	0.468929	0.48983	0.521128	0.58258	0.637004	0.713361	0.81002	0.918899	0.959425
	16.3333	0.4827	0.534524	0.530663	0.55519	0.62908	0.707515	0.853024	0.911714	0.465663	0.502624	0.529409	0.587668	0.606749	0.660125	0.783421	0.926345	0.96854	0.464391	0.485411	0.516907	0.578852	0.63378	0.710904	0.808515	0.91833	0.464391	0.485411	0.516907	0.578852	0.63378	0.710904	0.808515	0.91833	0.959158
	16.5	0.475596	0.532059	0.531692	0.545013	0.624703	0.704767	0.848636	0.920469	0.469286	0.494853	0.529272	0.588225	0.597371	0.660044	0.779527	0.91166	0.979455	0.459888	0.481021	0.512709	0.575138	0.630565	0.708453	0.807016	0.917766	0.459888	0.481021	0.512709	0.575138	0.630565	0.708453	0.807016	0.917766	0.958894
	16.6667	0.469338	0.516662	0.527898	0.548525	0.625064	0.699432	0.844686	0.922362	0.455162	0.488974	0.521707	0.583589	0.589531	0.657204	0.78278	0.91318	0.981369	0.45542	0.476661	0.508534	0.571437	0.627359	0.706009	0.805524	0.917205	0.45542	0.476661	0.508534	0.571437	0.627359	0.706009	0.805524	0.917205	0.958632
	16.8333	0.468581	0.508453	0.513324	0.544851	0.626571	0.684149	0.844869	0.914888	0.452653	0.487391	0.519169	0.579719	0.579758	0.650535	0.783467	0.910711	0.971417	0.450987	0.472332	0.504384	0.56775	0.624161	0.703572	0.804039	0.916649	0.450987	0.472332	0.504384	0.56775	0.624161	0.703572	0.804039	0.916649	0.958372
	17	0.462673	0.507026	0.50224	0.553119	0.616744	0.688724	0.841018	0.91251	0.451571	0.469006	0.509551	0.571313	0.57787	0.650889	0.786411	0.904153	0.975643	0.446591	0.468035	0.500259	0.564078	0.620973	0.70114	0.802559	0.916097	0.446591	0.468035	0.500259	0.564078	0.620973	0.70114	0.802559	0.916097	0.958114
	17.1667	0.453834	0.502704	0.508492	0.546163	0.612055	0.694023	0.834796	0.907172	0.444486	0.471955	0.507998	0.569769	0.568204	0.650383	0.770717	0.909294	0.967296	0.44223	0.46377	0.49616	0.560421	0.617793	0.698715	0.801086	0.915548	0.44223	0.46377	0.49616	0.560421	0.617793	0.698715	0.801086	0.915548	0.957858
	17.3333	0.460448	0.508382	0.503789	0.551284	0.603323	0.689178	0.822859	0.914494	0.448779	0.474387	0.509093	0.563937	0.571089	0.652146	0.782643	0.904191	0.978506	0.437907	0.459537	0.492086	0.556779	0.614623	0.696297	0.799619	0.915004	0.437907	0.459537	0.492086	0.556779	0.614623	0.696297	0.799619	0.915004	0.957604
	17.5	0.44534	0.498126	0.503969	0.542295	0.589757	0.683482	0.823978	0.919446	0.437665	0.468846	0.500303	0.558023	0.566624	0.657488	0.775351	0.906328	0.97495	0.433621	0.455336	0.488038	0.553152	0.611462	0.693884	0.798158	0.914463	0.433621	0.455336	0.488038	0.553152	0.611462	0.693884	0.798158	0.914463	0.957353
	17.6667	0.442249	0.488241	0.493453	0.543533	0.584428	0.684216	0.809562	0.927403	0.436473	0.464792	0.490557	0.56131	0.565278	0.646342	0.776288	0.907677	0.969705	0.429373	0.45117	0.484018	0.549541	0.60831	0.691478	0.796704	0.913926	0.429373	0.45117	0.484018	0.549541	0.60831	0.691478	0.796704	0.913926	0.957103
	17.8333	0.434565	0.492562	0.48504	0.533822	0.580984	0.674424	0.835219	0.913786	0.427769	0.458015	0.487579	0.543988	0.563862	0.643806	0.776794	0.907677	0.969633	0.425163	0.447036	0.480024	0.545946	0.605169	0.689078	0.795255	0.913393	0.425163	0.447036	0.480024	0.545946	0.605169	0.689078	0.795255	0.913393	0.956856
	18	0.441092	0.482725	0.487561	0.53098	0.583066	0.672657	0.839999	0.906367	0.423322	0.455933	0.484928	0.545678	0.55434	0.641407	0.772917	0.899695	0.96583	0.420992	0.442937	0.476058	0.542367	0.602036	0.686684	0.793812	0.912864	0.420992	0.442937	0.476058	0.542367	0.602036	0.686684	0.793812	0.912864	0.95661
	18.1667	0.439938	0.47741	0.483409	0.524857	0.585808	0.674163	0.828091	0.906418	0.423018	0.452888	0.475727	0.541215	0.556807	0.638791	0.776673	0.904924	0.964357	0.416859	0.438873	0.47212	0.538805	0.598914	0.684296	0.792374	0.912338	0.416859	0.438873	0.47212	0.538805	0.598914	0.684296	0.792374	0.912338	0.956367
	18.3333	0.430279	0.470234	0.483202	0.516188	0.57664	0.668148	0.822263	0.906374	0.415816	0.444638	0.470255	0.538177	0.550838	0.637304	0.767235	0.895736	0.963578	0.412765	0.434843	0.46821	0.53526	0.595802	0.681914	0.790943	0.911816	0.412765	0.434843	0.46821	0.53526	0.595802	0.681914	0.790943	0.911816	0.956126
	18.5	0.427393	0.461443	0.472853	0.519351	0.574227	0.66152	0.820061	0.913155	0.417228	0.443772	0.474594	0.532829	0.545462	0.633256	0.761981	0.901076	0.961706	0.408711	0.430849	0.464329	0.531732	0.5927	0.679538	0.789517	0.911298	0.408711	0.430849	0.464329	0.531732	0.5927	0.679538	0.789517	0.911298	0.955886
	18.6667	0.427229	0.454373	0.470671	0.51061	0.566693	0.659752	0.824526	0.901771	0.404395	0.44296	0.468687	0.536091	0.546188	0.634672	0.767038	0.89721	0.963651	0.404697	0.42689	0.460477	0.528221	0.589608	0.677168	0.788097	0.910784	0.404697	0.42689	0.460477	0.528221	0.589608	0.677168	0.788097	0.910784	0.955649
	18.8333	0.422968	0.455722	0.467647	0.514445	0.564353	0.657033	0.817481	0.901807	0.394246	0.440073	0.467419	0.526664	0.548547	0.63708	0.767557	0.89263	0.958171	0.400722	0.422967	0.456655	0.524729	0.586527	0.674804	0.786682	0.910273	0.400722	0.422967	0.456655	0.524729	0.586527	0.674804	0.786682	0.910273	0.955413
	19	0.418641	0.448495	0.465357	0.510393	0.56339	0.662824	0.808949	0.906723	0.404353	0.435745	0.460635	0.524968	0.53999	0.638126	0.770179	0.888719	0.960043	0.396787	0.41908	0.452863	0.521255	0.583456	0.672446	0.785273	0.909765	0.396787	0.41908	0.452863	0.521255	0.583456	0.672446	0.785273	0.909765	0.95518
	19.1667	0.413861	0.447596	0.455962	0.500688	0.564316	0.660427	0.80426	0.904558	0.39754	0.428976	0.459004	0.528049	0.535616	0.627064	0.762474	0.893241	0.960097	0.392892	0.415229	0.449102	0.517799	0.580396	0.670094	0.783869	0.909261	0.392892	0.415229	0.449102	0.517799	0.580396	0.670094	0.783869	0.909261	0.954948
	19.3333	0.400222	0.439954	0.458275	0.492272	0.561141	0.659099	0.804104	0.915801	0.396171	0.421882	0.453245	0.521199	0.53276	0.622133	0.763115	0.902836	0.953651	0.389037	0.411415	0.445371	0.514362	0.577347	0.667748	0.782471	0.908761	0.389037	0.411415	0.445371	0.514362	0.577347	0.667748	0.782471	0.908761	0.954718
	19.5	0.393016	0.434286	0.454185	0.495007	0.554492	0.657193	0.800175	0.916372	0.39484	0.412548	0.440157	0.517515	0.528447	0.619574	0.754836	0.879822	0.955946	0.385222	0.407637	0.441671	0.510945	0.574309	0.665408	0.781077	0.908264	0.385222	0.407637	0.441671	0.510945	0.574309	0.665408	0.781077	0.908264	0.95449
	19.6667	0.397563	0.433684	0.459047	0.491435	0.553378	0.65747	0.798932	0.908429	0.384585	0.412158	0.440516	0.512821	0.52239	0.619672	0.757042	0.889583	0.954129	0.381448	0.403897	0.438002	0.507547	0.571283	0.663073	0.779689	0.907771	0.381448	0.403897	0.438002	0.507547	0.571283	0.663073	0.779689	0.907771	0.954264
	19.8333	0.391902	0.435386	0.449067	0.48378	0.544626	0.647942	0.801793	0.909297	0.377632	0.410681	0.435589	0.508687	0.514901	0.621028	0.752622	0.882503	0.949303	0.377714	0.400193	0.434364	0.504169	0.568268	0.660745	0.778307	0.907281	0.377714	0.400193	0.434364	0.504169	0.568268	0.660745	0.778307	0.907281	0.95404
	20	0.386032	0.432672	0.440475	0.475895	0.544786	0.648641	0.803228	0.906122	0.380947	0.403796	0.429768	0.505536	0.516206	0.615052	0.756977	0.885997	0.950019	0.37402	0.396526	0.430759	0.500811	0.565265	0.658422	0.776929	0.906794	0.37402	0.396526	0.430759	0.500811	0.565265	0.658422	0.776929	0.906794	0.953818
	20.1667	0.38533	0.424453	0.429998	0.481626	0.542621	0.645792	0.796276	0.90238	0.382156	0.40016	0.424528	0.500562	0.515078	0.618671	0.744624	0.87802	0.954286	0.370366	0.392896	0.427185	0.497474	0.562274	0.656105	0.775556	0.906311	0.370366	0.392896	0.427185	0.497474	0.562274	0.656105	0.775556	0.906311	0.953597
	20.3333	0.390909	0.41041	0.428982	0.474659	0.539197	0.651771	0.792219	0.903219	0.37814	0.399262	0.421338	0.501072	0.518001	0.614971	0.748601	0.876846	0.946961	0.366752	0.389304	0.423643	0.494157	0.559295	0.653794	0.774189	0.905831	0.366752	0.389304	0.423643	0.494157	0.559295	0.653794	0.774189	0.905831	0.953378
	20.5	0.38168	0.408264	0.426972	0.478001	0.535027	0.647617	0.802868	0.902843	0.366679	0.392604	0.417897	0.500219	0.507268	0.611794	0.752935	0.873722	0.955257	0.363178	0.385748	0.420134	0.490862	0.556329	0.65149	0.772826	0.905354	0.363178	0.385748	0.420134	0.490862	0.556329	0.65149	0.772826	0.905354	0.953161
	20.6667	0.381323	0.409679	0.423204	0.481531	0.529429	0.645462	0.800115	0.902362	0.370946	0.390553	0.417469	0.496282	0.50598	0.612194	0.751369	0.875233	0.960015	0.359644	0.38223	0.416657	0.487587	0.553374	0.649191	0.771468	0.904881	0.359644	0.38223	0.416657	0.487587	0.553374	0.649191	0.771468	0.904881	0.952946
	20.8333	0.372195	0.401595	0.422752	0.468381	0.529318	0.645481	0.797965	0.893651	0.366907	0.384746	0.416328	0.494605	0.502189	0.601089	0.756603	0.875754	0.961038	0.35615	0.378749	0.413213	0.484335	0.550433	0.646897	0.770115	0.904411	0.35615	0.378749	0.413213	0.484335	0.550433	0.646897	0.770115	0.904411	0.952732
	21	0.368044	0.399996	0.417621	0.469253	0.524037	0.642078	0.800168	0.896865	0.365442	0.377835	0.406839	0.491995	0.498265	0.596523	0.752895	0.876391	0.95141	0.352695	0.375306	0.409801	0.481104	0.547504	0.64461	0.768767	0.903944	0.352695	0.375306	0.409801	0.481104	0.547504	0.64461	0.768767	0.903944	0.952521
	21.1667	0.360578	0.397611	0.413923	0.46463	0.520505	0.643365	0.795753	0.90394	0.364916	0.380751	0.405924	0.487754	0.494931	0.594651	0.758359	0.876803	0.95568	0.349279	0.371899	0.406423	0.477896	0.544589	0.642329	0.767423	0.90348	0.349279	0.371899	0.406423	0.477896	0.544589	0.642329	0.767423	0.90348	0.952311
	21.3333	0.357618	0.393857	0.412889	0.462105	0.518893	0.64875	0.795737	0.901614	0.35606	0.374214	0.397834	0.487482	0.488382	0.59406	0.747984	0.878357	0.958735	0.345903	0.368529	0.403077	0.474709	0.541687	0.640054	0.766084	0.90302	0.345903	0.368529	0.403077	0.474709	0.541687	0.640054	0.766084	0.90302	0.952102
	21.5	0.347976	0.386018	0.409464	0.461452	0.51987	0.641798	0.781487	0.902388	0.35875	0.37435	0.396024	0.478355	0.48764	0.5925	0.746143	0.887063	0.9591	0.342565	0.365196	0.399764	0.471546	0.538799	0.637785	0.76475	0.902562	0.342565	0.365196	0.399764	0.471546	0.538799	0.637785	0.76475	0.902562	0.951896
	21.6667	0.350848	0.385646	0.409416	0.45735	0.515595	0.640534	0.795492	0.896608	0.364506	0.370546	0.388453	0.474875	0.4981	0.592079	0.742218	0.884601	0.957748	0.339266	0.361899	0.396484	0.468405	0.535924	0.635521	0.763421	0.902108	0.339266	0.361899	0.396484	0.468405	0.535924	0.635521	0.763421	0.902108	0.951691
	21.8333	0.349923	0.388621	0.408294	0.454057	0.513063	0.642119	0.796325	0.902155	0.349692	0.368023	0.393855	0.474556	0.486706	0.586601	0.742591	0.885796	0.955509	0.336005	0.35864	0.393237	0.465288	0.533063	0.633264	0.762096	0.901656	0.336005	0.35864	0.393237	0.465288	0.533063	0.633264	0.762096	0.901656	0.951487
	22	0.354152	0.384668	0.401292	0.450876	0.508653	0.642777	0.793142	0.901798	0.344753	0.367427	0.387418	0.470876	0.481656	0.580035	0.737185	0.880343	0.962317	0.332782	0.355416	0.390023	0.462193	0.530216	0.631013	0.760775	0.901208	0.332782	0.355416	0.390023	0.462193	0.530216	0.631013	0.760775	0.901208	0.951285
	22.1667	0.352119	0.375409	0.394296	0.447139	0.504402	0.637918	0.80131	0.90263	0.339806	0.364915	0.384602	0.466374	0.480727	0.583406	0.737859	0.87895	0.952448	0.329596	0.352229	0.386842	0.459122	0.527384	0.628769	0.759459	0.900763	0.329596	0.352229	0.386842	0.459122	0.527384	0.628769	0.759459	0.900763	0.951085
	22.3333	0.345746	0.36979	0.391817	0.452656	0.503844	0.636314	0.797718	0.899289	0.33961	0.362748	0.382844	0.461756	0.476056	0.584904	0.736234	0.882541	0.955027	0.326448	0.349077	0.383694	0.456075	0.524566	0.62653	0.758147	0.900321	0.326448	0.349077	0.383694	0.456075	0.524566	0.62653	0.758147	0.900321	0.950887
	22.5	0.339085	0.363174	0.386224	0.449399	0.506248	0.630654	0.793187	0.899623	0.339599	0.359715	0.385165	0.451331	0.47208	0.57152	0.741302	0.879657	0.958631	0.323336	0.345961	0.380579	0.453052	0.521763	0.624297	0.75684	0.899881	0.323336	0.345961	0.380579	0.453052	0.521763	0.624297	0.75684	0.899881	0.95069
	22.6667	0.335281	0.361462	0.388963	0.444786	0.502039	0.629496	0.784898	0.894408	0.331004	0.354631	0.378153	0.444358	0.466961	0.56514	0.740644	0.875169	0.947393	0.320261	0.342881	0.377497	0.450052	0.518975	0.622071	0.755536	0.899445	0.320261	0.342881	0.377497	0.450052	0.518975	0.622071	0.755536	0.899445	0.950495
	22.8333	0.326717	0.367126	0.377728	0.443206	0.500287	0.629425	0.788765	0.892416	0.331611	0.353824	0.373058	0.442584	0.466702	0.566549	0.744469	0.876328	0.948073	0.317222	0.339835	0.374447	0.447077	0.516202	0.619851	0.754238	0.899012	0.317222	0.339835	0.374447	0.447077	0.516202	0.619851	0.754238	0.899012	0.950301
	23	0.322869	0.362545	0.378964	0.433734	0.498207	0.629491	0.790037	0.888819	0.330681	0.355261	0.372583	0.445847	0.467995	0.563588	0.738652	0.87522	0.947798	0.314219	0.336825	0.371429	0.444126	0.513445	0.617638	0.752943	0.898581	0.314219	0.336825	0.371429	0.444126	0.513445	0.617638	0.752943	0.898581	0.950109
	23.1667	0.321861	0.353039	0.372375	0.432413	0.491827	0.625859	0.780949	0.89226	0.329906	0.346868	0.37288	0.440928	0.460208	0.562428	0.73233	0.868008	0.939072	0.31125	0.333849	0.368444	0.441199	0.510703	0.615431	0.751652	0.898154	0.31125	0.333849	0.368444	0.441199	0.510703	0.615431	0.751652	0.898154	0.949918
	23.3333	0.324947	0.352736	0.374091	0.424227	0.496952	0.625922	0.784431	0.894764	0.329251	0.342816	0.370181	0.441426	0.459323	0.558768	0.723432	0.872211	0.935153	0.308316	0.330907	0.365491	0.438297	0.507976	0.61323	0.750366	0.897729	0.308316	0.330907	0.365491	0.438297	0.507976	0.61323	0.750366	0.897729	0.949729
	23.5	0.325815	0.355263	0.377394	0.423044	0.489533	0.624104	0.783725	0.893103	0.319716	0.340757	0.370507	0.442468	0.454099	0.558801	0.72638	0.880321	0.937952	0.305417	0.327998	0.36257	0.43542	0.505266	0.611036	0.749084	0.897307	0.305417	0.327998	0.36257	0.43542	0.505266	0.611036	0.749084	0.897307	0.949542
	23.6667	0.31614	0.353968	0.376475	0.417745	0.486648	0.622496	0.78969	0.891441	0.321486	0.337923	0.364912	0.438385	0.450937	0.555555	0.732219	0.878449	0.942887	0.302551	0.325123	0.35968	0.432567	0.502571	0.608848	0.747806	0.896888	0.302551	0.325123	0.35968	0.432567	0.502571	0.608848	0.747806	0.896888	0.949356
	23.8333	0.317549	0.345914	0.369624	0.415596	0.482961	0.615127	0.79092	0.886266	0.320181	0.33363	0.357654	0.436722	0.448851	0.555984	0.735918	0.882404	0.942247	0.299717	0.322281	0.356822	0.429739	0.499893	0.606667	0.746531	0.896472	0.299717	0.322281	0.356822	0.429739	0.499893	0.606667	0.746531	0.896472	0.949171
	24	0.314255	0.342233	0.374088	0.413192	0.478698	0.619334	0.781287	0.891017	0.311448	0.330353	0.351593	0.431117	0.451173	0.555953	0.742911	0.884975	0.947282	0.296917	0.319471	0.353996	0.426936	0.497231	0.604493	0.745261	0.896058	0.296917	0.319471	0.353996	0.426936	0.497231	0.604493	0.745261	0.896058	0.948988
	24.1667	0.311039	0.348281	0.369381	0.413869	0.479108	0.620657	0.786516	0.883109	0.31358	0.327202	0.362683	0.430052	0.449973	0.554477	0.746558	0.881973	0.950372	0.294148	0.316694	0.3512	0.424158	0.494585	0.602326	0.743995	0.895647	0.294148	0.316694	0.3512	0.424158	0.494585	0.602326	0.743995	0.895647	0.948806
	24.3333	0.308642	0.343668	0.368326	0.408591	0.473213	0.621402	0.784939	0.891366	0.316793	0.333732	0.355201	0.422705	0.44325	0.555877	0.736356	0.878002	0.952031	0.29141	0.313947	0.348436	0.421405	0.491956	0.600165	0.742733	0.895239	0.29141	0.313947	0.348436	0.421405	0.491956	0.600165	0.742732	0.895239	0.948626
	24.5	0.30634	0.341445	0.360887	0.41135	0.469621	0.611322	0.781729	0.886852	0.307907	0.327866	0.356991	0.422307	0.442466	0.552291	0.738806	0.885614	0.947976	0.288703	0.311232	0.345702	0.418676	0.489344	0.598011	0.741474	0.894833	0.288703	0.311232	0.345702	0.418676	0.489344	0.598011	0.741474	0.894833	0.948447
	24.6667	0.300033	0.337918	0.356493	0.405648	0.46694	0.612573	0.770142	0.883372	0.30508	0.324693	0.347893	0.416463	0.431419	0.54441	0.739699	0.874397	0.941837	0.286026	0.308547	0.342998	0.415973	0.486749	0.595864	0.740219	0.894431	0.286026	0.308547	0.342998	0.415973	0.486749	0.595864	0.740219	0.894431	0.94827
	24.8333	0.299561	0.337933	0.354484	0.400658	0.467028	0.606512	0.768737	0.880103	0.302614	0.325795	0.341938	0.414589	0.433898	0.542308	0.731451	0.87152	0.944762	0.283379	0.305893	0.340324	0.413295	0.484172	0.593724	0.738969	0.89403	0.283379	0.305893	0.340324	0.413295	0.484172	0.593724	0.738968	0.89403	0.948094
	25	0.299858	0.337927	0.348848	0.398833	0.465384	0.608757	0.768758	0.881794	0.295081	0.323237	0.341494	0.412381	0.42761	0.540851	0.740089	0.876282	0.936729	0.28076	0.303268	0.337681	0.410643	0.481611	0.591591	0.737721	0.893633	0.28076	0.303268	0.33768	0.410643	0.481611	0.591591	0.737721	0.893633	0.94792
	25.1667	0.302598	0.330124	0.348465	0.393095	0.462048	0.605991	0.769773	0.876223	0.296854	0.317788	0.336554	0.40671	0.420748	0.536958	0.739179	0.872939	0.928047	0.278171	0.300672	0.335066	0.408015	0.479068	0.589465	0.736478	0.893238	0.278171	0.300672	0.335066	0.408015	0.479068	0.589466	0.736478	0.893238	0.947747
	25.3333	0.296092	0.327042	0.346373	0.38785	0.456729	0.594001	0.762328	0.880116	0.292804	0.312981	0.336197	0.413093	0.422733	0.531589	0.728704	0.872838	0.932982	0.275609	0.298104	0.332481	0.405412	0.476542	0.587347	0.735238	0.892846	0.275609	0.298104	0.332481	0.405412	0.476542	0.587347	0.735239	0.892846	0.947575
	25.5	0.294462	0.325204	0.344346	0.385553	0.455274	0.589479	0.757782	0.882633	0.289326	0.308935	0.334087	0.409887	0.419868	0.529673	0.718162	0.872836	0.927851	0.273075	0.295565	0.329924	0.402834	0.474034	0.585236	0.734002	0.892456	0.273075	0.295565	0.329924	0.402834	0.474034	0.585236	0.734003	0.892456	0.947405
	25.6667	0.294978	0.314383	0.335644	0.382565	0.447564	0.58636	0.752389	0.878528	0.282817	0.303317	0.330344	0.40244	0.418771	0.524803	0.719721	0.858568	0.921727	0.270568	0.293054	0.327396	0.400282	0.471544	0.583132	0.73277	0.892068	0.270568	0.293054	0.327396	0.400282	0.471544	0.583132	0.73277	0.892068	0.947236
	25.8333	0.292061	0.321356	0.330961	0.38404	0.448868	0.589168	0.74969	0.870969	0.284141	0.30281	0.32785	0.40058	0.41022	0.521168	0.713501	0.869124	0.924179	0.268087	0.29057	0.324895	0.397754	0.469072	0.581035	0.731541	0.891684	0.268087	0.29057	0.324896	0.397754	0.469072	0.581035	0.731541	0.891684	0.947068
	26	0.285473	0.31717	0.336282	0.382355	0.449698	0.583968	0.757493	0.874375	0.279656	0.305314	0.327496	0.401607	0.409454	0.525978	0.708902	0.862167	0.929659	0.265632	0.288112	0.322423	0.395251	0.466617	0.578946	0.730316	0.891301	0.265632	0.288113	0.322424	0.395251	0.466617	0.578946	0.730316	0.891301	0.946902
	26.1667	0.285729	0.309557	0.32811	0.381665	0.451342	0.585012	0.754669	0.875289	0.281834	0.299559	0.322739	0.398665	0.41045	0.521907	0.714506	0.856738	0.924949	0.263203	0.285681	0.319978	0.392773	0.464181	0.576865	0.729094	0.890922	0.263203	0.285681	0.319978	0.392773	0.464181	0.576864	0.729094	0.890922	0.946737
	26.3333	0.286344	0.310499	0.328165	0.378237	0.447058	0.581781	0.754071	0.873028	0.280249	0.296178	0.324713	0.393086	0.408117	0.52676	0.711213	0.865692	0.92436	0.260798	0.283276	0.317559	0.390319	0.461763	0.574791	0.727876	0.890544	0.260798	0.283276	0.317559	0.390319	0.461763	0.574789	0.727876	0.890544	0.946573
	26.5	0.279271	0.308387	0.329492	0.3726	0.450176	0.582644	0.747585	0.876109	0.278126	0.29689	0.325556	0.396483	0.410883	0.521019	0.714246	0.872197	0.922113	0.258418	0.280896	0.315167	0.38789	0.459363	0.572725	0.726662	0.890169	0.258418	0.280896	0.315167	0.38789	0.459363	0.572723	0.726661	0.890169	0.946411
	26.6667	0.275429	0.30292	0.329057	0.375128	0.448229	0.583733	0.741913	0.87721	0.276896	0.296021	0.318237	0.392856	0.409446	0.52247	0.715672	0.871897	0.924381	0.256061	0.278541	0.312801	0.385486	0.456982	0.570667	0.72545	0.889797	0.256061	0.278541	0.312799	0.385486	0.456982	0.570664	0.72545	0.889797	0.94625
	26.8333	0.276379	0.308108	0.332331	0.37857	0.446014	0.579394	0.749518	0.883251	0.27143	0.293327	0.317751	0.393679	0.403596	0.518099	0.718113	0.86655	0.925619	0.253728	0.27621	0.310461	0.383106	0.454619	0.568616	0.724243	0.889427	0.253728	0.276209	0.310458	0.383106	0.454619	0.568615	0.724242	0.889427	0.94609
	27	0.277461	0.300151	0.325821	0.377344	0.443919	0.576312	0.747399	0.877341	0.270585	0.291239	0.311705	0.389048	0.400955	0.520936	0.71747	0.862082	0.920826	0.251417	0.273902	0.308145	0.38075	0.452274	0.566574	0.723038	0.889059	0.251417	0.273902	0.308142	0.380751	0.452274	0.566574	0.723038	0.889059	0.945931
	27.1667	0.269033	0.295294	0.321961	0.376909	0.442149	0.575985	0.748932	0.874988	0.270342	0.292179	0.309347	0.389727	0.404175	0.515139	0.714555	0.866729	0.926446	0.249129	0.271618	0.305855	0.378419	0.449948	0.564539	0.721837	0.888694	0.249129	0.271618	0.305851	0.378419	0.449948	0.564543	0.721838	0.888694	0.945774
	27.3333	0.2645	0.292432	0.321961	0.377102	0.43801	0.573241	0.737445	0.876908	0.266624	0.289555	0.307479	0.385711	0.397007	0.514057	0.705059	0.857019	0.924886	0.246863	0.269357	0.303588	0.376111	0.447641	0.562513	0.72064	0.888331	0.246862	0.269356	0.303586	0.376112	0.447641	0.562519	0.720641	0.888331	0.945618
	27.5	0.264511	0.295997	0.318508	0.371225	0.43558	0.567779	0.739534	0.869934	0.266188	0.285035	0.306526	0.381722	0.392653	0.512278	0.705347	0.862684	0.926604	0.244618	0.267118	0.301345	0.373827	0.445352	0.560495	0.719446	0.88797	0.244618	0.267117	0.301346	0.373828	0.445353	0.560503	0.719448	0.88797	0.945463
	27.6667	0.261737	0.295659	0.31281	0.36649	0.430264	0.570176	0.733886	0.875342	0.262741	0.278099	0.304832	0.376549	0.39038	0.504097	0.701603	0.866533	0.928795	0.242393	0.2649	0.299125	0.371567	0.443082	0.558485	0.718255	0.887612	0.242394	0.2649	0.299131	0.371568	0.443083	0.558494	0.718257	0.887612	0.94531
	27.8333	0.256189	0.290477	0.307479	0.366115	0.428101	0.57672	0.736352	0.880365	0.258215	0.279528	0.301844	0.377012	0.386095	0.508003	0.700764	0.865911	0.924794	0.240189	0.262704	0.296929	0.36933	0.440831	0.556484	0.717067	0.887256	0.24019	0.262705	0.296938	0.36933	0.440832	0.55649	0.717069	0.887256	0.945157
	28	0.257939	0.287278	0.310308	0.371386	0.426336	0.576414	0.739064	0.877216	0.256221	0.280442	0.297074	0.37354	0.385647	0.505993	0.703355	0.856993	0.931673	0.238005	0.260529	0.294754	0.367116	0.438598	0.554491	0.715882	0.886902	0.238006	0.26053	0.294767	0.367116	0.438599	0.554491	0.715884	0.886902	0.945006
	28.1667	0.255243	0.287021	0.304364	0.364885	0.421503	0.570454	0.73072	0.877197	0.258314	0.275035	0.297756	0.370178	0.384191	0.505421	0.703005	0.855291	0.925103	0.23584	0.258373	0.292602	0.364926	0.436385	0.552506	0.714701	0.88655	0.235841	0.258375	0.292615	0.364924	0.436385	0.552497	0.7147	0.88655	0.944856
	28.3333	0.249093	0.28696	0.300743	0.362062	0.421443	0.568567	0.73615	0.874435	0.252907	0.272906	0.295759	0.37148	0.376799	0.503034	0.694561	0.854024	0.920117	0.233694	0.256237	0.290471	0.362758	0.43419	0.55053	0.713523	0.886201	0.233695	0.256239	0.29048	0.362756	0.434189	0.55051	0.713519	0.886201	0.944708
	28.5	0.252337	0.284741	0.304566	0.358861	0.42408	0.566976	0.73096	0.868879	0.249552	0.271585	0.29437	0.371565	0.373428	0.499243	0.694181	0.86388	0.924827	0.231566	0.254121	0.288362	0.360613	0.432013	0.548563	0.712348	0.885854	0.231566	0.254122	0.288362	0.360612	0.432011	0.548534	0.712341	0.885854	0.94456
	28.6667	0.246789	0.285103	0.301148	0.35412	0.422299	0.563838	0.729818	0.871591	0.249059	0.269809	0.292805	0.368948	0.371838	0.502811	0.695217	0.860665	0.925156	0.229456	0.252023	0.286273	0.35849	0.429856	0.546604	0.711177	0.885509	0.229455	0.252023	0.286258	0.358493	0.429853	0.546572	0.711167	0.885509	0.944414
	28.8333	0.246041	0.280515	0.299607	0.352546	0.419937	0.56065	0.727497	0.874278	0.244089	0.265455	0.286106	0.364101	0.371824	0.496269	0.695913	0.855587	0.918741	0.227364	0.249943	0.284204	0.35639	0.427717	0.544655	0.710008	0.885166	0.227362	0.249942	0.284173	0.356396	0.427714	0.544628	0.709999	0.885166	0.944268
	29	0.245991	0.279012	0.296917	0.350477	0.420102	0.559977	0.725966	0.871799	0.245915	0.263387	0.281851	0.36137	0.369746	0.496437	0.691982	0.85605	0.924135	0.22529	0.24788	0.282156	0.354312	0.425597	0.542714	0.708843	0.884826	0.225288	0.247878	0.282111	0.354319	0.425594	0.542705	0.708837	0.884826	0.944124
	29.1667	0.243159	0.279584	0.294468	0.348042	0.415658	0.553818	0.724972	0.871094	0.239115	0.259892	0.281016	0.363126	0.370686	0.496582	0.695897	0.851963	0.919857	0.223232	0.245836	0.280126	0.352255	0.423496	0.540782	0.707681	0.884487	0.223233	0.245832	0.280077	0.352259	0.423495	0.540805	0.707682	0.884487	0.943981
	29.3333	0.238159	0.27811	0.291584	0.347898	0.414285	0.554902	0.723866	0.877245	0.242355	0.263335	0.281636	0.357642	0.369521	0.494282	0.696529	0.852121	0.927572	0.221192	0.243808	0.278116	0.35022	0.421414	0.538859	0.706522	0.884151	0.221198	0.243807	0.278076	0.350213	0.421417	0.538922	0.706535	0.884151	0.943839
	29.5	0.237813	0.274413	0.2882	0.349557	0.411533	0.550854	0.72856	0.884387	0.238799	0.26082	0.28112	0.357466	0.369643	0.495212	0.689395	0.846752	0.92526	0.219167	0.241797	0.276125	0.348206	0.41935	0.536945	0.705366	0.883817	0.219177	0.241802	0.276112	0.348186	0.419357	0.537045	0.705391	0.883817	0.943699
	29.6667	0.234241	0.276252	0.283856	0.346255	0.408633	0.559792	0.722831	0.874481	0.239136	0.256763	0.275247	0.353751	0.362445	0.489483	0.687605	0.849656	0.920359	0.217159	0.239802	0.274152	0.346214	0.417305	0.535041	0.704213	0.883485	0.217166	0.239814	0.274189	0.346189	0.417313	0.53516	0.704246	0.883485	0.943559
	29.8333	0.233647	0.277021	0.281909	0.347616	0.406852	0.55636	0.726216	0.865186	0.232734	0.253367	0.273282	0.350768	0.360468	0.489841	0.69426	0.848893	0.926858	0.215168	0.237823	0.272196	0.344242	0.415279	0.533146	0.703063	0.883155	0.215159	0.237836	0.272295	0.344231	0.415283	0.533255	0.703098	0.883155	0.943421
	30	0.23209	0.268912	0.282435	0.344533	0.402922	0.557991	0.726703	0.874713	0.229903	0.251141	0.275171	0.34598	0.35295	0.485242	0.690988	0.842109	0.924054	0.213192	0.23586	0.270258	0.342291	0.413271	0.53126	0.701916	0.882827	0.213165	0.235863	0.270412	0.342322	0.413264	0.531318	0.701943	0.882827	0.943283
	30.1667	0.230359	0.267669	0.278119	0.34444	0.405131	0.547963	0.729388	0.877866	0.231623	0.251362	0.27193	0.343585	0.350236	0.485547	0.685603	0.843687	0.918058	0.211231	0.233912	0.268337	0.340361	0.411281	0.529383	0.700772	0.882501	0.211203	0.233891	0.26852	0.340442	0.41126	0.529338	0.700776	0.882501	0.943147
	30.3333	0.228724	0.265601	0.275722	0.343567	0.402477	0.5427	0.726689	0.87371	0.226642	0.252305	0.274781	0.339825	0.351156	0.480902	0.680457	0.849377	0.918319	0.209286	0.231979	0.266433	0.33845	0.409311	0.527516	0.699631	0.882177	0.209289	0.231937	0.2666	0.338552	0.409282	0.527318	0.699596	0.882177	0.943011
	30.5	0.227089	0.266203	0.273275	0.342708	0.398327	0.546516	0.725931	0.875949	0.227988	0.249569	0.271438	0.33762	0.351046	0.482853	0.681804	0.84317	0.924813	0.207356	0.230061	0.264544	0.33656	0.407358	0.525659	0.698493	0.881855	0.207428	0.230021	0.264631	0.33661	0.40734	0.525287	0.698412	0.881855	0.942877
	30.6667	0.226546	0.263937	0.273308	0.33863	0.399182	0.541121	0.725621	0.879134	0.224827	0.247583	0.269965	0.334066	0.349263	0.479075	0.679857	0.847399	0.930401	0.205441	0.228157	0.262672	0.334689	0.405424	0.523811	0.697357	0.881535	0.205564	0.228164	0.262597	0.334581	0.405442	0.523276	0.697239	0.881535	0.942744
	30.8333	0.223296	0.261234	0.272085	0.336954	0.396733	0.546065	0.725026	0.874777	0.221823	0.245278	0.268229	0.335675	0.344171	0.477831	0.680528	0.845287	0.929743	0.203541	0.226267	0.260814	0.332837	0.403508	0.521972	0.696225	0.881217	0.203626	0.226368	0.260515	0.332487	0.40358	0.521313	0.69609	0.881217	0.942612
	31	0.222317	0.25979	0.267729	0.334361	0.39532	0.53878	0.713026	0.878922	0.223443	0.244095	0.269394	0.332628	0.345479	0.477585	0.674645	0.838415	0.928667	0.201655	0.224391	0.258972	0.331004	0.40161	0.520144	0.695096	0.880902	0.201546	0.224565	0.258452	0.330399	0.401716	0.519429	0.69498	0.880902	0.942481
	31.1667	0.219802	0.260281	0.266361	0.333411	0.393258	0.541173	0.729874	0.881629	0.220494	0.242962	0.266277	0.33157	0.344473	0.478983	0.681022	0.844401	0.930671	0.199783	0.222529	0.257144	0.32919	0.399731	0.518325	0.69397	0.880588	0.199342	0.222675	0.25648	0.328387	0.399811	0.517655	0.693922	0.880588	0.942351
	31.3333	0.217017	0.259473	0.263135	0.333518	0.392573	0.538296	0.723267	0.87617	0.218517	0.239543	0.26531	0.329104	0.344374	0.478996	0.681277	0.843038	0.926577	0.197926	0.22068	0.25533	0.327395	0.397869	0.516517	0.692846	0.880276	0.197122	0.220618	0.254668	0.326521	0.397826	0.516019	0.69293	0.880276	0.942222
	31.5	0.216026	0.257209	0.262276	0.329338	0.391324	0.538711	0.722908	0.880615	0.219385	0.237643	0.260673	0.325966	0.34209	0.473885	0.681972	0.83404	0.920496	0.196083	0.218844	0.25353	0.325617	0.396025	0.514718	0.691726	0.879966	0.195001	0.218375	0.253087	0.324868	0.395783	0.514553	0.692017	0.879966	0.942094
	31.6667	0.213019	0.252657	0.257198	0.325747	0.388374	0.544323	0.719444	0.886911	0.216397	0.235395	0.257701	0.327579	0.346455	0.478335	0.679953	0.836012	0.921764	0.194254	0.217021	0.251743	0.323857	0.394199	0.512929	0.690608	0.879657	0.193092	0.21606	0.251808	0.32349	0.393813	0.513285	0.691192	0.879657	0.941967
	31.8333	0.211562	0.250596	0.256151	0.328045	0.384239	0.541878	0.718413	0.879664	0.215565	0.236787	0.2556	0.323537	0.343613	0.473419	0.67768	0.834796	0.916837	0.192439	0.21521	0.249969	0.322115	0.392391	0.51115	0.689493	0.879351	0.191495	0.213804	0.250885	0.32245	0.392063	0.512246	0.690468	0.879351	0.941841
	32	0.20773	0.246485	0.253573	0.323716	0.382678	0.540482	0.713173	0.876272	0.214343	0.234288	0.255095	0.322813	0.337514	0.474621	0.671309	0.828911	0.92276	0.190637	0.213412	0.248208	0.32039	0.390601	0.509381	0.688381	0.879047	0.190306	0.211739	0.250331	0.321807	0.390676	0.511444	0.689854	0.879047	0.941716
	32.1667	0.213904	0.254036	0.260261	0.337622	0.391053	0.55768	0.727809	0.892023	0.222829	0.249528	0.275146	0.338187	0.363947	0.50025	0.706508	0.867491	0.938822	0.188849	0.211627	0.246459	0.318682	0.388828	0.507623	0.687272	0.878744	0.18962	0.209985	0.250147	0.321587	0.389763	0.510881	0.68936	0.878744	0.941591
	32.3333	0.206727	0.245972	0.255553	0.325459	0.379846	0.536311	0.721372	0.885386	0.22014	0.24878	0.279659	0.329823	0.357055	0.490566	0.69521	0.858889	0.934246	0.187074	0.209853	0.244722	0.31699	0.387072	0.505874	0.686166	0.878444	0.189479	0.208645	0.250336	0.321781	0.389345	0.510557	0.688998	0.878444	0.941468
	32.5	0.205862	0.246338	0.255712	0.326778	0.38257	0.53801	0.727979	0.888972	0.224258	0.246054	0.28533	0.329683	0.350986	0.491607	0.69266	0.84292	0.930647	0.185313	0.208091	0.242997	0.315314	0.385334	0.504136	0.685062	0.878145	0.189841	0.207824	0.250902	0.322382	0.389425	0.51047	0.688771	0.878145	0.941346
	32.6667	0.205238	0.244348	0.255661	0.329533	0.380253	0.543796	0.741017	0.881801	0.218942	0.244731	0.276689	0.331612	0.357011	0.495867	0.700798	0.846125	0.94112	0.183565	0.206341	0.241284	0.313655	0.383612	0.502408	0.683961	0.877848	0.19066	0.207621	0.251847	0.323381	0.390007	0.510619	0.68867	0.877848	0.941225
	32.8333	0.204263	0.243624	0.25159	0.324008	0.380863	0.545032	0.736422	0.882883	0.21814	0.240832	0.280319	0.331111	0.354459	0.497044	0.691638	0.828498	0.936261	0.181831	0.204602	0.239582	0.312011	0.381908	0.500691	0.682863	0.877553	0.191881	0.208048	0.253168	0.324736	0.391073	0.510977	0.688686	0.877553	0.941105
	33	0.200758	0.24182	0.248109	0.32434	0.379321	0.544606	0.730646	0.880579	0.218197	0.235571	0.276375	0.331243	0.35449	0.49201	0.684918	0.827438	0.930956	0.180109	0.202874	0.237891	0.310383	0.380221	0.498984	0.681768	0.87726	0.193409	0.209031	0.254823	0.326379	0.392523	0.51151	0.688809	0.87726	0.940985
	33.1667	0.19635	0.23835	0.246373	0.31919	0.378901	0.541801	0.732024	0.876232	0.218648	0.233797	0.276018	0.331389	0.358413	0.493343	0.677827	0.814404	0.931484	0.178401	0.201158	0.236211	0.30877	0.37855	0.497287	0.680676	0.876968	0.195131	0.210497	0.256752	0.328242	0.394233	0.512184	0.689028	0.876968	0.940867
	33.3333	0.194221	0.241059	0.243182	0.31732	0.373146	0.542634	0.734258	0.875883	0.217787	0.234222	0.275617	0.327884	0.362345	0.492312	0.675256	0.817538	0.938977	0.176706	0.199453	0.234541	0.307172	0.376896	0.495601	0.679586	0.876678	0.19693	0.212366	0.258895	0.330256	0.396081	0.512965	0.689334	0.876678	0.94075
	33.5	0.194076	0.239591	0.241882	0.318776	0.373055	0.549083	0.730972	0.878638	0.218301	0.234177	0.27164	0.328172	0.354675	0.492006	0.667775	0.811484	0.934443	0.175025	0.19776	0.232882	0.305588	0.375258	0.493925	0.678499	0.87639	0.198732	0.214522	0.261192	0.332375	0.397955	0.513822	0.689716	0.87639	0.940633
	33.6667	0.191469	0.234686	0.241155	0.317047	0.370828	0.54413	0.728552	0.888286	0.215149	0.231403	0.267114	0.325661	0.357935	0.484169	0.66972	0.812477	0.93572	0.173356	0.196077	0.231233	0.304019	0.373636	0.49226	0.677415	0.876104	0.200548	0.216826	0.263582	0.334569	0.399816	0.514737	0.690163	0.876104	0.940517
	33.8333	0.188572	0.235375	0.239373	0.311067	0.365991	0.540169	0.725917	0.881374	0.215496	0.232876	0.259968	0.325113	0.359764	0.486622	0.670415	0.816548	0.933166	0.1717	0.194406	0.229594	0.302464	0.372031	0.490606	0.676333	0.87582	0.2024	0.219139	0.266006	0.336812	0.401654	0.515697	0.690665	0.87582	0.940403
	34	0.188984	0.22963	0.240205	0.308884	0.366501	0.536975	0.734362	0.882489	0.217198	0.230808	0.264577	0.324793	0.35758	0.483051	0.669754	0.812712	0.940525	0.170058	0.192745	0.227965	0.300922	0.370442	0.488962	0.675254	0.875537	0.204306	0.221339	0.268432	0.339079	0.403456	0.516687	0.691209	0.875537	0.940289
	34.1667	0.187604	0.228626	0.238772	0.307079	0.364097	0.535106	0.734234	0.88053	0.217562	0.231134	0.259778	0.325585	0.355849	0.493297	0.666761	0.807017	0.938333	0.168429	0.191095	0.226345	0.299394	0.368868	0.487328	0.674178	0.875256	0.206252	0.223438	0.270849	0.341357	0.405216	0.517693	0.691785	0.875256	0.940176
	34.3333	0.186177	0.228466	0.235174	0.306906	0.361489	0.535685	0.728946	0.884003	0.216293	0.234447	0.263551	0.324399	0.359065	0.498328	0.671886	0.798957	0.928922	0.166812	0.189456	0.224735	0.297879	0.36731	0.485706	0.673105	0.874976	0.208223	0.225503	0.273253	0.343634	0.406939	0.518705	0.692381	0.874976	0.940064
	34.5	0.183418	0.224211	0.23496	0.307562	0.360817	0.537269	0.7243	0.877564	0.21534	0.238387	0.262288	0.321338	0.356378	0.501638	0.66952	0.80409	0.92633	0.165209	0.187829	0.223134	0.296377	0.365768	0.484094	0.672034	0.874699	0.210201	0.227597	0.275635	0.345902	0.408644	0.519718	0.692987	0.874699	0.939953
	34.6667	0.183018	0.226968	0.238884	0.301336	0.360588	0.534836	0.728421	0.877278	0.214699	0.239084	0.268088	0.323851	0.360992	0.502695	0.672329	0.809815	0.927984	0.163619	0.186212	0.221542	0.294888	0.364241	0.482493	0.670966	0.874423	0.212183	0.229733	0.277988	0.348152	0.410349	0.520733	0.693593	0.874423	0.939842
	34.8333	0.181893	0.224679	0.236121	0.305612	0.361173	0.531692	0.720237	0.874864	0.218103	0.238636	0.269719	0.326557	0.362878	0.505974	0.674454	0.808493	0.924289	0.162042	0.184605	0.219958	0.293411	0.362729	0.480903	0.669901	0.874148	0.214166	0.231888	0.280307	0.350382	0.412068	0.521748	0.694193	0.874148	0.939733
	35	0.181051	0.220236	0.230468	0.305135	0.358052	0.530236	0.723327	0.874899	0.217128	0.232194	0.267798	0.325506	0.365391	0.504544	0.675772	0.803816	0.920491	0.160478	0.18301	0.218384	0.291946	0.361232	0.479323	0.668838	0.873876	0.216153	0.234041	0.282587	0.352587	0.413805	0.522762	0.69478	0.873876	0.939624
	35.1667	0.180166	0.219766	0.229015	0.301198	0.356949	0.52926	0.718599	0.879	0.216898	0.239265	0.266579	0.326296	0.367374	0.506896	0.679521	0.811134	0.92278	0.158927	0.181425	0.216817	0.290493	0.35975	0.477754	0.667778	0.873605	0.218141	0.23618	0.284835	0.354767	0.415551	0.523773	0.695347	0.873605	0.939516
	35.3333	0.173677	0.21881	0.225964	0.299719	0.35571	0.526295	0.728747	0.877656	0.216761	0.240628	0.266754	0.327119	0.367974	0.50817	0.681364	0.807986	0.914711	0.157389	0.179851	0.21526	0.289051	0.358283	0.476196	0.666721	0.873335	0.220132	0.238311	0.287059	0.356923	0.417294	0.52478	0.695888	0.873335	0.939409
	35.5	0.171156	0.21841	0.227423	0.295855	0.355464	0.525472	0.723868	0.874597	0.216495	0.238832	0.270114	0.325444	0.369459	0.50633	0.681741	0.810789	0.925091	0.155864	0.178288	0.21371	0.28762	0.35683	0.474649	0.665667	0.873067	0.222125	0.240437	0.289267	0.359058	0.419026	0.525782	0.696396	0.873067	0.939303
	35.6667	0.17213	0.214863	0.225324	0.298862	0.351595	0.52448	0.718808	0.879263	0.217735	0.241297	0.274553	0.328105	0.372054	0.513245	0.685463	0.807626	0.919731	0.154352	0.176735	0.212169	0.286201	0.355392	0.473113	0.664615	0.872801	0.22412	0.242561	0.291467	0.361175	0.420738	0.526777	0.696869	0.872801	0.939198
	35.8333	0.166403	0.211559	0.221465	0.292628	0.350223	0.521127	0.72233	0.880652	0.220194	0.243902	0.268608	0.332265	0.378536	0.517739	0.690783	0.811697	0.921457	0.152852	0.175193	0.210636	0.284792	0.353968	0.471587	0.663565	0.872537	0.226116	0.24468	0.293665	0.363275	0.422429	0.527765	0.697315	0.872537	0.939094
	36	0.164813	0.211658	0.219529	0.289008	0.346992	0.521648	0.715845	0.874786	0.221736	0.246349	0.27708	0.337517	0.385406	0.520787	0.697054	0.814653	0.917877	0.151366	0.173662	0.20911	0.283393	0.352558	0.470073	0.662519	0.872274	0.228113	0.246796	0.29587	0.365358	0.424101	0.528744	0.697741	0.872274	0.93899
	36.1667	0.169199	0.210903	0.218623	0.28626	0.34699	0.520474	0.720027	0.87588	0.224036	0.246692	0.279038	0.339092	0.384947	0.525656	0.69992	0.813767	0.915704	0.149893	0.172141	0.207593	0.282004	0.351161	0.468569	0.661475	0.872012	0.23011	0.248906	0.298078	0.367424	0.425757	0.529717	0.698154	0.872012	0.938887
	36.3333	0.167244	0.207761	0.215827	0.286687	0.345787	0.524963	0.719647	0.878359	0.2288	0.24674	0.278467	0.340024	0.384517	0.519621	0.708335	0.820187	0.920199	0.148433	0.170631	0.206083	0.280625	0.349779	0.467076	0.660433	0.871752	0.232107	0.251011	0.300285	0.369472	0.4274	0.530685	0.698561	0.871752	0.938785
	36.5	0.1603	0.204308	0.21239	0.281202	0.342219	0.520498	0.717899	0.871695	0.227143	0.252365	0.276771	0.337555	0.384085	0.527025	0.710586	0.817487	0.920636	0.146985	0.169132	0.204581	0.279256	0.34841	0.465594	0.659394	0.871494	0.234103	0.25311	0.302487	0.371501	0.429031	0.531648	0.698971	0.871494	0.938684
	36.6667	0.161356	0.203182	0.214052	0.280904	0.340607	0.519206	0.720433	0.871632	0.2271	0.253266	0.287311	0.343631	0.383099	0.527457	0.717307	0.817773	0.91397	0.145551	0.167644	0.203087	0.277895	0.347054	0.464123	0.658358	0.871237	0.236099	0.255203	0.30468	0.373512	0.430649	0.532608	0.699388	0.871237	0.938583
	36.8333	0.159852	0.202688	0.212123	0.276969	0.337449	0.51891	0.716312	0.872633	0.233513	0.258046	0.280333	0.345417	0.385153	0.533446	0.716183	0.823724	0.913947	0.144129	0.166166	0.2016	0.276544	0.345711	0.462663	0.657325	0.870982	0.238092	0.257291	0.306858	0.375503	0.432256	0.533565	0.699811	0.870982	0.938484
	37	0.158261	0.199934	0.209903	0.275128	0.334765	0.520379	0.712192	0.869575	0.23676	0.257222	0.279853	0.348235	0.393485	0.536394	0.720659	0.817961	0.913637	0.14272	0.164699	0.200122	0.275202	0.344382	0.461213	0.656294	0.870728	0.240085	0.259373	0.309019	0.377476	0.433849	0.53452	0.70024	0.870728	0.938385
	37.1667	0.156304	0.198409	0.20878	0.277516	0.336985	0.518907	0.714765	0.877854	0.23552	0.265148	0.287193	0.353289	0.395416	0.537369	0.723311	0.82823	0.911732	0.141324	0.163243	0.198651	0.273868	0.343064	0.459775	0.655266	0.870476	0.242075	0.261448	0.31116	0.37943	0.435428	0.53547	0.700671	0.870476	0.938286
	37.3333	0.156053	0.200128	0.210109	0.275407	0.337644	0.519684	0.718644	0.880089	0.2382	0.26562	0.286723	0.355911	0.401097	0.539086	0.72114	0.832491	0.908403	0.139941	0.161797	0.197187	0.272543	0.34176	0.458347	0.65424	0.870225	0.244064	0.263518	0.313283	0.381366	0.436994	0.536416	0.701103	0.870225	0.938189
	37.5	0.15255	0.198705	0.208545	0.273265	0.332888	0.516938	0.715767	0.873484	0.242084	0.269974	0.287646	0.357884	0.401951	0.537638	0.725427	0.831034	0.911523	0.138571	0.160362	0.195732	0.271226	0.340468	0.45693	0.653217	0.869976	0.246052	0.265582	0.315389	0.383285	0.438546	0.537359	0.701533	0.869976	0.938092
	37.6667	0.152675	0.197314	0.206624	0.268161	0.329099	0.513361	0.707795	0.873518	0.244601	0.271786	0.290048	0.356874	0.399643	0.544456	0.72599	0.835861	0.90973	0.137214	0.158938	0.194283	0.269917	0.339188	0.455524	0.652197	0.869728	0.248037	0.267639	0.31748	0.385188	0.440086	0.538296	0.701961	0.869728	0.937996
	37.8333	0.149512	0.195346	0.205224	0.267606	0.327281	0.513938	0.708712	0.87097	0.245972	0.273535	0.293736	0.360951	0.401202	0.541971	0.729631	0.835148	0.910195	0.135869	0.157525	0.192843	0.268616	0.33792	0.454129	0.651179	0.869481	0.250021	0.26969	0.319557	0.387073	0.441613	0.539229	0.702385	0.869481	0.937901
	38	0.148893	0.194017	0.205256	0.265641	0.328755	0.515031	0.712847	0.867323	0.246857	0.270969	0.297563	0.363125	0.405381	0.543589	0.728739	0.840474	0.9083	0.134537	0.156123	0.19141	0.267322	0.336664	0.452745	0.650164	0.869236	0.252002	0.271735	0.321622	0.388943	0.443128	0.540156	0.702806	0.869236	0.937807
	38.1667	0.148243	0.19099	0.201635	0.264055	0.32483	0.514167	0.711698	0.868674	0.2506	0.274656	0.296364	0.368424	0.409462	0.54558	0.733226	0.837483	0.909138	0.133218	0.154732	0.189984	0.266036	0.335419	0.451371	0.649151	0.868993	0.25398	0.273774	0.323674	0.390796	0.444632	0.54108	0.703225	0.868993	0.937713
	38.3333	0.146711	0.191705	0.20246	0.263607	0.326007	0.502893	0.708874	0.870145	0.248407	0.272805	0.304803	0.370611	0.407873	0.542264	0.736104	0.83314	0.907769	0.131912	0.153351	0.188566	0.264757	0.334186	0.450008	0.648141	0.868751	0.255957	0.275806	0.325714	0.392634	0.446124	0.541999	0.703642	0.868751	0.93762
	38.5	0.144212	0.194146	0.200654	0.263049	0.32315	0.51309	0.719153	0.865888	0.249979	0.282715	0.306235	0.376516	0.414826	0.547307	0.745273	0.843619	0.902474	0.130618	0.151982	0.187156	0.263484	0.332964	0.448656	0.647134	0.86851	0.25793	0.277831	0.327742	0.394456	0.447605	0.542913	0.704058	0.86851	0.937528
	38.6667	0.14213	0.190519	0.197981	0.261514	0.320593	0.51125	0.714799	0.864627	0.249917	0.283858	0.304908	0.376286	0.415787	0.543144	0.744262	0.844588	0.903725	0.129337	0.150623	0.185754	0.262219	0.331753	0.447315	0.646129	0.868271	0.259901	0.27985	0.329758	0.396262	0.449074	0.543824	0.704474	0.868271	0.937436
	38.8333	0.141308	0.188515	0.196558	0.258607	0.321671	0.511956	0.708445	0.863994	0.255992	0.282721	0.306106	0.378815	0.417757	0.554768	0.748658	0.845226	0.906	0.128069	0.149275	0.184358	0.26096	0.330553	0.445984	0.645127	0.868033	0.261868	0.281863	0.331761	0.398053	0.450532	0.54473	0.704889	0.868033	0.937345
	39	0.141276	0.188238	0.197555	0.256071	0.318278	0.515013	0.705895	0.86801	0.257676	0.282889	0.30785	0.380524	0.421968	0.554549	0.745687	0.845264	0.910071	0.126813	0.147938	0.182971	0.259708	0.329364	0.444664	0.644127	0.867797	0.263832	0.283869	0.333751	0.399829	0.451979	0.545632	0.705303	0.867797	0.937255
	39.1667	0.14031	0.186329	0.194176	0.254899	0.318722	0.509059	0.709272	0.862083	0.25821	0.285972	0.3138	0.384304	0.427231	0.562826	0.747531	0.849203	0.908555	0.12557	0.146613	0.181591	0.258462	0.328186	0.443354	0.64313	0.867562	0.265794	0.285868	0.335728	0.401591	0.453415	0.546531	0.705716	0.867562	0.937166
	39.3333	0.136675	0.186657	0.192329	0.25294	0.316464	0.512409	0.707438	0.867574	0.258231	0.287677	0.314151	0.389964	0.4247	0.565105	0.744941	0.848224	0.905156	0.12434	0.145298	0.180219	0.257222	0.327018	0.442056	0.642136	0.867328	0.267751	0.28786	0.337693	0.403337	0.45484	0.547426	0.706129	0.867328	0.937077
	39.5	0.134309	0.186452	0.191905	0.253388	0.313196	0.507888	0.703466	0.865945	0.25806	0.291438	0.318069	0.388503	0.43063	0.568148	0.75046	0.853936	0.901881	0.123121	0.143994	0.178854	0.255988	0.32586	0.440767	0.641145	0.867096	0.269706	0.289846	0.339644	0.40507	0.456254	0.548316	0.706541	0.867096	0.936989
	39.6667	0.133101	0.181142	0.190364	0.248874	0.3127	0.508955	0.708921	0.871426	0.263971	0.288593	0.316394	0.391682	0.430999	0.572001	0.752188	0.85383	0.896951	0.121916	0.142701	0.177497	0.254759	0.324712	0.43949	0.640155	0.866865	0.271656	0.291824	0.341583	0.406788	0.457659	0.549203	0.706951	0.866865	0.936901
	39.8333	0.134153	0.180112	0.186055	0.245745	0.309679	0.507249	0.701452	0.867079	0.265234	0.294766	0.320724	0.390432	0.430586	0.573001	0.756393	0.850241	0.895202	0.120722	0.141419	0.176148	0.253536	0.323574	0.438222	0.639169	0.866636	0.273603	0.293796	0.34351	0.408493	0.459052	0.550086	0.70736	0.866636	0.936815
	40	0.132403	0.178118	0.184633	0.243724	0.308574	0.506691	0.701808	0.865343	0.265229	0.293575	0.317671	0.394501	0.433301	0.571276	0.75207	0.852462	0.895049	0.119541	0.140149	0.174807	0.252319	0.322446	0.436966	0.638185	0.866407	0.275546	0.295761	0.345425	0.410184	0.460436	0.550965	0.707768	0.866407	0.936729
	40.1667	0.130053	0.1764	0.18436	0.24234	0.30833	0.505479	0.699843	0.857122	0.266836	0.296102	0.328865	0.398842	0.439502	0.580259	0.757087	0.858152	0.904239	0.118372	0.138889	0.173473	0.251106	0.321327	0.435719	0.637204	0.86618	0.277486	0.297719	0.347329	0.411861	0.46181	0.55184	0.708175	0.86618	0.936643
	40.3333	0.134331	0.178324	0.183921	0.241496	0.301007	0.503008	0.702286	0.860053	0.269454	0.295913	0.332559	0.400081	0.442237	0.580359	0.753736	0.853041	0.900868	0.117216	0.13764	0.172147	0.249899	0.320218	0.434484	0.636225	0.865955	0.279421	0.29967	0.34922	0.413526	0.463174	0.552711	0.708581	0.865955	0.936558
	40.5	0.129011	0.175387	0.185503	0.242066	0.30021	0.502149	0.694556	0.856106	0.267644	0.301749	0.331284	0.406847	0.446088	0.584829	0.759974	0.862252	0.90018	0.116071	0.136402	0.17083	0.248697	0.319118	0.433258	0.635249	0.86573	0.281352	0.301614	0.3511	0.415177	0.464528	0.553579	0.708985	0.86573	0.936474
	40.6667	0.128515	0.173165	0.182893	0.234724	0.297923	0.503982	0.69802	0.861882	0.26876	0.30155	0.333108	0.404328	0.443519	0.587919	0.760945	0.863296	0.894896	0.114939	0.135175	0.16952	0.247499	0.318027	0.432043	0.634276	0.865507	0.283279	0.303551	0.352969	0.416815	0.465873	0.554443	0.709389	0.865507	0.936391
	40.8333	0.126367	0.177194	0.179883	0.233895	0.294704	0.501406	0.696317	0.858083	0.271322	0.303437	0.336356	0.404326	0.44412	0.591887	0.768161	0.856857	0.900884	0.113819	0.133959	0.168218	0.246306	0.316945	0.430838	0.633305	0.865286	0.285201	0.305481	0.354825	0.418441	0.467208	0.555303	0.709792	0.865286	0.936308
	41	0.124833	0.173534	0.178812	0.23485	0.294458	0.503495	0.699826	0.854822	0.272424	0.30209	0.332211	0.407553	0.441983	0.589918	0.766082	0.861218	0.892567	0.11271	0.132754	0.166924	0.245117	0.315871	0.429643	0.632337	0.865065	0.28712	0.307404	0.356671	0.420054	0.468534	0.55616	0.710193	0.865065	0.936226
	41.1667	0.12627	0.170835	0.178038	0.233616	0.293478	0.497961	0.701456	0.856933	0.273946	0.306557	0.337577	0.406121	0.445668	0.593164	0.761935	0.86114	0.89584	0.111614	0.13156	0.165638	0.243933	0.314806	0.428458	0.631372	0.864846	0.289033	0.309319	0.358505	0.421655	0.469851	0.557013	0.710594	0.864846	0.936144
	41.3333	0.125514	0.16853	0.178588	0.23295	0.294952	0.496779	0.693699	0.854294	0.274292	0.306099	0.334179	0.409668	0.445418	0.596648	0.7694	0.857312	0.898959	0.110529	0.130376	0.16436	0.242754	0.313749	0.427284	0.630409	0.864628	0.290942	0.311228	0.360328	0.423244	0.471159	0.557862	0.710993	0.864628	0.936063
	41.5	0.12286	0.169317	0.17545	0.229745	0.28933	0.497407	0.69092	0.858416	0.278383	0.309127	0.337892	0.40747	0.450224	0.593282	0.770397	0.858317	0.893157	0.109456	0.129204	0.16309	0.241578	0.3127	0.42612	0.629449	0.864412	0.292846	0.313129	0.362139	0.424821	0.472458	0.558709	0.711391	0.864412	0.935983
	41.6667	0.122534	0.165764	0.17315	0.227047	0.288097	0.495571	0.689773	0.854739	0.278178	0.309706	0.33466	0.409542	0.450211	0.594963	0.766626	0.853494	0.889898	0.108395	0.128043	0.161828	0.240407	0.31166	0.424965	0.628491	0.864196	0.294746	0.315023	0.36394	0.426386	0.473748	0.559551	0.711788	0.864196	0.935903
	41.8333	0.119438	0.165935	0.172345	0.224096	0.28763	0.494226	0.691928	0.861945	0.28248	0.309156	0.340303	0.410816	0.458286	0.596465	0.768383	0.861394	0.889367	0.107345	0.126892	0.160575	0.23924	0.310627	0.423821	0.627536	0.863982	0.29664	0.316909	0.36573	0.42794	0.47503	0.56039	0.712185	0.863982	0.935824
	42	0.114569	0.164742	0.171284	0.220594	0.285605	0.49377	0.691901	0.861554	0.282676	0.314055	0.340605	0.409608	0.455376	0.597579	0.771295	0.856598	0.885269	0.106307	0.125752	0.159329	0.238077	0.309601	0.422686	0.626584	0.863769	0.29853	0.318789	0.367509	0.429482	0.476303	0.561226	0.71258	0.863769	0.935746

## Sheet: J
Figure 5J
		measured ISL1 (normalized)	ISL1 error	simulated ISL1
	BMPRi_0,42hr	0.904936	0.190206	0.947641
	BMPRi_5,42hr	0.683363	0.230292	0.844156
	BMPRi_10,42hr	0.684766	0.11393	0.682413
	BMPRi_25,42hr	0.368801	0.10956	0.374148
	BMPRi_50,42hr	0.212477	0.0729833	0.188172
	BMPRi_100,42hr	0	0.0205118	0.0592708
	BMPRi_250,42hr	0	0.028567	0.0110703
	BMPRi_1000,42hr	0	0.0380431	0.00117733
	BMPRi_0,32hr	0.34286	0.0759652	0.309325
	BMPRi_5,32hr	0.188363	0.0495521	0.27071
	BMPRi_10,32hr	0.156943	0.0596368	0.187757
	BMPRi_25,32hr	0.109163	0.0695226	0.0954947
	BMPRi_50,32hr	0	0.0282452	0.0499609
	BMPRi_100,32hr	0	0.0240984	0.0184538
	BMPRi_250,32hr	0	0.0105912	0.00522227
	BMPRi_1000,32hr	0	0.00907056	0.00117733
	X - untreated	0	0.0160767	0

## Sheet: M
Figure 5M
	quantiles (percent)	ISL1 -DOX	ISL1 +DOX	NANOG -DOX	NANOG +DOX	SOX2 -DOX	SOX2 +DOX
	0	-0.00539753	-0.00398259	-0.00487805	0.00777787	-0.004848	0.00811699
	0.1	0.00227525	-0.000150931	-0.000392839	0.010375	-0.000226768	0.0158654
	25	0.025584	0.0126332	0.0151322	0.265876	0.0428905	0.184513
	50	0.118167	0.0159898	0.0485294	0.365036	0.111353	0.237613
	75	0.355571	0.0196645	0.238463	0.481395	0.246878	0.305646
	99.9	1.01902	0.514287	0.860254	1.05427	0.562452	1.07672
	100	1.19949	0.59552	0.93781	1.08079	0.612899	1.83904

## Sheet: O
Figure 5O
	-DOX					+DOX
	edge dist (um)	ISL1	GATA3	NANOG		edge dist (um)	ISL1	GATA3	NANOG
	0	1	0.897391	0		0	0.41008	1	0.199307
	3.35666	0.805765	0.967087	0.0999021		1.78126	0.27969	0.983461	0.296646
	8.52929	0.562441	0.818989	0.2542		5.21471	0.216612	0.906647	0.397878
	13.2864	0.406926	0.631807	0.436695		8.70513	0.110587	0.855196	0.454055
	18.8644	0.268868	0.467987	0.66095		11.7223	0.0674235	0.696033	0.620853
	24.1181	0.154657	0.325471	0.820848		15.3527	0.0441518	0.626991	0.794286
	29.9201	0.115595	0.256573	0.86744		19.5558	0.036539	0.456495	0.886595
	35.678	0.082829	0.202539	0.881945		23.6981	0.0209797	0.302175	0.981423
	41.3398	0.0633605	0.163106	0.892053		28.2455	0.020646	0.225345	1
	46.7361	0.0519239	0.133265	0.838539		32.627	0.0191792	0.164633	0.963402
	52.3438	0.0437193	0.133949	0.824663		37.4237	0.0139704	0.128908	0.939999
	57.4951	0.0298292	0.100316	0.757253		41.8412	0.0108873	0.0842524	0.903148
	62.7739	0.0277315	0.0917706	0.753461		46.6015	0.0103973	0.076819	0.848282
	67.745	0.0278084	0.0776853	0.731413		51.1951	0.01243	0.0627272	0.795101
	72.7233	0.0204759	0.0817269	0.691298		55.9187	0.00958646	0.0564802	0.717632
	77.5967	0.0180239	0.0588727	0.655951		60.23	0.00774824	0.0447907	0.669787
	82.8614	0.0170347	0.0507953	0.630784		64.566	0.00765874	0.0344719	0.648586
	87.7638	0.0123499	0.0451387	0.620759		68.8437	0.00794332	0.0259444	0.609173
	93.0044	0.0113411	0.0395501	0.593021		73.0711	0.00625763	0.0176418	0.598327
	98.311	0.0106609	0.0379676	0.590778		77.8634	0.00542205	0.0082676	0.543926
	103.998	0.00906847	0.0352089	0.564884		82.8145	0.00420704	0.0122722	0.525186
	110.232	0.00892471	0.0433242	0.563889		87.5549	0.00388815	0	0.498539
	116.589	0.00712903	0.0408614	0.557459		93.2261	0.00240583	0.000948075	0.493018
	124.143	0.00641912	0.0381457	0.55926		99.2105	0.0017098	0.00109839	0.451326
	132.252	0.00453254	0.0420891	0.545375		106.088	0.00173137	0.00939249	0.447729
	140.943	0.00679193	0.0366811	0.546145		113.426	0.00136174	0.016305	0.430179
	149.723	0.00486617	0.0438015	0.547906		121.993	0.0002408	0.0223293	0.43615
						131.866	0.00112787	0.0247553	0.437127
						143.263	0	0.0168028	0.436537
