# Supplementary material for: Time-integrated BMP signaling determines fate in a stem cell model for early human development
Source: Nat Commun. 2024 Feb 17;15:1471. doi: 10.1038/s41467-024-45719-9 (PMC10874454; doi:10.1038/s41467-024-45719-9)
Supplement: Supplementary file 6 — Source Data [file 41467_2024_45719_MOESM6_ESM.zip › SourceData/SourceData_SI_Fig1.xlsx]

## Sheet: B
Supplementary Figure 1B
	pSMAD1/5/9 (normalized)	ISL1 (normalized)	NANOG (normalized)
	0.480277	0.397995	0.0718815
	0.495505	0.386558	0.164216
	0.504672	0.380623	0.115495
	0.526256	0.441942	0.0836169
	0.232798	0.37797	0.0182364
	0.104315	0.334513	0.0352
	0.318437	0.399463	0.04303
	0.314155	0.10044	0.304129
	0.67679	0.200863	0.150841
	0.140967	0.33376	0.0370833
	0.311363	0.501471	0.0209977
	0.303012	0.24776	0.0912542
	0.255834	0.303802	0.114023
	0.301091	0.494547	0.0244013
	0.30938	0.128933	0.306459
	0.28667	0.336739	0.102739
	0.391523	0.034817	0.46464
	0.13069	0.373701	0.0183049
	0.145757	0.569413	0.0662786
	0.137962	0.555796	0.0485277
	0.346304	0.656554	0.0430905
	0.560546	0.0177511	0.353884
	0.111426	0.548761	0.126544
	0.0819614	0.36879	0.026714
	0.126374	0.566403	0.038131
	0.506695	0.533965	0.0502526
	0.457355	0.545446	0.102065
	0.480014	0.723329	0.0515724
	0.233071	0.0148736	0.743273
	0.253908	0.606373	0.0401682
	0.314872	0.832622	0.0720974
	0.444644	0.37982	0.494112
	0.0657623	0.0272849	0.421807
	0.248073	0.614995	0.0434843
	0.350984	0.0184155	0.59803
	0.413232	0.581199	0.0687498
	0.37471	0.431586	0.248898
	0.221295	0.62278	0.117065
	0.0480231	0.494871	0.0879401
	0.607808	0.743999	0.0754371
	0.216802	0.512385	0.143225
	0.286752	0.109063	0.599364
	0.249862	0.0196216	0.623689
	0.302335	0.724719	0.224745
	0.75684	0.247049	0.224315
	0.104552	0.43236	0.0590326
	0.432107	0.714593	0.0468959
	0.569974	0.0141266	0.791743
	0.130767	0.140023	0.0156308
	0.901528	0.475795	0.152768
	0.0973886	0.230061	0.0422085
	0.201001	0.017451	0.636778
	0.132705	0.0217671	0.662245
	0.112361	0.0183113	0.710941
	0.0993397	0.0172151	0.536835
	0.414418	0.0199774	0.769369
	0.29521	0.751254	0.0605567
	0.257709	0.0152012	0.347008
	0.466008	0.373106	0.0994585
	0.235538	0.0167691	0.473114
	0.195133	0.0164526	0.515814
	0.085106	0.518206	0.0395966
	0.34955	0.564009	0.0742413
	0.236884	0.0150079	0.324875
	0.176098	0.0186993	0.651412
	0.0907453	0.0181155	0.475222
	0.193801	0.0206875	0.243079
	0.1798	0.0216315	0.527786
	0.386157	0.0195809	0.273824
	0.416882	0.0185564	0.853418
	0.335115	0.0151429	0.728128
	0.650783	0.450979	0.0765324
	0.260623	0.0155862	0.415811
	0.550365	0.501701	0.0346214
	0.133951	0.0208741	0.30616
	0.562042	0.0219471	0.903046
	0.235481	0.818988	0.0893169
	0.0776327	0.0738456	0.572765
	0.551181	0.021387	0.27879
	0.69381	0.0201687	0.969162
	0.0913838	0.0243474	0.159806
	0.569096	0.418251	0.180857
	0.433566	0.488235	0.0254665
	0.139072	0.0227848	0.726573
	0.225858	0.0150536	0.304192
	0.188241	0.0153582	0.903771
	0.0769717	0.0200348	0.359867
	0.357867	0.464265	0.0279771
	0.16484	0.0197569	0.449527
	0.389549	0.8258	0.0500773
	0.17204	0.0166938	0.392337
	0.139962	0.0173745	0.572961
	0.140887	0.0119198	0.278085
	0.806805	0.0175493	0.721698
	0.256333	0.015306	0.340863
	0.327755	0.481716	0.03256
	0.222421	0.0161357	0.296154
	0.100672	0.0137003	0.27763
	0.328384	0.0156817	0.304845
	0.186239	0.0191307	0.366346
	0.511843	0.0164536	0.394652
	0.219813	0.631619	0.0478403
	0.114678	0.0128602	0.45471
	0.16564	0.0183592	0.327186
	0.0605946	0.0122135	0.342919
	0.109692	0.028268	0.242463
	0.130451	0.0146739	0.295502
	0.246021	0.745603	0.0647116
	0.426021	0.388266	0.466767
	0.397537	0.221852	0.33861
	0.416063	0.489043	0.0443078
	0.12718	0.015056	0.272936
	0.154993	0.0160682	0.33488
	0.154393	0.0135911	0.501399
	0.0531623	0.0115604	0.225416
	0.0776323	0.0143585	0.245701
	0.216864	0.0135698	0.299537
	0.152907	0.0159454	0.365069
	0.0567647	0.0163909	0.223428
	0.531517	0.0196656	0.372658
	0.152792	0.0270237	0.230372
	0.239269	0.0136713	0.304471
	0.173071	0.379535	0.0607926
	0.114521	0.0232583	0.197778
	0.0817391	0.0123934	0.192889
	0.146481	0.012926	0.431301
	0.0874301	0.0184696	0.25568
	0.157532	0.0136694	0.0849211
	0.361234	0.37544	0.0702343
	0.276857	0.0150939	0.263111
	0.0984168	0.014703	0.391088
	0.280255	0.470562	0.0309188
	0.181184	0.0155533	0.268145
	0.181905	0.0184981	0.230921
	0.271397	0.0145894	0.253129
	0.132467	0.0139119	0.29427
	0.0711765	0.0128909	0.221802
	0.323643	0.393779	0.0282931
	0.215619	0.594226	0.110059
	0.0927846	0.0130093	0.352267
	0.129989	0.0189125	0.214331
	0.26067	0.018645	0.130577
	0.127182	0.0128895	0.359908
	0.133864	0.0170309	0.650387
	0.0922803	0.0160367	0.321795
	0.0960595	0.0132948	0.426091
	0.134566	0.0172689	0.337465
	0.140897	0.0120884	0.253484
	0.0360275	0.00832163	0.0475843
	0.413202	0.540719	0.140445
	0.0884019	0.0168586	0.49179
	0.243519	0.469764	0.0859393
	0.24854	0.0169965	0.192706
	0.169841	0.0137216	0.247719
	0.180314	0.0163299	0.291198
	0.384764	0.276909	0.0756809
	0.0560207	0.0130587	0.350063
	0.213197	0.0206656	0.519267
	0.225774	0.0157768	0.278564
	0.0951614	0.0137142	0.370855
	0.232953	0.0188577	0.356933
	0.174265	0.0170745	0.26198
	0.155614	0.0130628	0.24435
	0.0786301	0.0144015	0.351035
	0.104643	0.011635	0.243784
	0.136794	0.0120764	0.27987
	0.277935	0.830741	0.104203
	0.341645	0.110089	0.340908
	0.142529	0.0118329	0.318433
	0.0875492	0.0165619	0.565398
	0.227856	0.359286	0.029919
	0.115234	0.013575	0.266088
	0.430151	0.721192	0.111298
	0.0976116	0.013103	0.38094
	0.14097	0.0123079	0.331377
	0.447343	0.0113578	0.27195
	0.0638888	0.0145351	0.408609
	0.0380828	0.0101285	0.411628
	0.119118	0.332154	0.0240295
	0.0914984	0.0141361	0.388823
	0.206668	0.281306	0.0228088
	0.143179	0.0120711	0.288482
	0.133712	0.0163322	0.34937
	0.104666	0.78754	0.0449612
	0.0877636	0.011513	0.380049
	0.103464	0.0114052	0.307981
	0.487525	0.864188	0.0470143
	0.327401	0.477669	0.0217148
	0.110005	0.0103423	0.315815
	0.100298	0.0222272	0.291561
	0.189786	0.0138208	0.266352
	0.180993	0.0163742	0.230323
	0.0853741	0.754788	0.0631657
	0.313172	0.84453	0.0400927
	0.10252	0.0116736	0.32824
	0.146663	0.0124772	0.407775
	0.0555594	0.0147281	0.24559
	0.302397	0.390073	0.0455214
	0.156351	0.0112669	0.331608
	0.0809563	0.0117768	0.272067
	0.162348	0.297032	0.162191
	0.0668562	0.0125753	0.302326
	0.0516966	0.0135718	0.220253
	0.216043	0.0161592	0.238997
	0.0984809	0.014794	0.272674
	0.150193	0.0145998	0.253891
	0.259059	0.0126552	0.28638
	0.187265	0.0123248	0.271744
	0.12226	0.451928	0.0245777
	0.152819	0.0100798	0.414132
	0.139755	0.0104499	0.220428
	0.146702	0.0135886	0.451427
	0.296502	0.416938	0.320033
	0.226618	0.0164667	0.36185
	0.158583	0.372625	0.0496608
	0.368729	0.499612	0.023289
	0.0798154	0.0111096	0.349043
	0.175682	0.0122817	0.290096
	0.0924357	0.0118606	0.288383
	0.319069	0.157105	0.388191
	0.0802821	0.138728	0.642602
	0.24233	0.0166868	0.332381
	0.251133	0.0101506	0.399747
	0.276337	0.0147287	0.335813
	0.139675	0.381757	0.0756399
	0.0421203	0.0108599	0.230881
	0.225797	0.013445	0.283015
	0.0924237	0.0141487	0.224223
	0.185227	0.0353405	0.58682
	0.0434887	0.0113369	0.417
	0.122038	0.0210758	0.345643
	0.0691415	0.00833665	0.18873
	0.130187	0.0137168	0.157818
	0.464984	0.01442	0.305319
	0.456283	0.0120623	0.354981
	0.467746	0.538529	0.0618717
	0.187979	0.0127966	0.324739
	0.0480591	0.0124639	0.379677
	0.118046	0.0117008	0.77809
	0.0828473	0.0135042	0.326716
	0.133705	0.00825614	0.259642
	0.110644	0.0176874	0.438133
	0.0773032	0.0160611	0.270205
	0.0862958	0.0121024	0.149654
	0.199362	0.0101741	0.411278
	0.400163	0.0137355	0.240641
	0.0733845	0.0102104	0.372897
	0.0542101	0.0101015	0.298333
	0.0619959	0.0134839	0.219685
	0.120552	0.0149206	0.388047
	0.0466379	0.0117281	0.276167
	0.528829	0.588239	0.0389538
	0.0244024	0.00866019	0.142454
	0.0583978	0.0137498	0.604864
	0.159425	0.839704	0.0978814
	0.0650253	0.0190437	0.258768
	0.0610041	0.00774298	0.355353
	0.212247	0.013902	0.37768
	0.0776264	0.0130365	0.429695
	0.0929948	0.0125632	0.215119
	0.0681866	0.0156096	0.405606
	0.0540604	0.0182539	0.450899
	0.399585	0.705363	0.0510046
	0.0465849	0.00859553	0.308275
	0.0678479	0.0124675	0.370166
	0.175108	0.0202493	0.421333
	1.0733	0.0211521	0.524509
	0.0298811	0.0149637	0.309844
	0.0882053	0.0125673	0.353038
	0.064407	0.0126677	0.335949
	0.0653436	0.0127218	0.700141
	0.0608656	0.00862897	0.226104
	0.0844537	0.00893338	0.349707
	0.0621106	0.0148736	0.36849
	0.172963	0.0158656	0.450772
	0.0728851	0.0177635	0.353104
	0.0782861	0.01908	0.233509
	0.114255	0.0200074	0.254344
	0.0562396	0.00962183	0.390359
	0.0421985	0.0106043	0.331214
	0.0603489	0.0130368	0.359134
	0.0738991	0.0111598	0.406429
	1.13801	0.893458	0.083791
	0.150547	0.0117707	0.335227
	0.0404912	0.0114869	0.403377
	0.142986	0.0124448	0.294476
	0.0504994	0.0139947	0.39393
	0.0799416	0.0120493	0.321791
	0.0577851	0.0171222	0.399212
	0.155053	0.0141989	0.226044
	0.25475	0.0109175	0.444337
	0.41576	0.794008	0.0538639
	0.0641241	0.0149621	0.482271
	0.249208	0.0153708	0.40931
	0.519598	0.619184	0.158928
	0.08029	0.00747398	0.498639
	0.126404	0.0137216	0.380267
	0.103612	0.00796337	0.419617
	0.0608027	0.011745	0.167057
	0.081375	0.021706	0.849316
	0.0435765	0.014265	0.264126
	0.11664	0.0117942	0.361931
	0.210682	0.0108439	0.267567
	0.0959305	0.0158561	0.231304
	0.105079	0.0116935	0.314221
	0.0510459	0.011575	0.296329
	0.242968	0.0169515	0.234582
	0.268596	0.0191212	0.48643
	0.101111	0.0132001	0.198585
	0.154341	0.0181532	0.350503
	0.0901146	0.0158152	0.36581
	0.0473547	0.0156401	0.283031
	0.185351	0.0122362	0.276817
	0.0780023	0.0108991	0.256847
	0.095141	0.0105922	0.224366
	0.0563517	0.0146692	0.279106
	0.179173	0.0207881	0.290981
	0.842547	0.0146369	0.417779
	0.204592	0.0115815	0.320233
	0.098999	0.0126479	0.278189
	0.172683	0.0186973	0.418975
	0.0837751	0.0105486	0.219703
	0.139021	0.606427	0.0917814
	0.839074	0.147336	0.560321
	0.110108	0.0138612	0.350679
	0.0606025	0.01791	0.3768
	0.129523	0.0113342	0.393726
	0.0882139	0.0223214	0.47171
	0.113765	0.0162797	0.355591
	0.158326	0.0154525	0.237454
	0.152179	0.0123543	0.571763
	0.0828511	0.0107818	0.407702
	0.10981	0.0139199	0.356183
	0.137251	0.0145983	0.334191
	0.0844192	0.0136443	0.206339
	0.0520154	0.0114827	0.280873
	0.629908	0.0122883	0.660726
	0.200307	0.015898	0.307576
	0.0883642	0.0135261	0.280648
	0.052536	0.0166152	0.379961
	0.408528	0.0156808	0.489456
	0.0962461	0.0147277	0.310965
	0.237979	0.0117724	0.361596
	0.225938	0.011819	0.319616
	0.0954235	0.0103199	0.255587
	0.0442984	0.0150002	0.358458
	0.391963	0.0106805	0.392545
	0.187097	0.0177423	0.295311
	0.0794469	0.0139053	0.149358
	0.112435	0.0152901	0.248688
	0.0514297	0.0119418	0.361046
	0.0739999	0.0140366	0.347997
	0.0890703	0.00987343	0.194662
	0.145821	0.0139752	0.257978
	0.197306	0.0113424	0.368224
	0.0890087	0.0133081	0.259011
	0.360839	0.023195	0.410953
	0.0568116	0.0138049	0.322746
	0.247299	0.014526	0.254195
	0.333506	0.0118121	0.269814
	0.0855487	0.00698142	0.246421
	0.0389149	0.00644913	0.210937
	0.158699	0.0127639	0.239561
	0.188214	0.0126531	0.308447
	0.0728679	0.0105939	0.303567
	0.0772268	0.00942612	0.250885
	0.156159	0.0117133	0.278484
	0.192713	0.0185539	0.370856
	0.111416	0.0103006	0.22159
	0.852995	0.0179234	0.4878
	0.105973	0.0121347	0.605268
	0.131874	0.0124441	0.32971
	0.188275	0.414861	0.216453
	0.194196	0.0164053	0.27178
	0.101804	0.0138204	0.425485
	0.449416	0.625719	0.0996201
	0.225041	0.397976	0.0491995
	0.0670952	0.0134082	0.395645
	0.171981	0.0150758	0.343989
	0.651769	0.0203838	0.884632
	0.0679337	0.0133914	0.356017
	0.139847	0.0132331	0.382354
	0.68717	0.672226	0.039536
	0.167691	0.0144706	0.340361
	0.0496608	0.0134197	0.360544
	0.163612	0.0163594	0.331521
	0.163983	0.0168605	0.323228
	0.225689	0.0163291	0.281542
	0.269452	0.0361058	0.331212
	0.182971	0.0155194	0.273542
	0.0534466	0.0144568	0.383999
	0.128817	0.0153312	0.22494
	0.922307	0.0191694	0.679807
	0.461073	0.0147867	0.316186
	0.055431	0.0144478	0.334452
	0.189018	0.0162842	0.373497
	0.02308	0.00544506	0.188093
	0.274839	0.0154865	0.397695
	0.181992	0.0203042	0.350263
	0.279803	0.0155694	0.316431
	0.217047	0.0249953	0.769224
	0.738198	0.877608	0.0583752
	0.110239	0.0183568	0.107013
	0.197485	0.278618	0.128387
	0.203654	0.0178341	0.186543
	0.437084	0.532932	0.0248912
	0.0889859	0.0152263	0.324037
	0.0887339	0.0156463	0.32476
	0.128621	0.0143095	0.230182
	0.14135	0.470526	0.0365341
	0.0983718	0.030347	0.322939
	0.490243	0.0174084	0.323421
	0.133615	0.0128382	0.315861
	0.0769077	0.018296	0.241589
	0.164565	0.0142584	0.241384
	0.131756	0.012396	0.454903
	0.831924	0.827813	0.0555725
	0.159474	0.0144037	0.353998
	0.0799958	0.0172066	0.252196
	0.0813498	0.0161375	0.368755
	0.31324	0.0140633	0.30661
	0.166085	0.0142701	0.285163
	0.159757	0.0152985	0.212688
	0.396136	0.0126622	0.279984
	0.216993	0.0195762	0.241333
	0.124791	0.0139046	0.322019
	0.0916908	0.00983693	0.138476
	0.0955157	0.0144239	0.303065
	0.13507	0.0151018	0.385434
	0.778885	0.0202045	0.726074
	0.136864	0.0160918	0.249015
	0.356149	0.0174033	0.391371
	0.0910221	0.347812	0.03669
	0.0967822	0.0191624	0.265972
	0.152389	0.482705	0.0397293
	0.262103	0.485796	0.0318643
	0.225422	0.0132754	0.266641
	0.137867	0.0101973	0.34343
	0.191803	0.0215378	0.386182
	0.072149	0.0118945	0.281657
	0.112524	0.010156	0.307636
	0.111674	0.0166376	0.237499
	0.212407	0.0164359	0.260599
	0.186262	0.0159873	0.264449
	0.0755645	0.0154622	0.32713
	0.188433	0.0254191	0.23573
	0.161612	0.0153764	0.319686
	0.273006	0.459868	0.0800635
	0.166016	0.0144946	0.23815
	0.185856	0.0135645	0.290784
	0.118115	0.0164412	0.189229
	0.341036	0.0182085	0.374917
	0.155761	0.0159239	0.269161
	0.303113	0.0175227	0.365039
	0.0837618	0.0171406	0.21833
	0.119692	0.0139169	0.281095
	0.259216	0.0148424	0.340266
	0.301769	0.287398	0.286889
	0.190819	0.723069	0.0742484
	0.151145	0.0150655	0.448387
	0.157101	0.0146334	0.273822
	0.263919	0.0169305	0.163416
	0.0733198	0.0152668	0.294505
	0.0943153	0.0181136	0.319097
	0.072868	0.0134988	0.25549
	0.13621	0.0216166	0.273209
	0.0720488	0.0127718	0.301554
	0.103192	0.0176924	0.250317
	0.360834	0.412555	0.0392926
	0.289325	0.013862	0.242446
	0.168894	0.0138224	0.29906
	0.108704	0.01502	0.327524
	0.158997	0.022406	0.572199
	0.0680122	0.0103239	0.220086
	0.166141	0.0170998	0.228278
	0.0719415	0.0151657	0.326291
	0.249622	0.0115547	0.481507
	0.191882	0.0148709	0.28456
	0.181094	0.0125534	0.338517
	0.175155	0.0164825	0.33167
	0.0964756	0.0191133	0.119481
	0.334179	0.638618	0.0752572
	0.387703	0.0121925	0.357209
	0.0757052	0.351224	0.201543
	0.402148	0.713125	0.154142
	0.42423	0.0171705	0.2351
	0.397669	0.506023	0.0532152
	0.254221	0.0140183	0.31796
	0.268732	0.0104088	0.259267
	0.0624216	0.0130429	0.196255
	0.0839707	0.0093071	0.234088
	0.118261	0.0268896	0.190692
	0.102348	0.021311	0.237497
	0.0829147	0.0186546	0.272115
	0.594289	0.0184255	0.225867
	0.346812	0.024028	0.560264
	0.14278	0.0148233	0.305314
	0.204066	0.0173439	0.286686
	0.239906	0.0133979	0.257842
	0.266582	0.734774	0.0335809
	0.13076	0.0149769	0.420429
	0.0699546	0.0118359	0.0184092
	0.727257	0.0115508	0.404538
	0.158159	0.016845	0.268966
	0.268632	0.347707	0.0166377
	0.0976152	0.0153568	0.266114
	0.219264	0.0164265	0.163456
	0.172032	0.0110275	0.463442
	0.0578868	0.0184865	0.226021
	0.132665	0.0142623	0.237039
	0.171175	0.0182412	0.514795
	0.121635	0.0200239	0.333755
	0.205124	0.0116325	0.217311
	0.124448	0.0136343	0.395817
	0.121373	0.330355	0.093829
	0.162944	0.0110384	0.272034
	0.180479	0.021792	0.346764
	0.416894	0.0165474	0.28434
	0.157119	0.0137924	0.224322
	0.230589	0.444434	0.0266537
	0.29806	0.0169977	0.203108
	0.183575	0.0171097	0.204666
	0.109485	0.0182218	0.225092
	0.132032	0.0141135	0.264536
	0.149079	0.0170983	0.470481
	0.24325	0.0153338	0.296329
	0.0569902	0.0142083	0.285655
	0.303249	0.0174485	0.279456
	0.402847	0.445135	0.0489479
	0.146053	0.155853	0.209041
	0.145608	0.0153203	0.319158
	0.0836985	0.0119977	0.268594
	0.378552	0.748673	0.0339085
	0.130524	0.0139971	0.269182
	0.142437	0.0132078	0.289326
	0.18305	0.0157046	0.299511
	0.544835	0.376961	0.3131
	0.186264	0.0131512	0.23359
	0.11047	0.0175745	0.21511
	0.210444	0.0160481	0.33544
	0.282209	0.38053	0.0241458
	0.194282	0.0166661	0.380725
	0.173578	0.0162374	0.275338
	0.18397	0.0225591	0.315809
	0.0569623	0.0169848	0.280891
	0.114561	0.0128734	0.246765
	0.190411	0.0118162	0.244949
	0.105781	0.0132853	0.436569
	0.0587219	0.0155816	0.379491
	0.0907249	0.013299	0.256553
	0.477739	0.0136611	0.22578
	0.0828008	0.0178297	0.197407
	0.156438	0.0140044	0.346168
	0.184789	0.0140973	0.514612
	0.0745973	0.018294	0.435505
	0.102134	0.0126305	0.29317
	0.21064	0.701038	0.0577279
	0.184308	0.0163308	0.286132
	0.0761186	0.0146776	0.334926
	0.299744	0.258821	0.0841214
	0.175144	0.0279945	0.256268
	0.037153	0.104579	0.0408687
	0.260036	0.302905	0.168538
	0.0611231	0.0168732	0.208155
	0.191165	0.0186407	0.294921
	0.22828	0.013123	0.333676
	0.389139	0.411242	0.0794937
	0.0436153	0.0111983	0.313319
	0.100577	0.0138131	0.302213
	0.317151	0.013544	0.394982
	0.067018	0.0195774	0.346601
	0.0790511	0.0124382	0.274513
	0.0361504	0.0139025	0.267362
	0.181906	0.0186632	0.327831
	0.122701	0.5931	0.169969
	0.114205	0.0187258	0.30774
	0.200785	0.0143437	0.282297
	0.0505778	0.019337	0.231794
	0.162341	0.0153608	0.248746
	0.13021	0.566552	0.0541509
	0.052197	0.0508274	0.343043
	0.0289534	0.00813826	0.126123
	0.169755	0.0126006	0.324134
	0.0538773	0.0148148	0.245207
	0.0950527	0.0145441	0.262946
	0.107361	0.0162448	0.245798
	0.524447	0.701518	0.0510595
	0.0976519	0.0139509	0.420713
	0.062661	0.0240246	0.474409
	0.0473613	0.0154564	0.449681
	0.123514	0.0126675	0.263262
	0.0570451	0.0162427	0.333502
	0.122149	0.0130754	0.350854
	0.415213	0.351543	0.0618199
	0.129368	0.0156415	0.296532
	0.117822	0.0171117	0.241093
	0.065188	0.0156128	0.385435
	0.10971	0.0130406	0.391927
	0.177119	0.0848303	0.284445
	0.407166	0.0140593	0.278053
	0.0843629	0.0166358	0.336288
	0.265693	0.00936333	0.178374
	0.114854	0.0196729	0.299054
	0.138695	0.0138154	0.246646
	0.262144	0.0134017	0.400852
	0.181038	0.330518	0.0520476
	0.0945909	0.0187207	0.210717
	0.152084	0.0144046	0.284837
	0.189505	1.02053	0.0612095
	0.0805969	0.0180301	0.22304
	0.19722	0.0153142	0.224943
	0.401377	0.0844519	0.164234
	0.202619	0.0176995	0.301987
	0.0603762	0.158059	0.399793
	0.0776375	0.0108638	0.276664
	0.42273	0.00815752	0.27451
	0.154588	0.0102255	0.254358
	0.0753023	0.867816	0.113809
	0.16785	0.0140013	0.345322
	0.17602	0.0194962	0.367602
	0.528224	0.0122713	0.327498
	0.173998	0.017888	0.256534
	0.152481	0.0124448	0.342903
	0.514119	0.0470195	0.410712
	0.303342	0.0105828	0.30378
	0.349248	0.599074	0.0671978
	0.473917	0.0124559	0.296608
	0.40114	0.00951726	0.24486
	0.0891712	0.0131148	0.288337
	0.247918	0.541132	0.0401115
	0.102586	0.459399	0.0383196
	0.146025	0.015948	0.633608
	0.05189	0.0149996	0.0353619
	0.114877	0.0135756	0.499086
	0.101927	0.0116641	0.307293
	0.296668	0.0136107	0.304207
	0.332969	0.650044	0.0718317
	0.101987	0.0102438	0.394871
	0.0460066	0.0157281	0.326367
	0.130028	0.0159097	0.266366
	0.396157	0.436242	0.0342919
	0.0852235	0.0109147	0.299073
	0.184038	0.0129801	0.368499
	0.0775193	0.011159	0.357703
	0.0670237	0.0145611	0.299118
	0.188827	0.704776	0.0312155
	0.103318	0.0127124	0.229142
	0.0943042	0.0177061	0.197313
	0.0669429	0.012834	0.456484
	0.0654983	0.0175372	0.39797
	0.499119	0.687668	0.10626
	0.0622503	0.0112263	0.290389
	0.0802233	0.011231	0.146871
	0.0460363	0.0108724	0.0263953
	0.112653	0.0117656	0.227456
	0.0646341	0.0108298	0.252194
	0.308244	0.556297	0.102867
	0.19811	0.0133804	0.335851
	0.133286	0.0171165	0.319829
	0.0809388	0.011702	0.228057
	0.0362818	0.00968163	0.29677
	0.140978	0.00942177	0.181394
	0.101832	0.0186979	0.390244
	0.362432	0.0151835	0.452449
	0.0799352	0.0107835	0.351376
	0.141116	0.0170681	0.332401
	0.11498	0.0142054	0.254319
	0.112509	0.0399911	0.445512
	0.144187	0.0195094	0.389325
	0.158977	0.0126927	0.245084
	0.178621	0.0124846	0.276468
	0.105981	0.0125709	0.250867
	0.0367787	0.00999962	0.44606
	0.0624229	0.310752	0.149712
	1.00639	0.794389	0.118665
	0.472082	0.58525	0.064809
	0.0810073	0.0120374	0.332195
	0.205112	0.0148383	0.220657
	0.0511636	0.0109489	0.312083
	0.106736	0.0159035	0.185162
	0.427012	0.0159629	0.618839
	0.30505	0.0373506	0.690665
	0.137774	0.0158012	0.169803
	0.131018	0.00676435	0.156738
	0.0885121	0.0675342	0.449868
	0.394771	0.449532	0.0369921
	0.166421	0.0112534	0.315698
	0.0787575	0.0135299	0.340817
	0.0278889	0.00650032	0.19081
	0.062383	0.0165401	0.235055
	0.0929215	0.0109391	0.293118
	0.688024	0.0158218	0.827112
	0.0848058	0.0124857	0.246374
	0.0446981	0.0122885	0.243576
	0.236547	0.259073	0.0954533
	0.159797	0.010958	0.253963
	0.0360237	0.00891953	0.299323
	0.0871521	0.0172748	0.267358
	0.0399794	0.011402	0.349486
	0.0887249	0.00961259	0.219084
	0.142091	0.0124824	0.263585
	0.493252	0.154874	0.404101
	0.0990131	0.0134656	0.274567
	0.359718	0.954351	0.276646
	0.352113	0.0147927	0.291087
	0.320182	0.0123531	0.4291
	0.634549	0.236604	0.414966
	0.178844	0.018153	0.218098
	0.171713	0.00936529	0.224925
	0.0874051	0.05049	0.487007
	0.264995	0.0182309	0.244672
	0.555004	0.571393	0.0633592
	0.0533435	0.0128066	0.34496
	0.0596729	0.014924	0.198229
	0.163783	0.0108705	0.257426
	0.733037	0.0133969	0.763004
	0.0811716	0.0101238	0.248182
	0.154957	0.0187789	0.27366
	1.11963	0.0188847	0.850539
	0.102177	0.100888	0.255582
	0.25351	0.0118655	0.265168
	0.374879	0.0144472	0.298291
	0.476472	0.630084	0.0667048
	0.0882503	0.0131978	0.344634
	0.201589	0.0156493	0.23806
	0.0863463	0.012707	0.541446
	0.233793	0.0107929	0.610262
	0.252723	0.016395	0.264667
	0.609968	0.00958325	1.06296
	0.178192	0.558048	0.236876
	0.258234	0.0149583	0.246807
	0.297784	0.0214803	0.300394
	0.142909	0.013216	0.143326
	0.586895	0.0160554	0.669549
	0.310639	0.0170613	0.369863
	0.0969371	0.0155503	0.342978
	0.15936	0.019334	0.411417
	0.413886	0.371969	0.226199
	0.378435	0.0158791	0.340457
	0.251186	0.0169878	0.153909
	0.613778	0.230637	0.329596
	0.25717	0.0247233	0.312898
	0.0912878	0.0127095	0.254985
	0.22301	0.675046	0.134479
	0.514936	0.0172136	0.339708
	0.0493406	0.0121478	0.856525
	0.549131	0.706955	0.0375852
	0.316755	0.0213834	0.220144
	0.121282	0.599943	0.0717495
	0.0731663	0.0127518	0.583289
	0.143318	0.508104	0.0590205
	0.118907	0.0147328	0.549122
	0.381852	0.0263846	0.291087
	0.571306	0.833071	0.0531678
	0.0522948	0.622153	0.033679
	0.21087	0.0346321	0.468844
	0.0746317	0.0128071	0.877874
	0.209004	0.0159298	0.405325
	0.0679558	0.0186616	0.686101
	0.463076	0.0183429	0.312667
	0.774805	0.0181698	0.76511
	0.206599	0.444842	0.0289544
	0.374242	0.0339545	0.65163
	0.153478	0.908608	0.0425613
	0.124845	0.515432	0.0515943
	0.189146	0.0182582	0.628596
	0.109984	0.570313	0.113745
	0.260982	0.232149	0.222377
	0.232576	0.308125	0.310391
	0.35167	0.0177355	0.414628
	0.341482	0.720252	0.189283
	0.459228	0.679677	0.22371
	0.248938	0.440404	0.0733573
	0.224532	0.420944	0.0402043
	0.273014	0.549727	0.0632975
	0.341059	0.0233329	0.4977
	0.943606	0.0176001	0.845976
	0.446272	0.629554	0.0414931
	0.231476	0.31101	0.0482205
	0.0791314	0.440621	0.0303155
	0.232991	0.448047	0.0708395
	0.585804	0.0148327	0.480889
	0.206501	0.423067	0.0352225
	0.331395	0.591545	0.0608612
	0.172211	0.513423	0.0483155
	0.19522	0.259216	0.0434404
	0.102141	0.551789	0.0346939
	0.632723	0.47697	0.0366004
	0.442406	0.324085	0.236898
	0.34005	0.486133	0.0507671
	0.631019	0.292899	0.106217
	0.616953	0.614638	0.105043
	0.0879446	0.0908278	0.0388451
	0.192829	0.318512	0.0571403
	0.149616	0.119603	0.0553668
	0.175315	0.378606	0.0398077
	0.295662	0.055125	0.0460357
	0.636604	0.38794	0.0364613
	0.337853	0.574497	0.0239878
	0.428986	0.408456	0.0751996
	0.339881	0.219673	0.040446
	0.659515	0.0969448	0.201579
	0.425571	0.358634	0.116545
	0.131429	0.115204	0.0165166
	0.419757	0.0769565	0.118419
	0.361147	0.299032	0.0216746
	0.268377	0.249388	0.0694046
	0.0648991	0.0789245	0.0355056
	0.099058	0.0775103	0.0369979
	0.331083	0.0197256	0.288363
	0.630006	0.453207	0.16329
	0.362922	0.023605	0.341209
	0.338366	0.0373523	0.292816
	0.105841	0.481346	0.0420371
	0.225667	0.877888	0.0622291
	0.196778	0.0164798	0.774038
	0.105018	0.0202266	0.524085
	0.106998	0.015468	0.620081
	0.120674	0.014702	0.616804
	0.217235	0.0162147	0.72128
	0.191651	0.473029	0.0390285
	0.145629	0.0245083	0.309593
	0.110388	0.0185552	0.540414
	0.423699	0.0575418	0.284543
	0.163863	0.030861	0.172431
	0.150062	0.0280153	0.465102
	0.307795	0.0260773	0.116258
	0.129321	0.0178892	0.351557
	0.0881188	0.0151535	0.524366
	0.0979424	0.0150161	0.486297
	0.187611	0.0189293	0.343229
	0.302304	0.0179551	0.56331
	0.112095	0.0195848	0.703128
	0.176883	0.0135785	0.507903
	0.354692	0.0250059	0.147885
	0.390115	0.0164591	0.419525
	0.126585	0.0242761	0.308044
	0.417156	0.335095	0.281795
	0.281928	0.0130255	0.682831
	0.210306	0.015575	0.100633
	0.178495	0.0193279	0.292609
	0.426599	0.0201382	0.337115
	0.240099	0.0147785	0.378272
	0.215726	0.0231609	0.446368
	0.219747	0.0171946	0.258876
	0.28849	0.878642	0.0407471
	0.217867	0.0117417	0.363977
	0.340314	0.0146761	0.38185
	0.0573391	0.0174469	0.482737
	0.288304	0.0219896	0.328451
	0.215075	0.0174259	0.428101
	0.213046	0.0152478	0.454495
	0.245702	0.0122875	0.554595
	0.327291	0.0202101	0.311288
	0.296272	0.0166145	0.240868
	0.209861	0.0187438	0.508278
	0.637221	0.0176837	0.397617
	0.346258	0.0459483	0.22935
	0.247755	0.0138717	0.444861
	0.262782	0.0210616	0.306686
	0.251875	0.0174293	0.353095
	0.33052	0.0162065	0.536056
	0.152657	0.0110083	0.434782
	0.284417	0.0180211	0.310265
	0.0831255	0.0185011	0.369214
	0.101506	0.0226402	0.433506
	0.211362	0.0141177	0.318829
	0.357223	0.0197523	0.310917
	0.145531	0.016909	0.714047
	0.194709	0.0186763	0.375001
	0.153107	0.0129424	0.357472
	0.289111	0.0189808	0.285789
	0.250438	0.0155193	0.31573
	0.177647	0.0156682	0.483116
	0.123986	0.0147457	0.535877
	0.0676062	0.200607	0.346356
	0.0117273	0.00393688	0.189868
	0.210635	0.0204883	0.308189
	0.146559	0.01509	0.356937
	0.127041	0.0181261	0.270627
	0.0847896	0.0171215	0.434731
	0.308009	0.0155687	0.220554
	0.345894	0.0126586	0.429233
	0.214845	0.0156993	0.32449
	0.21424	0.0190748	0.322755
	0.220159	0.0139374	0.335983
	0.151999	0.0166021	0.296817
	0.204227	0.0150844	0.332079
	0.267193	0.0209317	0.317797
	0.163909	0.0195711	0.282323
	0.15074	0.0225569	0.248538
	0.0747527	0.0139872	0.464513
	0.15406	0.0132771	0.334487
	0.325752	0.015569	0.322883
	0.149905	0.0158379	0.253604
	0.214789	0.0199799	0.340684
	0.323628	0.0160146	0.821648
	0.288165	0.0207081	0.427983
	0.0660911	0.0123051	0.341988
	0.1532	0.015091	0.243902
	0.150586	0.0113778	0.351755
	0.147942	0.0146713	0.342374
	0.481709	0.644764	0.112377
	0.102764	0.0155927	0.28274
	0.12712	0.0147921	0.331694
	0.204624	0.0171717	0.347575
	0.17264	0.0178506	0.313768
	0.0208484	0.00920396	0.01643
	0.146473	0.0176452	0.358692
	0.208136	0.0146041	0.234629
	0.231744	0.0131053	0.352098
	0.21059	0.0175903	0.304554
	0.0608893	0.0246318	0.362486
	0.252009	0.0146529	0.51277
	0.30099	0.0184393	0.247307
	0.396096	0.0140262	0.16676
	0.16661	0.0175474	0.276032
	0.20745	0.0153464	0.0995881
	0.112876	0.0227048	0.280156
	0.111743	0.0144878	0.666775
	0.194838	0.0146358	0.798633
	0.128119	0.0125685	0.333592
	0.249628	0.0144574	0.364985
	0.117149	0.0133574	0.405107
	0.214018	0.0214437	0.256513
	0.235612	0.0121727	0.371304
	0.124831	0.0161138	0.494299
	0.147786	0.0215339	0.263525
	0.154719	0.0147681	0.374728
	0.38287	0.0142841	0.160778
	0.192829	0.0161062	0.241516
	0.135053	0.0141752	0.298822
	0.256395	0.0143554	0.341922
	0.271084	0.0232657	0.246631
	0.139844	0.0124787	0.315865
	0.079702	0.0150887	0.457843
	0.296276	0.0379946	0.314276
	0.131668	0.0123862	0.257864
	0.158216	0.00971732	0.249423
	0.338517	0.014145	0.185333
	0.125857	0.0178634	0.45523
	0.128565	0.0160846	0.160133
	0.0653606	0.0149466	0.304938
	0.0651247	0.0207204	0.424846
	0.0766087	0.0155492	0.44835
	0.0611159	0.0130748	0.276427
	0.272022	0.0130744	0.261623
	0.139827	0.0139552	0.301173
	0.077512	0.0207479	0.231067
	0.179411	0.0223819	0.356441
	0.127184	0.0147217	0.30265
	0.145017	0.0170353	0.34486
	0.149219	0.0176666	0.304979
	0.264641	0.0174252	0.303106
	0.083138	0.0175942	0.311531
	0.165712	0.0159087	0.376827
	0.0954721	0.0152039	0.518641
	0.112456	0.0130281	0.307864
	0.4625	0.0113623	0.318541
	0.0866895	0.0135273	0.403486
	0.109981	0.0125391	0.426162
	0.077065	0.0170032	0.520519
	0.220715	0.0154689	0.468855
	0.181446	0.0120896	0.433331
	0.174925	0.0138365	0.275951
	0.0604423	0.0208567	0.686877
	0.474682	0.0117921	0.365619
	0.123883	0.0140478	0.360098
	0.315901	0.0195645	0.261242
	0.228837	0.0162594	0.237485
	0.115111	0.0187685	0.434805
	0.195977	0.0169508	0.334596
	0.140516	0.0120723	0.312929
	0.0671935	0.0120976	0.374288
	0.147403	0.0138633	0.284236
	0.0705975	0.0127446	0.387822
	0.19183	0.0142618	0.254333
	0.130998	0.0199955	0.290084
	0.149574	0.0136293	0.303335
	0.093635	0.0107309	0.341551
	0.114779	0.013617	0.233599
	0.294762	0.0169178	0.36155
	0.165085	0.12468	0.465129
	0.187703	0.0127216	0.403449
	0.306907	0.0184512	0.311417
	0.103777	0.0143873	0.335853
	0.125803	0.0136764	0.302942
	0.193986	0.0105102	0.443262
	0.0566909	0.0130948	0.416864
	0.136562	0.013823	0.22136
	0.0725961	0.013292	0.189769
	0.118171	0.0123869	0.29715
	0.150164	0.0178035	0.317405
	0.132637	0.0120199	0.615708
	0.0476896	0.012766	0.331243
	0.0912204	0.0123119	0.292454
	0.401936	0.0106269	0.381504
	0.138731	0.0131221	0.392992
	0.157101	0.0123111	0.424509
	0.0846254	0.0103776	0.235836
	0.209284	0.0154346	0.238255
	0.096705	0.0147654	0.299621
	0.229929	0.00892619	0.259293
	0.129539	0.0131014	0.241157
	0.0820822	0.014606	0.543509
	0.194609	0.0146495	0.332827
	0.0290577	0.0103978	0.419074
	0.0848317	0.0155341	0.260565
	0.0950014	0.013139	0.339302
	0.0855633	0.0127822	0.258091
	0.347818	0.0130252	0.565029
	0.0786094	0.0136391	0.350511
	0.248048	0.0165325	0.284829
	0.122654	0.0154046	0.455044
	0.0860297	0.0133248	0.267777
	0.128427	0.0112521	0.475177
	0.162608	0.0147038	0.434124
	0.38473	0.0111519	0.225169
	0.132911	0.0132825	0.25498
	0.163073	0.0155283	0.386375
	0.157261	0.0104086	0.522497
	0.208339	0.0129989	0.224989
	0.16627	0.152219	0.452554
	0.238927	0.0126122	0.361257
	0.110679	0.0126378	0.282677
	0.240299	0.0112573	0.252926
	0.137172	0.0155322	0.311397
	0.442945	0.0126403	0.275982
	0.483989	0.0160327	0.395299
	0.223566	0.0148368	0.311953
	0.389245	0.0162599	0.289045
	0.249662	0.0159684	0.270319
	0.24899	0.0100977	0.234074
	0.0980236	0.01698	0.190956
	0.0497192	0.01291	0.827083
	0.108461	0.0120754	0.350691
	0.0819326	0.0126358	0.246464
	0.193471	0.0134386	0.30205
	0.122278	0.0119589	0.320295
	0.108954	0.00896334	0.361035
	0.368384	0.0113229	0.28211
	0.0600634	0.0194569	0.534455
	0.158926	0.0135424	0.161555
	0.0946636	0.0152473	0.275929
	0.0687341	0.0127376	0.339629
	0.114888	0.0108247	0.250502
	0.10582	0.0192883	0.402735
	0.357633	0.0115034	0.314898
	0.258382	0.0100337	0.308845
	0.681235	0.015388	0.193352
	0.156051	0.0127532	0.489192
	0.220616	0.0161348	0.460273
	0.143897	0.0132714	0.284071
	0.237267	0.0120651	0.368166
	0.449314	0.00907805	0.230628
	0.0962935	0.0163134	0.305582
	0.251922	0.0108729	0.235416
	0.350096	0.0139125	0.31043
	0.421745	0.0509475	0.379305
	0.102893	0.0270788	0.277726
	0.151782	0.01491	0.300545
	0.104383	0.0152187	0.327076
	0.128126	0.0144404	0.226675
	0.250281	0.0129244	0.396915
	0.0476952	0.0153372	0.556347
	0.110601	0.0149535	0.388938
	0.232047	0.0123543	0.255735
	0.105587	0.0143215	0.199111
	0.0582006	0.013597	0.521519
	0.172112	0.0109089	0.328007
	0.0482122	0.014499	0.439518
	0.338793	0.0137216	0.263631
	0.132338	0.0133876	0.360647
	0.167888	0.0129951	0.382469
	0.55253	0.965758	0.0514182
	0.0537325	0.0144839	0.360548
	0.121569	0.0133885	0.223045
	0.464361	0.0146649	0.26484
	0.0634029	0.0266936	0.205469
	0.121748	0.0116293	0.286901
	0.0829122	0.0106941	0.324033
	0.0930257	0.0128344	0.352588
	0.261269	0.0148077	0.503188
	0.0899497	0.0120446	0.241799
	0.0554134	0.0131725	0.491335
	0.186067	0.0137452	0.409494
	0.118735	0.0152129	0.378567
	0.159332	0.0171299	0.31644
	0.0603349	0.015785	0.381945
	0.0461814	0.0129079	0.318621
	0.0408412	0.013482	0.404813
	0.358618	0.0141297	0.262373
	0.0745464	0.0156014	0.462455
	0.0920987	0.0152639	0.304507
	0.0827782	0.00911711	0.13112
	0.120964	0.0116598	0.330487
	0.137144	0.0140532	0.318332
	0.129177	0.0130006	0.256138
	0.0689504	0.0176962	0.327883
	0.111482	0.0109905	0.402616
	0.052631	0.0168601	0.381052
	0.0576247	0.0141815	0.383989
	0.0491008	0.0147986	0.247895
	0.066677	0.0167971	0.333651
	0.0761232	0.0149188	0.42076
	0.596834	0.0119977	0.674857
	0.0609336	0.0106249	0.306523
	0.139998	0.018299	0.445232
	0.173776	0.0183693	0.302078
	0.120686	0.00958747	0.420487
	0.184781	0.0137123	0.210437
	0.0715339	0.0197925	0.311622
	0.0446191	0.0140068	0.261532
	0.0510518	0.00907573	0.321367
	0.138265	0.0121711	0.267485
	0.0544954	0.0121309	0.285492
	0.0750974	0.0153777	0.379633
	0.123145	0.0129896	0.259935
	0.0586054	0.0208711	0.451152
	0.130783	0.0139206	0.625278
	0.134286	0.0103128	0.327179
	0.0456609	0.0133657	0.327543
	0.0591051	0.0113153	0.279348
	0.0756997	0.01633	0.389972
	0.204428	0.00983093	0.665005
	0.0965197	0.0119386	0.373802
	0.0764091	0.0441002	0.502696
	0.0660241	0.0186615	0.365062
	0.241395	0.0179814	0.337149
	0.146642	0.0167912	0.360654
	0.125501	0.00844889	0.326173
	0.103164	0.0111888	0.26866
	0.0664586	0.0117067	0.465637
	0.0740396	0.0145166	0.353602
	0.0618701	0.0149135	0.390719
	0.0460913	0.0143287	0.408946
	0.0567403	0.015109	0.318432
	0.0631287	0.0392351	0.349481
	0.0753103	0.151576	0.427671
	0.0675513	0.0168089	0.384636
	0.344704	0.0165921	0.459495
	0.0989589	0.0152577	0.343092
	0.112788	0.019965	0.433745
	0.167892	0.00938382	0.269593
	0.0806219	0.0116173	0.399806
	0.128562	0.0117325	0.285069
	0.0969364	0.0117782	0.259945
	0.0539535	0.0197562	0.399248
	0.249917	0.0155133	0.221127
	0.0910572	0.0133759	0.433403
	0.0914336	0.0108172	0.251519
	0.337888	0.0170499	0.557568
	0.0651724	0.0160196	0.317931
	0.0330773	0.0094935	0.0571473
	0.0441003	0.0136899	0.355969
	0.583654	0.0107961	0.691555
	0.0500501	0.0130327	0.354359
	0.163931	0.0137527	0.38691
	0.305006	0.0121389	0.23238
	0.0715998	0.0161193	0.418557
	0.133189	0.0140861	0.281685
	0.0847666	0.0110336	0.31353
	0.0787685	0.0473166	0.34904
	0.024749	0.0132976	0.143008
	0.143028	0.012846	0.271851
	0.0684442	0.0142266	0.737664
	0.104432	0.0156941	0.288582
	0.884116	0.0138322	0.798719
	0.56699	0.0152025	0.436793
	0.116003	0.0124215	0.377435
	0.132156	0.0173958	0.341953
	0.128387	0.0121667	0.341483
	0.251574	0.0119688	0.241268
	0.0957009	0.0103548	0.451949
	0.0669262	0.0129546	0.322877
	0.117307	0.0156488	0.433094
	0.169366	0.0162402	0.337606
	0.0731408	0.00916921	0.2486
	0.139703	0.018074	0.303945
	0.125876	0.010932	0.465354
	0.174414	0.0139084	0.237055
	0.0632637	0.0139327	0.235594
	0.0533869	0.0114322	0.546408
	0.363947	0.0167187	0.295335
	0.0610217	0.0124358	0.265226
	0.150675	0.0173677	0.406295
	0.076046	0.010272	0.355119
	0.200373	0.0191704	0.302816
	0.110004	0.0132973	0.423289
	0.115479	0.0170907	0.279138
	0.849803	0.0155208	0.583448
	0.0634763	0.014256	0.368412
	0.0501448	0.0113829	0.321133
	0.22714	0.0130216	0.496579
	0.079291	0.013277	0.358979
	0.126593	0.013998	0.249658
	0.300136	0.0136175	0.31469
	0.116686	0.0167715	0.258371
	0.18901	0.0170856	0.306564
	0.205482	0.0160541	0.279943
	0.151668	0.0145154	0.364127
	0.0879974	0.0141024	0.408065
	0.284679	0.0299554	0.391811
	0.0779607	0.0129502	0.316514
	0.315097	0.017703	0.375225
	0.197707	0.0125509	0.308084
	0.0513966	0.0153287	0.320253
	0.772673	0.0219374	0.49878
	0.0447467	0.0136441	0.393742
	0.212385	0.020066	0.475149
	0.0793128	0.0133585	0.257157
	0.131246	0.015185	0.3102
	0.166524	0.0112391	0.23962
	0.0498287	0.0126472	0.405245
	0.056786	0.0115502	0.46472
	0.102541	0.0167516	0.266793
	0.0904474	0.0144823	0.24815
	0.0734411	0.0192156	0.707616
	0.139696	0.0169658	0.362003
	0.190056	0.016719	0.366447
	0.0717957	0.013973	0.291513
	0.141396	0.0134554	0.327245
	0.164993	0.0151834	0.372118
	0.15648	0.0138697	0.249137
	0.318041	0.0122341	0.361275
	0.118652	0.0147447	0.402503
	0.0434012	0.0167215	0.179024
	0.109739	0.0117039	0.334609
	0.145754	0.0136303	0.310439
	0.257417	0.0148199	0.300206
	0.0727197	0.0119588	0.244067
	0.211641	0.0155642	0.431283
	0.0583338	0.010461	0.351977
	0.616283	0.521721	0.103755
	0.0326413	0.00650311	0.12121
	0.0596994	0.0152084	0.495661
	0.0719999	0.012394	0.254884
	0.227569	0.0163579	0.205769
	0.148048	0.0153743	0.43258
	0.0940737	0.0176221	0.244351
	0.286521	0.0139675	0.268727
	0.0727125	0.0142738	0.303617
	0.540957	0.0132872	0.481591
	0.364196	0.0123029	0.339683
	0.0785138	0.013792	0.167688
	0.156701	0.0162834	0.347592
	0.267334	0.0161803	0.289809
	0.0582002	0.0137209	0.391193
	0.0971274	0.01334	0.281758
	0.241649	0.0157982	0.329695
	0.208758	0.0133435	0.330147
	0.269014	0.0152087	0.299707
	0.379081	0.0178503	0.15133
	0.29883	0.160319	0.434648
	0.0735495	0.0166739	0.186696
	0.043488	0.0104489	0.480344
	0.219627	0.0223782	0.399397
	0.114616	0.0138237	0.178257
	0.306894	0.0205426	0.347464
	0.0757067	0.0137555	0.423636
	0.0660734	0.0137025	0.218499
	0.19597	0.0174646	0.268787
	0.0825513	0.0164558	0.384238
	0.080708	0.0132333	0.305848
	0.124855	0.01671	0.410414
	0.248	0.0868292	0.604853
	0.252665	0.015654	0.348771
	0.0601568	0.0156516	0.504706
	0.272588	0.19188	0.405136
	0.125551	0.0154226	0.309948
	0.052496	0.013796	0.238286
	0.0824781	0.013508	0.378329
	0.251218	0.0214349	0.354863
	0.113214	0.014013	0.419257
	0.123205	0.0147768	0.300744
	0.145866	0.0157415	0.321794
	0.144005	0.0154681	0.254578
	0.112928	0.0149191	0.360166
	0.253955	0.0215621	0.198643
	0.198024	0.0153939	0.286862
	0.201557	0.0151151	0.3412
	0.249308	0.0141	0.535901
	0.202619	0.0223138	0.327595
	0.0868605	0.0152751	0.350584
	0.146637	0.0177491	0.324573
	0.343436	0.503584	0.308917
	0.0717091	0.0142737	0.256005
	0.0659235	0.013457	0.0424968
	0.227691	0.0156909	0.15956
	0.133186	0.0151218	0.266901
	0.349195	0.0137361	0.404657
	0.183575	0.0116784	0.333894
	0.169865	0.0206371	0.29662
	0.370587	0.0120476	0.202933
	0.266869	0.0128284	0.360456
	0.276487	0.0154502	0.309939
	0.312325	0.0160913	0.241299
	0.0871388	0.0146734	0.251587
	0.162623	0.0162449	0.249734
	0.0780467	0.0172911	0.303762
	0.410547	0.0221865	0.261313
	0.127082	0.0159339	0.174306
	0.112801	0.0164693	0.291862
	0.117901	0.015738	0.301764
	0.0986314	0.0136885	0.29138
	0.0747039	0.0156433	0.356591
	0.715071	0.0157339	0.243192
	0.0943877	0.0157896	0.462817
	0.11441	0.0146997	0.372486
	0.144347	0.0170816	0.326504
	0.158869	0.013024	0.329991
	0.283525	0.0375526	0.561837
	0.0869433	0.0201431	0.287216
	0.489196	0.636633	0.0536743
	0.0746273	0.0141678	0.165044
	0.146065	0.0164921	0.19338
	0.220726	0.019609	0.223758
	0.268349	0.0455241	0.671403
	0.123039	0.0167233	0.265258
	0.0381966	0.0198752	0.343301
	0.170347	0.0138386	0.254221
	0.173314	0.0124901	0.235593
	0.608388	0.0134192	0.34757
	0.0961323	0.0200889	0.323683
	0.0984198	0.0186373	0.465611
	0.151711	0.0153513	0.18784
	0.132638	0.0129857	0.25033
	0.111029	0.0190554	0.180753
	0.259287	0.0185482	0.258058
	0.181189	0.013589	0.311068
	0.189765	0.0176603	0.328843
	0.107167	0.0161079	0.272211
	0.0826108	0.0156287	0.274449
	0.173927	0.0199703	0.293211
	0.127513	0.0189802	0.334331
	0.299874	0.0162603	0.22858
	0.387938	0.0184459	0.155673
	0.292845	0.0185607	0.324496
	0.0879249	0.0236879	0.247902
	0.192501	0.013863	0.215415
	0.155573	0.0158271	0.187009
	0.0525068	0.214601	0.0389738
	0.0816629	0.0122309	0.291515
	0.119568	0.0127628	0.323854
	0.12177	0.0211941	0.288227
	0.0932525	0.0141068	0.286127
	0.0816726	0.0146537	0.259517
	0.29164	0.0221991	0.328349
	0.189241	0.0154862	0.267546
	0.0763906	0.0144037	0.313912
	0.0960081	0.0182665	0.424302
	0.108249	0.0171637	0.354202
	0.223746	0.0158996	0.238849
	0.46155	0.0159486	0.208821
	0.404916	0.0147952	0.365536
	0.0473114	0.0104937	0.437408
	0.0998372	0.0169363	0.447189
	0.0929637	0.0137665	0.293354
	0.167361	0.017966	0.242482
	0.0975723	0.0155694	0.343324
	0.125279	0.0197287	0.230609
	0.115394	0.0204108	0.221748
	0.087649	0.0162794	0.296358
	0.106307	0.0278071	0.33264
	0.0828558	0.0122327	0.278154
	0.229763	0.0123238	0.354572
	0.197998	0.0230723	0.275143
	0.086683	0.018248	0.262264
	0.0613765	0.0124842	0.0198099
	0.0849029	0.0158554	0.284407
	0.135041	0.0134881	0.36905
	0.184262	0.0171112	0.40691
	0.377971	0.0195383	0.461291
	0.522067	0.0154006	0.281497
	0.340207	0.0210178	0.202109
	0.119035	0.0134104	0.373573
	0.136987	0.014092	0.363738
	0.0652989	0.0128384	1.32451
	0.102865	0.0155608	0.278432
	0.0971944	0.0156921	0.195149
	0.108084	0.0205488	0.342914
	0.252494	0.0178771	0.392302
	0.0622909	0.0113399	0.285478
	0.0949851	0.0147781	0.236698
	0.034572	0.0122241	0.0140641
	0.0756814	0.0144307	0.295367
	0.114915	0.0166043	0.24752
	0.0991215	0.0207534	0.336689
	0.168653	0.0165697	0.259352
	0.0900218	0.0667566	0.302125
	0.172877	0.0148174	0.243323
	0.180145	0.0113101	0.360611
	0.136969	0.014965	0.243185
	0.159428	0.0143504	0.210753
	0.1837	0.0243479	0.34381
	0.147875	0.014455	0.439727
	0.0510018	0.0157552	0.343218
	0.0510745	0.0154657	0.36035
	0.0482666	0.0122443	0.384387
	0.0888632	0.0122089	0.355647
	0.0514544	0.0200921	0.325598
	0.0791673	0.0126213	0.254799
	0.0905005	0.0150997	0.450358
	0.104527	0.0114203	0.370869
	0.0566617	0.00941151	0.106067
	0.284557	0.0213287	0.264911
	0.227632	0.0186723	0.486112
	0.207043	0.0166169	0.294254
	0.13881	0.0153576	0.301145
	0.0998186	0.0165442	0.271424
	0.240528	0.019113	0.888335
	0.119369	0.0132213	0.350015
	0.2297	0.0137498	0.247845
	0.186179	0.0169509	0.25947
	0.0981584	0.0156626	0.28369
	0.110681	0.0126145	0.2878
	0.161303	0.154222	0.266893
	0.208225	0.0144502	0.273433
	0.178315	0.0163326	0.403834
	0.0807003	0.0135299	0.331291
	0.285938	0.0147826	0.231117
	0.173063	0.0130727	0.343684
	0.0553007	0.0142391	0.228716
	0.329775	0.0195734	0.348437
	0.215404	0.0169457	0.38752
	0.229415	0.0142791	0.44913
	0.122853	0.0121453	0.418863
	0.0632957	0.0174957	0.348642
	0.104932	0.0145678	0.339449
	0.446035	0.0222104	0.300901
	0.193553	0.0146555	0.416038
	0.117483	0.0176577	0.29529
	0.0664259	0.0226988	0.270711
	0.14447	0.0135991	0.263396
	0.130223	0.0168162	0.236881
	0.114409	0.01473	0.279667
	0.122725	0.0210778	0.543776
	0.167758	0.00989925	0.77829
	0.209096	0.0127849	0.377357
	0.0921034	0.0158524	0.237547
	0.256198	0.0138725	0.321604
	0.0668132	0.0111776	0.331214
	0.117108	0.0171829	0.339439
	0.0693869	0.0121945	0.278575
	0.0838804	0.021419	0.267453
	0.078853	0.0125065	0.548361
	0.177464	0.0179818	0.368736
	0.140884	0.0155438	0.313896
	0.119646	0.0157836	0.364748
	0.259956	0.0161383	0.391387
	0.0819229	0.0102699	0.325883
	0.310814	0.0225535	0.370221
	0.148153	0.0216446	0.616052
	0.405918	0.763955	0.0871609
	0.0717103	0.0165995	0.0971254
	0.111775	0.016899	0.32006
	0.104329	0.0134571	0.376519
	0.273309	0.0228317	0.29377
	0.0963351	0.0136454	0.237403
	0.165511	0.0147955	0.408358
	0.0629184	0.0143088	0.217007
	0.21601	0.0188206	0.185277
	0.278289	0.014195	0.323089
	0.115283	0.0164691	0.254157
	0.0733812	0.0122288	0.402861
	0.0890268	0.0135128	0.223862
	0.268935	0.0133845	0.322271
	0.215249	0.0603091	0.192317
	0.0955006	0.0153068	0.383044
	0.150187	0.0134883	0.373133
	0.165909	0.0115227	0.253468
	0.120875	0.0161798	0.2928
	0.140435	0.0137024	0.381267
	0.137084	0.0133646	0.344264
	0.136795	0.0156076	0.366339
	0.147862	0.01369	0.406829
	0.145782	0.0134855	0.307398
	0.103585	0.013273	0.228323
	0.163525	0.0129305	0.254264
	0.0800917	0.0113816	0.573174
	0.0935713	0.00875064	0.292668
	0.256697	0.0125452	0.358142
	0.189759	0.0119899	0.457574
	0.173138	0.00816528	0.249713
	0.127992	0.0150916	0.229513
	0.0808407	0.0145704	0.237767
	0.12482	0.0125522	0.32491
	0.0975067	0.018249	0.200819
	0.191024	0.0109594	0.318113
	0.176224	0.0216626	0.314463
	0.0778854	0.0141775	0.281092
	0.0957914	0.0203835	0.551196
	0.181488	0.0108638	0.320635
	0.0908208	0.0122718	0.277341
	0.186449	0.0114974	0.452297
	0.140077	0.0152153	0.351964
	0.144565	0.0123391	0.336932
	0.127364	0.0176767	0.25794
	0.221882	0.760504	0.187154
	0.24794	0.0115638	0.282251
	0.161488	0.0120218	0.296025
	0.0571263	0.0109834	0.221726
	0.0659407	0.0149505	0.505829
	0.178341	0.0144901	0.296143
	0.08042	0.0126966	0.245525
	0.178767	0.0192263	0.170858
	0.387504	0.0150282	0.43044
	0.137648	0.0125234	0.204217
	0.0602446	0.0120056	0.329875
	0.0833985	0.0156956	0.63575
	0.0342135	0.0109808	0.343092
	0.309292	0.0174465	0.438697
	0.0670334	0.0129715	0.287127
	0.109277	0.0108821	0.31446
	0.0509193	0.00635449	0.229171
	0.112522	0.0111512	0.388121
	0.0520841	0.0149468	0.431641
	0.249709	0.0147244	0.232031
	0.145325	0.011691	0.240979
	0.145558	0.0127474	0.240924
	0.143731	0.0101252	0.476026
	0.466146	0.0162815	0.219849
	0.0995375	0.014091	0.392546
	0.110739	0.0121231	0.25103
	0.0484636	0.0118182	0.377036
	0.136408	0.0111606	0.256751
	0.0455258	0.0106541	0.319077
	0.114798	0.0127577	0.334605
	0.150638	0.0140782	0.270088
	0.0382737	0.00889005	0.302455
	0.161042	0.0161173	0.314805
	0.159515	0.00993641	0.290527
	0.0694588	0.0114014	0.363981
	0.048982	0.0167741	0.330877
	0.1471	0.0147594	0.586238
	0.0609293	0.0225588	0.237
	0.0931897	0.0147552	0.325245
	0.222163	0.01508	0.208812
	0.155646	0.0150253	0.27854
	0.179732	0.0127853	0.36981
	0.0728461	0.0112329	0.226663
	0.0639059	0.0166212	0.307304
	0.147256	0.0140443	0.253972
	0.119216	0.0123193	0.249193
	0.245719	0.0120407	0.315243
	0.306135	0.0119267	0.585406
	0.17129	0.0105817	0.283578
	0.133392	0.0137642	0.37974
	0.187938	0.0170939	0.272386
	0.205854	0.12367	0.345774
	0.0912641	0.0149428	0.318501
	0.217121	0.0171678	0.31735
	0.163592	0.0671605	0.193104
	0.177191	0.0127768	0.147322
	0.0745851	0.00956975	0.198177
	0.104803	0.011812	0.348238
	0.146307	0.0109759	0.204941
	0.0411924	0.0112788	0.0718819
	0.396078	0.0182137	0.260782
	0.17119	0.0112027	0.148156
	0.0555875	0.0106716	0.283415
	0.256876	0.0167628	0.474971
	0.11689	0.0209103	0.397489
	0.0865088	0.0164267	0.410622
	0.0219202	0.00514419	0.307926
	0.067372	0.0101322	0.261235
	0.0806943	0.01066	0.344259
	0.063857	0.0164449	0.315267
	0.0787886	0.0150277	0.211578
	0.364883	0.0132798	0.286039
	0.079128	0.0267799	0.625599
	0.121604	0.0110067	0.174027
	0.156515	0.0126722	0.309505
	0.0895108	0.0180981	0.411343
	0.203297	0.016985	0.345836
	0.0384199	0.0118704	0.404335
	0.113501	0.01388	0.391907
	0.298718	0.0150464	0.548215
	0.134423	0.014137	0.31912
	0.111134	0.019478	0.28411
	0.106184	0.0135266	0.20225
	0.407288	0.330503	0.15984
	0.123268	0.0143487	0.558678
	0.147777	0.0146719	0.288967
	0.0897694	0.0121698	0.331518
	0.0988367	0.0108561	0.466527
	0.0673124	0.00975341	0.284133
	0.178119	0.0119072	0.276466
	0.302815	0.0161646	0.494195
	0.176513	0.00775719	0.201942
	0.324984	0.0158565	0.252791
	0.143076	0.017012	0.276911
	0.0379356	0.0132456	0.0370952
	0.0887929	0.0189149	0.367324
	0.162874	0.0141403	0.230968
	0.205361	0.0141788	0.228616
	0.115152	0.0109454	0.722141
	0.0695005	0.0149912	0.337126
	0.124984	0.0205828	0.19946
	0.0920779	0.0163138	0.279036
	0.159092	0.0149082	0.589793
	0.0760596	0.0173765	0.172097
	0.0797721	0.0193663	0.335713
	0.0570065	0.0113311	0.380814
	0.185401	0.0130594	0.4329
	0.218301	0.0085756	0.592819
	0.117738	0.0139426	0.243237
	0.0807143	0.011021	0.210495
	0.164341	0.0638987	0.447441
	0.0894292	0.0141278	0.357849
	0.358227	0.822791	0.0549019
	0.179992	0.0263378	0.211796
	0.145979	0.01144	0.26
	0.0887986	0.0115035	0.484113
	0.174434	0.0108457	0.314796
	0.150807	0.231797	0.264746
	0.374065	0.0150841	0.51797
	0.13556	0.0149524	0.297047
	0.153121	0.0221454	0.269298
	0.0972527	0.0105131	0.357529
	0.287064	0.0134367	0.422439
	0.148297	0.0404574	0.214037
	0.243671	0.0171415	0.487269
	0.0656023	0.049274	0.296158
	0.183636	0.0165838	0.24755
	0.324242	0.0114759	0.656396
	0.154546	0.011504	0.507002
	0.967214	0.752011	0.0664997
	0.209763	0.0146616	0.289643
	0.172386	0.0139941	0.238829
	0.0813275	0.0198069	0.296047
	0.157756	0.0173449	0.260106
	0.896509	0.0195232	0.790629
	0.203823	0.0232741	0.325284
	0.164841	0.0249518	0.283495
	0.195813	0.0142224	0.385549
	0.195653	0.0107547	0.56679
	0.304049	0.031668	0.196426
	0.102211	0.0187759	0.365973
	0.0822974	0.0171909	0.467285
	0.0780756	0.0187815	0.415978
	0.0731742	0.0119185	0.457182
	0.218043	0.0205549	0.495615
	0.136326	0.0115816	0.449876
	0.147311	0.0313995	0.342587
	0.0631395	0.0149044	0.620942
	0.130574	0.0167481	0.362243
	0.53198	0.0136457	0.328264
	0.288136	0.0195846	0.173985
	0.270307	0.0479946	0.364865
	0.0618491	0.0140873	0.449418
	0.13724	0.0161473	0.498235
	0.309033	0.0160132	0.595851
	0.0921362	0.0212073	0.46218
	0.124925	0.0166561	0.417157
	0.543751	0.0190039	0.360286
	0.243116	0.0194782	0.501474
	0.281668	0.0130141	0.598759
	0.156068	0.0151991	0.605569
	0.0553175	0.0141048	0.643662
	0.327718	0.0286282	0.556954
	0.346239	0.04327	0.361783
	0.561199	0.0156842	0.660522
	0.247962	0.0146848	0.452893
	0.169046	0.0137373	0.656356
	0.274649	0.0096836	1.04201
	0.126517	0.0245851	0.410827
	0.110552	0.0163601	0.491685
	0.23521	0.920251	0.0665077
	0.372897	0.0177236	0.465369
	0.396382	0.0183469	0.489168
	0.1768	0.0127898	0.672913
	0.127889	0.0562473	0.587173
	0.334607	0.0199393	0.357095
	0.394147	0.0250921	0.54779
	0.450383	0.569082	0.0544038
	0.0360265	0.0206968	0.257377
	0.176409	0.0144962	0.775504
	0.216888	0.0284823	0.798888
	0.257924	0.450439	0.0548658
	0.0985185	0.015285	0.59077
	0.373048	0.0184743	0.418869
	0.196012	0.0160912	0.351384
	0.117752	0.0127118	0.226849
	0.220823	0.0550389	0.526448
	0.420546	0.0216908	0.312625
	0.146721	0.0183076	0.866296
	0.0843493	0.014198	0.54294
	0.214829	0.0167826	0.262757
	0.16371	0.0164452	0.264097
	0.0677482	0.077867	0.0790643
	0.0758113	0.0143057	0.59836
	0.0809186	0.0211618	0.249641
	0.0661905	0.0168028	0.250737
	0.148133	0.0290601	0.643737
	0.16559	0.0731172	0.324519
	0.162156	0.0168553	0.336365
	0.242752	0.0147277	0.386306
	0.163876	0.0400765	0.737932
	0.189429	0.0225248	0.328505
	0.0700273	0.0128922	0.227617
	0.257141	0.0158198	0.308746
	0.158338	0.0226132	0.289719
	0.185523	0.0158814	0.528341
	0.229558	0.017458	0.281856
	0.233211	0.0166579	0.400578
	0.214186	0.0142419	0.594706
	0.287787	0.0148224	0.544956
	0.370045	0.018202	0.342923
	0.127616	0.016062	0.420886
	0.214416	0.0161966	0.315179
	0.0926343	0.0319213	0.414716
	0.156145	0.0148731	0.297779
	0.403987	0.0199331	0.336322
	0.180735	0.0170301	0.275503
	0.0915124	0.0204898	0.336376
	0.310724	0.0198942	0.326329
	0.0665702	0.0188637	0.447255
	0.125722	0.0137548	0.348277
	0.207267	0.0128061	0.283884
	0.0663552	0.0137839	0.231256
	0.185474	0.0163635	0.259621
	0.174364	0.0141579	0.266228
	0.077493	0.0364369	0.335355
	0.189701	0.0124547	0.378504
	0.19516	0.0218796	0.521826
	0.104933	0.0164433	0.338177
	0.144846	0.0244537	0.285101
	0.230955	0.0239862	0.244463
	0.326039	0.00983344	0.143374
	0.607254	0.0236793	0.414427
	0.278509	0.010227	0.340175
	0.131399	0.0105376	0.558908
	0.0784745	0.0114642	0.324169
	0.0845955	0.0143023	0.442207
	0.165657	0.0191831	0.194595
	0.236017	0.633502	0.0405276
	0.290806	0.0115864	0.31154
	0.0643327	0.0105891	0.0915638
	0.278185	0.0176858	0.369726
	0.289237	0.0126697	0.0516585
	0.167106	0.0141865	0.260895
	0.16085	0.0159578	0.284332
	0.116731	0.0123432	0.205871
	0.0708235	0.0136141	0.460392
	0.0731977	0.00834238	0.434897
	0.119693	0.0109105	0.478288
	0.210544	0.0115894	0.219237
	0.129762	0.0110776	0.247534
	0.144116	0.0113522	0.382119
	0.127501	0.00748493	0.242942
	0.262363	0.0147228	0.534072
	0.112319	0.0124392	0.310533
	0.110476	0.0146834	0.404778
	0.13726	0.0155952	0.331049
	0.0873118	0.0150113	0.337324
	0.434071	0.0123331	0.367349
	0.101933	0.0147178	0.415705
	0.115414	0.0128298	0.296001
	0.228467	0.631084	0.041214
	0.0816887	0.0182592	0.320428
	0.169824	0.0197848	0.347703
	0.149364	0.0408332	0.295609
	0.168996	0.0113329	0.251844
	0.158723	0.0152527	0.375688
	0.170237	0.0245574	0.878049
	0.184864	0.0153472	0.228487
	0.117957	0.0128639	0.454173
	0.107791	0.015739	0.331298
	0.0551122	0.0143702	0.31955
	0.0648962	0.0105424	0.283653
	0.181872	0.0106014	0.411635
	0.106207	0.0191407	0.266875
	0.153976	0.0110567	0.371249
	0.248807	0.0139921	0.45821
	0.0410311	0.0218365	0.472114
	0.136387	0.0166513	0.785741
	0.152774	0.0123052	0.275218
	0.0914526	0.011356	0.35072
	0.129251	0.0167783	0.432428
	0.401498	0.0083148	0.367912
	0.23499	0.013782	0.378752
	0.179761	0.0113207	0.370767
	0.0697303	0.0127459	0.375365
	0.136321	0.0131621	0.312328
	0.127631	0.0150285	0.195169
	0.225498	0.0125745	0.276954
	0.150572	0.0110535	0.287749
	0.0749464	0.0122574	0.261701
	0.125693	0.0140589	0.285204
	0.0806007	0.0116154	0.33201
	0.150633	0.0171261	0.317348
	0.135409	0.0122442	0.202413
	0.106299	0.0165984	0.27516
	0.141237	0.0147578	0.397215
	0.0719601	0.0110754	0.442913
	0.0844092	0.0185122	0.426603
	0.478809	0.0120681	0.219696
	0.226653	0.0160961	0.493297
	0.122435	0.0132756	0.304962
	0.34252	0.565688	0.157523
	0.228543	0.012637	0.27819
	0.208622	0.013049	0.407469
	0.127601	0.0112243	0.528811
	0.326904	0.0155595	0.537622
	0.230706	0.0130635	0.323727
	0.198847	0.0131668	0.276285
	0.1204	0.010065	0.2241
	0.0752735	0.300394	0.301105
	0.232246	0.0119783	0.319821
	0.0702076	0.0104536	0.380338
	0.173523	0.0149092	0.235941
	0.109327	0.00935614	0.288692
	0.0677742	0.01156	0.310915
	0.249066	0.0124687	0.41592
	0.402268	0.0103594	0.295699
	0.107086	0.013437	0.302326
	0.0912444	0.0114908	0.260804
	0.108626	0.00964167	0.340147
	0.041384	0.00912154	0.494871
	0.100435	0.0168437	0.280334
	0.199247	0.00877793	0.527187
	0.100485	0.0130537	0.371224
	0.0500182	0.0160029	0.368015
	0.129722	0.0112674	0.819024
	0.0898688	0.0107164	0.370518
	0.233508	0.0157658	0.787006
	0.244568	0.0161867	0.357705
	0.162824	0.0145646	0.187623
	0.0538001	0.0112753	0.398947
	0.0680658	0.0101407	0.299885
	0.0895889	0.0122604	0.447674
	0.281499	0.0115386	0.334241
	0.0681611	0.00852993	0.281307
	0.151299	0.00955541	0.309366
	0.14551	0.00784298	0.315693
	0.111996	0.0117964	0.493658
	0.111526	0.0120835	0.39959
	0.0869278	0.0147471	0.37749
	0.0718985	0.00745528	0.319086
	0.0471105	0.0113694	0.458922
	0.104357	0.0107839	0.258052
	0.122731	0.0109468	0.658217
	0.0926208	0.0113019	0.287018
	0.0558194	0.0100413	0.309617
	0.15923	0.0149168	0.353609
	0.122027	0.0126904	0.232031
	0.157291	0.00753417	0.250569
	0.0706434	0.00928197	0.298755
	0.341354	0.0514949	0.407991
	0.103603	0.00965565	0.385248
	0.161395	0.0110062	0.294689
	0.169169	0.0135523	0.50998
	0.103931	0.0123631	0.292408
	0.139015	0.0125648	0.230094
	0.163857	0.010745	0.324008
	0.0801881	0.0104582	0.38629
	0.100107	0.0165682	0.312478
	0.0488728	0.0103059	0.0706764
	0.0808122	0.00949207	0.217978
	0.556314	0.010353	0.339178
	0.0926503	0.0144363	0.290628
	0.104084	0.00888242	0.391772
	0.113714	0.0109338	0.162329
	0.0926918	0.0111947	0.288183
	0.0857877	0.0158766	0.450103
	0.309254	0.0111833	0.283381
	0.110047	0.0118223	0.618038
	0.11745	0.0160112	0.375336
	0.438114	0.0811875	0.197705
	0.188815	0.0157625	0.365606
	0.656489	0.643727	0.0675968
	0.0463622	0.0140753	0.339062
	0.0818502	0.0123436	0.296028
	0.161652	0.0167573	0.337925
	0.137178	0.014019	0.317407
	0.0709601	0.00941593	0.221407
	0.0515815	0.00818404	0.259422
	0.0816524	0.0115386	0.222405
	0.0770133	0.0100797	0.283039
	0.249146	0.0129614	0.521402
	0.123547	0.0094703	0.252306
	0.190804	0.0175467	0.306528
	0.4853	0.014092	0.417876
	0.162399	0.0069263	0.19295
	0.577044	0.14537	0.253456
	0.279066	0.0162196	0.275268
	0.233482	0.0112072	0.404356
	0.295322	0.0175722	0.367442
	0.213541	0.0099456	0.449693
	0.0703999	0.00950786	0.361381
	0.0674975	0.0150471	0.238181
	0.171457	0.0211738	0.284848
	0.0576304	0.0094747	0.267581
	0.448235	0.0159849	0.330861
	0.099858	0.0183942	0.331852
	0.550071	0.0129859	0.233232
	0.208849	0.0129175	0.322387
	0.376297	0.526204	0.0280967
	0.169561	0.0162243	0.134069
	0.276418	0.0162717	0.245628
	0.0812566	0.0148829	0.231402
	0.202677	0.0360471	0.238456
	0.0971617	0.011771	0.217257
	0.139751	0.0136164	0.180646
	0.497919	0.0122411	0.250203
	0.191451	0.0136651	0.245418
	0.147945	0.0116216	0.21663
	0.0578814	0.0142773	0.303467
	0.0630052	0.0134893	0.527297
	0.105511	0.0123949	0.270757
	0.219357	0.0161509	0.399314
	0.404875	0.0199071	0.256723
	0.171213	0.0136787	0.290992
	0.0533706	0.0122497	0.268116
	0.0950497	0.0131594	0.285117
	0.158864	0.0170128	0.334568
	0.192133	0.0129576	0.37228
	0.10776	0.0129431	0.210394
	0.155721	0.0202331	0.373177
	0.143523	0.0147753	0.228189
	0.0923964	0.0158271	0.293564
	0.139307	0.014636	0.330918
	0.25325	0.0150165	0.320916
	0.299538	0.0144427	0.274797
	0.0996352	0.0134506	0.214468
	0.065025	0.0137271	0.297041
	0.231196	0.0139941	0.269469
	0.21577	0.0141337	0.238526
	0.121124	0.0161519	0.173306
	0.275841	0.0154005	0.202541
	0.145985	0.012937	0.206242
	0.481276	0.015872	0.256447
	0.108995	0.012789	0.211259
	0.0823985	0.0131305	0.288517
	0.214109	0.0202617	0.268492
	0.115452	0.0154045	0.419058
	0.227925	0.0204452	0.380487
	0.146986	0.0156315	0.292308
	0.094138	0.0105335	0.235807
	0.148386	0.0163346	0.307282
	0.114618	0.0207915	0.251984
	0.0977139	0.0145635	0.257643
	0.120504	0.0144671	0.328921
	0.0145128	0.0691301	0.0593032
	0.0955845	0.0146722	0.420298
	0.253575	0.0163894	0.190313
	0.42951	0.0112051	0.346319
	0.102749	0.0116524	0.335082
	0.134566	0.0184017	0.277777
	0.0586461	0.0141385	0.319959
	0.295336	0.0154274	0.39097
	0.284763	0.0173786	0.32571
	0.158763	0.0144779	0.399131
	0.179543	0.0136536	0.373974
	0.177928	0.0438149	0.537925
	0.190941	0.020278	0.444778
	0.111243	0.0138387	0.226621
	0.121726	0.0119001	0.264206
	0.0717137	0.0148853	0.303082
	0.0749755	0.0146432	0.206372
	0.0566906	0.0142708	0.327451
	0.160888	0.0180326	0.334757
	0.128012	0.0170813	0.256623
	0.191964	0.0271955	0.232425
	0.0522702	0.0162973	0.248633
	0.127603	0.0151777	0.369462
	0.0743022	0.0127244	0.472083
	0.149379	0.0152309	0.340229
	0.17994	0.276364	0.210512
	0.11438	0.0142987	0.418941
	0.176889	0.0158792	0.200513
	0.191018	0.0184805	0.372674
	0.106774	0.0171566	0.455815
	0.0767353	0.0128538	0.341558
	0.161571	0.0186524	0.194725
	0.099376	0.0166129	0.23947
	0.133856	0.0123821	0.50587
	0.105057	0.0224557	0.250974
	0.301573	0.0161562	0.221194
	0.0730438	0.0134661	0.202723
	0.0946271	0.0144747	0.585449
	0.0516667	0.0107386	0.411817
	0.318164	0.00965086	0.36706
	0.0646518	0.0136227	0.413952
	0.0903569	0.0131383	0.319992
	0.168263	0.0126135	0.365446
	0.0917549	0.018154	0.372787
	0.161181	0.0290431	0.638356
	0.155034	0.0127078	0.205733
	0.211585	0.0120715	0.0530413
	0.0870921	0.0131341	0.378573
	0.09113	0.0199862	0.670587
	0.147578	0.0117034	0.452548
	0.110632	0.00954218	0.154025
	0.0970219	0.0112177	0.256001
	0.101436	0.0119049	0.424092
	0.052419	0.00996546	0.59015
[truncated: 14,670 more rows]

## Sheet: E
Supplementary Figure 1E
	time (hours)	cluster 1	cluster 2	cluster 3
	-0.666667	0.323334	0.306097	0.285834
	-0.333333	0.293799	0.310543	0.273996
	0	0.248825	0.282623	0.244866
	0.333333	0.382113	0.383503	0.36717
	0.666667	0.87577	0.835106	0.879612
	1	0.81199	0.766066	0.789227
	1.33333	0.768152	0.717411	0.734551
	1.66667	0.76548	0.711971	0.727389
	2	0.754291	0.72469	0.722514
	2.33333	0.759004	0.745562	0.73425
	2.66667	0.769494	0.787204	0.754802
	3	0.78414	0.784013	0.757041
	3.33333	0.777781	0.802664	0.765654
	3.66667	0.776285	0.812838	0.770052
	4	0.813785	0.826531	0.783313
	4.33333	0.808855	0.830967	0.79474
	4.66667	0.801505	0.820038	0.797548
	5	0.807854	0.814015	0.791503
	5.33333	0.79398	0.813732	0.786871
	5.66667	0.790642	0.811683	0.789479
	6	0.810779	0.802284	0.772616
	6.33333	0.829611	0.804515	0.79009
	6.66667	0.79686	0.796934	0.775354
	7	0.814851	0.77891	0.766479
	7.33333	0.821728	0.780655	0.764889
	7.66667	0.829398	0.77305	0.76086
	8	0.829301	0.756355	0.750554
	8.33333	0.831121	0.747685	0.743042
	8.66667	0.845208	0.738573	0.729364
	9	0.861772	0.725313	0.706908
	9.33333	0.876843	0.696445	0.664621
	9.66667	0.870793	0.677934	0.648028
	10	0.89434	0.661664	0.61719
	10.3333	0.906092	0.642449	0.595524
	10.6667	0.911555	0.648902	0.564955
	11	0.918986	0.648847	0.517674
	11.3333	0.932043	0.619566	0.475208
	11.6667	0.911911	0.584972	0.433093
	12	0.90094	0.561674	0.406458
	12.3333	0.899071	0.544681	0.37376
	12.6667	0.921901	0.516198	0.327283
	13	0.925415	0.498485	0.320287
	13.3333	0.943425	0.469214	0.277311
	13.6667	0.934932	0.476194	0.263261
	14	0.96995	0.437542	0.255378
	14.3333	0.962674	0.415778	0.255792
	14.6667	0.959732	0.390973	0.241833
	15	0.999022	0.405736	0.25703
	15.3333	0.981207	0.393172	0.254832
	15.6667	0.98255	0.385359	0.254156
	16	0.944771	0.402423	0.261964
	16.3333	0.937103	0.362133	0.248003
	16.6667	0.968947	0.373607	0.252987
	17	0.965706	0.362694	0.244697
	17.3333	0.944077	0.348742	0.225047
	17.6667	0.962363	0.340719	0.228182
	18	0.956045	0.359436	0.225231
	18.3333	0.951642	0.362454	0.242038
	18.6667	0.928291	0.375521	0.239968
	19	0.926676	0.393286	0.249789
	19.3333	0.937165	0.391525	0.259019
	19.6667	0.937491	0.392493	0.259869
	20	0.958755	0.390842	0.265732
	20.3333	0.939733	0.38864	0.275459
	20.6667	0.953888	0.399458	0.281474
	21	0.919162	0.39131	0.288751
	21.3333	0.918979	0.39858	0.267294
	21.6667	0.904649	0.397703	0.277315
	22	0.893612	0.411991	0.287125
	22.3333	0.904631	0.401542	0.285782
	22.6667	0.886547	0.403083	0.28828
	23	0.861281	0.392177	0.291411
	23.3333	0.870708	0.415768	0.28967
	23.6667	0.88303	0.423254	0.306269
	24	0.887381	0.424377	0.323485
	24.3333	0.904	0.431132	0.322889
	24.6667	0.904867	0.43523	0.317259
	25	0.891917	0.439701	0.314969
	25.3333	0.898548	0.452577	0.323254
	25.6667	0.888216	0.462071	0.322693
	26	0.893054	0.458127	0.334853
	26.3333	0.885497	0.455228	0.323017
	26.6667	0.898189	0.448222	0.321391
	27	0.893524	0.461647	0.32671
	27.3333	0.905376	0.464048	0.325508
	27.6667	0.912488	0.469537	0.323574
	28	0.890272	0.478301	0.325448
	28.3333	0.880846	0.461509	0.315887
	28.6667	0.886185	0.47348	0.3211
	29	0.85648	0.473237	0.322712
	29.3333	0.885617	0.46108	0.312994
	29.6667	0.887559	0.477097	0.329808
	30	0.876458	0.473737	0.322861
	30.3333	0.864836	0.485103	0.319827
	30.6667	0.884187	0.475124	0.315311
	31	0.859619	0.474998	0.317393
	31.3333	0.874265	0.474886	0.317551
	31.6667	0.87173	0.477085	0.322566
	32	0.874086	0.483792	0.321604
	32.3333	0.868055	0.488827	0.328321
	32.6667	0.864427	0.493049	0.317409
	33	0.850399	0.496511	0.326524
	33.3333	0.878828	0.514484	0.33373
	33.6667	0.84344	0.506049	0.322781
	34	0.86361	0.528676	0.327678
	34.3333	0.839131	0.523088	0.335841
	34.6667	0.859583	0.5255	0.336185
	35	0.875641	0.520899	0.340627
	35.3333	0.884864	0.533963	0.3329
	35.6667	0.878671	0.546819	0.33122
	36	0.866177	0.551704	0.342111
	36.3333	0.863643	0.562464	0.33107
	36.6667	0.880435	0.568124	0.340777
	37	0.885281	0.561146	0.330738
	37.3333	0.897642	0.573423	0.340453
	37.6667	0.920757	0.570801	0.345143
	38	0.923184	0.589688	0.3349
	38.3333	0.930772	0.59233	0.343113
	38.6667	0.89698	0.600574	0.355251
	39	0.913906	0.597079	0.347134
	39.3333	0.890369	0.587522	0.34444
	39.6667	0.902082	0.594798	0.348142
	40	0.913141	0.600148	0.346697
	40.3333	0.918341	0.603429	0.35528
	40.6667	0.924428	0.611839	0.34953
	41	0.952389	0.622182	0.356139
	41.3333	0.962948	0.624109	0.373923
	41.6667	0.972931	0.618524	0.370546
	42	0.975069	0.626532	0.375734
	42.3333	0.975828	0.641965	0.382369
	42.6667	1.00749	0.639087	0.377206
	43	0.975164	0.640171	0.390151
	43.3333	0.984956	0.653689	0.392043
	43.6667	0.974031	0.659231	0.386255
	44	0.994006	0.653431	0.395427
	44.3333	0.993974	0.659364	0.414225
	44.6667	0.983804	0.656907	0.411568
	45	0.993887	0.666004	0.423501
	45.3333	1.00551	0.677216	0.4251
	45.6667	1.0207	0.6782	0.431924
	46	1.00515	0.674154	0.445112
	46.3333	1.01491	0.698026	0.452959
	46.6667	1.06921	0.700597	0.4536
	47	1.04883	0.693106	0.459146
	47.3333	1.08512	0.711996	0.482647
	47.6667	1.07687	0.717877	0.480033
	48	1.05858	0.738092	0.5018

## Sheet: H
Supplementary Figure 1H
	PC1	PC2
	7.59632	-0.468378
	5.7615	0.169861
	3.63347	1.02596
	2.35865	1.31594
	1.9027	0.900788
	1.63165	0.530383
	1.35924	-0.00249288
	0.996973	-0.290527
	0.737734	-0.561728
	0.331174	-0.652118
	-0.0936354	-0.77976
	-0.416404	-0.889111
	-0.69303	-0.62264
	-0.81114	-0.637799
	-0.944001	-0.404328
	-1.12871	-0.33256
	-1.14557	-0.332672
	-1.23945	-0.260941
	-1.24256	-0.247064
	-1.3365	-0.109724
	-1.33132	0.021271
	-1.27766	0.0662793
	-1.29293	0.074159
	-1.30434	0.212107
	-1.45735	0.164346
	-1.40942	0.174995
	-1.3519	0.27225
	-1.60161	0.436357
	-1.89019	0.679859
	-1.99318	1.03407
	-1.99318	1.03407
	6.42993	-0.478103
	4.02804	0.488217
	2.5241	0.535619
	1.97556	0.275379
	1.68823	-0.193441
	1.30923	-0.637103
	1.1151	-0.926206
	0.8287	-0.997706
	0.522082	-1.03287
	0.213328	-1.19139
	-0.159416	-1.12998
	-0.317487	-1.16316
	-0.667892	-1.14186
	-0.721021	-1.18115
	-0.882523	-0.90793
	-1.01834	-0.91172
	-1.04133	-0.818445
	-0.960693	-0.707667
	-1.0103	-0.557874
	-1.13056	-0.446325
	-1.26319	-0.465098
	-1.34578	-0.559681
	-1.40145	-0.349758
	-1.32045	-0.27001
	-1.34536	-0.0815912
	-1.23631	0.0913926
	-1.25101	0.131332
	-1.45349	0.190683
	-1.53221	0.558303
	-1.35309	0.803913
	-1.35309	0.803913
	6.41257	-0.311883
	4.5735	0.542627
	2.9679	1.14858
	2.19189	0.972723
	1.78641	0.456617
	1.36942	-0.0448209
	0.953824	-0.438622
	0.691404	-0.55256
	0.29725	-0.637709
	0.142359	-0.543691
	-0.197418	-0.609268
	-0.297133	-0.536873
	-0.726859	-0.452
	-0.922283	-0.366979
	-1.10188	-0.262142
	-1.21111	-0.174915
	-1.21225	-0.0611185
	-1.1633	0.0587663
	-1.14044	0.141001
	-1.27419	0.295714
	-1.26028	0.355412
	-1.20758	0.581862
	-0.912021	0.789133
	-0.887908	0.789851
	-0.983291	0.597195
	-1.09453	0.771
	-1.05967	0.858615
	-1.15215	0.861754
	-1.46535	0.977387
	-1.59363	1.04817
	-1.59363	1.04817
	6.42135	-0.115695
	4.67715	0.751565
	3.16902	0.98198
	2.35063	0.964499
	1.7436	0.548011
	1.42482	-0.148451
	0.948918	-0.441315
	0.608541	-0.703217
	0.211673	-0.881194
	-0.197314	-0.852241
	-0.351337	-0.716189
	-0.695934	-0.618774
	-0.934308	-0.437724
	-1.10546	-0.389092
	-1.25575	-0.333335
	-1.30719	-0.257068
	-1.31145	-0.0689747
	-1.33031	-0.0014794
	-1.28187	0.117073
	-1.05496	0.322852
	-1.00626	0.491417
	-0.998575	0.459868
	-1.23146	0.366336
	-1.22754	0.539522
	-1.18445	0.594008
	-1.11597	0.986295
	-1.2371	0.76869
	-1.07379	0.586885
	-1.18212	0.562443
	-1.46276	0.742735
	-1.46276	0.742735
	6.76908	-0.365959
	5.20448	0.133946
	3.40821	1.01188
	2.4111	0.775151
	1.76404	0.317767
	1.64692	-0.0679887
	1.17997	-0.536936
	0.914395	-0.773278
	0.502401	-0.823638
	0.238561	-0.87415
	-0.119159	-0.926872
	-0.270723	-0.800203
	-0.527396	-0.750376
	-0.649759	-0.636465
	-0.728343	-0.662225
	-0.88408	-0.521169
	-0.863832	-0.289588
	-0.883641	-0.364611
	-0.897997	-0.260579
	-0.943338	-0.211184
	-0.846346	0.0013932
	-0.872275	0.215813
	-0.869668	0.217461
	-0.965083	0.26287
	-0.910691	0.408676
	-1.12936	0.366478
	-1.06439	0.70251
	-1.19315	0.676741
	-1.28399	0.92132
	-1.41861	0.869258
	-1.41861	0.869258

## Sheet: I
Supplementary Figure 1I
	-WNTi		+WNTi
	Nodal CT	Err	Nodal CT	Err
	-0.9813	0.4669	-8.837	0.3772

## Sheet: K
Supplementary Figure 1K
	BMP4				BMP4 + WNTi
	edge dist (um)	edge err (um)	SMAD1 (normalized N:C)	SMAD1 err	edge dist (um)	edge err (um)	SMAD1 (normalized N:C)	SMAD1 err
	0	0	0.967145	0.0465115	0	0	1	0.0594399
	8.13155	0.926696	0.961636	0.0760122	6.76339	0.484756	0.978909	0.0313285
	16.5556	1.55009	0.835052	0.053608	14.9615	0.541298	0.866868	0.059002
	23.6289	2.16251	0.796884	0.0414816	22.0298	0.779195	0.691671	0.057378
	30.0786	2.36601	0.716547	0.0165919	28.2134	0.77545	0.619575	0.0627858
	36.3805	2.64083	0.629924	0.028838	34.4911	0.85983	0.47703	0.0358287
	42.4634	2.72053	0.531381	0.0231967	40.7212	1.03472	0.407742	0.0418132
	48.5222	2.74863	0.449147	0.0236234	46.8748	1.12174	0.361535	0.0269993
	54.8069	2.37796	0.38388	0.0371277	52.9846	1.2297	0.298802	0.0261121
	61.1575	2.19924	0.338662	0.0327341	59.3243	1.22345	0.268671	0.0355552
	67.8113	2.07338	0.304855	0.029064	65.4289	1.31364	0.20679	0.0198159
	74.7955	2.08553	0.278115	0.0267737	72.016	1.41203	0.210242	0.0248346
	81.9431	2.49463	0.233949	0.0253555	78.5272	1.35516	0.188563	0.0270515
	89.2999	2.28921	0.229811	0.0135847	85.6472	1.29049	0.161702	0.0270222
	96.3144	2.17415	0.205659	0.0212235	92.2984	1.38098	0.183731	0.0236194
	104.16	2.21303	0.187264	0.0112347	99.6627	1.55182	0.158798	0.0281476
	112.56	2.30581	0.17719	0.0369829	106.696	1.36562	0.157736	0.0317248
	121.378	2.38104	0.150888	0.0186699	114.716	1.65877	0.12489	0.0303403
	130.424	2.77205	0.131128	0.0214958	122.84	1.58718	0.138828	0.0339674
	140.303	2.39558	0.103473	0.00720367	131.498	1.68447	0.142079	0.028344
	149.927	2.16215	0.110404	0.0250675	140.495	1.97137	0.125371	0.0189039
	160.097	2.19684	0.142079	0.0188692	150.274	2.39448	0.110987	0.0392723
	171.008	1.71651	0.10821	0.017425	161.108	2.55153	0.118608	0.0225682
	182.316	1.95322	0.117585	0.0224455	171.834	2.96618	0.121435	0.0157827
	194.292	2.17639	0.100288	0.0083795	183.944	3.46379	0.115506	0.0196249
	206.789	1.79947	0.108059	0.0294134	196.305	3.36464	0.108097	0.0164854
	220.025	1.96426	0.0809946	0.0192196	210.188	3.42534	0.0912238	0.0268699
	235.796	2.47115	0.0567239	0.0292149	226.132	3.79706	0.0647261	0.0418692
	253.437	2.80242	0.0457148	0.0347424	245.616	4.56434	0.0499978	0.018506
	276.127	2.65145	0.00772238	0.0178774	270.534	4.02408	4.16334e-16	0.0457677
	327.157	4.57308	0.00772238	0.0178774	327.662	3.71291	4.16334e-16	0.0457677

## Sheet: L
Supplementary Figure 1L
	BMP4				BMP4 + WNTi
	edge dist (um)	edge err (um)	SMAD4 (normalized N:C)	SMAD4 err	edge dist (um)	edge err (um)	SMAD4 (normalized N:C)	SMAD4 err
	0	0	1	0.046875	0	0	0.720209	0.0567783
	15.2371	3.62924	0.81376	0.098699	12.4018	2.2307	0.452253	0.0174808
	38.7368	3.82546	0.544834	0.0940593	27.342	7.45561	0.220455	0.12758
	53.7892	5.49058	0.497921	0.0957411	39.0346	8.8777	0.125713	0.0844147
	62.133	6.42157	0.511866	0.0338345	49.2794	9.31605	0.139192	0.0536302
	68.8758	6.59262	0.575338	0.0421315	57.3188	9.27095	0.0973594	0.0295431
	75.783	6.73867	0.516096	0.0406639	64.8471	8.6152	0.113928	0.058405
	81.7871	7.05227	0.568602	0.074978	71.8362	8.16694	0.115444	0.076955
	87.5948	6.73471	0.537779	0.0309559	78.2307	7.92495	0.140755	0.0120542
	93.3321	6.67114	0.528714	0.0369182	85.0719	7.71557	0.145706	0.0434132
	98.9581	6.53402	0.524676	0.0516689	91.4441	7.37721	0.148262	0.0668891
	104.93	6.62763	0.457622	0.0552046	97.8304	7.51083	0.157078	0.0360677
	110.752	6.6397	0.445841	0.0492368	104.043	7.17042	0.157327	0.0331746
	116.558	6.46758	0.427274	0.0813965	110.66	7.04269	0.103305	0.0261828
	122.631	6.58444	0.379713	0.0691895	116.878	7.16857	0.110197	0.0335746
	129.13	6.36722	0.401075	0.0577125	123.409	7.16537	0.11911	0.0284538
	135.588	6.48373	0.334363	0.0612799	130.069	6.9205	0.107128	0.0349077
	142.585	6.53598	0.318945	0.0734496	136.555	6.68387	0.108518	0.0450107
	149.428	6.51033	0.335108	0.0770065	143.914	6.45652	0.0265369	0.0281151
	156.842	6.81329	0.23756	0.0812229	151.201	6.28266	0.0342138	0.0340947
	164.393	7.12502	0.274875	0.0738976	158.825	6.20313	0.0496763	0.0207657
	172.669	6.85	0.31664	0.0740513	167.042	5.58923	0.0481649	0.0316909
	181.419	6.94789	0.298177	0.079247	175.643	5.73288	0.0140981	0.0404085
	190.385	7.00852	0.248996	0.0364776	184.97	5.49079	0.000596571	0.0298875
	200.721	7.13581	0.231111	0.0697995	194.732	5.05793	0.00685155	0.0460463
	211.666	7.07991	0.206921	0.0281202	205.414	4.94929	0.0304789	0.0566053
	223.854	7.35862	0.221339	0.117648	217.534	4.34038	0.020243	0.0335132
	237.407	7.96262	0.22338	0.0747234	231.77	4.5255	0.00718505	0.0408794
	253.052	7.99519	0.129333	0.0662507	248.189	4.51441	0.030869	0.034368
	272.079	9.55105	0.0404812	0.0564154	271.072	4.33604	2.41474e-16	0.0930945
	311.015	10.3573	0.0404812	0.0564154	320.404	7.73982	2.41474e-16	0.0930945

## Sheet: M
Supplementary Figure 1M
	BMP4				BMP4 + WNTi
	edge dist (um)	edge err (um)	SMAD2/3 (normalized N:C)	SMAD2/3 err	edge dist (um)	edge err (um)	SMAD2/3 (normalized N:C)	SMAD2/3 err
	0	0	0.924752	0.0863135	0	0	0.369785	0.0407845
	12.1612	3.45801	0.864148	0.0462797	3.61152	0.869848	0.413537	0.0170829
	22.4129	5.14389	0.833344	0.0443142	8.90836	1.76315	0.448003	0.0148442
	30.5677	6.12533	0.861824	0.0510099	15.3247	2.61204	0.484705	0.0104318
	37.725	6.54588	0.828211	0.081698	22.2384	3.06142	0.483927	0.0486372
	44.5153	7.12653	0.824974	0.0479439	29.6784	3.56557	0.439586	0.0243397
	51.1774	7.14204	0.814294	0.037337	36.6334	3.9742	0.392565	0.0217098
	57.6104	7.10416	0.785679	0.0209742	43.4505	4.10605	0.331262	0.0510923
	63.8893	7.10892	0.758894	0.0224058	49.7652	4.3551	0.278081	0.0621529
	70.414	7.29953	0.727452	0.0281351	56.0614	4.49945	0.205338	0.0582736
	76.329	7.33162	0.703337	0.0366799	62.3896	4.51499	0.162052	0.0550244
	82.7468	7.36813	0.656766	0.0342681	68.5146	4.75239	0.114016	0.0382555
	88.5343	7.56923	0.623321	0.0270784	74.3598	4.92056	0.0830821	0.0436345
	94.8262	7.6304	0.57196	0.0613963	80.4708	4.96941	0.0515302	0.0144663
	101.008	8.0235	0.545758	0.0279164	86.3304	5.06989	0.0482141	0.0166015
	107.231	8.17951	0.492624	0.0258297	92.3271	5.16532	0.0328835	0.0131739
	113.417	8.18508	0.489098	0.0175831	98.3258	5.33059	0.0347572	0.0248216
	119.855	8.16807	0.455678	0.0107338	104.672	5.38346	0.0210128	0.0125877
	126.275	8.6065	0.448663	0.00807789	111.357	5.07751	0.0208453	0.0200079
	133.083	8.91996	0.413062	0.0121477	118.159	5.07225	0.0160764	0.011084
	139.925	9.07842	0.42354	0.01878	125.742	4.85706	0.015793	0.00583044
	147.345	9.34983	0.422997	0.0252696	133.695	4.50192	0.0194537	0.0206893
	154.283	9.65861	0.40713	0.0202582	142.516	3.77534	0.0181563	0.00774291
	162.071	9.59756	0.404268	0.0341512	152.488	3.6	0.0263576	0.0221327
	170.457	9.38239	0.414072	0.00650397	163.828	3.01566	0.0338989	0.0155125
	179.544	9.24779	0.417379	0.0235257	176.411	2.21737	0.0373213	0.0126943
	190.251	8.66664	0.430452	0.0282026	191.711	1.48668	0.0375222	0.00952539
	203.172	7.4925	0.424891	0.0468089	209.683	1.4294	0.0514958	0.0118635
	220.856	5.5441	0.341747	0.0541439	232.715	2.78682	0.0535355	0.0125101
	249.374	2.58042	0.209795	0.0419249	263.939	3.02409	0.0527219	0.00960893
	323.325	4.91215	0.209795	0.0419249	340.518	3.57097	0.0527219	0.00960893

## Sheet: P
Supplementary Figure 1P
	PC1	PC2
	5.80751	-1.17299
	4.56045	-0.160153
	3.34533	0.405644
	2.4646	0.662668
	1.58399	0.811029
	0.963614	0.732168
	0.406153	0.54597
	0.055575	0.479535
	-0.296814	0.256086
	-0.530213	0.118483
	-0.493728	-0.0141321
	-0.723575	-0.0614157
	-0.54678	0.0980421
	-0.516825	0.291112
	-0.589631	0.255136
	-0.552808	0.434512
	-0.522885	0.537702
	-0.516437	0.471917
	-0.526089	0.665866
	-0.415712	0.643314
	-0.40806	0.641522
	-0.445548	0.651146
	-0.602968	0.866023
	-0.55316	0.948989
	-0.603862	0.916523
	-0.853305	1.10165
	-0.91825	1.26777
	-0.849338	1.23139
	-0.610969	1.28274
	-0.833696	1.27504
	-0.833696	1.27504
	6.338	-1.34122
	4.78078	-0.142873
	3.19239	0.7624
	2.42701	1.01368
	1.44501	1.08454
	0.902146	0.916641
	0.551284	0.587769
	-0.0189559	0.260117
	-0.348478	0.0816116
	-0.492124	-0.0671807
	-0.615226	-0.198968
	-0.567398	-0.342709
	-0.822383	-0.431594
	-0.843901	-0.517434
	-0.846067	-0.409831
	-0.772567	-0.334433
	-0.882714	-0.215005
	-0.9183	-0.0606993
	-0.886944	-0.140814
	-0.815701	-0.105183
	-0.872179	-0.0399805
	-0.732217	0.190007
	-0.539547	0.565669
	-0.568424	0.639397
	-0.575416	0.928345
	-0.631003	0.916071
	-0.393224	1.07244
	-0.479036	1.32637
	-0.142635	1.59099
	-0.796794	1.47599
	-0.796794	1.47599
	6.55174	-1.39448
	5.01589	-0.23878
	3.24378	0.776101
	2.11559	1.28829
	1.17101	1.33029
	0.81205	0.921296
	0.335607	0.635289
	0.100026	0.307686
	-0.143771	-0.0341013
	-0.389952	-0.384659
	-0.583941	-0.551613
	-0.561503	-0.752379
	-0.542836	-0.69469
	-0.766117	-0.858656
	-0.876717	-0.901483
	-0.795641	-0.894299
	-0.782067	-0.905088
	-0.734084	-0.694709
	-0.75526	-0.687742
	-0.830868	-0.693295
	-1.05499	-0.638332
	-1.08482	-0.580085
	-1.16576	-0.679226
	-1.12615	-0.475312
	-1.03543	-0.223392
	-1.0173	-0.00687523
	-0.802075	0.110361
	-0.803498	-0.0960813
	-0.846487	-0.228065
	-0.990585	0.152152
	-0.990585	0.152152
	6.53211	-1.57282
	4.84792	0.0768423
	3.0309	0.625052
	1.75515	0.935414
	1.08655	0.738294
	0.365674	0.402658
	-0.0825412	0.11323
	-0.216802	-0.0748662
	-0.447437	-0.497777
	-0.727222	-0.689685
	-0.796174	-0.747071
	-0.93812	-0.809956
	-0.785448	-0.897493
	-0.795819	-0.763776
	-0.832257	-0.83458
	-0.762281	-0.671418
	-0.776689	-0.606115
	-0.751017	-0.524712
	-0.968229	-0.453733
	-0.892217	-0.317897
	-1.09446	-0.343743
	-1.22242	-0.189845
	-1.11317	-0.0657235
	-1.017	0.140307
	-1.17639	0.29402
	-0.883939	0.128395
	-0.788181	0.188829
	-0.944813	0.119848
	-0.92527	0.621021
	-1.09555	0.438871
	-1.09555	0.438871
	6.68271	-1.66904
	4.96702	-0.173235
	3.09388	0.944026
	2.04005	1.02835
	1.04751	0.85158
	0.291353	0.538745
	-0.385046	0.0944395
	-0.585476	-0.223497
	-0.776788	-0.475575
	-0.735747	-0.595879
	-0.943794	-0.956409
	-1.04676	-0.930994
	-0.89253	-1.00366
	-1.00764	-1.19526
	-0.814981	-0.988449
	-0.868027	-1.03891
	-0.665096	-1.09789
	-0.946774	-1.15904
	-1.04419	-1.02639
	-1.18233	-1.05007
	-1.21372	-1.01013
	-1.19296	-0.938188
	-1.49888	-0.842542
	-1.20897	-0.592877
	-1.20424	-0.629604
	-1.33361	-0.572335
	-1.14725	-0.321362
	-1.29789	-0.235699
	-1.33007	-0.259449
	-0.837917	-0.36489
	-0.837917	-0.36489

## Sheet: Q
Supplementary Figure 1Q
	time (hours)	history 1	history 2	history 3	history 4	history 5	history 6	history 7	history 8	history 9	history 10	history 11	history 12	history 13	history 14	history 15	history 16	history 17	history 18	history 19	history 20	history 21	history 22	history 23	history 24	history 25	history 26	history 27	history 28	history 29	history 30	history 31	history 32	history 33	history 34	history 35	history 36	history 37	history 38	history 39	history 40	history 41	history 42	history 43	history 44	history 45	history 46	history 47	history 48
	-0.666667	0.17751	0.267991	0.368718	0.309701	0.30759	0.402973	0.389478	0.102044	0.346767	0.172637	0.300141	0.313956	0.253467	0.257872	0.408085	0.241793	0.389039	0.359967	0.399532	0.407451	0.200936	0.300786	0.275681	0.12686	0.284054	0.279174	0.156359	0.242708	0.486234	0.35888	0.35888	0.208656	0.365944	0.242197	0.328804	0.367936	0.298764	0.28871	0.181364	0.453903	0.250501	0.250004	0.449379	0.409655	0.431262	0.190731	0.351909	0.310285
	-0.333333	0.254184	0.273577	0.328693	0.233884	0.654016	0.337485	0.311206	0.338483	0.19872	0.210623	0.180895	0.514412	0.17511	0.292944	0.114829	0.29175	0.441084	0.29108	0.344576	0.186946	0.133876	0.387036	0.154819	0.26004	0.189118	0.207679	0.188022	0.322355	0.386723	0.249848	0.249848	0.12585	0.262492	0.380901	0.233813	0.314645	0.178501	0.226401	0.307604	0.174598	0.239128	0.233089	0.259123	0.313338	0.404695	0.345077	0.262501	0.469695
	0	0.225827	0.142657	0.255241	0.199212	0.364426	0.380621	0.342943	0.208621	0.35922	0.163274	0.0905628	0.203137	0.213856	0.409276	0.154552	0.155609	0.327717	0.179758	0.457807	0.132358	0.126505	0.288424	0.156529	0.0813306	0.188736	0.369086	0.193039	0.0967924	0.304647	0.143294	0.143294	0.168449	0.340139	0.376425	0.337377	0.362271	0.166272	0.268957	0.197952	0.358501	0.246239	0.268556	0.177741	0.30551	0.199745	0.299675	0.430413	0.354461
	0.333333	0.00389966	0.225431	0.144833	0.0912873	0.204713	0.0981667	0.035118	0.482462	0.0307625	0.490708	0.0756209	0.064242	0.523638	0.101609	0.0558964	0.0748649	0.110633	0.102749	0.672326	0.566209	0.176947	0.0792129	0.506009	0.0977774	0.191447	0.0898601	0.542851	0.00319833	0.0168598	0.0650033	0.0650033	0.536687	0.0937939	0.146006	0.203736	0.0165998	0.439007	0.206437	0.173362	0.172008	0.0659284	0.0218243	0.13516	0.571253	0.103827	0.0642213	0.663056	0.255506
	0.666667	0.803039	0.657721	0.80528	0.792964	0.902637	0.816072	0.798713	0.756304	0.759081	0.818143	0.743152	0.798381	0.83342	0.807265	0.834444	0.794187	0.952936	0.813635	0.886844	1.00006	0.829861	0.987496	0.85549	0.948748	0.949283	0.981075	0.892664	0.878016	0.823704	0.869185	0.869185	0.904925	0.938037	0.832287	0.954555	0.876869	0.711742	0.916183	0.893374	0.901513	0.760581	0.793801	1.06758	0.836997	0.800099	0.76664	0.8957	0.851252
	1	0.667998	0.71597	0.846045	0.849939	0.851044	1.01733	0.697827	0.819205	0.687397	0.933616	0.779522	0.822471	0.749636	0.8858	0.85797	0.822104	0.845729	0.951207	0.782597	0.876057	0.85251	0.76688	0.907851	0.956341	0.845347	1.02637	0.828846	0.828093	0.899176	0.773463	0.773463	0.760547	0.861403	0.685106	0.834117	0.781574	0.651643	0.907351	0.923455	0.830617	0.665975	0.738198	0.845792	0.756089	0.810718	0.899164	0.79339	0.891007
	1.33333	0.673878	0.712526	0.755625	0.684409	0.852759	0.766377	0.646379	0.801369	0.674899	0.764406	0.685656	0.728333	0.872542	0.71216	0.719591	0.876577	0.841822	0.878315	0.811724	0.73719	0.754641	0.845387	0.790543	0.812173	0.884125	1.04086	0.821451	0.793292	0.881709	0.686878	0.686878	0.86406	0.939557	0.833563	0.718272	0.788382	0.83053	0.809138	0.809736	0.820681	0.772692	0.730609	0.702049	0.804944	0.78062	0.749362	0.684538	0.715751
	1.66667	0.701408	0.71054	0.688335	0.761261	0.680809	0.745584	0.924201	0.920241	0.743107	0.738126	0.633288	0.675293	0.71375	0.764373	0.612429	0.688379	0.809861	0.74897	0.769879	0.871758	0.802932	0.800743	0.7268	0.81512	0.786634	0.792264	0.769465	0.664046	0.80377	0.599422	0.599422	0.756429	0.915932	0.718054	0.655778	0.767744	0.704555	0.741666	0.650611	0.70605	0.875411	0.706445	0.769879	0.764417	0.731149	0.678081	0.738357	0.590728
	2	0.865359	0.844599	0.792356	0.834996	0.819333	0.761734	0.824	0.765989	0.73419	0.727565	0.70572	0.651594	0.802841	0.565917	0.649448	0.627195	0.679736	0.725275	0.671872	0.790167	0.69765	0.774398	0.713238	0.784747	0.805606	0.759181	0.796101	0.72996	0.666786	0.592994	0.592994	0.805048	0.804597	0.774679	0.715961	0.763028	0.703323	0.809165	0.776175	0.703047	0.820712	0.712279	0.850315	0.738406	0.675186	0.68562	0.64233	0.755298
	2.33333	0.827208	0.694558	0.830746	0.838492	0.815872	0.898478	0.845179	0.903274	0.800898	0.666409	0.760415	0.80114	0.719133	0.740537	0.66974	0.775628	0.759215	0.673995	0.855875	0.811671	0.859513	0.680742	0.767594	0.754887	0.804232	0.832147	0.769531	0.899489	0.710418	0.714692	0.714692	0.875198	0.795326	0.812296	0.617169	0.690485	0.779511	0.752009	0.717904	0.830443	0.660845	0.761786	0.958031	0.783659	0.753626	0.703275	0.757667	0.943804
	2.66667	0.841978	0.852521	0.860743	0.885364	0.956695	0.692941	0.701276	0.653	0.745859	0.719082	0.69892	0.833092	0.725501	0.741377	0.772441	0.856583	0.726084	0.70022	0.737803	0.859686	0.777431	0.87835	0.746261	0.888617	0.72353	0.938465	0.744366	0.819598	0.674132	0.737904	0.737904	0.703822	0.855443	0.805857	0.768526	0.678717	0.758913	0.738871	0.810493	0.701212	0.711417	0.790615	0.858988	0.768476	0.741979	0.825448	0.812113	0.770164
	3	0.842013	0.810606	0.800019	0.820281	0.899249	0.693466	0.821924	0.810867	0.88209	0.836239	0.779354	0.825704	0.765202	0.890134	0.845914	0.889013	0.841845	0.699312	0.686468	0.813347	0.826168	0.851608	0.875008	0.896584	0.891073	0.892949	0.870353	0.772054	0.767038	0.943536	0.943536	1.01404	0.685843	0.851376	0.854686	0.791174	0.806107	0.814729	0.846379	0.901412	0.717399	0.774338	0.989484	0.750211	0.867098	0.865523	0.892763	0.809011
	3.33333	0.77981	0.824633	0.874753	0.720425	0.918567	0.785214	0.885301	0.779833	0.786193	0.845208	0.731803	0.85738	0.827559	0.808181	0.851859	0.695369	0.927443	0.862883	0.67933	0.917104	0.783713	0.881478	0.707522	0.878342	0.819236	0.862601	0.852561	0.912169	0.695337	0.851049	0.851049	0.899839	0.799959	0.835287	0.925186	0.740083	0.83247	0.871456	0.874167	0.846306	0.811787	0.67138	0.834966	0.709926	0.802907	0.805496	0.769727	0.854362
	3.66667	0.694053	0.832603	0.857216	0.850456	0.731475	0.716356	0.704866	0.852146	0.76391	0.822965	0.818499	0.796697	0.763173	0.819196	0.692766	0.78362	0.91819	0.849228	0.825856	0.881715	1.01271	0.795916	0.858931	0.750776	0.744891	0.800272	0.803859	0.877293	0.665241	0.953843	0.953843	0.784526	0.817171	0.771145	0.744871	0.925819	0.787942	0.80557	0.796214	0.806115	0.75656	0.722517	0.6828	0.916701	0.711703	0.781956	0.834212	0.80906
	4	0.852757	0.727543	0.782931	0.827955	0.879714	0.831843	0.960008	0.848645	0.875909	0.778682	0.756097	0.869742	0.959589	0.839484	0.860045	0.769429	0.893798	0.907093	0.818856	0.893288	0.829311	0.841957	0.877653	0.803695	0.854548	0.835213	0.889563	0.798454	0.786285	0.901605	0.901605	0.815101	0.795059	0.908126	0.82021	0.835788	0.81248	0.830284	0.752254	0.912234	0.812431	0.741733	0.830839	0.816141	0.695286	0.670028	0.792822	0.813749
	4.33333	0.753189	0.774394	0.739974	0.779803	0.880596	0.766547	0.889212	0.799619	0.691797	0.840023	0.769446	0.928311	0.854119	0.856942	0.927301	0.842816	0.891182	0.861292	0.825457	0.804981	0.896924	0.77097	0.826579	0.752294	0.850018	0.748101	0.90975	0.753539	0.823188	0.826213	0.826213	0.868319	0.794978	0.859577	0.894093	0.885163	0.938874	0.766241	0.815249	0.880372	0.850287	0.796877	0.75734	0.792626	0.768852	0.789173	0.797829	0.836448
	4.66667	0.886206	0.785388	0.813525	0.817799	0.841678	0.847798	0.770078	0.840168	0.80765	0.805214	0.902457	0.772368	0.779046	0.787945	0.802286	0.697238	0.829111	0.866687	0.775758	0.803377	0.794306	0.75981	1.01227	0.815637	0.889246	0.729012	0.819258	0.836467	0.803129	0.964529	0.964529	0.811558	0.794901	0.913197	0.850633	0.831751	0.896103	0.877019	0.741558	0.824408	0.739421	0.840579	0.76735	0.921052	0.824642	0.742517	0.939536	0.866074
	5	0.791835	0.798287	0.804119	0.882982	0.814898	0.854962	0.781953	0.801351	0.875846	0.765351	0.778501	0.786341	0.876914	0.847631	0.702073	0.773001	0.933993	0.890195	1.01972	0.865221	0.788674	0.85763	1.05379	0.779115	0.810722	0.756581	0.794883	0.876388	0.882069	0.760793	0.760793	0.751631	0.80645	0.818962	0.869147	0.872719	0.852141	0.889734	0.863743	0.907372	0.819595	0.786292	0.798864	0.831254	0.76916	0.79135	0.709834	0.817217
	5.33333	0.871155	0.842867	0.770072	0.891567	0.767989	0.913002	0.759315	0.823142	0.833855	0.82787	0.772653	0.831378	0.712615	0.867316	0.752556	0.664683	0.875922	0.956639	1.02256	0.871486	0.922918	0.8652	0.887304	0.832905	0.757046	0.750839	0.799541	0.899038	0.793463	0.852708	0.852708	0.793639	0.737478	0.850144	0.895464	0.809736	0.890813	0.79085	0.811645	0.905479	0.817416	0.793192	0.815129	0.888439	0.787074	0.833601	0.840833	1.0076
	5.66667	0.794293	0.904487	0.747723	0.776659	0.828395	0.964937	0.894722	0.735639	0.991462	0.751057	0.771089	0.735356	0.847971	0.765386	0.915893	0.795657	0.77016	0.892372	0.870224	0.837418	0.810872	0.842638	0.794549	0.729602	0.85836	0.79581	0.741247	0.855706	0.737545	0.870594	0.870594	0.851211	0.712399	0.897838	0.812424	0.796842	0.821988	0.794888	0.896145	0.772598	0.763633	0.823223	0.786325	0.787739	0.78245	0.824637	0.783288	0.74805
	6	0.8094	0.733153	0.703647	0.850488	0.702069	0.78932	0.895531	0.737291	0.792614	0.820542	0.792253	0.715196	0.839234	0.715018	0.854985	0.765249	0.756276	0.773683	0.787303	0.834137	0.78424	0.855363	0.864789	0.827145	0.789682	0.863714	0.852222	0.857426	0.775609	0.961235	0.961235	0.827885	0.816254	0.767518	0.800177	0.822087	0.909807	0.906252	0.783039	0.988113	0.770211	0.871197	0.85753	0.768562	0.785925	0.805191	0.811998	0.731259
	6.33333	0.888475	0.773412	0.7701	0.824173	0.702116	0.698391	0.799955	0.754901	0.778048	0.808734	0.808276	0.853102	0.831108	0.807291	0.884815	0.741873	0.801116	0.857773	0.81567	0.804532	0.75573	0.70948	0.786405	0.790053	0.706742	0.88246	0.819214	0.895967	0.882907	0.80401	0.80401	0.754495	0.812984	0.780013	0.861667	0.798148	0.825967	0.685665	0.746042	0.836427	0.862648	0.756259	0.809472	0.764724	0.801366	0.866016	0.787858	0.775369
	6.66667	0.922873	0.84511	0.94573	0.908267	0.790407	0.881509	0.777863	0.862619	0.74999	0.791445	0.893729	0.778548	0.927478	0.823697	0.790938	0.767953	0.819812	0.78717	0.950657	0.871093	0.724319	0.82325	0.74777	0.759676	0.725447	0.860194	0.872836	0.841173	0.837179	0.85998	0.85998	0.877848	0.902496	0.866004	0.841129	0.789797	0.802621	0.795425	0.772891	0.72044	0.796365	0.853207	0.731554	0.706653	0.784006	0.865317	0.733645	0.810181
	7	0.956715	0.881354	0.966139	0.922968	0.829623	0.829016	0.893694	0.690506	0.889721	0.821312	0.711758	0.741157	0.755548	0.789097	0.755599	0.76978	0.703207	0.785919	0.851966	0.733073	0.853006	0.747841	0.814548	0.636946	0.805352	0.874783	0.888176	0.729036	0.818243	0.847649	0.847649	0.896375	0.844767	0.87339	0.931684	0.863089	0.816865	0.771349	0.727911	0.770456	0.772484	0.763981	0.892836	0.78053	0.766822	0.884001	0.795654	0.810548
	7.33333	0.810467	0.9463	0.797806	0.929257	0.854711	0.847951	0.811571	0.792968	0.767251	0.824574	0.848232	0.925261	0.787164	0.818845	0.794107	0.712467	0.714738	0.80804	0.849661	0.77577	0.82404	0.823033	0.963274	0.751031	0.828272	0.931173	0.858103	0.791097	0.775605	0.868776	0.868776	0.881546	0.837872	1.034	0.907133	0.847689	0.835096	0.832485	0.758663	0.737144	0.782938	0.728478	0.732851	0.819638	0.687514	0.840515	0.821864	0.762161
	7.66667	0.993127	0.734074	0.963484	0.979783	0.782544	0.782396	0.75583	0.767251	0.835633	1.00998	0.877446	0.658723	0.835187	0.802154	0.752216	0.746585	0.775716	0.795695	0.77821	0.851278	0.742497	0.812586	0.783561	0.760454	0.84978	0.807456	0.743043	0.781138	0.745504	0.931919	0.931919	0.797469	0.860198	0.891268	0.894362	0.795708	0.899508	0.826221	0.788214	0.768337	0.850829	0.730046	0.784733	0.745625	0.759634	0.734788	0.741307	0.814882
	8	1.00052	0.793082	0.947978	0.853371	0.841037	0.821921	0.721397	0.815045	0.843488	0.671235	0.815992	0.78577	0.737033	0.941717	0.85527	0.681809	0.778614	0.839162	0.759973	0.731689	0.960196	0.776172	0.793868	0.903293	0.780596	0.774733	0.813981	0.797906	0.862058	0.805573	0.805573	0.831961	0.790619	0.928614	0.791531	0.83742	0.74572	0.805897	0.924851	0.742294	0.695618	0.844784	0.723537	0.751397	0.75493	0.817581	0.699789	0.835179
	8.33333	0.864274	0.849866	0.950632	0.766805	0.698522	0.851572	0.791185	0.88045	0.829697	0.894389	0.764516	0.860299	0.778085	0.8396	0.828639	0.781364	0.751758	0.728758	0.748343	0.831176	0.773653	0.855012	0.825793	0.852475	0.834041	0.808971	0.884703	0.824134	0.84184	0.804259	0.804259	0.886081	0.742876	0.90256	0.859334	0.908357	0.861401	0.912703	0.73539	0.708703	0.882413	0.872328	0.69158	0.7397	0.778298	0.724629	0.697552	0.689668
	8.66667	0.877868	0.90997	0.845653	0.829722	0.753635	0.817653	0.783354	0.874719	0.807834	0.790942	0.779709	0.709683	0.796706	0.739975	0.827045	0.712372	0.796166	0.806931	0.725324	0.886383	0.859421	0.801881	0.732509	0.665629	0.77269	0.777806	0.925887	0.944118	0.683903	0.807943	0.807943	0.893308	0.713784	0.824833	0.859922	0.887623	0.881751	0.891934	0.76984	0.742802	0.781689	0.723733	0.69156	0.810777	0.76019	0.671521	0.790476	0.724761
	9	0.94192	0.854289	0.793816	0.739878	0.793349	0.839675	0.853878	0.847827	0.829625	0.938076	0.786437	0.737503	0.769738	0.794609	0.875845	0.680689	0.798929	0.754286	0.719533	0.798549	0.758047	0.834556	0.828262	0.776934	0.79355	0.794121	0.904914	0.713664	0.645715	0.780574	0.780574	0.813903	0.918759	0.823414	0.846791	0.851976	0.901112	0.800723	0.853418	0.823104	0.753677	0.817322	0.744423	0.799114	0.86283	0.6825	0.764433	0.785707
	9.33333	0.820291	0.851856	0.917979	0.770421	0.845756	0.736054	0.860587	0.760564	0.801242	0.875194	0.750157	0.723153	0.72353	0.836936	0.792462	0.749246	0.878542	0.630635	0.822153	0.8122	0.855679	0.794243	0.829605	0.747518	0.842487	0.818317	0.910362	0.919226	0.802463	0.70982	0.70982	0.831775	0.826093	0.923047	0.895633	0.86575	0.817086	0.733707	0.866901	0.94544	0.778031	0.721269	0.663201	0.709155	0.726541	0.669768	0.765542	0.637283
	9.66667	1.02648	0.915068	0.885088	0.8682	0.768242	0.679656	0.831897	0.802783	0.852416	0.758365	0.694481	0.749259	0.780913	0.816462	0.699418	0.800729	0.873924	0.724526	0.790133	0.87215	0.84279	0.889371	0.762788	0.775411	0.839856	0.775219	0.920031	0.890252	0.776476	0.756114	0.756114	0.897999	0.969225	0.963747	0.833506	0.863185	0.736398	0.784623	0.79128	0.857687	0.829389	0.641928	0.664931	0.800964	0.664613	0.850683	0.710478	0.821573
	10	0.85542	0.965338	0.848218	0.883303	0.744827	0.807044	0.795081	0.802074	0.809274	0.690326	0.800987	0.756238	0.830786	0.807697	0.908098	0.794879	0.84141	0.724371	0.851863	0.852786	0.920715	0.812529	0.799089	0.755378	0.798472	0.842663	0.880069	0.806835	0.79353	0.760276	0.760276	0.942208	0.833912	0.959582	0.910693	0.810208	0.83044	0.87475	0.719583	0.792675	0.761375	0.676465	0.824744	0.68348	0.721539	0.829332	0.555455	0.68232
	10.3333	0.956605	0.965168	0.907641	0.739173	0.816307	0.808224	0.800737	0.742718	0.814499	0.835078	0.840077	0.700419	0.803836	0.884951	0.866902	0.801912	0.771704	0.752575	0.855724	0.796217	0.766238	0.853773	0.763817	0.817045	0.83647	0.880745	0.807932	0.810925	0.857009	0.810458	0.810458	0.900613	0.885906	0.982584	0.949755	0.862324	0.762419	0.83008	0.77934	0.840382	0.745038	0.781181	0.831161	0.680151	0.74332	0.615447	0.585151	0.69063
	10.6667	1.02169	1.00071	0.952142	0.828127	0.848563	0.851007	0.826503	0.826455	0.866783	0.812342	0.806984	0.813128	0.859783	0.90853	0.779622	0.798904	0.729089	0.85724	0.736622	0.76677	0.80467	0.879929	0.8118	0.822634	0.892964	0.938403	0.844914	0.896199	1.02462	0.881126	0.881126	0.901775	0.969146	0.953671	0.907104	0.854548	0.869371	0.744132	0.81518	0.752702	0.750876	0.587729	0.677518	0.650262	0.647961	0.648663	0.723334	0.625076
	11	0.960535	0.872217	0.839428	0.887316	0.812485	0.749672	0.78382	0.778783	0.828299	0.71686	0.771323	0.822751	0.78552	0.787239	0.850305	0.807687	0.747435	0.796182	0.770143	0.866258	0.777815	0.882935	0.857438	0.951758	0.861922	0.80652	0.827714	0.911276	0.903146	0.823527	0.823527	0.964285	0.881544	0.927659	0.821304	0.921433	0.850303	0.817496	0.82568	0.843652	0.726216	0.666658	0.611741	0.721478	0.686419	0.649357	0.703383	0.619405
	11.3333	1.03702	0.924211	0.907196	0.906072	0.783199	0.750115	0.842221	0.778978	0.863693	0.838768	0.82153	0.937653	0.747613	0.860461	0.814346	0.867923	0.788141	0.833796	0.777157	0.848602	0.909994	0.847555	0.926583	0.850995	0.920202	0.822763	0.84886	0.888044	0.920163	0.845391	0.845391	0.98006	0.962644	0.979672	0.914082	0.856323	0.885055	0.764505	0.791049	0.755151	0.84905	0.680175	0.640604	0.616614	0.599385	0.699001	0.516398	0.53389
	11.6667	0.921976	0.950755	0.94705	0.771113	0.813528	0.81585	0.780116	0.760355	0.870936	0.773114	0.851745	0.773575	0.709138	0.868435	0.858083	0.843308	1.05981	0.829546	0.911853	0.859558	0.916916	0.832116	0.80741	0.892727	0.795202	0.936338	0.863054	0.868818	0.833857	0.902467	0.902467	0.918448	0.961616	0.981996	0.872974	0.90488	0.867587	0.834614	0.72555	0.714663	0.766265	0.669602	0.565544	0.441319	0.661833	0.562924	0.666692	0.782864
	12	0.995836	1.02802	0.978336	0.929206	0.857699	0.727638	0.864105	0.706338	0.82257	0.849664	0.820164	0.670899	0.788325	0.838629	0.89683	0.837087	0.838913	0.755131	0.830159	0.794627	0.912258	0.759421	0.874784	0.849387	0.799993	0.901026	0.943542	0.825645	0.947246	0.839997	0.839997	0.946792	0.997273	0.995241	0.92057	0.865655	0.971646	0.901241	0.765779	0.775757	0.734695	0.709349	0.571796	0.488754	0.48106	0.647966	0.493166	0.631705
	12.3333	0.974574	1.04208	1.15294	0.89689	0.907567	0.808523	0.798719	0.798869	0.73134	0.732176	0.634457	0.706571	0.777515	0.781717	0.732169	0.819317	0.737143	0.824704	0.805701	0.76495	0.815162	0.867965	0.779772	0.722186	0.91148	0.89718	0.867852	0.853949	0.888921	0.986675	0.986675	0.938899	1.09476	0.944245	0.924643	0.848632	0.842681	0.79935	0.715058	0.795656	0.603611	0.716638	0.527002	0.565594	0.502665	0.374136	0.594365	0.540735
	12.6667	0.940699	1.08525	1.06284	0.847121	0.833676	0.837108	0.638318	0.75022	0.690677	0.714077	0.605939	0.650761	0.612883	0.74108	0.686926	0.738366	0.722697	0.829113	0.830132	0.715106	0.797558	0.79982	0.836155	0.731241	0.780429	0.821242	0.881237	0.794947	0.884438	0.828218	0.828218	1.14564	0.980446	0.971278	0.898523	0.902782	0.820165	0.835308	0.641072	0.556446	0.640931	0.636766	0.557571	0.436787	0.378638	0.459769	0.591338	0.507073
	13	1.01578	0.998383	0.975478	1.06454	0.863914	0.870447	0.848074	0.677261	0.548893	0.532659	0.524076	0.510571	0.57796	0.59932	0.534346	0.70836	0.725733	0.752393	0.784646	0.856168	0.769307	0.721374	0.784382	0.778191	0.75996	0.868824	0.8691	0.787141	0.88965	0.892144	0.892144	1.01739	0.947815	0.968629	0.868298	0.950732	0.876756	0.71969	0.604489	0.685038	0.557699	0.500475	0.470463	0.366271	0.350936	0.39585	0.459845	0.392016
	13.3333	0.980366	1.04406	1.02319	0.892554	0.845489	0.863059	0.738495	0.706508	0.546348	0.623983	0.490603	0.492811	0.578316	0.616044	0.483908	0.703583	0.750167	0.596701	0.701853	0.780812	0.808455	0.696181	0.69283	0.708307	0.716679	0.756727	0.744018	0.73207	0.785416	0.897578	0.897578	1.05706	1.00529	0.976318	0.930697	0.957594	0.802534	0.670493	0.657109	0.562414	0.490293	0.563059	0.305607	0.381166	0.345006	0.337962	0.284555	0.375614
	13.6667	1.01545	0.971326	0.964259	0.81111	0.937655	0.854962	0.68213	0.606826	0.610309	0.452446	0.570716	0.43171	0.54045	0.516861	0.46952	0.605005	0.683577	0.587132	0.705968	0.679228	0.645785	0.729742	0.641698	0.757986	0.770209	0.648975	0.635209	0.707029	0.837294	0.802404	0.802404	1.11416	0.954788	0.949203	1.03389	0.859933	0.862527	0.681615	0.574979	0.534442	0.448027	0.462943	0.261046	0.404117	0.300519	0.377006	0.416795	0.466884
	14	1.00663	0.954164	0.942507	0.943956	0.782283	0.778835	0.638554	0.479924	0.489534	0.355991	0.366254	0.403226	0.518382	0.539292	0.516509	0.603087	0.686646	0.587418	0.614981	0.59407	0.638595	0.658057	0.710577	0.763634	0.67076	0.703603	0.618346	0.774839	0.7286	0.797284	0.797284	1.01584	1.02369	0.873739	0.956537	0.783547	0.75638	0.635826	0.644658	0.52949	0.543522	0.365295	0.363744	0.215808	0.245289	0.377274	0.477551	0.51042
	14.3333	0.931888	0.983139	0.928356	0.823292	0.850995	0.730291	0.557724	0.646496	0.273981	0.301801	0.421259	0.370069	0.521835	0.354334	0.493596	0.610006	0.474581	0.559944	0.658451	0.689984	0.544872	0.49486	0.688797	0.663129	0.726725	0.835122	0.645853	0.745066	0.755358	0.654312	0.654312	1.01782	1.128	0.824255	0.907632	0.818867	0.80517	0.590829	0.557934	0.426785	0.443231	0.383551	0.279062	0.305958	0.228314	0.367389	0.257208	0.398321
	14.6667	0.996658	0.952137	0.875136	0.884022	0.767695	0.709787	0.52531	0.640113	0.386072	0.292214	0.343425	0.300283	0.352211	0.373723	0.378247	0.419872	0.399443	0.620138	0.470884	0.554806	0.429204	0.526587	0.726587	0.686116	0.636163	0.633186	0.747191	0.637571	0.640495	0.635136	0.635136	1.0458	0.992875	0.872946	0.846617	0.771491	0.660087	0.612299	0.452046	0.524995	0.332433	0.3047	0.277549	0.246924	0.244636	0.211966	0.181226	0.230369
	15	1.06802	0.914302	0.947401	0.848612	0.824651	0.597653	0.56248	0.474153	0.324275	0.393312	0.302102	0.256896	0.272218	0.471103	0.467015	0.39789	0.465856	0.38328	0.456277	0.444106	0.427428	0.469399	0.446349	0.658918	0.5776	0.696316	0.602628	0.629343	0.733497	0.538274	0.538274	1.05286	1.07621	0.949906	0.93352	0.878239	0.71041	0.604463	0.515186	0.35276	0.415163	0.329562	0.412263	0.297284	0.232418	0.344466	0.24914	0.411455
	15.3333	1.07701	1.05453	0.956699	0.783714	0.790451	0.672762	0.555478	0.505175	0.39339	0.279597	0.228493	0.343489	0.338911	0.426156	0.36866	0.474912	0.491002	0.311102	0.44483	0.34979	0.338647	0.428097	0.55187	0.75314	0.462085	0.519317	0.475278	0.516443	0.538954	0.572047	0.572047	1.07427	1.04395	0.971977	0.903622	0.813387	0.755699	0.665402	0.484425	0.370388	0.331136	0.313974	0.324258	0.280841	0.295659	0.510707	0.303096	0.312096
	15.6667	1.06379	1.10299	0.81056	0.767388	0.774173	0.724604	0.524799	0.479116	0.357412	0.342482	0.239523	0.272449	0.266822	0.513238	0.35121	0.310981	0.397014	0.484745	0.47436	0.275227	0.372455	0.377348	0.498849	0.531503	0.436952	0.374214	0.539302	0.518084	0.565838	0.497898	0.497898	1.12004	1.0641	0.874832	0.885918	0.813708	0.757361	0.591988	0.494477	0.288437	0.327744	0.349133	0.405041	0.298583	0.279277	0.244515	0.445693	0.268511
	16	1.03575	0.981431	0.799887	0.898956	0.722131	0.62099	0.600125	0.423716	0.376515	0.327326	0.296494	0.230074	0.253035	0.461732	0.336762	0.394199	0.460726	0.393529	0.498541	0.345341	0.433564	0.391846	0.462055	0.457109	0.482732	0.360782	0.311125	0.400689	0.467793	0.36938	0.36938	1.06586	1.16811	0.904383	0.930523	0.746593	0.763179	0.569776	0.433035	0.3227	0.342759	0.389208	0.34124	0.328455	0.291743	0.356916	0.283346	0.290595
	16.3333	1.16494	1.05427	0.889927	0.914411	0.804667	0.623227	0.616261	0.4545	0.454629	0.208291	0.324485	0.213869	0.19636	0.297454	0.374341	0.292601	0.457842	0.349975	0.441711	0.431644	0.406291	0.444761	0.352177	0.423379	0.369289	0.33952	0.292807	0.411952	0.41691	0.439117	0.439117	1.03755	1.13154	0.872872	0.964009	0.838361	0.643838	0.636526	0.420436	0.313345	0.330228	0.302876	0.395429	0.304353	0.33111	0.386288	0.236919	0.306346
	16.6667	1.15494	0.956327	0.84028	0.844294	0.683633	0.757751	0.459122	0.45655	0.422316	0.269097	0.159739	0.210489	0.28991	0.287871	0.349239	0.25535	0.36064	0.303878	0.232989	0.326781	0.321905	0.334772	0.279488	0.282513	0.355128	0.233738	0.208363	0.26167	0.274434	0.323684	0.323684	1.0794	1.14264	0.892002	0.861115	0.663946	0.560972	0.451763	0.466258	0.272066	0.192378	0.32053	0.375074	0.261411	0.264405	0.242026	0.182606	0.171607
	17	1.03784	1.11237	0.856073	0.787024	0.77773	0.657275	0.617594	0.391379	0.395751	0.22164	0.354067	0.224465	0.27442	0.310562	0.355339	0.255082	0.244262	0.1882	0.373004	0.241317	0.232495	0.265781	0.355678	0.299543	0.255653	0.285494	0.26129	0.240287	0.374927	0.266145	0.266145	1.17585	1.07349	1.00412	0.849906	0.72805	0.601512	0.574129	0.369393	0.292696	0.263994	0.312464	0.458116	0.188074	0.320828	0.168421	0.208431	0.274196
	17.3333	1.06861	0.994337	0.712473	0.803681	0.720933	0.69757	0.453602	0.449422	0.381859	0.336853	0.249037	0.197894	0.204108	0.332799	0.24074	0.229622	0.308945	0.203183	0.194548	0.290653	0.212259	0.198142	0.259221	0.230839	0.16464	0.228401	0.127376	0.347243	0.408166	0.294102	0.294102	1.17975	1.06519	0.934745	0.9225	0.60568	0.58863	0.595472	0.36552	0.330562	0.278106	0.229263	0.221064	0.300958	0.253961	0.182753	0.184844	0.168777
	17.6667	1.01187	0.898006	0.810194	0.795107	0.677868	0.611167	0.506331	0.426863	0.294069	0.294599	0.323418	0.214104	0.327902	0.185461	0.434403	0.214911	0.34033	0.22256	0.258827	0.294701	0.236002	0.220371	0.210961	0.231706	0.210316	0.237802	0.188865	0.263781	0.224808	0.389503	0.389503	1.18131	1.04117	0.989206	0.814875	0.671739	0.506239	0.526174	0.275523	0.364948	0.282641	0.208168	0.233145	0.197263	0.24046	0.208563	0.167129	0.22312
	18	1.00809	0.9093	0.762143	0.723444	0.768224	0.520657	0.505085	0.613031	0.335305	0.309262	0.32293	0.184565	0.287642	0.196644	0.245279	0.34098	0.204252	0.264802	0.223542	0.259257	0.184651	0.241896	0.199586	0.286837	0.193173	0.112895	0.19976	0.346635	0.289322	0.314768	0.314768	1.10014	0.992458	0.899876	0.833096	0.606241	0.502418	0.427671	0.450172	0.246289	0.24961	0.302231	0.358262	0.259475	0.223998	0.116409	0.174944	0.160693
	18.3333	1.05075	0.858729	0.853091	0.766695	0.714488	0.670007	0.500873	0.436755	0.316993	0.375358	0.254175	0.228157	0.204386	0.25644	0.223592	0.188786	0.264898	0.326826	0.30241	0.249055	0.290868	0.190773	0.241127	0.225646	0.25883	0.253979	0.326111	0.315494	0.299562	0.271194	0.271194	1.18164	0.994856	0.84041	0.869685	0.624975	0.370936	0.503866	0.31341	0.238439	0.199119	0.326853	0.290598	0.338566	0.1971	0.214861	0.224056	0.224394
	18.6667	1.06985	0.954879	0.841521	0.800911	0.645717	0.535524	0.405113	0.43185	0.398558	0.321529	0.403417	0.259596	0.320599	0.257448	0.20829	0.256603	0.355227	0.36312	0.203104	0.171719	0.346143	0.266957	0.154991	0.231276	0.204649	0.193833	0.21861	0.149274	0.297354	0.309162	0.309162	1.17337	1.01403	0.859506	0.746799	0.626433	0.500594	0.388424	0.339697	0.277719	0.337769	0.313748	0.248453	0.170725	0.277998	0.159169	0.286259	0.105721
	19	1.10015	1.0376	0.958404	0.887354	0.758997	0.575626	0.431587	0.387612	0.286006	0.313168	0.285693	0.222269	0.267674	0.221939	0.157484	0.290713	0.293835	0.279711	0.187996	0.289763	0.304792	0.2598	0.259994	0.245359	0.247952	0.185168	0.268669	0.198869	0.166279	0.274439	0.274439	1.05276	0.972786	0.934591	0.782208	0.666732	0.524043	0.347929	0.255862	0.326649	0.301913	0.138345	0.322917	0.234262	0.19166	0.222949	0.316465	0.181912
	19.3333	1.03933	1.00674	0.835615	0.773717	0.57771	0.586692	0.463212	0.476367	0.342691	0.328742	0.233881	0.245018	0.234286	0.126741	0.251955	0.242501	0.235188	0.27567	0.302766	0.264478	0.388094	0.333074	0.266173	0.241144	0.256785	0.235521	0.269219	0.268839	0.233383	0.124668	0.124668	1.06781	1.04341	0.94712	0.801515	0.717992	0.519337	0.472892	0.393346	0.281082	0.229461	0.251963	0.292035	0.232418	0.237526	0.236569	0.232762	0.110495
	19.6667	1.03603	0.995692	0.93904	0.852438	0.708934	0.629075	0.432379	0.38257	0.444575	0.297205	0.391321	0.24816	0.277066	0.179648	0.202614	0.296617	0.168554	0.224181	0.285902	0.255905	0.264065	0.336578	0.230755	0.219534	0.265238	0.173344	0.276137	0.206501	0.23204	0.226533	0.226533	1.06273	0.963315	0.972893	0.749943	0.578684	0.40946	0.515886	0.278101	0.309408	0.160771	0.128157	0.27713	0.246181	0.233826	0.174516	0.239832	0.170154
	20	1.11836	0.995734	0.876363	0.827953	0.733549	0.459344	0.5178	0.345624	0.373889	0.249319	0.259827	0.203626	0.377055	0.238806	0.227612	0.319232	0.161988	0.298837	0.345626	0.243655	0.330505	0.296698	0.232591	0.257426	0.206959	0.224572	0.339338	0.231562	0.313755	0.161843	0.161843	1.03214	1.08869	0.876327	0.769408	0.622721	0.452804	0.466953	0.333401	0.297675	0.260808	0.177148	0.286215	0.256285	0.174518	0.229542	0.329412	0.18252
	20.3333	1.13025	1.07375	0.897005	0.800716	0.586533	0.511638	0.40943	0.442895	0.346789	0.322711	0.218218	0.208634	0.307198	0.226046	0.333718	0.287822	0.361613	0.361721	0.291794	0.29315	0.342685	0.31072	0.235277	0.352631	0.316199	0.278678	0.275696	0.259911	0.262991	0.146887	0.146887	1.12594	1.0678	0.903476	0.828476	0.644176	0.602856	0.42933	0.477442	0.237455	0.205734	0.201683	0.155711	0.268103	0.193228	0.244065	0.310412	0.247407
	20.6667	1.03834	0.99712	0.875857	0.781589	0.589583	0.466313	0.509203	0.430921	0.285702	0.27952	0.290682	0.354978	0.208055	0.245056	0.329196	0.229423	0.127704	0.305618	0.262213	0.360178	0.274342	0.254429	0.267499	0.251297	0.268048	0.209918	0.24545	0.369322	0.253222	0.205434	0.205434	1.17404	0.958967	0.977336	0.769169	0.697099	0.550733	0.356647	0.394483	0.240315	0.279445	0.274061	0.253441	0.173699	0.23348	0.243374	0.244438	0.255965
	21	1.07075	0.983442	0.848581	0.830317	0.609935	0.458083	0.5891	0.362267	0.310022	0.336821	0.287902	0.357527	0.253358	0.272659	0.273781	0.345166	0.196491	0.272397	0.28439	0.287251	0.396334	0.271923	0.27954	0.273189	0.347356	0.173104	0.307363	0.195792	0.354325	0.24048	0.24048	1.16872	1.0161	0.90095	0.751756	0.625728	0.514154	0.532665	0.344265	0.245124	0.337939	0.296171	0.332453	0.306004	0.184097	0.234469	0.266476	0.352648
	21.3333	0.951743	0.984677	0.859379	0.641782	0.568872	0.568325	0.364529	0.385566	0.30275	0.250261	0.440299	0.345443	0.191728	0.280785	0.179022	0.186507	0.234057	0.207697	0.1914	0.250169	0.187432	0.290346	0.312846	0.210072	0.262385	0.114146	0.290264	0.356457	0.197055	0.162104	0.162104	1.15306	0.967346	0.831706	0.765001	0.547179	0.491417	0.520964	0.377958	0.393771	0.305888	0.192337	0.22086	0.237556	0.295315	0.177613	0.130544	0.250115
	21.6667	1.01037	0.950073	0.838588	0.80757	0.520778	0.549726	0.401642	0.344941	0.394617	0.271108	0.270744	0.237275	0.31034	0.225245	0.200563	0.0794756	0.175156	0.234303	0.17341	0.29782	0.273371	0.334613	0.332205	0.348934	0.21605	0.147488	0.177946	0.1972	0.238033	0.289398	0.289398	1.15646	0.93468	0.814805	0.788669	0.578444	0.44148	0.413355	0.370737	0.257976	0.147185	0.295476	0.239881	0.269543	0.322219	0.177447	0.275455	0.309316
	22	1.01389	0.97393	0.826133	0.755882	0.56603	0.512044	0.364704	0.309463	0.285625	0.174014	0.310826	0.185825	0.338585	0.245511	0.132366	0.369596	0.223215	0.144335	0.168485	0.246651	0.212082	0.346742	0.294222	0.135754	0.214282	0.141503	0.146101	0.200186	0.254535	0.173802	0.173802	1.17671	0.958607	0.836667	0.717101	0.676838	0.522622	0.483928	0.345167	0.265306	0.31561	0.284525	0.29816	0.356679	0.31964	0.16178	0.364863	0.249893
	22.3333	0.976748	0.907812	0.862849	0.71863	0.691414	0.387536	0.327284	0.306998	0.138655	0.274329	0.270118	0.221924	0.219806	0.254732	0.188444	0.214738	0.297018	0.22252	0.229189	0.2179	0.210137	0.169886	0.215866	0.228763	0.188261	0.131771	0.187821	0.154355	0.217069	0.229056	0.229056	1.07705	0.976554	0.795264	0.730989	0.601518	0.563954	0.373497	0.30625	0.369185	0.204786	0.265173	0.304724	0.204523	0.259361	0.182944	0.303121	0.17183
	22.6667	1.02836	0.998748	0.758105	0.824082	0.5888	0.461832	0.387672	0.253373	0.25865	0.219525	0.282463	0.221808	0.273321	0.254766	0.263587	0.224225	0.174573	0.213628	0.195854	0.291044	0.23632	0.23229	0.167758	0.375948	0.198255	0.146911	0.0631854	0.158577	0.214293	0.240103	0.240103	1.11835	0.96182	0.747276	0.63955	0.509906	0.520455	0.453912	0.399989	0.308434	0.203044	0.300294	0.294748	0.258213	0.201375	0.223879	0.239334	0.324684
	23	1.10011	0.921961	0.748788	0.785753	0.544131	0.512249	0.397807	0.258984	0.233177	0.216174	0.267394	0.305884	0.230862	0.156387	0.274396	0.29926	0.165408	0.210877	0.187758	0.281473	0.237313	0.238167	0.20661	0.291791	0.259975	0.25612	0.177302	0.209537	0.212558	0.278843	0.278843	1.14928	0.896434	0.846123	0.73284	0.630213	0.403765	0.474957	0.352936	0.309089	0.199397	0.270033	0.216855	0.26351	0.13025	0.381465	0.24658	0.302481
	23.3333	1.09249	0.906365	0.953962	0.780481	0.556107	0.52239	0.411232	0.323231	0.246235	0.329459	0.242569	0.345249	0.277471	0.295833	0.149809	0.307983	0.187773	0.334184	0.263382	0.437904	0.22532	0.193808	0.331938	0.287031	0.343727	0.229492	0.1897	0.236687	0.155599	0.155682	0.155682	1.11777	0.87272	0.72868	0.581767	0.504746	0.368411	0.46035	0.314361	0.304332	0.335061	0.234532	0.242525	0.149348	0.338059	0.320641	0.297767	0.287793
	23.6667	1.10127	0.913753	0.898789	0.679538	0.619005	0.545744	0.488046	0.367829	0.378108	0.293611	0.364634	0.225487	0.289296	0.23061	0.286386	0.229201	0.253997	0.311167	0.3117	0.247456	0.325979	0.331617	0.186621	0.235367	0.229467	0.226609	0.194479	0.21171	0.19826	0.245863	0.245863	1.1677	0.856884	0.747912	0.628541	0.510586	0.527215	0.441866	0.312887	0.335993	0.277107	0.202139	0.378391	0.260421	0.288299	0.238406	0.236295	0.253019
	24	1.01699	1.03268	0.800926	0.712863	0.572245	0.453065	0.392189	0.318637	0.292141	0.244339	0.318384	0.229364	0.16694	0.164207	0.26524	0.227668	0.329775	0.355652	0.16569	0.46355	0.466623	0.331074	0.279431	0.24254	0.327079	0.240967	0.159422	0.217778	0.209419	0.266402	0.266402	1.14576	0.911131	0.790662	0.638166	0.529227	0.493109	0.415913	0.300239	0.279711	0.277115	0.356379	0.30777	0.233426	0.292668	0.287338	0.34818	0.24859
	24.3333	1.1561	0.982187	0.827828	0.73122	0.642821	0.529608	0.37678	0.327854	0.347856	0.387531	0.337747	0.212533	0.280277	0.374878	0.225165	0.378795	0.229619	0.373309	0.26665	0.343419	0.413408	0.365595	0.274089	0.28744	0.326326	0.272416	0.345052	0.192291	0.253039	0.149021	0.149021	1.10596	0.972025	0.79352	0.723962	0.465861	0.546355	0.362657	0.32291	0.319984	0.383828	0.252503	0.345765	0.166444	0.282775	0.335559	0.242428	0.244686
	24.6667	1.01143	0.871234	0.834131	0.733849	0.577915	0.504955	0.351472	0.348599	0.308763	0.294785	0.326295	0.241653	0.358491	0.368331	0.264586	0.333905	0.246249	0.371485	0.303855	0.31063	0.279602	0.37228	0.259589	0.316046	0.235238	0.33055	0.179546	0.237173	0.319455	0.0929885	0.0929885	1.04885	0.96758	0.711871	0.59539	0.550797	0.521258	0.367032	0.479442	0.292105	0.361253	0.258718	0.296916	0.303717	0.220811	0.229024	0.359768	0.227807
	25	0.98186	0.934386	0.719495	0.672854	0.524609	0.40811	0.422953	0.377082	0.260926	0.264496	0.353294	0.286099	0.288927	0.29005	0.251806	0.314757	0.237122	0.304215	0.280387	0.433588	0.459774	0.400456	0.235417	0.223001	0.224814	0.250389	0.344359	0.282059	0.298147	0.131281	0.131281	1.04936	0.996433	0.689943	0.635082	0.539266	0.564973	0.386606	0.348501	0.284845	0.374637	0.23968	0.286679	0.288957	0.269134	0.14685	0.301098	0.251218
	25.3333	0.98876	0.892174	0.748006	0.61738	0.445329	0.505609	0.271351	0.26481	0.387433	0.341976	0.258069	0.323789	0.286397	0.236062	0.335039	0.227405	0.358278	0.426245	0.313591	0.343373	0.332523	0.320054	0.157506	0.287668	0.268456	0.195345	0.318073	0.214253	0.40579	0.203946	0.203946	1.04857	0.908383	0.758974	0.657148	0.51111	0.463791	0.398738	0.302682	0.346944	0.344259	0.259308	0.292879	0.219389	0.320498	0.179515	0.386269	0.29562
	25.6667	0.945088	0.861239	0.738799	0.598476	0.565365	0.435685	0.338236	0.326586	0.417812	0.291771	0.311084	0.293415	0.351881	0.356579	0.262585	0.272097	0.27675	0.301016	0.25817	0.251757	0.357514	0.254547	0.176286	0.234068	0.300294	0.160267	0.300963	0.214669	0.222427	0.185269	0.185269	1.17848	0.830931	0.626835	0.715255	0.498469	0.474679	0.460602	0.270884	0.236499	0.311609	0.317516	0.293466	0.328853	0.244718	0.282302	0.333226	0.255313
	26	0.968546	0.965282	0.760944	0.453449	0.487	0.358027	0.329232	0.380858	0.354328	0.356787	0.299059	0.405421	0.328802	0.350397	0.314335	0.219439	0.286288	0.245806	0.280548	0.354605	0.329768	0.345745	0.199354	0.236176	0.284328	0.164236	0.270959	0.118243	0.260957	0.221788	0.221788	1.09701	0.821116	0.633895	0.597093	0.52871	0.402139	0.35232	0.375811	0.310601	0.308412	0.281226	0.278956	0.317681	0.301119	0.305116	0.321109	0.22256
	26.3333	1.0131	0.881092	0.713292	0.612706	0.441666	0.434678	0.40953	0.356502	0.336047	0.310442	0.273993	0.336136	0.270357	0.370362	0.324537	0.283802	0.20271	0.236889	0.335116	0.384649	0.361268	0.306815	0.248878	0.224012	0.173995	0.282438	0.106851	0.24928	0.251094	0.224269	0.224269	1.15692	0.895541	0.734312	0.557802	0.435846	0.354537	0.431497	0.345135	0.274638	0.41202	0.272152	0.266285	0.31022	0.273185	0.348354	0.25865	0.32955
	26.6667	0.986619	0.804013	0.693008	0.535968	0.403115	0.390953	0.445763	0.267737	0.326845	0.336113	0.326938	0.243823	0.3196	0.310594	0.292252	0.279504	0.221356	0.28209	0.34018	0.352532	0.346723	0.247188	0.375961	0.254145	0.233891	0.198244	0.235779	0.223063	0.287114	0.296397	0.296397	1.05622	0.9333	0.673985	0.708788	0.426296	0.370411	0.403885	0.356376	0.33101	0.409762	0.209585	0.375479	0.30246	0.291361	0.362376	0.269148	0.359456
	27	0.954927	0.764447	0.720866	0.547407	0.476248	0.339352	0.350205	0.355638	0.290655	0.351455	0.283784	0.275788	0.371002	0.359005	0.386739	0.306699	0.440758	0.326134	0.277547	0.351221	0.342188	0.359407	0.330289	0.308414	0.252381	0.130827	0.122211	0.204069	0.238623	0.324168	0.324168	1.00571	0.89295	0.600837	0.526177	0.474361	0.498417	0.383288	0.369776	0.33152	0.343385	0.277521	0.294941	0.317827	0.338662	0.30822	0.271011	0.20131
	27.3333	0.894414	0.713403	0.721887	0.477475	0.390924	0.367429	0.317718	0.29134	0.31641	0.265797	0.344705	0.327403	0.329526	0.310799	0.489918	0.437991	0.385677	0.347089	0.344415	0.331608	0.281334	0.452437	0.344497	0.268065	0.242393	0.196709	0.19494	0.148422	0.248035	0.25809	0.25809	1.08527	0.88573	0.660976	0.531881	0.491499	0.455078	0.432299	0.350664	0.376235	0.353896	0.352404	0.338676	0.244452	0.425016	0.207833	0.426121	0.501574
	27.6667	1.02131	0.749447	0.614835	0.570835	0.381005	0.383552	0.358181	0.406979	0.390296	0.271989	0.3676	0.369863	0.342398	0.242288	0.329215	0.374272	0.299593	0.296183	0.34008	0.271846	0.311196	0.36185	0.334402	0.181908	0.353969	0.24734	0.17266	0.21182	0.334953	0.216988	0.216988	1.06911	0.833499	0.704822	0.573759	0.431066	0.389044	0.359966	0.318934	0.284465	0.314347	0.354995	0.339111	0.291877	0.268485	0.313307	0.338396	0.357052
	28	0.978151	0.758832	0.612566	0.483854	0.389781	0.342547	0.335315	0.384007	0.408843	0.252155	0.336711	0.37683	0.304401	0.341269	0.315832	0.289819	0.383769	0.25616	0.366414	0.270018	0.293045	0.347	0.215779	0.299442	0.29417	0.19337	0.165165	0.231509	0.118228	0.194767	0.194767	0.989003	0.854994	0.708074	0.651022	0.364739	0.39816	0.381751	0.338219	0.348767	0.248437	0.339127	0.373564	0.443072	0.211384	0.298097	0.353833	0.22728
	28.3333	1.0715	0.79338	0.602012	0.52745	0.401114	0.355503	0.318996	0.378643	0.271373	0.25924	0.255912	0.347046	0.40381	0.274881	0.380155	0.293877	0.350347	0.380747	0.303335	0.300885	0.37369	0.259064	0.332094	0.332762	0.326734	0.224308	0.181791	0.24752	0.234802	0.235716	0.235716	1.03964	0.843665	0.675466	0.576101	0.46103	0.376569	0.296197	0.3083	0.32881	0.332116	0.360232	0.318533	0.274742	0.294591	0.296991	0.451317	0.354755
	28.6667	0.979197	0.762726	0.642062	0.447499	0.455459	0.356523	0.351623	0.277915	0.3126	0.390339	0.322492	0.267911	0.36507	0.338504	0.269408	0.326001	0.287218	0.308621	0.28454	0.298879	0.359253	0.350308	0.245623	0.197142	0.351926	0.180103	0.165134	0.163665	0.167713	0.368794	0.368794	1.0103	0.823887	0.610696	0.480565	0.405305	0.396468	0.513386	0.40802	0.38075	0.37607	0.308746	0.304066	0.296185	0.318148	0.294992	0.300952	0.298824
	29	0.971645	0.797574	0.703614	0.448909	0.393624	0.352859	0.405321	0.274337	0.433355	0.348036	0.306305	0.284342	0.303566	0.392479	0.294303	0.319964	0.277779	0.262528	0.279907	0.317864	0.416491	0.390449	0.272725	0.308453	0.263709	0.379192	0.173368	0.197739	0.260992	0.346412	0.346412	0.976373	0.857424	0.732651	0.491125	0.518505	0.309389	0.400889	0.275138	0.293781	0.291128	0.327599	0.345296	0.335287	0.314976	0.323227	0.271945	0.35827
	29.3333	0.936643	0.801658	0.651192	0.441461	0.372611	0.308895	0.293521	0.368567	0.254044	0.407187	0.322549	0.391493	0.34622	0.369533	0.318256	0.338406	0.342715	0.267473	0.31275	0.360868	0.28163	0.346245	0.283928	0.346696	0.296467	0.307445	0.222	0.260079	0.251551	0.160721	0.160721	0.972021	0.854824	0.696527	0.490142	0.438579	0.375238	0.334852	0.421248	0.318452	0.332555	0.313922	0.284008	0.407797	0.287585	0.385086	0.331847	0.279746
	29.6667	0.896048	0.695788	0.682363	0.505285	0.449267	0.401455	0.432671	0.343808	0.342028	0.292078	0.351119	0.324075	0.292251	0.276024	0.333226	0.285846	0.334618	0.328754	0.281203	0.394769	0.264802	0.341609	0.258559	0.204763	0.282663	0.181877	0.239436	0.230351	0.261762	0.220006	0.220006	1.06784	0.820193	0.690576	0.527555	0.500514	0.415682	0.404959	0.35066	0.361736	0.36438	0.351654	0.331268	0.371495	0.347798	0.418827	0.397572	0.336675
	30	1.02177	0.8021	0.661366	0.515956	0.372961	0.39433	0.453106	0.378436	0.353839	0.375408	0.391257	0.271149	0.368458	0.355907	0.376092	0.395153	0.338332	0.301034	0.322934	0.345422	0.289389	0.223743	0.243676	0.279226	0.329125	0.272641	0.1339	0.165704	0.428191	0.294882	0.294882	0.964494	0.782647	0.633557	0.496893	0.474705	0.439313	0.374658	0.386086	0.411093	0.378947	0.396528	0.329009	0.319355	0.355013	0.336833	0.372108	0.414401
	30.3333	0.880248	0.805953	0.580962	0.553135	0.437326	0.336288	0.366259	0.296852	0.383242	0.282897	0.348089	0.345395	0.41396	0.295778	0.34146	0.326618	0.348379	0.402158	0.31088	0.409823	0.310558	0.275687	0.276481	0.281124	0.40516	0.301647	0.19719	0.174244	0.315616	0.297578	0.297578	0.971611	0.868156	0.671005	0.664473	0.500204	0.400131	0.498813	0.352381	0.461096	0.415527	0.473403	0.43749	0.343072	0.41907	0.430999	0.250171	0.360699
	30.6667	0.915815	0.710687	0.610876	0.550222	0.43004	0.372514	0.323953	0.395287	0.298268	0.350384	0.430466	0.266444	0.326136	0.3368	0.409306	0.313266	0.331854	0.392429	0.33193	0.426423	0.323729	0.376072	0.362732	0.239502	0.284428	0.288576	0.223603	0.377708	0.275915	0.223756	0.223756	0.949534	0.841217	0.674241	0.596024	0.525388	0.475835	0.383969	0.385764	0.441401	0.36724	0.324541	0.410847	0.369937	0.405143	0.441491	0.33196	0.397109
	31	0.877025	0.669111	0.631318	0.526732	0.423532	0.444474	0.377276	0.354555	0.331331	0.353707	0.331865	0.288808	0.322477	0.41361	0.247961	0.313513	0.313874	0.319116	0.40128	0.330474	0.350011	0.331714	0.30989	0.291459	0.343657	0.316259	0.215438	0.340122	0.344571	0.248768	0.248768	0.953365	0.833643	0.668325	0.543111	0.519564	0.381695	0.519973	0.397394	0.374945	0.393389	0.399361	0.438037	0.368289	0.389698	0.384368	0.361319	0.345243
	31.3333	0.847012	0.68291	0.549021	0.514663	0.426938	0.353471	0.373785	0.379956	0.361353	0.292685	0.399278	0.302182	0.298191	0.293211	0.256605	0.304014	0.34832	0.392063	0.367695	0.325437	0.228509	0.197835	0.326002	0.345814	0.308474	0.332676	0.27802	0.190513	0.307104	0.204685	0.204685	0.904224	0.830873	0.705848	0.571372	0.493223	0.458503	0.499571	0.511299	0.324809	0.375705	0.421292	0.368967	0.311881	0.38919	0.361546	0.340183	0.336176
	31.6667	0.912298	0.677462	0.587683	0.411738	0.425641	0.354656	0.335111	0.436319	0.319685	0.345368	0.232389	0.361314	0.390953	0.315871	0.31882	0.313581	0.309873	0.231521	0.330437	0.348056	0.286313	0.354262	0.345308	0.353978	0.388878	0.30693	0.232256	0.178753	0.390151	0.231428	0.231428	0.989822	0.764593	0.677421	0.508805	0.427591	0.441229	0.346787	0.432515	0.396448	0.35393	0.34521	0.33589	0.314772	0.40072	0.280107	0.367554	0.354752
	32	0.821135	0.758146	0.653411	0.468241	0.410552	0.303785	0.401806	0.435542	0.280585	0.376087	0.3575	0.345446	0.423288	0.308074	0.323375	0.272996	0.263773	0.310187	0.322972	0.370631	0.285684	0.288082	0.303877	0.293816	0.386878	0.27314	0.209137	0.253089	0.176442	0.221098	0.221098	0.894604	0.772275	0.682703	0.531942	0.452474	0.4057	0.464332	0.416849	0.326812	0.419758	0.338722	0.34429	0.288536	0.319409	0.312514	0.401386	0.412005
	32.3333	0.925636	0.75513	0.60185	0.469099	0.433901	0.311122	0.331599	0.400126	0.329064	0.348826	0.362723	0.359963	0.323261	0.284008	0.319229	0.242315	0.305382	0.36207	0.285087	0.251384	0.339638	0.43946	0.342432	0.377302	0.277215	0.35979	0.298617	0.258597	0.22571	0.256652	0.256652	0.887261	0.787707	0.602659	0.514875	0.378733	0.369409	0.346912	0.459616	0.32672	0.340962	0.34066	0.393722	0.374592	0.309581	0.365145	0.340115	0.330695
	32.6667	0.882851	0.745863	0.568453	0.567876	0.377723	0.435737	0.320311	0.439719	0.280735	0.390992	0.377856	0.459948	0.404946	0.315255	0.294485	0.224269	0.245118	0.366778	0.283669	0.225634	0.301648	0.437327	0.411293	0.297595	0.337067	0.170896	0.308253	0.132155	0.203887	0.358426	0.358426	0.906212	0.698608	0.5349	0.521062	0.35992	0.421537	0.400218	0.351856	0.356689	0.374983	0.430722	0.294792	0.378871	0.422967	0.359862	0.27194	0.336846
	33	0.910702	0.79	0.52251	0.454962	0.37398	0.488822	0.283691	0.342786	0.367112	0.305746	0.367437	0.307383	0.322875	0.275666	0.310441	0.246305	0.289746	0.287517	0.265734	0.196066	0.387884	0.379793	0.279275	0.261608	0.275334	0.378612	0.270356	0.234315	0.209069	0.408687	0.408687	0.950512	0.719332	0.510591	0.496797	0.441864	0.382776	0.429855	0.361689	0.348996	0.347526	0.353217	0.386404	0.322054	0.41664	0.433064	0.370132	0.301835
	33.3333	0.947257	0.6531	0.552906	0.398221	0.494212	0.409313	0.283188	0.429637	0.289838	0.314304	0.335459	0.300757	0.225305	0.354013	0.242936	0.291729	0.313527	0.37081	0.242695	0.302374	0.324196	0.353528	0.269806	0.173267	0.24712	0.241952	0.321096	0.348417	0.267041	0.289272	0.289272	0.993673	0.78091	0.589798	0.440419	0.432815	0.286728	0.404754	0.41046	0.343193	0.300994	0.412285	0.329616	0.364158	0.319465	0.385945	0.389422	0.336096
	33.6667	0.839635	0.723258	0.635693	0.545963	0.442924	0.453139	0.350932	0.318251	0.286534	0.352333	0.365649	0.332182	0.309639	0.294841	0.300635	0.297735	0.4052	0.347601	0.328811	0.296006	0.277583	0.402276	0.261243	0.255352	0.242441	0.315373	0.355979	0.262903	0.14746	0.284751	0.284751	0.936675	0.828445	0.591905	0.476558	0.367788	0.373172	0.40666	0.439926	0.378143	0.359201	0.32839	0.357604	0.409422	0.39028	0.401667	0.396664	0.35845
	34	0.905678	0.680607	0.512846	0.551699	0.516913	0.413817	0.443014	0.384807	0.418024	0.352204	0.305179	0.304557	0.336003	0.306975	0.256081	0.295777	0.329035	0.251596	0.258045	0.351353	0.341754	0.319901	0.390658	0.341964	0.327859	0.270061	0.317143	0.306673	0.288213	0.262473	0.262473	0.814177	0.72189	0.609849	0.449012	0.484976	0.453189	0.33463	0.424733	0.361154	0.403561	0.409182	0.33846	0.370928	0.294864	0.440313	0.325445	0.399141
	34.3333	0.952749	0.715307	0.581637	0.517462	0.478404	0.41077	0.406487	0.394029	0.344867	0.322526	0.34268	0.305443	0.381965	0.365589	0.359684	0.326616	0.294187	0.342834	0.283023	0.223354	0.312678	0.3762	0.288178	0.323473	0.237219	0.208913	0.379145	0.340891	0.352765	0.235146	0.235146	0.888631	0.749367	0.608193	0.535453	0.376883	0.460777	0.387556	0.410371	0.381203	0.286294	0.312802	0.371244	0.364297	0.466414	0.373136	0.349621	0.366364
	34.6667	0.864367	0.744599	0.544555	0.454671	0.425747	0.384663	0.433832	0.373272	0.327613	0.327223	0.341521	0.333576	0.385001	0.359831	0.300536	0.354212	0.360024	0.282519	0.289996	0.246458	0.331377	0.321483	0.33916	0.245325	0.321205	0.230702	0.374927	0.335194	0.283523	0.258924	0.258924	0.97549	0.727012	0.528315	0.409135	0.451059	0.44366	0.437625	0.412334	0.381315	0.366653	0.423179	0.412137	0.351535	0.372128	0.412335	0.383112	0.368402
	35	1.06434	0.73548	0.528215	0.49764	0.459451	0.441289	0.453237	0.446338	0.401507	0.332056	0.414985	0.392148	0.379082	0.338735	0.370584	0.305831	0.28054	0.305112	0.335616	0.258514	0.285782	0.298437	0.369114	0.311859	0.234427	0.250795	0.400097	0.223139	0.299308	0.225083	0.225083	0.905241	0.76764	0.54486	0.462642	0.406719	0.440671	0.401562	0.384591	0.37812	0.371964	0.393801	0.424819	0.377205	0.416193	0.420345	0.394068	0.356134
	35.3333	0.903206	0.665898	0.526977	0.553452	0.409546	0.374555	0.39446	0.444013	0.368968	0.413131	0.346984	0.446294	0.391385	0.426657	0.292824	0.364978	0.413769	0.294611	0.338101	0.317209	0.354684	0.370963	0.278332	0.254249	0.333884	0.279484	0.376042	0.293589	0.242978	0.278214	0.278214	0.845332	0.746032	0.507308	0.432278	0.458967	0.446081	0.388354	0.378956	0.394524	0.439541	0.440816	0.394713	0.416403	0.360427	0.313398	0.393384	0.332329
	35.6667	0.940421	0.74294	0.586367	0.491084	0.443798	0.428029	0.408573	0.365562	0.434144	0.405701	0.404435	0.410702	0.409248	0.439573	0.32019	0.365767	0.346064	0.320582	0.323045	0.32421	0.321668	0.358633	0.298831	0.27799	0.302737	0.251885	0.373206	0.291045	0.222317	0.268155	0.268155	0.96139	0.635414	0.558627	0.437736	0.343588	0.372781	0.309473	0.384495	0.458742	0.461749	0.399346	0.37475	0.40114	0.383068	0.444359	0.270794	0.346903
	36	0.851564	0.746579	0.571554	0.532712	0.356559	0.383622	0.412277	0.232189	0.38083	0.386419	0.467882	0.418766	0.413854	0.316586	0.364734	0.365592	0.395614	0.315439	0.346245	0.335299	0.34202	0.378403	0.324311	0.373952	0.356196	0.223953	0.130737	0.286672	0.275032	0.349664	0.349664	0.859391	0.733797	0.524727	0.395795	0.354312	0.341935	0.380369	0.403246	0.452206	0.454284	0.476467	0.396339	0.429092	0.452999	0.423673	0.392536	0.299166
	36.3333	0.925043	0.608478	0.548132	0.531553	0.444048	0.364414	0.3632	0.421516	0.311703	0.33765	0.454008	0.35527	0.342931	0.365397	0.407294	0.401216	0.351405	0.312441	0.349551	0.376485	0.283366	0.426195	0.268838	0.254615	0.302233	0.337514	0.280946	0.304646	0.268563	0.273856	0.273856	0.87568	0.726369	0.543318	0.467392	0.346368	0.298128	0.370603	0.406576	0.514786	0.484565	0.472974	0.388693	0.402596	0.46551	0.365315	0.38355	0.291289
	36.6667	0.966013	0.75365	0.627279	0.497308	0.453223	0.396327	0.410625	0.377877	0.36761	0.354846	0.361778	0.376372	0.350197	0.40594	0.435462	0.424676	0.403178	0.374353	0.345155	0.350868	0.333956	0.333612	0.244157	0.324864	0.309163	0.280375	0.315751	0.278087	0.293334	0.301361	0.301361	0.989726	0.704287	0.467828	0.3928	0.411027	0.322444	0.372078	0.396563	0.383359	0.434756	0.497379	0.403911	0.489018	0.393007	0.422562	0.324065	0.296124
	37	0.881391	0.706517	0.546025	0.578658	0.440373	0.398908	0.366957	0.338443	0.350959	0.361921	0.452361	0.413055	0.316634	0.306682	0.240321	0.448118	0.381301	0.382932	0.352029	0.332503	0.326528	0.313173	0.417187	0.257482	0.329335	0.332215	0.253571	0.271513	0.274125	0.357271	0.357271	0.897477	0.665652	0.576523	0.380163	0.368852	0.455184	0.411141	0.313453	0.498419	0.385045	0.433234	0.422153	0.428876	0.43119	0.315641	0.396778	0.289465
	37.3333	0.922224	0.710623	0.600268	0.409334	0.441129	0.3026	0.436798	0.332509	0.382562	0.361454	0.348184	0.353915	0.351573	0.434347	0.379483	0.394622	0.440579	0.367437	0.384015	0.413705	0.322328	0.29595	0.35743	0.38617	0.336176	0.406848	0.256243	0.261411	0.288383	0.276155	0.276155	0.937178	0.653369	0.508821	0.436026	0.306159	0.397341	0.349377	0.48142	0.398385	0.326509	0.487361	0.453667	0.389733	0.383958	0.345142	0.351102	0.309112
	37.6667	0.848704	0.750735	0.529721	0.51085	0.453044	0.377155	0.339353	0.395889	0.416837	0.366939	0.36177	0.369234	0.409904	0.326742	0.380833	0.365196	0.420199	0.450204	0.270187	0.326332	0.431802	0.306814	0.404275	0.339566	0.284181	0.22094	0.339552	0.187173	0.342049	0.219759	0.219759	0.999109	0.677122	0.447563	0.422036	0.36395	0.323607	0.374273	0.405271	0.461071	0.406962	0.44384	0.449422	0.363657	0.351901	0.363192	0.423691	0.409451
	38	0.932465	0.624012	0.52214	0.535587	0.402836	0.344729	0.431583	0.382758	0.290578	0.424402	0.340083	0.371926	0.31995	0.399747	0.39927	0.415202	0.388867	0.360193	0.410305	0.346083	0.33676	0.319611	0.40865	0.387661	0.35447	0.251755	0.316625	0.309126	0.389638	0.222959	0.222959	0.89521	0.668594	0.437744	0.425663	0.363919	0.360176	0.3477	0.370242	0.37824	0.384453	0.431242	0.447639	0.360605	0.404179	0.394367	0.31089	0.309747
	38.3333	0.88274	0.668916	0.572139	0.493728	0.415538	0.346984	0.38264	0.369379	0.440587	0.356168	0.347522	0.454195	0.397961	0.434634	0.458499	0.385215	0.367824	0.340718	0.326411	0.384859	0.449136	0.250617	0.376844	0.322263	0.28005	0.286254	0.373643	0.2548	0.39005	0.240714	0.240714	0.946002	0.669017	0.484468	0.379791	0.392756	0.258694	0.313292	0.272852	0.387046	0.359258	0.367648	0.45566	0.410738	0.436804	0.473491	0.368081	0.316617
	38.6667	0.862263	0.612799	0.561231	0.488165	0.448097	0.384798	0.338295	0.305973	0.339118	0.322984	0.400453	0.480963	0.398085	0.389691	0.356568	0.380509	0.413555	0.425874	0.392539	0.311432	0.324904	0.373788	0.294105	0.364303	0.343408	0.361474	0.327063	0.255758	0.340786	0.160556	0.160556	0.924037	0.753265	0.511703	0.334981	0.310999	0.37707	0.390802	0.428463	0.325929	0.364507	0.346708	0.414332	0.447371	0.353637	0.425879	0.475755	0.396731
	39	1.03087	0.697758	0.561109	0.394483	0.375558	0.331475	0.390335	0.327473	0.41816	0.346195	0.317596	0.320865	0.383593	0.398521	0.417	0.319952	0.33607	0.39795	0.314772	0.290677	0.349037	0.352362	0.28588	0.362207	0.266156	0.367324	0.283243	0.287865	0.325182	0.233991	0.233991	0.956967	0.706967	0.476705	0.469007	0.282463	0.392722	0.307205	0.392302	0.409613	0.385627	0.394972	0.307583	0.418768	0.478768	0.365737	0.424676	0.350204
	39.3333	0.951592	0.613792	0.537867	0.404315	0.425558	0.438724	0.384181	0.318477	0.310445	0.424162	0.378022	0.439134	0.437892	0.442162	0.43607	0.407517	0.365868	0.352895	0.407157	0.316777	0.339759	0.35164	0.343806	0.378302	0.35278	0.338153	0.262967	0.409442	0.349407	0.245973	0.245973	0.911562	0.730185	0.478617	0.431874	0.313899	0.350115	0.363469	0.405561	0.399875	0.4424	0.345139	0.376178	0.412961	0.414944	0.421582	0.356429	0.334361
	39.6667	0.960128	0.695704	0.499478	0.429382	0.395699	0.392458	0.315944	0.376958	0.371709	0.334691	0.476398	0.456681	0.38298	0.398132	0.396197	0.357569	0.39796	0.298937	0.373301	0.327652	0.379189	0.295137	0.318274	0.370507	0.321859	0.411881	0.283347	0.366627	0.283158	0.28317	0.28317	0.908917	0.686867	0.485514	0.360005	0.302767	0.390522	0.326493	0.468359	0.498975	0.418444	0.381848	0.355222	0.377132	0.39432	0.439093	0.291843	0.419046
	40	0.832377	0.71973	0.540776	0.434394	0.335144	0.415558	0.357943	0.407926	0.405248	0.403945	0.395548	0.38301	0.376366	0.393887	0.419345	0.382033	0.35074	0.345566	0.362398	0.392478	0.423469	0.339092	0.343117	0.44532	0.313709	0.383044	0.307652	0.315424	0.317094	0.322234	0.322234	0.95149	0.716735	0.488637	0.437327	0.423942	0.370657	0.341186	0.433029	0.444291	0.417055	0.390696	0.487686	0.440958	0.504466	0.413268	0.344727	0.428456
	40.3333	0.91838	0.645335	0.652793	0.444846	0.329369	0.404735	0.376936	0.287291	0.375875	0.345959	0.364843	0.453756	0.452108	0.443748	0.371788	0.359213	0.354178	0.36732	0.337383	0.363399	0.403146	0.449352	0.319824	0.332788	0.322172	0.315487	0.269018	0.316139	0.377208	0.296411	0.296411	0.920316	0.689626	0.522061	0.44216	0.361546	0.375303	0.381642	0.342163	0.443168	0.430883	0.367438	0.449481	0.386676	0.33669	0.400533	0.391881	0.453466
	40.6667	0.93714	0.68779	0.520845	0.433704	0.392255	0.350957	0.316885	0.385834	0.330247	0.330047	0.463111	0.380189	0.381203	0.381019	0.462534	0.38337	0.379489	0.392094	0.383571	0.408809	0.292242	0.354681	0.347701	0.292886	0.357719	0.308376	0.217645	0.312413	0.402741	0.279956	0.279956	1.04008	0.723462	0.418637	0.365512	0.374159	0.398863	0.414823	0.329205	0.400517	0.387421	0.406595	0.443969	0.337661	0.44318	0.461618	0.414355	0.448444
	41	0.941369	0.696991	0.534118	0.408637	0.424957	0.394127	0.369656	0.343398	0.342411	0.3465	0.345909	0.378647	0.379332	0.311673	0.440991	0.368791	0.309791	0.344315	0.346353	0.390492	0.371395	0.307656	0.357113	0.331605	0.36743	0.253337	0.208774	0.278124	0.283044	0.298046	0.298046	0.974248	0.634856	0.434527	0.484084	0.307115	0.426473	0.423505	0.342607	0.51767	0.464381	0.454521	0.411853	0.387435	0.337406	0.423786	0.372056	0.378269
	41.3333	0.869863	0.603558	0.591818	0.38646	0.357473	0.434177	0.392215	0.381407	0.449657	0.44777	0.392021	0.371069	0.372581	0.411569	0.364959	0.375791	0.373225	0.358045	0.399206	0.343682	0.348141	0.335351	0.27985	0.287147	0.304794	0.289951	0.204923	0.323121	0.259074	0.272628	0.272628	0.992114	0.668863	0.405654	0.446582	0.310647	0.392023	0.430311	0.281621	0.401856	0.417045	0.423	0.419473	0.424161	0.496363	0.459595	0.369025	0.477877
	41.6667	0.865056	0.66998	0.418406	0.335177	0.392272	0.468653	0.321409	0.398571	0.454149	0.39547	0.384395	0.354265	0.494881	0.380055	0.387875	0.324764	0.368735	0.272065	0.296931	0.342407	0.408466	0.351125	0.421846	0.251054	0.34093	0.38395	0.278325	0.276269	0.324113	0.340466	0.340466	1.06425	0.662926	0.489526	0.450434	0.411231	0.383346	0.465299	0.383991	0.36686	0.352172	0.405696	0.416688	0.34261	0.34365	0.498426	0.386577	0.44162
	42	0.959165	0.680986	0.518639	0.489136	0.406867	0.379715	0.353111	0.354072	0.355333	0.36733	0.49173	0.358736	0.33598	0.397136	0.426008	0.334748	0.378837	0.349773	0.365437	0.358781	0.37455	0.341332	0.288301	0.301725	0.233859	0.37006	0.232808	0.240896	0.323192	0.273046	0.273046	0.957324	0.639348	0.392133	0.322111	0.336288	0.386599	0.396236	0.391984	0.357117	0.444448	0.444223	0.423616	0.336321	0.383551	0.315293	0.449614	0.409841
	42.3333	0.834877	0.615091	0.538438	0.404708	0.383458	0.396557	0.358507	0.304648	0.409048	0.43472	0.313874	0.359578	0.437383	0.374082	0.358274	0.332433	0.323216	0.378905	0.341382	0.375125	0.283068	0.330617	0.2955	0.398603	0.256241	0.309392	0.214731	0.279996	0.214699	0.197451	0.197451	1.10948	0.548895	0.431738	0.340164	0.349629	0.400393	0.363467	0.373431	0.335118	0.355723	0.392588	0.436064	0.309816	0.41364	0.457843	0.327385	0.363639
	42.6667	0.783975	0.693267	0.415349	0.413103	0.408487	0.324361	0.414832	0.343626	0.35674	0.452552	0.402452	0.399505	0.367033	0.410689	0.341468	0.364882	0.337708	0.362317	0.368166	0.302811	0.305062	0.253855	0.312378	0.315529	0.273218	0.228845	0.280632	0.238796	0.242311	0.270922	0.270922	1.13414	0.602719	0.349268	0.339606	0.399486	0.362002	0.404356	0.332617	0.359194	0.459729	0.347172	0.332448	0.352064	0.376483	0.365873	0.307623	0.35287
	43	0.973361	0.66672	0.518162	0.448829	0.418046	0.332877	0.303477	0.353184	0.329983	0.402976	0.378924	0.439455	0.381792	0.432173	0.347769	0.362525	0.374426	0.328925	0.361855	0.340187	0.392206	0.336433	0.294255	0.259424	0.348766	0.2954	0.219931	0.209659	0.217636	0.314593	0.314593	0.942326	0.596079	0.343934	0.358048	0.348137	0.411172	0.345438	0.414451	0.461218	0.359992	0.417282	0.375521	0.348769	0.432305	0.393513	0.417737	0.370014
	43.3333	0.998161	0.742153	0.587191	0.393449	0.386778	0.314646	0.370565	0.335819	0.371692	0.37757	0.382852	0.41641	0.383139	0.371008	0.38239	0.394884	0.282819	0.303189	0.313513	0.31441	0.335332	0.287691	0.287485	0.261519	0.246058	0.190163	0.206103	0.176514	0.288312	0.300523	0.300523	0.907548	0.674218	0.296997	0.373906	0.311841	0.305885	0.280516	0.403603	0.342208	0.353973	0.378889	0.418046	0.412502	0.346962	0.317074	0.447337	0.397319
	43.6667	0.898855	0.781376	0.479798	0.41608	0.403189	0.387632	0.431705	0.303647	0.380191	0.338373	0.401653	0.417812	0.304649	0.413863	0.39588	0.359589	0.234985	0.360206	0.336908	0.433219	0.305938	0.30824	0.291374	0.287655	0.380969	0.270081	0.205648	0.181409	0.248667	0.296458	0.296458	0.965032	0.672121	0.374295	0.383173	0.288329	0.247246	0.349032	0.352488	0.373342	0.365594	0.462925	0.363864	0.370935	0.339445	0.370343	0.361591	0.373165
	44	0.916293	0.712279	0.489127	0.45321	0.328244	0.416161	0.32864	0.34557	0.355333	0.384285	0.370249	0.349336	0.354231	0.393464	0.353795	0.362501	0.406182	0.30923	0.336908	0.328589	0.302911	0.298308	0.301786	0.260012	0.276869	0.246433	0.19277	0.194011	0.239797	0.219438	0.219438	0.868176	0.674671	0.480832	0.260442	0.241921	0.269708	0.389315	0.375223	0.412707	0.424565	0.306241	0.349859	0.464424	0.316345	0.355414	0.364106	0.422219
	44.3333	0.820185	0.6833	0.458225	0.341856	0.38337	0.416368	0.369364	0.414908	0.288336	0.42592	0.336326	0.363208	0.391951	0.395996	0.360689	0.30291	0.361119	0.300194	0.346353	0.287783	0.291871	0.347577	0.294099	0.395457	0.25738	0.212499	0.110498	0.250807	0.237684	0.198512	0.198512	0.945541	0.693888	0.393044	0.284423	0.248424	0.303985	0.382724	0.375	0.406173	0.30497	0.3603	0.350637	0.399123	0.432555	0.453849	0.375497	0.443875
	44.6667	0.874501	0.667341	0.368173	0.459759	0.372777	0.351347	0.379106	0.428012	0.372566	0.438414	0.368354	0.40476	0.408363	0.348962	0.355166	0.310425	0.279955	0.361185	0.280095	0.317095	0.26628	0.325066	0.227756	0.243449	0.307694	0.363054	0.100944	0.214547	0.219256	0.189992	0.189992	0.921343	0.676037	0.411539	0.292579	0.259999	0.263992	0.272784	0.420403	0.368884	0.392321	0.285673	0.384832	0.381899	0.355497	0.332167	0.408824	0.417939
	45	0.976301	0.653634	0.452361	0.375142	0.340632	0.380157	0.362436	0.332654	0.381949	0.449896	0.309533	0.401478	0.384813	0.397003	0.349856	0.29483	0.280501	0.3293	0.351558	0.351776	0.303227	0.280945	0.373192	0.267664	0.258745	0.289123	0.136237	0.255701	0.178558	0.218194	0.218194	0.96282	0.668184	0.339605	0.335829	0.313206	0.314159	0.28683	0.335582	0.352746	0.365556	0.398895	0.319771	0.464861	0.307292	0.323996	0.398575	0.347404
	45.3333	0.771245	0.610243	0.479306	0.414054	0.31299	0.339681	0.389114	0.33206	0.371291	0.375125	0.379857	0.350404	0.352622	0.369666	0.372878	0.294818	0.329803	0.365628	0.343522	0.269022	0.276992	0.193865	0.274375	0.248278	0.288477	0.300479	0.240319	0.182745	0.216018	0.162524	0.162524	0.997881	0.594884	0.300952	0.310417	0.287803	0.335713	0.239571	0.328305	0.286191	0.327762	0.370421	0.453883	0.328996	0.402769	0.377829	0.38162	0.346507
	45.6667	0.906175	0.598319	0.536589	0.466418	0.32847	0.37791	0.406324	0.350447	0.345076	0.371659	0.363436	0.332389	0.338417	0.409735	0.328803	0.301731	0.229955	0.308868	0.345365	0.328367	0.29057	0.278191	0.266939	0.21991	0.253414	0.27378	0.242257	0.204045	0.15205	0.201112	0.201112	0.913208	0.605007	0.330724	0.256601	0.269322	0.313313	0.259604	0.311643	0.388809	0.381309	0.298357	0.339463	0.377842	0.3706	0.319389	0.369628	0.327318
	46	0.820407	0.615222	0.564264	0.400915	0.370476	0.394938	0.383368	0.344657	0.362998	0.411089	0.368881	0.351463	0.373874	0.40622	0.32823	0.268576	0.379886	0.350535	0.35159	0.285758	0.320935	0.30535	0.290948	0.261313	0.238335	0.212172	0.236016	0.163525	0.125497	0.154181	0.154181	0.869584	0.57644	0.30511	0.3187	0.290607	0.299609	0.388966	0.320549	0.357289	0.349337	0.379767	0.337105	0.379773	0.366877	0.357136	0.393834	0.30165
	46.3333	0.809696	0.677869	0.494653	0.457294	0.330514	0.419053	0.426345	0.334999	0.326568	0.351522	0.438312	0.318878	0.361217	0.354119	0.347745	0.29334	0.35543	0.338587	0.265456	0.25426	0.277418	0.185287	0.239217	0.269996	0.224164	0.208438	0.280322	0.180396	0.123317	0.162211	0.162211	0.861707	0.574567	0.257404	0.342472	0.286659	0.214814	0.409155	0.357318	0.332067	0.334191	0.296231	0.377038	0.41475	0.434595	0.381163	0.378322	0.309605
	46.6667	0.841801	0.595188	0.567924	0.40417	0.410698	0.202475	0.374972	0.36891	0.332736	0.333774	0.376767	0.301608	0.366934	0.315853	0.422628	0.430413	0.372947	0.285731	0.290099	0.269728	0.311599	0.249574	0.263502	0.290296	0.1907	0.261299	0.212606	0.217654	0.163648	0.174799	0.174799	0.942252	0.623285	0.423364	0.37991	0.232966	0.225799	0.305415	0.394235	0.290076	0.377301	0.38937	0.384988	0.358441	0.415675	0.369174	0.381265	0.265104
	47	0.824937	0.742339	0.586265	0.401793	0.420469	0.342886	0.381904	0.353918	0.423897	0.38948	0.344562	0.394315	0.330445	0.371428	0.332421	0.334912	0.300878	0.32465	0.356401	0.296044	0.219886	0.234576	0.214331	0.212757	0.269754	0.252473	0.191727	0.218974	0.181884	0.176716	0.176716	0.950223	0.637429	0.435043	0.343521	0.358811	0.339693	0.32751	0.417219	0.321434	0.371613	0.38082	0.382725	0.356665	0.375143	0.413577	0.335612	0.306414
	47.3333	0.849216	0.658947	0.524849	0.335408	0.362955	0.335279	0.371943	0.336433	0.339277	0.345916	0.448805	0.321723	0.34907	0.33548	0.297472	0.378439	0.35746	0.241842	0.259006	0.251354	0.258084	0.268314	0.258931	0.258441	0.274945	0.230746	0.179875	0.202877	0.169008	0.198546	0.198546	0.903675	0.63673	0.376381	0.361674	0.316686	0.298684	0.307049	0.371776	0.381291	0.343002	0.395527	0.396148	0.457956	0.371483	0.399454	0.338412	0.292653
	47.6667	0.952408	0.791724	0.540383	0.441649	0.405874	0.424134	0.300156	0.287811	0.355318	0.318843	0.395344	0.346167	0.366534	0.343799	0.319104	0.386976	0.358376	0.252273	0.304804	0.292442	0.297413	0.271714	0.247739	0.250717	0.289899	0.222922	0.22801	0.232346	0.195104	0.154495	0.154495	0.913342	0.695517	0.38557	0.341817	0.292391	0.336371	0.387642	0.327218	0.404717	0.439395	0.405613	0.371089	0.357831	0.384386	0.403095	0.314241	0.269061
	48	0.915916	0.703346	0.650632	0.453607	0.386221	0.328868	0.293006	0.334446	0.373063	0.300598	0.269603	0.384537	0.362423	0.294535	0.372159	0.311873	0.307863	0.333265	0.210593	0.273706	0.306073	0.299675	0.184359	0.263087	0.260537	0.230474	0.223217	0.267164	0.230176	0.114445	0.114445	1.00003	0.662324	0.411682	0.296951	0.34147	0.291234	0.293376	0.224205	0.365826	0.401323	0.406738	0.395887	0.37388	0.355885	0.297984	0.384447	0.363795
[truncated: 107 more columns]

## Sheet: S
Supplementary Figure 1S
	PC1	PC2
	5.80751	-1.17299
	4.56045	-0.160153
	3.34533	0.405644
	2.4646	0.662668
	1.58399	0.811029
	0.963614	0.732168
	0.406153	0.54597
	0.055575	0.479535
	-0.296814	0.256086
	-0.530213	0.118483
	-0.493728	-0.0141321
	-0.723575	-0.0614157
	-0.54678	0.0980421
	-0.516825	0.291112
	-0.589631	0.255136
	-0.552808	0.434512
	-0.522885	0.537702
	-0.516437	0.471917
	-0.526089	0.665866
	-0.415712	0.643314
	-0.40806	0.641522
	-0.445548	0.651146
	-0.602968	0.866023
	-0.55316	0.948989
	-0.603862	0.916523
	-0.853305	1.10165
	-0.91825	1.26777
	-0.849338	1.23139
	-0.610969	1.28274
	-0.833696	1.27504
	-0.833696	1.27504
	6.338	-1.34122
	4.78078	-0.142873
	3.19239	0.7624
	2.42701	1.01368
	1.44501	1.08454
	0.902146	0.916641
	0.551284	0.587769
	-0.0189559	0.260117
	-0.348478	0.0816116
	-0.492124	-0.0671807
	-0.615226	-0.198968
	-0.567398	-0.342709
	-0.822383	-0.431594
	-0.843901	-0.517434
	-0.846067	-0.409831
	-0.772567	-0.334433
	-0.882714	-0.215005
	-0.9183	-0.0606993
	-0.886944	-0.140814
	-0.815701	-0.105183
	-0.872179	-0.0399805
	-0.732217	0.190007
	-0.539547	0.565669
	-0.568424	0.639397
	-0.575416	0.928345
	-0.631003	0.916071
	-0.393224	1.07244
	-0.479036	1.32637
	-0.142635	1.59099
	-0.796794	1.47599
	-0.796794	1.47599
	6.55174	-1.39448
	5.01589	-0.23878
	3.24378	0.776101
	2.11559	1.28829
	1.17101	1.33029
	0.81205	0.921296
	0.335607	0.635289
	0.100026	0.307686
	-0.143771	-0.0341013
	-0.389952	-0.384659
	-0.583941	-0.551613
	-0.561503	-0.752379
	-0.542836	-0.69469
	-0.766117	-0.858656
	-0.876717	-0.901483
	-0.795641	-0.894299
	-0.782067	-0.905088
	-0.734084	-0.694709
	-0.75526	-0.687742
	-0.830868	-0.693295
	-1.05499	-0.638332
	-1.08482	-0.580085
	-1.16576	-0.679226
	-1.12615	-0.475312
	-1.03543	-0.223392
	-1.0173	-0.00687523
	-0.802075	0.110361
	-0.803498	-0.0960813
	-0.846487	-0.228065
	-0.990585	0.152152
	-0.990585	0.152152
	6.53211	-1.57282
	4.84792	0.0768423
	3.0309	0.625052
	1.75515	0.935414
	1.08655	0.738294
	0.365674	0.402658
	-0.0825412	0.11323
	-0.216802	-0.0748662
	-0.447437	-0.497777
	-0.727222	-0.689685
	-0.796174	-0.747071
	-0.93812	-0.809956
	-0.785448	-0.897493
	-0.795819	-0.763776
	-0.832257	-0.83458
	-0.762281	-0.671418
	-0.776689	-0.606115
	-0.751017	-0.524712
	-0.968229	-0.453733
	-0.892217	-0.317897
	-1.09446	-0.343743
	-1.22242	-0.189845
	-1.11317	-0.0657235
	-1.017	0.140307
	-1.17639	0.29402
	-0.883939	0.128395
	-0.788181	0.188829
	-0.944813	0.119848
	-0.92527	0.621021
	-1.09555	0.438871
	-1.09555	0.438871
	6.68271	-1.66904
	4.96702	-0.173235
	3.09388	0.944026
	2.04005	1.02835
	1.04751	0.85158
	0.291353	0.538745
	-0.385046	0.0944395
	-0.585476	-0.223497
	-0.776788	-0.475575
	-0.735747	-0.595879
	-0.943794	-0.956409
	-1.04676	-0.930994
	-0.89253	-1.00366
	-1.00764	-1.19526
	-0.814981	-0.988449
	-0.868027	-1.03891
	-0.665096	-1.09789
	-0.946774	-1.15904
	-1.04419	-1.02639
	-1.18233	-1.05007
	-1.21372	-1.01013
	-1.19296	-0.938188
	-1.49888	-0.842542
	-1.20897	-0.592877
	-1.20424	-0.629604
	-1.33361	-0.572335
	-1.14725	-0.321362
	-1.29789	-0.235699
	-1.33007	-0.259449
	-0.837917	-0.36489
	-0.837917	-0.36489

[truncated: 1 more sheets: W]
