# Supplementary material for: Time-integrated BMP signaling determines fate in a stem cell model for early human development
Source: Nat Commun. 2024 Feb 17;15:1471. doi: 10.1038/s41467-024-45719-9 (PMC10874454; doi:10.1038/s41467-024-45719-9)
Supplement: Supplementary file 6 — Source Data [file 41467_2024_45719_MOESM6_ESM.zip › SourceData/SourceData_SI_Fig2.xlsx]

## Sheet: B
Supplementary Figure 2B
		percent amnion-like
	BMP4 dose (ng/mL)	15k/cm^2	15k/cm^2 error	30k/cm^2	30k/cm^2 error	60k/cm^2	60k/cm^2 error
	1	0.083612	0.167224
	5	32.4229	24.6381	7.20077	2.28626	0.0735461	0.0520589
	50	89.3344	4.39644	68.0498	16.6752	6.88673	8.00829
	100			96.6168	3.08748	15.4393	8.21373
	200			92.7494	4.32664	77.9452	4.22871

## Sheet: C
Supplementary Figure 2C
		SMAD4 (normalized N:C)
	time (hr)	B0	B1	B3	B10	B30	B100
	-0.666667	-0.073271	-0.0773248	-0.0890971	-0.128588	-0.10677	-0.0919551
	-0.5	-0.0882546	-0.0772454	-0.103152	-0.132803	-0.102747	-0.0872541
	-0.333333	-0.101481	-0.0996647	-0.105208	-0.146987	-0.11795	-0.10483
	-0.166667	-0.112499	-0.109325	-0.13931	-0.169086	-0.135971	-0.1215
	0	-0.159503	-0.175067	-0.12627	0.00206687	0.212313	0.414723
	0.166667	-0.106231	0.473465	0.726313	0.830112	0.848692	0.870308
	0.333333	-0.0935954	0.746485	0.843427	0.896146	0.854635	0.885456
	0.5	-0.0942406	0.764794	0.829954	0.867769	0.836416	0.84682
	0.666667	-0.0982944	0.742417	0.786557	0.808942	0.82479	0.859461
	0.833333	-0.0950081	0.734926	0.764355	0.794111	0.805883	0.844646
	1	-0.0924791	0.72148	0.748294	0.79835	0.810522	0.86644
	1.16667	-0.091147	0.720256	0.770689	0.798694	0.835669	0.866086
	1.33333	-0.106441	0.726224	0.784484	0.820713	0.853297	0.899414
	1.5	-0.0883571	0.736057	0.815246	0.85126	0.871244	0.929897
	1.66667	-0.0857102	0.754456	0.819672	0.861973	0.909802	0.962727
	1.83333	-0.0810037	0.764789	0.839707	0.885864	0.925068	0.958235
	2	-0.0870077	0.759709	0.85085	0.905741	0.933643	0.98486
	2.16667	-0.0928313	0.7524	0.855684	0.921286	0.927309	0.991884
	2.33333	-0.0882829	0.730404	0.857112	0.912701	0.942124	1.0005
	2.5	-0.0908203	0.743786	0.844382	0.915013	0.962432	1.01984
	2.66667	-0.0807401	0.730116	0.848953	0.908677	0.965221	1.00023
	2.83333	-0.0828879	0.714284	0.823975	0.908303	0.953452	1.00717
	3	-0.0839766	0.711678	0.845671	0.910061	0.96702	1.00709
	3.16667	-0.0827724	0.683252	0.850609	0.917951	0.949703	1.01475
	3.33333	-0.0585218	0.676092	0.836443	0.908411	0.951684	1.01752
	3.5	-0.0568616	0.665398	0.83105	0.915076	0.953272	1.00428
	3.66667	-0.0641826	0.674429	0.835117	0.902504	0.955453	1.00804
	3.83333	-0.0611556	0.678779	0.834596	0.908246	0.944433	0.997628
	4	-0.0380507	0.661136	0.82016	0.910367	0.94691	0.981973
	4.16667	-0.0516115	0.648097	0.815398	0.90128	0.939924	0.98484
	4.33333	-0.0457925	0.642114	0.802777	0.895063	0.942458	0.977669
	4.5	-0.0258683	0.633889	0.825743	0.888221	0.920325	0.971303
	4.66667	-0.0433114	0.640228	0.809343	0.879167	0.925469	0.961379
	4.83333	-0.0401205	0.614771	0.807011	0.869521	0.912784	0.926227
	5	-0.0340745	0.610623	0.79945	0.853807	0.897996	0.928832
	5.16667	-0.0510542	0.59325	0.774182	0.863815	0.888346	0.936134
	5.33333	-0.0364066	0.583912	0.764263	0.853303	0.899906	0.92195
	5.5	-0.0367203	0.58849	0.755343	0.836468	0.890165	0.916091
	5.66667	-0.0430501	0.590986	0.741327	0.839918	0.872371	0.917531
	5.83333	-0.0295116	0.589176	0.741651	0.840091	0.877463	0.932888
	6	-0.0339975	0.56335	0.74507	0.819655	0.864727	0.921482
	6.16667	-0.0304617	0.570071	0.734515	0.825514	0.871669	0.927601
	6.33333	-0.0272455	0.555778	0.732434	0.830617	0.872632	0.91756
	6.5	-0.0290946	0.533836	0.715706	0.806292	0.885749	0.91806
	6.66667	-0.0296462	0.529883	0.719418	0.826228	0.886794	0.933348
	6.83333	-0.0491166	0.525002	0.720001	0.8254	0.876973	0.934385
	7	-0.0385689	0.534455	0.72465	0.824347	0.888284	0.937776
	7.16667	-0.0393406	0.513795	0.707756	0.825579	0.880742	0.940968
	7.33333	-0.0400725	0.50714	0.705855	0.814874	0.883995	0.933339
	7.5	-0.0301271	0.498348	0.725806	0.822498	0.882327	0.932841
	7.66667	-0.0267681	0.479722	0.708202	0.838574	0.8791	0.933336
	7.83333	-0.0302939	0.488643	0.707211	0.820274	0.895311	0.935265
	8	-0.0323323	0.480337	0.702419	0.817516	0.906733	0.930198
	8.16667	-0.0372353	0.471684	0.695948	0.825297	0.890218	0.924104
	8.33333	-0.0464629	0.461372	0.690623	0.805229	0.895985	0.931976
	8.5	-0.0440586	0.451282	0.680811	0.796698	0.902398	0.926959
	8.66667	-0.05044	0.445091	0.687054	0.798006	0.896855	0.932803
	8.83333	-0.0404648	0.441064	0.675022	0.78161	0.913654	0.927467
	9	-0.0150696	0.42197	0.676434	0.780824	0.908341	0.915761
	9.16667	-0.0258718	0.424745	0.670994	0.780107	0.899382	0.925032
	9.33333	-0.0283398	0.419829	0.65791	0.792879	0.90145	0.927053
	9.5	-0.029084	0.421307	0.652333	0.779235	0.903943	0.931693
	9.66667	-0.0348595	0.406829	0.637625	0.772572	0.895711	0.938703
	9.83333	-0.0370747	0.387346	0.632793	0.770249	0.888277	0.931645
	10	-0.039677	0.392731	0.623966	0.776472	0.883068	0.945704
	10.1667	-0.0409425	0.398471	0.620078	0.776014	0.89505	0.945483
	10.3333	-0.044651	0.370098	0.615175	0.768524	0.898995	0.952479
	10.5	-0.0393814	0.381528	0.613274	0.785548	0.891894	0.96025
	10.6667	-0.035255	0.373324	0.601805	0.779965	0.898125	0.97007
	10.8333	-0.0425543	0.384307	0.592651	0.769337	0.901341	0.95486
	11	-0.030657	0.375558	0.591207	0.765297	0.899607	0.966132
	11.1667	-0.0129979	0.358904	0.574526	0.766188	0.906528	0.959057
	11.3333	-0.0278325	0.367937	0.562328	0.771018	0.90222	0.975047
	11.5	-0.0326255	0.355992	0.565558	0.773808	0.914778	0.979952
	11.6667	-0.014632	0.361195	0.543169	0.761427	0.906275	0.987844
	11.8333	-0.0166568	0.348035	0.536595	0.758426	0.897884	0.996524
	12	-0.0312437	0.345842	0.532101	0.7681	0.91406	1.00016
	12.1667	-0.0291763	0.344654	0.533133	0.77093	0.908717	1.00852
	12.3333	-0.0325872	0.327021	0.521626	0.762917	0.904552	1.02495
	12.5	-0.0266458	0.334345	0.509848	0.756849	0.911413	1.02839
	12.6667	-0.0250066	0.330967	0.504687	0.764042	0.896912	1.03866
	12.8333	-0.0161961	0.317923	0.500818	0.742496	0.909582	1.05018
	13	-0.0164498	0.320103	0.49746	0.738009	0.902867	1.06006
	13.1667	-0.0260816	0.310427	0.488906	0.727723	0.897115	1.06872
	13.3333	-0.0198906	0.309578	0.48603	0.71264	0.907965	1.06504
	13.5	-0.016485	0.292206	0.469512	0.704441	0.915205	1.06914
	13.6667	-0.0186857	0.305725	0.468273	0.713834	0.909925	1.07759
	13.8333	-0.0285943	0.294385	0.453253	0.716054	0.905278	1.075
	14	-0.018841	0.296609	0.446584	0.700815	0.904775	1.08457
	14.1667	-0.0247288	0.288503	0.428589	0.69834	0.898745	1.08005
	14.3333	-0.0237676	0.292186	0.411273	0.694396	0.890774	1.0798
	14.5	-0.0374317	0.296893	0.407855	0.700809	0.892563	1.09854
	14.6667	-0.0295361	0.296562	0.414325	0.69975	0.891391	1.10859
	14.8333	-0.0321168	0.280498	0.406981	0.689601	0.892245	1.11773
	15	-0.0365198	0.277836	0.422375	0.679817	0.877442	1.10441
	15.1667	-0.00695499	0.292847	0.404479	0.699233	0.88455	1.1132
	15.3333	-0.0185593	0.278274	0.399254	0.688644	0.867766	1.12533
	15.5	-0.0238235	0.276999	0.398943	0.689363	0.87005	1.12632
	15.6667	-0.0173743	0.268813	0.39241	0.685785	0.872164	1.11388
	15.8333	-0.0217798	0.278268	0.379453	0.68091	0.865274	1.1379
	16	-0.027576	0.278717	0.379357	0.674442	0.850386	1.1396
	16.1667	-0.0320324	0.26793	0.375773	0.663098	0.847598	1.14694
	16.3333	-0.00207619	0.266571	0.3765	0.671511	0.854433	1.1296
	16.5	-0.0238266	0.280172	0.363474	0.669741	0.845478	1.13414
	16.6667	-0.0132408	0.261478	0.348094	0.659047	0.840778	1.13768
	16.8333	-0.0128507	0.266716	0.345542	0.636407	0.848404	1.12002
	17	-0.0161542	0.272959	0.338801	0.647174	0.847778	1.13376
	17.1667	-0.00729561	0.26959	0.322568	0.620861	0.840678	1.13261
	17.3333	-0.0152422	0.26311	0.341512	0.61471	0.823982	1.12695
	17.5	-0.00673919	0.266837	0.33783	0.611021	0.815217	1.12736
	17.6667	-0.0146344	0.26112	0.34265	0.594633	0.817652	1.12562
	17.8333	-0.0117655	0.255875	0.330461	0.581934	0.806798	1.10906
	18	-0.0019549	0.257248	0.310404	0.567298	0.791817	1.08895
	18.1667	0.000642238	0.24519	0.314898	0.556833	0.794191	1.09109
	18.3333	0.00481265	0.238616	0.304178	0.545755	0.791693	1.08413
	18.5	0.0123262	0.242126	0.314299	0.550551	0.792837	1.06198
	18.6667	0.0113931	0.238203	0.289936	0.524206	0.769339	1.05185
	18.8333	0.0159053	0.237684	0.304265	0.519354	0.735144	1.04764
	19	0.00651723	0.236451	0.290716	0.512814	0.734826	1.04251
	19.1667	0.00680116	0.230513	0.273883	0.483455	0.724897	1.04004
	19.3333	0.00783778	0.227916	0.249428	0.493971	0.702787	1.01696
	19.5	0.00931607	0.23827	0.263453	0.477143	0.681962	1.00666
	19.6667	0.00567345	0.234818	0.24999	0.476139	0.684118	0.979764
	19.8333	0.00485003	0.233903	0.253881	0.479433	0.67368	0.96549
	20	0.0253478	0.22572	0.241734	0.461544	0.644621	0.932284
	20.1667	0.0150892	0.233505	0.240494	0.455551	0.636298	0.911839
	20.3333	0.0215514	0.213625	0.235576	0.468523	0.614796	0.887264
	20.5	0.0343675	0.224797	0.23487	0.444099	0.606257	0.853672
	20.6667	0.0304027	0.227507	0.226387	0.444931	0.59049	0.829504
	20.8333	0.0214949	0.220294	0.223719	0.431886	0.582494	0.796634
	21	0.0193313	0.213028	0.215991	0.42793	0.571417	0.760225
	21.1667	0.0269118	0.21523	0.208039	0.418679	0.555391	0.712524
	21.3333	0.0243868	0.219708	0.202894	0.402005	0.548393	0.683101
	21.5	0.0142652	0.225644	0.210948	0.400637	0.532391	0.642761
	21.6667	0.0249402	0.219128	0.198014	0.38952	0.533679	0.615543
	21.8333	0.0212901	0.220381	0.201491	0.382982	0.537211	0.591465
	22	0.0275603	0.203557	0.193488	0.367124	0.527494	0.562137
	22.1667	0.0191155	0.198723	0.188176	0.373833	0.503632	0.542708
	22.3333	0.0201668	0.209443	0.192681	0.367245	0.464306	0.51834
	22.5	0.0238969	0.216511	0.195205	0.362425	0.453254	0.496551
	22.6667	0.0223679	0.212056	0.192053	0.34508	0.438888	0.465853
	22.8333	0.0227833	0.206027	0.183932	0.3433	0.422461	0.450426
	23	0.0173646	0.209369	0.183812	0.329866	0.396371	0.42303
	23.1667	0.0107958	0.202009	0.164887	0.328159	0.392993	0.41349
	23.3333	0.0141678	0.198361	0.163394	0.329513	0.38156	0.400097
	23.5	0.0258346	0.197629	0.164991	0.323211	0.368743	0.384794
	23.6667	0.0212783	0.19961	0.156541	0.301147	0.344903	0.373085
	23.8333	0.0206766	0.200207	0.151928	0.302992	0.341886	0.352105
	24	0.0175202	0.192256	0.13235	0.29375	0.322418	0.338371
	24.1667	0.0153958	0.198389	0.135253	0.282314	0.317797	0.317446
	24.3333	0.0210837	0.197451	0.130274	0.27628	0.307046	0.296007
	24.5	0.0214075	0.189547	0.131617	0.272272	0.295339	0.296188
	24.6667	0.0229664	0.187587	0.134335	0.266793	0.294894	0.280939
	24.8333	0.0254057	0.179528	0.121453	0.258797	0.276089	0.268802
	25	0.0305332	0.179518	0.11401	0.256647	0.286342	0.266663
	25.1667	0.0305373	0.177644	0.116651	0.244463	0.282156	0.241643
	25.3333	0.0167488	0.173695	0.103831	0.230406	0.268552	0.235137
	25.5	0.0250757	0.16911	0.103249	0.226852	0.261418	0.22987
	25.6667	0.021832	0.169026	0.10271	0.212239	0.231884	0.216073
	25.8333	0.0225273	0.17402	0.102655	0.20618	0.234886	0.213449
	26	0.018757	0.174223	0.0991342	0.193214	0.22913	0.198171
	26.1667	0.0175628	0.157851	0.0914412	0.197991	0.229816	0.200301
	26.3333	0.0228735	0.163023	0.091315	0.189509	0.229473	0.190291
	26.5	0.029595	0.152592	0.0911641	0.193445	0.219907	0.198459
	26.6667	0.0197898	0.152249	0.0859622	0.178147	0.205805	0.179286
	26.8333	0.011431	0.146941	0.0801464	0.176563	0.19857	0.183932
	27	0.00585398	0.152729	0.0835768	0.169935	0.194203	0.175458
	27.1667	0.0114676	0.154577	0.0753324	0.16869	0.186764	0.179883
	27.3333	0.0135949	0.147136	0.0759941	0.171103	0.186108	0.17739
	27.5	0.00290791	0.150581	0.0691894	0.165084	0.189163	0.167637
	27.6667	0.00945316	0.142255	0.0693579	0.1673	0.178412	0.166862
	27.8333	0.0188109	0.139462	0.0711037	0.163592	0.175649	0.166088
	28	0.0211069	0.141734	0.0653668	0.164723	0.173039	0.156874
	28.1667	0.0215983	0.149201	0.064333	0.16202	0.171981	0.168945
	28.3333	0.0169805	0.147502	0.0618046	0.162989	0.165152	0.171449
	28.5	0.0166204	0.139194	0.0620755	0.162406	0.171403	0.178048
	28.6667	0.00834096	0.139465	0.0595202	0.154267	0.154634	0.178396
	28.8333	0.0115058	0.133488	0.0598784	0.154518	0.164276	0.178345
	29	0.00955475	0.138264	0.0550632	0.154741	0.152324	0.186682
	29.1667	0.0201712	0.141869	0.0548761	0.151179	0.155287	0.192735
	29.3333	0.00528799	0.13229	0.0494765	0.150372	0.157389	0.195654
	29.5	0.0105682	0.13825	0.0546017	0.152383	0.155252	0.2033
	29.6667	0.0124443	0.138557	0.0485594	0.154989	0.159851	0.21285
	29.8333	0.00620831	0.141278	0.0525668	0.146137	0.156825	0.223884
	30	0.00514848	0.137756	0.0476219	0.146371	0.163967	0.22896
	30.1667	0.000687832	0.13004	0.050316	0.139907	0.167463	0.226228
	30.3333	0.00277779	0.138254	0.0455171	0.14435	0.164982	0.234856
	30.5	0.00415142	0.134605	0.0447464	0.154322	0.174559	0.242391
	30.6667	0.00621543	0.138141	0.0409182	0.14297	0.164238	0.234212
	30.8333	0.009366	0.130076	0.0378381	0.142865	0.173166	0.239804
	31	0.0123873	0.129471	0.0470595	0.154031	0.172071	0.263323
	31.1667	0.0181491	0.119953	0.0487802	0.149508	0.170718	0.263542
	31.3333	0.0169682	0.120992	0.0438816	0.165127	0.173221	0.267396
	31.5	0.0296304	0.11413	0.0452839	0.163375	0.18185	0.278921
	31.6667	0.0288953	0.115079	0.0381845	0.161632	0.187762	0.284557
	31.8333	0.0272245	0.116472	0.0424044	0.167273	0.187628	0.290912
	32	0.034788	0.118637	0.036949	0.157908	0.192249	0.290611
	32.1667	0.0233189	0.112546	0.0322567	0.160756	0.194863	0.296135
	32.3333	0.0258195	0.108305	0.0302085	0.150621	0.194116	0.300363
	32.5	0.0265913	0.105095	0.0357961	0.157581	0.208118	0.320058
	32.6667	0.033393	0.104833	0.0368558	0.16333	0.209856	0.318926
	32.8333	0.0287713	0.107704	0.0335201	0.167304	0.216906	0.321746
	33	0.0423668	0.100912	0.0316292	0.175558	0.233337	0.329813
	33.1667	0.0387872	0.103468	0.0373479	0.175256	0.232902	0.339384
	33.3333	0.0362019	0.0996899	0.0370432	0.178171	0.247862	0.343463
	33.5	0.0399095	0.0964203	0.0294742	0.181831	0.252993	0.346407
	33.6667	0.0376059	0.0965839	0.0312643	0.179846	0.25688	0.358668
	33.8333	0.0431798	0.0867153	0.0267802	0.183946	0.253185	0.35293
	34	0.0395997	0.0859326	0.0259731	0.185813	0.253528	0.351566
	34.1667	0.0516125	0.0892992	0.0270124	0.191416	0.259802	0.362051
	34.3333	0.041833	0.0910984	0.0310012	0.192718	0.266407	0.365569
	34.5	0.0520477	0.0970061	0.0410163	0.200746	0.271192	0.365491
	34.6667	0.0438207	0.0853003	0.0336954	0.2009	0.286098	0.374315
	34.8333	0.0652539	0.0873696	0.0363163	0.211267	0.283807	0.367834
	35	0.0598827	0.086469	0.0380357	0.218692	0.291852	0.364038
	35.1667	0.0554284	0.0839414	0.0385222	0.224018	0.301289	0.357652
	35.3333	0.0573406	0.0829767	0.0416726	0.227792	0.299314	0.350853
	35.5	0.0492009	0.0823549	0.04488	0.230869	0.307391	0.362138
	35.6667	0.0556556	0.0855734	0.0423713	0.226567	0.3035	0.350508
	35.8333	0.065667	0.0797262	0.0451635	0.243555	0.314009	0.354605
	36	0.0683536	0.0729259	0.041499	0.239735	0.316037	0.3392
	36.1667	0.0574945	0.0733012	0.0440545	0.247787	0.320401	0.332568
	36.3333	0.070069	0.07274	0.0440128	0.258913	0.312677	0.33637
	36.5	0.0661662	0.070146	0.0485282	0.259093	0.314054	0.338912
	36.6667	0.060005	0.0706044	0.0574316	0.259508	0.320353	0.341016
	36.8333	0.0681476	0.0683247	0.0616579	0.257597	0.310691	0.338525
	37	0.0587953	0.0618406	0.0586374	0.260339	0.308003	0.330178
	37.1667	0.0553281	0.0675756	0.0612628	0.263076	0.307808	0.341362
	37.3333	0.0450927	0.0616763	0.0615509	0.259179	0.302673	0.328874
	37.5	0.050208	0.0635415	0.0676529	0.269417	0.294902	0.322203
	37.6667	0.0432435	0.0542414	0.0657451	0.273344	0.29891	0.324246
	37.8333	0.0454517	0.0574561	0.0653238	0.274075	0.290676	0.320725
	38	0.0512724	0.051865	0.0688469	0.281868	0.295145	0.329323
	38.1667	0.0523597	0.0533583	0.0746165	0.28109	0.297283	0.321732
	38.3333	0.0529488	0.0525147	0.0771764	0.273364	0.285958	0.305817
	38.5	0.0421605	0.0510689	0.0758478	0.273752	0.291843	0.304253
	38.6667	0.0554185	0.0462534	0.0880081	0.28398	0.302262	0.304595
	38.8333	0.049699	0.0516927	0.0912827	0.288728	0.306441	0.293876
	39	0.0582912	0.0527932	0.0909426	0.286725	0.305353	0.303862
	39.1667	0.052122	0.0471343	0.0986415	0.287524	0.308177	0.302882
	39.3333	0.0520196	0.0436177	0.106355	0.297514	0.313359	0.296209
	39.5	0.0576984	0.0423388	0.102184	0.299496	0.303981	0.295951
	39.6667	0.0613208	0.04177	0.113782	0.298902	0.300509	0.312543
	39.8333	0.0525301	0.0426138	0.108325	0.292615	0.307023	0.304863
	40	0.0547474	0.0377891	0.126426	0.296792	0.301651	0.32113
	40.1667	0.0501793	0.04057	0.122988	0.29415	0.29537	0.320197
	40.3333	0.0526958	0.0473192	0.12432	0.298255	0.30203	0.328325
	40.5	0.0540424	0.047012	0.12758	0.302025	0.306103	0.338296
	40.6667	0.0532724	0.037695	0.118658	0.303968	0.310374	0.327695
	40.8333	0.0579182	0.0393627	0.128332	0.293672	0.298682	0.343232
	41	0.0510502	0.0423181	0.131716	0.303702	0.313223	0.358717
	41.1667	0.0593761	0.0358824	0.134812	0.29563	0.30074	0.353236
	41.3333	0.0562938	0.0389727	0.139623	0.310392	0.316107	0.367484
	41.5	0.0524368	0.0347661	0.134784	0.303121	0.304838	0.366119
	41.6667	0.0461311	0.0394568	0.142656	0.301084	0.303824	0.370066
	41.8333	0.0568759	0.0403809	0.13812	0.305874	0.307714	0.38017
	42	0.0523946	0.0335409	0.136646	0.306887	0.303249	0.362633
	42.1667	0.0561701	0.0252444	0.126132	0.311739	0.30705	0.361502
	42.3333	0.0476485	0.0256836	0.135881	0.318438	0.300687	0.349674
	42.5	0.053334	0.0259842	0.143253	0.331103	0.305976	0.341275
	42.6667	0.054322	0.0320811	0.147056	0.328724	0.301952	0.343807

## Sheet: E
Supplementary Figure 2E
		SMAD4 (normalized N:C)
	time (hr)	bm + B50 -> fresh bm + B50	bm -> old bm + B50 from (1)	bm -> old bm
	-0.333333	-0.0118619	0.0536946	-0.0425169
	-0.166667	0.00114235	0.0144254	-0.0264856
	0	0.0131665	0.0191339	-0.0314404
	0.166667	-0.0241403	-0.0550861	-0.171328
	0.333333	0.826642	0.0251163	-0.140187
	0.5	0.973807	0.0512595	-0.0327644
	0.666667	0.948656	0.0101223	-0.033326
	0.833333	0.930492	0.0338377	-0.0172175
	1	0.91931	0.0673866	-0.0467373
	1.16667	0.924711	0.0380515	-0.0404604
	1.33333	0.962297	0.0575191	-0.0286263
	1.5	0.970514	0.0489823	-0.0153284
	1.66667	1.00416	0.0228675	-0.00343638
	1.83333	1.02673	0.0308028	-0.00464363
	2	1.0503	0.0637119	0.00754199
	2.16667	1.09426	0.0765788	-0.0131712
	2.33333	1.0972	0.0630148	-0.00384218
	2.5	1.11344	0.100435	0.0115215
	2.66667	1.12315	0.0926785	0.00785721
	2.83333	1.13159	0.0936199	-0.0114748
	3	1.13438	0.0844086	-0.0284055
	3.16667	1.14396	0.0561886	0.00660481
	3.33333	1.14433	0.0691611	0.00372837
	3.5	1.12556	0.0634219	0.0380668
	3.66667	1.13248	0.0522633	0.0229436
	3.83333	1.13826	0.0610801	0.0133906
	4	1.13333	0.0721569	0.0206005
	4.16667	1.12444	0.0434737	0.0117363
	4.33333	1.11769	0.035455	0.0598492
	4.5	1.11381	0.0498085	0.0352872
	4.66667	1.10844	0.0324378	-0.00396231
	4.83333	1.08826	0.0303086	-0.00695825
	5	1.07882	0.0261402	-0.00286611
	5.16667	1.10091	0.0555115	-0.0394255
	5.33333	1.07283	0.0298578	-0.0185594
	5.5	1.06949	0.0231769	-0.0236103
	5.66667	1.04051	0.0733336	-0.00406911
	5.83333	1.06584	0.0646039	-0.0040588
	6	1.05215	0.0393416	-0.00906064
	6.16667	1.02948	0.0392928	-0.0160594
	6.33333	1.03582	0.0279763	-0.00895173
	6.5	1.03557	0.0174962	-0.0109546
	6.66667	1.02659	-0.00349213	-0.00178809
	6.83333	1.02776	0.0190986	-0.00535519
	7	1.03156	0.0258334	-0.0139182
	7.16667	1.01185	0.0324439	-0.0368858
	7.33333	1.00643	0.0213775	-0.012768
	7.5	1.01229	0.0260037	-0.0309141
	7.66667	1.00087	0.027001	-0.0577584
	7.83333	0.997085	0.0415027	-0.0533547
	8	1.00568	0.0467939	-0.0219299
	8.16667	0.98741	0.0310846	-0.0534549
	8.33333	1.00219	0.0340267	-0.0421061
	8.5	0.991868	0.0287214	-0.0254757
	8.66667	0.986909	0.00319504	-0.0420655
	8.83333	0.984656	0.04008	-0.0523427
	9	0.979953	0.0216398	-0.0725191
	9.16667	0.975879	0.0329971	-0.0611275
	9.33333	0.982211	0.0302155	-0.0381386
	9.5	0.980503	-0.00279537	-0.059919
	9.66667	0.941179	0.0167946	-0.0451292
	9.83333	0.946423	0.00815027	-0.074581
	10	0.960642	0.0294184	-0.0380809
	10.1667	0.948453	0.025579	-0.0635447
	10.3333	0.940666	0.0357581	-0.053674
	10.5	0.942728	0.0379089	-0.0398928
	10.6667	0.927948	0.0289807	-0.0508727
	10.8333	0.904741	0.0260107	-0.0569715
	11	0.906174	0.0407488	-0.0306215
	11.1667	0.893929	0.0376837	-0.0360284
	11.3333	0.901454	0.0512659	-0.0396929
	11.5	0.874525	0.0583546	-0.0142115
	11.6667	0.895199	0.0687894	-0.0279198
	11.8333	0.864761	0.0374987	-0.0349407
	12	0.846228	0.0449416	-0.0206919
	12.1667	0.848203	0.0468448	-0.0518264
	12.3333	0.843591	0.0440205	-0.0434603
	12.5	0.84407	0.029186	-0.0534159
	12.6667	0.822001	0.0345405	-0.0535382
	12.8333	0.807531	0.0471909	-0.0215489
	13	0.804426	0.0811115	-0.019739
	13.1667	0.776083	0.0701788	-0.0242934
	13.3333	0.754404	0.0774226	-0.028314
	13.5	0.711295	0.0580441	-0.0308642
	13.6667	0.706002	0.0611217	-0.035108
	13.8333	0.668576	0.0807107	-0.0524746
	14	0.677126	0.0893543	-0.0569768
	14.1667	0.652025	0.0790584	-0.0303927
	14.3333	0.624013	0.0982881	-0.0493619
	14.5	0.603399	0.0952847	-0.0161499
	14.6667	0.567548	0.0977576	0.00792411
	14.8333	0.532397	0.11717	-0.00206871
	15	0.511577	0.0957791	-0.000979709
	15.1667	0.486959	0.0695763	0.0104757
	15.3333	0.455972	0.073063	-0.00504892
	15.5	0.463628	0.0803098	0.0106854
	15.6667	0.417413	0.0918919	0.00868941
	15.8333	0.381458	0.0692162	0.00396653
	16	0.387905	0.0988767	-0.0261944
	16.1667	0.381558	0.0906878	-0.0118597
	16.3333	0.355591	0.0963616	0.0197573
	16.5	0.340826	0.10276	0.0053541
	16.6667	0.321737	0.0829977	0.00567711
	16.8333	0.304462	0.0846581	0.00163446
	17	0.286434	0.0923957	-0.00681955
	17.1667	0.260484	0.102573	-0.000611874
	17.3333	0.26172	0.0767717	0.000983502
	17.5	0.24084	0.0809863	-0.0102295
	17.6667	0.22728	0.0976388	0.00488258
	17.8333	0.223476	0.0957882	0.014664
	18	0.214094	0.117119	0.00591329
	18.1667	0.20606	0.0956708	0.00461757
	18.3333	0.196898	0.0842643	0.0176133
	18.5	0.195987	0.0901844	0.0377087
	18.6667	0.197969	0.0976407	0.000389813
	18.8333	0.174353	0.107394	0.0520105
	19	0.183697	0.130468	0.0334701
	19.1667	0.165487	0.108821	0.0138987
	19.3333	0.184631	0.0944748	0.0299467
	19.5	0.164582	0.111707	0.0217365
	19.6667	0.171853	0.102852	0.0518295
	19.8333	0.18355	0.128089	0.0541366
	20	0.159942	0.116086	0.0382902
	20.1667	0.163088	0.117775	0.0464373
	20.3333	0.146493	0.104098	0.0649613
	20.5	0.155371	0.117573	0.0713204
	20.6667	0.140956	0.102179	0.0523629
	20.8333	0.132352	0.107134	0.0571706
	21	0.14662	0.107692	0.0466618
	21.1667	0.137597	0.114275	0.0445164
	21.3333	0.123955	0.13673	0.0280257
	21.5	0.111436	0.0895771	0.0395597
	21.6667	0.117365	0.107822	0.0476549
	21.8333	0.116832	0.107938	0.0408411
	22	0.107572	0.123801	0.0453423
	22.1667	0.098708	0.109454	0.0497517
	22.3333	0.112548	0.147173	0.0706387
	22.5	0.0996058	0.154184	0.0569142
	22.6667	0.0977048	0.163238	0.0774657
	22.8333	0.0997314	0.139966	0.0708173
	23	0.0890654	0.144239	0.0664655
	23.1667	0.104888	0.157042	0.07469
	23.3333	0.0956112	0.156636	0.0792217
	23.5	0.0933749	0.166711	0.0730347
	23.6667	0.091757	0.151537	0.0668745
	23.8333	0.090461	0.157439	0.061986
	24	0.0887738	0.153676	0.0698265
	24.1667	0.00422045	0.420354	-0.0645771
	24.3333	0.108292	0.976308	-0.0642279
	24.5	0.246068	1.02668	-0.0214038
	24.6667	0.32919	0.998543	0.0219915
	24.8333	0.315901	0.972347	0.0211773
	25	0.271015	0.990348	0.0238964
	25.1667	0.207443	0.988286	0.0204238
	25.3333	0.152488	0.993024	0.010036
	25.5	0.126202	1.01028	0.00545682
	25.6667	0.105679	1.03854	0.00975029
	25.8333	0.108456	1.04714	0.00411695
	26	0.0977852	1.06084	0.00219625
	26.1667	0.119162	1.06848	0.00863338
	26.3333	0.12678	1.08126	0.0249672
	26.5	0.115926	1.06562	0.0393877
	26.6667	0.13681	1.06434	0.00921321
	26.8333	0.13742	1.05397	0.0302708
	27	0.167448	1.07941	0.0226564
	27.1667	0.168286	1.06699	0.0489571
	27.3333	0.166629	1.06677	0.0330024
	27.5	0.150832	1.07903	0.0506695
	27.6667	0.174522	1.07252	0.0304262
	27.8333	0.170014	1.09011	0.0310405
	28	0.171832	1.08477	0.0103236
	28.1667	0.179295	1.11471	0.0311089
	28.3333	0.187212	1.11112	0.0307166
	28.5	0.187601	1.14326	0.0219992
	28.6667	0.197898	1.12788	0.0396248
	28.8333	0.184706	1.11996	0.0317797
	29	0.182846	1.14057	0.0134523
	29.1667	0.208384	1.11974	0.019593
	29.3333	0.198562	1.1143	0.0395901
	29.5	0.202827	1.12407	0.0401625
	29.6667	0.233643	1.1094	0.0336487
	29.8333	0.227331	1.09491	0.0432652
	30	0.23265	1.0905	0.0468273
	30.1667	0.228116	1.09954	0.0457638
	30.3333	0.218565	1.08443	0.0295492
	30.5	0.246444	1.09568	0.0405643
	30.6667	0.231651	1.08028	0.0448219
	30.8333	0.219998	1.08984	0.0546163
	31	0.221516	1.07446	0.0282958
	31.1667	0.216938	1.08723	0.0396787
	31.3333	0.216056	1.08857	0.0443364
	31.5	0.221614	1.08806	0.0381632
	31.6667	0.218093	1.0769	0.0318183
	31.8333	0.222241	1.08536	0.0303233
	32	0.226136	1.08293	0.0351449
	32.1667	0.205798	1.07098	0.0220688
	32.3333	0.218837	1.08288	0.0102133
	32.5	0.215358	1.09173	0.010645
	32.6667	0.215265	1.09202	-0.0001245
	32.8333	0.199735	1.09702	0.00833968
	33	0.198238	1.08579	-0.000276089
	33.1667	0.210857	1.08604	0.0163365
	33.3333	0.20199	1.08133	0.0113579
	33.5	0.188109	1.08792	0.0114196
	33.6667	0.181117	1.07941	0.000912658
	33.8333	0.185968	1.07904	0.0137223
	34	0.1909	1.09912	0.00941596
	34.1667	0.189288	1.08301	0.0132847
	34.3333	0.186349	1.08113	0.0176095
	34.5	0.18153	1.07081	-0.000873583
	34.6667	0.178186	1.08151	0.00556511
	34.8333	0.185793	1.07321	0.0147209
	35	0.191045	1.07155	0.0200835
	35.1667	0.177371	1.06891	0.00713023
	35.3333	0.170614	1.05993	-0.00478602
	35.5	0.18368	1.0815	0.00659772
	35.6667	0.182979	1.0682	0.01609
	35.8333	0.170549	1.0616	0.00224826
	36	0.168638	1.0661	0.0103572
	36.1667	0.178422	1.06497	0.00946934
	36.3333	0.177752	1.05509	0.0104761
	36.5	0.171449	1.04795	0.011576
	36.6667	0.175035	1.04681	-0.00299856
	36.8333	0.178515	1.04235	-0.00482533
	37	0.188154	1.03918	-0.0128148
	37.1667	0.190879	1.02797	-0.0179737
	37.3333	0.17639	1.02314	-0.00596171
	37.5	0.186411	1.02706	-0.0044466
	37.6667	0.197138	1.03256	-0.00262912
	37.8333	0.188589	1.03824	-0.00708894
	38	0.194216	1.02169	-0.00282144
	38.1667	0.196257	1.0234	-0.00456984
	38.3333	0.188738	1.01709	-0.0317707
	38.5	0.198029	1.00376	-0.0234205
	38.6667	0.207302	1.00506	-0.0419092
	38.8333	0.214495	0.98687	-0.0338263
	39	0.203053	1.00058	-0.0294681
	39.1667	0.218075	0.997135	-0.0323371
	39.3333	0.220933	0.994312	-0.0269717
	39.5	0.225906	0.983088	-0.0266379
	39.6667	0.219478	0.986375	-0.016869
	39.8333	0.214206	0.972876	-0.0327329
	40	0.228722	0.984546	-0.0376645
	40.1667	0.222987	0.966591	-0.0364923
	40.3333	0.228624	0.966524	-0.0400186
	40.5	0.236053	0.960476	-0.0378186
	40.6667	0.23057	0.95904	-0.0410393
	40.8333	0.245176	0.95755	-0.0330389
	41	0.24745	0.957159	-0.0425578
	41.1667	0.239772	0.943287	-0.0366031
	41.3333	0.245656	0.93338	-0.0369673
	41.5	0.251295	0.921183	-0.0527506
	41.6667	0.262114	0.920355	-0.0387092
	41.8333	0.263444	0.90856	-0.039564
	42	0.27125	0.915248	-0.0469933
	42.1667	0.283696	0.89026	-0.0566352
	42.3333	0.275514	0.881123	-0.0542488
	42.5	0.275274	0.877533	-0.0539205
	42.6667	0.232228	0.791278	-0.116042
	42.8333	0.260484	0.845269	-0.0741031
	43	0.287968	0.867639	-0.0478113
	43.1667	0.297213	0.867056	-0.0256968
	43.3333	0.304937	0.870866	-0.0217399
	43.5	0.316732	0.866837	-0.0218544

## Sheet: G
Supplementary Figure 2G
		percent amnion-like
	BMP4 dose (ng/mL)	15k/cm^2	15k/cm^2 error	30k/cm^2	30k/cm^2 error	60k/cm^2	60k/cm^2 error
	3	0.312173	0.348429	0.39967	0.432682	0.200552	0.228451
	10	6.96844	5.91781	0.101354	0.20453	0.0344713	0.0685269
	30	5.31526	5.31585	1.85665	2.62529	0.264855	0.302921
	100	15.2122	9.31117	2.99896	2.20899	0.163834	0.180605
	250	18.0999	8.92473	5.91862	5.12397

## Sheet: H
Supplementary Figure 2H
		SMAD1 (normalized N:C)
	time (hr)	B0	B1	B3	B10	B30	B100
	-0.5	0.149522	0.147809	0.13589	0.132596	0.139629	0.152036
	-0.333333	0.119199	0.11773	0.116808	0.126678	0.120103	0.115837
	-0.166667	0.103372	0.095845	0.108389	0.109311	0.105403	0.1027
	0	0.0976611	0.10837	0.108666	0.101168	0.104619	0.0991808
	0.166667	0.0423698	0.0134544	0.0348187	0.099573	0.170431	0.321519
	0.333333	0.0639935	0.245494	0.584553	0.864865	0.988518	1.03399
	0.5	0.115616	0.653642	1.03595	1.10956	1.16413	1.11984
	0.666667	0.114335	0.819298	1.08537	1.07886	1.08485	1.06427
	0.833333	0.101392	0.8573	0.985795	0.991599	1.01031	0.975136
	1	0.104472	0.820102	0.90836	0.92997	0.957613	0.935235
	1.16667	0.0910042	0.776563	0.866737	0.887021	0.906207	0.882964
	1.33333	0.0828946	0.750201	0.808886	0.824899	0.880518	0.864549
	1.5	0.0729144	0.721798	0.78364	0.767747	0.826983	0.846461
	1.66667	0.0659599	0.686589	0.73437	0.760802	0.791396	0.822807
	1.83333	0.064505	0.657417	0.728591	0.730018	0.759508	0.779309
	2	0.0660029	0.637355	0.672355	0.727539	0.751747	0.80366
	2.16667	0.0527318	0.591838	0.665749	0.68966	0.756393	0.79007
	2.33333	0.0614375	0.614719	0.669927	0.684006	0.752892	0.802522
	2.5	0.0628857	0.588615	0.661006	0.682974	0.763004	0.805434
	2.66667	0.0519213	0.580729	0.624536	0.666917	0.743339	0.787284
	2.83333	0.0553159	0.578149	0.630415	0.661176	0.770827	0.811888
	3	0.0526906	0.561656	0.660379	0.696288	0.775687	0.835108
	3.16667	0.0626461	0.54442	0.683686	0.681331	0.778973	0.833535
	3.33333	0.0522661	0.532756	0.659804	0.690457	0.806077	0.823358
	3.5	0.0420234	0.578221	0.641328	0.709041	0.762495	0.851052
	3.66667	0.041881	0.558116	0.667385	0.712523	0.799688	0.840843
	3.83333	0.0353523	0.552648	0.692743	0.669429	0.806398	0.855622
	4	0.0327105	0.525677	0.681299	0.686386	0.800916	0.85884
	4.16667	0.0324285	0.52567	0.673175	0.676598	0.796545	0.869955
	4.33333	0.0350705	0.513903	0.658167	0.677061	0.83487	0.874672
	4.5	0.0234603	0.488726	0.6734	0.664377	0.809813	0.878509
	4.66667	0.00345539	0.496093	0.661266	0.643382	0.788343	0.885804
	4.83333	-0.00527191	0.50048	0.640257	0.637162	0.804817	0.900596
	5	0.0279754	0.475784	0.673495	0.720999	0.804373	0.908189
	5.16667	-0.00109529	0.44001	0.647751	0.700583	0.793271	0.899185
	5.33333	-0.0121264	0.400711	0.634302	0.68569	0.819032	0.891826
	5.5	-0.00713019	0.406797	0.603066	0.658866	0.845615	0.887675
	5.66667	-0.0059897	0.400055	0.627424	0.687792	0.822956	0.890846
	5.83333	0.0103404	0.367375	0.618135	0.711552	0.838553	0.901611
	6	0.00260025	0.388187	0.608454	0.660358	0.832784	0.925759
	6.16667	-0.00704701	0.383496	0.594033	0.677446	0.819491	0.940565
	6.33333	-0.00698862	0.372344	0.629559	0.679073	0.807692	0.942915
	6.5	-0.0207145	0.357922	0.613461	0.689103	0.845855	0.934482
	6.66667	-0.0027272	0.35575	0.60819	0.673111	0.82898	0.944479
	6.83333	-0.0110357	0.346621	0.601881	0.69272	0.839742	0.925061
	7	-0.00877087	0.343792	0.624881	0.674564	0.851127	0.951784
	7.16667	-0.0150227	0.312326	0.648558	0.672722	0.851394	0.947883
	7.33333	-0.00588868	0.314307	0.625063	0.677624	0.854238	0.963666
	7.5	0.00199184	0.297774	0.597788	0.672881	0.838145	0.999858
	7.66667	-0.0137528	0.294383	0.611623	0.694966	0.844954	0.97398
	7.83333	-0.00699523	0.311475	0.593547	0.710877	0.834659	0.979259
	8	-0.0175693	0.30822	0.596464	0.702921	0.843271	0.974602
	8.16667	-0.0379386	0.303799	0.554085	0.737171	0.822149	0.997468
	8.33333	-0.0293548	0.345615	0.591399	0.702893	0.817785	1.00936
	8.5	-0.0192898	0.305625	0.575086	0.713676	0.861642	1.01117
	8.66667	-0.0212488	0.288609	0.587213	0.73259	0.843109	0.991069
	8.83333	-0.0240592	0.283237	0.546509	0.712471	0.84422	1.04526
	9	-0.0266961	0.291356	0.569473	0.690369	0.81952	1.02687
	9.16667	-0.0197322	0.264968	0.590867	0.640568	0.837886	1.02469
	9.33333	-0.0321726	0.279016	0.562164	0.666412	0.828965	1.05339
	9.5	-0.0314399	0.265571	0.572946	0.678784	0.857976	1.05369
	9.66667	-0.0273042	0.254539	0.568001	0.670815	0.860062	1.04512
	9.83333	-0.0286931	0.260699	0.554666	0.630778	0.840551	1.04638
	10	-0.0330276	0.269204	0.529171	0.631338	0.86358	1.05412
	10.1667	-0.0547315	0.277617	0.527074	0.655561	0.908383	1.05608
	10.3333	-0.0342154	0.254796	0.512594	0.677159	0.871155	1.06695
	10.5	-0.0366974	0.232218	0.514529	0.706226	0.889474	1.06251
	10.6667	-0.0492936	0.266874	0.496209	0.661812	0.887432	1.04707
	10.8333	-0.0337665	0.228485	0.517136	0.701103	0.86643	1.04736
	11	-0.024257	0.255575	0.47953	0.685141	0.861194	1.05314
	11.1667	-0.0479101	0.245832	0.518378	0.713921	0.866203	1.03516
	11.3333	-0.0378022	0.243221	0.501488	0.695935	0.87383	1.06051
	11.5	-0.0549483	0.24634	0.48924	0.713896	0.846322	1.06029
	11.6667	-0.0301156	0.210046	0.484403	0.70421	0.830957	1.0924
	11.8333	-0.0449446	0.206781	0.47858	0.687645	0.844893	1.07426
	12	-0.0327514	0.220691	0.481119	0.716806	0.84321	1.09341
	12.1667	-0.0373218	0.228787	0.488884	0.704895	0.849635	1.08514
	12.3333	-0.0400825	0.207398	0.491108	0.67478	0.855621	1.12057
	12.5	-0.0364422	0.200935	0.482632	0.667276	0.863124	1.10225
	12.6667	-0.0380747	0.199374	0.478339	0.686375	0.841185	1.11177
	12.8333	-0.0399489	0.208106	0.455963	0.705445	0.857499	1.10176
	13	-0.0390994	0.208083	0.465862	0.73218	0.841329	1.11607
	13.1667	-0.0363125	0.205122	0.462818	0.718518	0.859108	1.11997
	13.3333	-0.0418346	0.198358	0.469159	0.686344	0.880995	1.1217
	13.5	-0.0347824	0.201197	0.481707	0.698686	0.866825	1.1268
	13.6667	-0.049722	0.197908	0.448953	0.712499	0.870084	1.13717
	13.8333	-0.0447	0.198331	0.452743	0.744822	0.86669	1.10307
	14	-0.047698	0.204403	0.43757	0.713413	0.872387	1.13359
	14.1667	-0.0517204	0.202705	0.462998	0.724166	0.852997	1.13435
	14.3333	-0.054666	0.20324	0.449585	0.698554	0.838978	1.13142
	14.5	-0.0415515	0.199116	0.420415	0.668569	0.835038	1.10616
	14.6667	-0.0538803	0.20928	0.408138	0.677384	0.82182	1.11343
	14.8333	-0.0375763	0.214287	0.421506	0.721857	0.844354	1.11107
	15	-0.0371039	0.199311	0.41837	0.709259	0.824333	1.12997
	15.1667	-0.039248	0.189371	0.414763	0.687597	0.845225	1.09509
	15.3333	-0.0341776	0.19654	0.426782	0.711626	0.86725	1.11093
	15.5	-0.0483809	0.196508	0.417444	0.71211	0.834719	1.10855
	15.6667	-0.044589	0.195321	0.408705	0.737175	0.857038	1.12234
	15.8333	-0.0365797	0.199559	0.412534	0.6999	0.848462	1.13241
	16	-0.0417919	0.191065	0.397418	0.696948	0.849321	1.1152
	16.1667	-0.0441926	0.186821	0.395867	0.652124	0.835501	1.08809
	16.3333	-0.0427907	0.183511	0.393589	0.646727	0.811293	1.08904
	16.5	-0.0479955	0.185299	0.40783	0.653858	0.833221	1.12539
	16.6667	-0.0381442	0.182047	0.40294	0.647649	0.821918	1.09303
	16.8333	-0.0464351	0.189273	0.396664	0.66482	0.806147	1.09433
	17	-0.0373492	0.184718	0.393936	0.636055	0.814173	1.09345
	17.1667	-0.0392302	0.18365	0.38848	0.635017	0.815616	1.09949
	17.3333	-0.0480912	0.178187	0.406362	0.624861	0.786691	1.09709
	17.5	-0.0504156	0.188201	0.384053	0.623038	0.812013	1.09264
	17.6667	-0.0412648	0.174648	0.355204	0.610088	0.788434	1.07729
	17.8333	-0.0365066	0.183825	0.368033	0.601694	0.80339	1.06429
	18	-0.0389775	0.181051	0.377105	0.605032	0.787831	1.07232
	18.1667	-0.0498134	0.186442	0.358159	0.590973	0.791864	1.0764
	18.3333	-0.0487354	0.175031	0.360581	0.568341	0.782766	1.06629
	18.5	-0.0489528	0.163188	0.364786	0.590645	0.764518	1.0556
	18.6667	-0.0549136	0.176985	0.354523	0.624218	0.769659	1.07025
	18.8333	-0.0616645	0.168866	0.346234	0.583195	0.769122	1.04801
	19	-0.0456235	0.166473	0.344312	0.604278	0.7545	1.0472
	19.1667	-0.0403267	0.169232	0.343649	0.60315	0.739453	1.04746
	19.3333	-0.053412	0.168483	0.328415	0.592662	0.723584	1.01082
	19.5	-0.0505739	0.171461	0.345884	0.568532	0.724978	1.02694
	19.6667	-0.0470821	0.160657	0.323176	0.591461	0.723837	1.01566
	19.8333	-0.0326463	0.166813	0.345265	0.569795	0.711224	1.01195
	20	-0.0284036	0.170085	0.336787	0.54916	0.725667	0.976979
	20.1667	-0.0238963	0.164439	0.329874	0.557968	0.743747	0.97807
	20.3333	-0.0270607	0.145836	0.320934	0.52905	0.729963	0.963644
	20.5	-0.0382288	0.156924	0.324917	0.527471	0.701	0.928764
	20.6667	-0.0376654	0.155163	0.305462	0.519876	0.700239	0.914982
	20.8333	-0.031273	0.148698	0.30576	0.546055	0.679804	0.910871
	21	-0.0398136	0.149443	0.305509	0.524882	0.668391	0.91214
	21.1667	-0.0347317	0.148487	0.300364	0.531913	0.68149	0.891966
	21.3333	-0.0276701	0.159907	0.312827	0.546158	0.68288	0.919583
	21.5	-0.0248184	0.140441	0.297843	0.5414	0.686015	0.897567
	21.6667	-0.0211808	0.148179	0.292563	0.528092	0.684524	0.889625
	21.8333	-0.0277612	0.14662	0.293496	0.508818	0.680805	0.88611
	22	-0.0142175	0.141158	0.279382	0.475712	0.680362	0.886524
	22.1667	-0.0265508	0.151557	0.273186	0.469875	0.683365	0.908519
	22.3333	-0.0202872	0.137645	0.28941	0.468437	0.672812	0.877526
	22.5	-0.0193703	0.139128	0.279249	0.465109	0.654172	0.880463
	22.6667	-0.0242984	0.146217	0.27578	0.455584	0.655196	0.862579
	22.8333	-0.0106693	0.140242	0.26668	0.435838	0.637748	0.870836
	23	-0.0224093	0.133095	0.278177	0.430475	0.619584	0.865327
	23.1667	-0.0139276	0.135712	0.276256	0.425772	0.613825	0.851599
	23.3333	-0.00910121	0.145463	0.266003	0.412212	0.59654	0.836941
	23.5	-0.0227496	0.135734	0.260312	0.404859	0.584952	0.81758
	23.6667	-0.0187575	0.134491	0.264927	0.403802	0.567509	0.807857
	23.8333	-0.0154756	0.129965	0.260491	0.424362	0.57555	0.780386
	24	-0.0140007	0.125381	0.2547	0.42314	0.5742	0.775236
	24.1667	-0.0193321	0.128886	0.25232	0.427317	0.572317	0.766908
	24.3333	-0.0134428	0.125797	0.23605	0.420861	0.560707	0.750578
	24.5	-0.0154834	0.125873	0.257048	0.406934	0.548101	0.730003
	24.6667	-0.0156085	0.122693	0.247971	0.394347	0.520213	0.721594
	24.8333	-0.025692	0.126918	0.245903	0.406814	0.52233	0.707356
	25	-0.0340192	0.113725	0.250049	0.377813	0.5133	0.684853
	25.1667	-0.0238868	0.125951	0.246866	0.361899	0.506153	0.668362
	25.3333	-0.0151453	0.11824	0.253126	0.356361	0.496043	0.64339
	25.5	-0.0135817	0.125494	0.260659	0.358581	0.48637	0.636676
	25.6667	-0.0220943	0.115947	0.262725	0.324488	0.469812	0.617709
	25.8333	-0.0269988	0.125612	0.246473	0.314857	0.479485	0.592238
	26	-0.0163404	0.123198	0.257244	0.332783	0.455139	0.575553
	26.1667	-0.0224225	0.13203	0.24595	0.335063	0.428169	0.55782
	26.3333	-0.0214547	0.118797	0.242815	0.337137	0.444243	0.52521
	26.5	-0.0290029	0.11878	0.234419	0.365877	0.434371	0.521833
	26.6667	-0.0191554	0.124907	0.229121	0.369587	0.422104	0.491325
	26.8333	-0.0157487	0.119062	0.231744	0.3606	0.41673	0.47577
	27	-0.01989	0.119179	0.229403	0.373337	0.403031	0.455033
	27.1667	-0.0266455	0.123555	0.229571	0.359029	0.398041	0.431086
	27.3333	-0.017734	0.11877	0.207461	0.361935	0.407565	0.412502
	27.5	-0.0224351	0.122345	0.215933	0.348376	0.391023	0.379117
	27.6667	-0.0190605	0.127267	0.218725	0.33484	0.387436	0.388861
	27.8333	-0.0120053	0.127217	0.218332	0.304779	0.377098	0.358088
	28	-0.0229312	0.129806	0.203988	0.297638	0.370256	0.338002
	28.1667	-0.00920084	0.125703	0.210425	0.307139	0.372481	0.32475
	28.3333	-0.00340692	0.117913	0.213674	0.294925	0.357343	0.31919
	28.5	-0.00711221	0.126526	0.20967	0.307843	0.358036	0.297336
	28.6667	-0.00431737	0.130174	0.208668	0.293619	0.367534	0.30025
	28.8333	0.0105067	0.120409	0.215277	0.289349	0.349988	0.271422
	29	0.0052918	0.122915	0.203952	0.273055	0.335655	0.258484
	29.1667	-0.0101203	0.121689	0.213624	0.271297	0.323302	0.238116
	29.3333	-0.00247654	0.126654	0.220215	0.259082	0.301269	0.217842
	29.5	0.00343093	0.12307	0.211653	0.238002	0.299971	0.210731
	29.6667	-0.00609251	0.130601	0.220883	0.243728	0.278538	0.206812
	29.8333	-0.00864638	0.134349	0.202609	0.231796	0.264271	0.193595
	30	0.000333229	0.126811	0.207152	0.227702	0.245504	0.185981
	30.1667	-0.00119658	0.140518	0.207036	0.227357	0.229645	0.185648
	30.3333	0.00907004	0.140251	0.209402	0.217689	0.226661	0.18186
	30.5	-0.00972136	0.140601	0.203823	0.213105	0.20274	0.169492
	30.6667	0.00480952	0.136639	0.194158	0.211205	0.201424	0.163681
	30.8333	0.011579	0.138467	0.193882	0.197586	0.177785	0.16043
	31	0.00633163	0.132527	0.199687	0.193351	0.161306	0.160891
	31.1667	0.0062564	0.135002	0.205908	0.204332	0.154565	0.151112
	31.3333	0.00739784	0.143997	0.196332	0.199946	0.146701	0.14325
	31.5	0.0127959	0.146796	0.195437	0.201255	0.132068	0.143331
	31.6667	0.0133177	0.153371	0.191639	0.190537	0.130094	0.139645
	31.8333	0.0141054	0.148876	0.189053	0.194856	0.128466	0.140462
	32	0.0180584	0.143522	0.19097	0.180889	0.115818	0.138979
	32.1667	0.0127016	0.148389	0.193486	0.165945	0.112526	0.136811
	32.3333	0.0218445	0.146828	0.188104	0.172027	0.107504	0.133743
	32.5	0.011056	0.147556	0.182671	0.159475	0.109939	0.135927
	32.6667	0.0243527	0.14367	0.180072	0.154043	0.100526	0.140453
	32.8333	0.0193011	0.143228	0.175479	0.145012	0.0946117	0.135949
	33	0.0176159	0.14904	0.180005	0.164859	0.102942	0.136533
	33.1667	0.0178659	0.145598	0.179051	0.146538	0.0903142	0.150842
	33.3333	0.0193876	0.148343	0.176996	0.127897	0.0856602	0.148555
	33.5	0.0215397	0.145948	0.168723	0.127608	0.0829094	0.150256
	33.6667	0.0221264	0.142674	0.170453	0.136721	0.0800051	0.142969
	33.8333	0.0178034	0.146973	0.167208	0.127988	0.0856422	0.142802
	34	0.0254418	0.148431	0.165326	0.127624	0.0781656	0.140413
	34.1667	0.02638	0.156665	0.175576	0.12466	0.0768561	0.141121
	34.3333	0.0266244	0.160162	0.164831	0.122369	0.0829621	0.150703
	34.5	0.0299959	0.154422	0.160519	0.112177	0.079108	0.149291
	34.6667	0.0341953	0.148733	0.158081	0.115298	0.0743504	0.146874
	34.8333	0.0279599	0.142734	0.159307	0.113445	0.0680831	0.148747
	35	0.0320446	0.148267	0.161171	0.0977966	0.0733684	0.146389
	35.1667	0.0284428	0.1461	0.157071	0.0933264	0.0719396	0.151013
	35.3333	0.0300967	0.146462	0.149218	0.091509	0.0693793	0.155999
	35.5	0.0346311	0.144552	0.150881	0.0898938	0.0631876	0.153145
	35.6667	0.0340492	0.151758	0.155202	0.0804138	0.0639977	0.155641
	35.8333	0.0386698	0.158377	0.151753	0.0792944	0.0579206	0.158983
	36	0.0386329	0.15086	0.154254	0.0784548	0.0660692	0.164204
	36.1667	0.0365833	0.155286	0.157679	0.0819816	0.0624276	0.171225
	36.3333	0.0359823	0.156774	0.158791	0.0832201	0.065237	0.173941
	36.5	0.0372769	0.153317	0.163459	0.0722066	0.0677077	0.17371
	36.6667	0.0301647	0.152959	0.164993	0.0741091	0.0657424	0.172511
	36.8333	0.0348608	0.149281	0.16054	0.0761662	0.0778003	0.180445
	37	0.0379913	0.146121	0.166425	0.0678378	0.0698896	0.180026
	37.1667	0.04412	0.157907	0.163725	0.0770838	0.0760285	0.187227
	37.3333	0.0496929	0.152474	0.168738	0.0718661	0.0760292	0.188722
	37.5	0.0433567	0.153316	0.162657	0.0756521	0.0862576	0.193768
	37.6667	0.0496187	0.15343	0.170319	0.0728965	0.0833459	0.194951
	37.8333	0.0476784	0.150072	0.170266	0.0820472	0.0819267	0.191732
	38	0.0521284	0.157547	0.16922	0.0833033	0.080795	0.184266
	38.1667	0.0521988	0.155715	0.170717	0.086253	0.0897746	0.193701
	38.3333	0.044145	0.164851	0.17906	0.0921703	0.0842388	0.192412
	38.5	0.0445866	0.156506	0.176712	0.0974211	0.0904996	0.183651
	38.6667	0.0505534	0.161189	0.173499	0.0965156	0.0975149	0.190649
	38.8333	0.0447437	0.160756	0.181431	0.0970404	0.0969502	0.19518
	39	0.0434748	0.166172	0.183558	0.0986783	0.0964027	0.190791
	39.1667	0.0549264	0.163948	0.1838	0.1039	0.104757	0.190764
	39.3333	0.0581672	0.156616	0.184886	0.106169	0.10819	0.189105
	39.5	0.0512045	0.159403	0.192041	0.109895	0.106234	0.183814
	39.6667	0.0473638	0.161752	0.188861	0.110113	0.109767	0.187559
	39.8333	0.041357	0.164143	0.190187	0.107413	0.105224	0.196952
	40	0.0425866	0.156492	0.190712	0.10922	0.122462	0.202682
	40.1667	0.0540949	0.162968	0.19988	0.118061	0.124774	0.204843
	40.3333	0.056632	0.163587	0.207061	0.127782	0.127934	0.210357
	40.5	0.0531844	0.155846	0.197303	0.129413	0.12526	0.221397
	40.6667	0.0611505	0.155053	0.202366	0.128989	0.133616	0.228218
	40.8333	0.05952	0.150675	0.203102	0.139082	0.135843	0.229913
	41	0.056634	0.147014	0.208124	0.1432	0.134311	0.228311
	41.1667	0.0559947	0.151674	0.202172	0.14974	0.142779	0.232794
	41.3333	0.0558322	0.149313	0.214397	0.160312	0.146768	0.245459
	41.5	0.057094	0.155821	0.214036	0.167814	0.143977	0.246106
	41.6667	0.0480246	0.156583	0.210521	0.16896	0.143298	0.245925
	41.8333	0.0640465	0.153784	0.222149	0.171862	0.15059	0.244855
	42	0.0591945	0.158205	0.215036	0.186227	0.145507	0.244423
	42.1667	0.0582521	0.146244	0.229415	0.17812	0.146409	0.247486
	42.3333	0.0523581	0.154097	0.226335	0.194216	0.149334	0.247406
	42.5	0.0563326	0.137226	0.232058	0.189729	0.151789	0.244889
	42.6667	0.0552555	0.145891	0.239103	0.18786	0.145779	0.251182
	42.8333	0.0561653	0.142027	0.235862	0.196931	0.150505	0.255313
	43	0.0505288	0.146147	0.232311	0.209972	0.157769	0.253907
	43.1667	0.0513477	0.135502	0.242583	0.214034	0.161877	0.274083
	43.3333	0.0501341	0.131309	0.241468	0.222504	0.162087	0.271469
	43.5	0.0570063	0.139452	0.251041	0.224154	0.164086	0.270368
	43.6667	0.0555591	0.138245	0.238227	0.2346	0.16738	0.281741
	43.8333	0.0530229	0.134799	0.24569	0.241386	0.175918	0.273706
	44	0.0516493	0.135013	0.241218	0.246638	0.17603	0.278161
	44.1667	0.0590085	0.134647	0.244352	0.252348	0.180266	0.284605
	44.3333	0.0616621	0.130102	0.247034	0.262927	0.177501	0.287469
	44.5	0.0658091	0.127355	0.23355	0.264656	0.179042	0.289234
	44.6667	0.0563897	0.128601	0.238452	0.266138	0.184446	0.293348

## Sheet: I
Supplementary Figure 2I
	SMAD4			SMAD1
	SMAD4 (normalized N:C)	density - B0	density - B100	SMAD1 (normalized N:C)	density - B0	density - B100
	-1	1.33855e-11	8.56399e-49	-1	0.00796674	0.00259786
	-0.988294	4.83015e-11	9.91085e-48	-0.988294	0.00826359	0.00238158
	-0.976589	1.66927e-10	1.11435e-46	-0.976589	0.00876792	0.0021632
	-0.964883	5.52499e-10	1.21733e-45	-0.964883	0.00951432	0.00194675
	-0.953177	1.75136e-09	1.29203e-44	-0.953177	0.0105322	0.00173585
	-0.941472	5.31691e-09	1.33233e-43	-0.941472	0.0118333	0.00153358
	-0.929766	1.5459e-08	1.33484e-42	-0.929766	0.013419	0.00134249
	-0.91806	4.30471e-08	1.29933e-41	-0.91806	0.0152773	0.00116452
	-0.906355	1.14801e-07	1.22882e-40	-0.906355	0.0173852	0.00100103
	-0.894649	2.93214e-07	1.1291e-39	-0.894649	0.0197235	0.000854531
	-0.882943	7.1724e-07	1.00798e-38	-0.882943	0.0222739	0.000722798
	-0.871237	1.72881e-06	8.74274e-38	-0.871237	0.0250192	0.000606985
	-0.859532	3.89873e-06	7.36749e-37	-0.859532	0.027959	0.000506802
	-0.847826	8.42809e-06	6.03209e-36	-0.847826	0.0311038	0.000421745
	-0.83612	1.74675e-05	4.79836e-35	-0.83612	0.0344811	0.000351187
	-0.824415	3.4733e-05	3.70846e-34	-0.824415	0.0381121	0.000294463
	-0.812709	6.62186e-05	2.78465e-33	-0.812709	0.0420416	0.00025096
	-0.801003	0.000121121	2.03153e-32	-0.801003	0.0462963	0.000220192
	-0.789298	0.000212616	1.43996e-31	-0.789298	0.0509168	0.000201866
	-0.777592	0.000358312	9.91646e-31	-0.777592	0.0559356	0.000195937
	-0.765886	0.000582887	6.63495e-30	-0.765886	0.0613714	0.00020265
	-0.754181	0.000909556	4.31315e-29	-0.754181	0.0672384	0.00022257
	-0.742475	0.00136596	2.72413e-28	-0.742475	0.0735126	0.000256596
	-0.730769	0.00197785	1.67162e-27	-0.730769	0.0801974	0.000305957
	-0.719064	0.00276679	9.96606e-27	-0.719064	0.0872737	0.000372191
	-0.707358	0.00374271	5.77278e-26	-0.707358	0.0947479	0.000457108
	-0.695652	0.00491335	3.2488e-25	-0.695652	0.102581	0.000562727
	-0.683946	0.00627667	1.77638e-24	-0.683946	0.110773	0.000691199
	-0.672241	0.00783503	9.43684e-24	-0.672241	0.11933	0.000845937
	-0.660535	0.00960152	4.87072e-23	-0.660535	0.128262	0.00102929
	-0.648829	0.0116076	2.4425e-22	-0.648829	0.137586	0.00124073
	-0.637124	0.0139119	1.19002e-21	-0.637124	0.147311	0.0014864
	-0.625418	0.0165826	5.63311e-21	-0.625418	0.157419	0.00176294
	-0.613712	0.0197219	2.59071e-20	-0.613712	0.167917	0.0020721
	-0.602007	0.0234192	1.15762e-19	-0.602007	0.178772	0.00241659
	-0.590301	0.0277732	5.0256e-19	-0.590301	0.189947	0.00279536
	-0.578595	0.0328601	2.11976e-18	-0.578595	0.20139	0.00320565
	-0.56689	0.0387144	8.68684e-18	-0.56689	0.213044	0.00364578
	-0.555184	0.0453877	3.4587e-17	-0.555184	0.224851	0.00411315
	-0.543478	0.0528943	1.33795e-16	-0.543478	0.236759	0.00460445
	-0.531773	0.0613038	5.02856e-16	-0.531773	0.248757	0.00511674
	-0.520067	0.0707401	1.83621e-15	-0.520067	0.26091	0.00564497
	-0.508361	0.0814153	6.51446e-15	-0.508361	0.273282	0.00618853
	-0.496656	0.0936004	2.24549e-14	-0.496656	0.286002	0.00674151
	-0.48495	0.107671	7.52e-14	-0.48495	0.299275	0.0073028
	-0.473244	0.124045	2.44682e-13	-0.473244	0.313353	0.00787277
	-0.461538	0.1432	7.73503e-13	-0.461538	0.32853	0.00845014
	-0.449833	0.165597	2.37573e-12	-0.449833	0.345058	0.00903844
	-0.438127	0.191638	7.08941e-12	-0.438127	0.363246	0.00964262
	-0.426421	0.221717	2.05541e-11	-0.426421	0.38337	0.0102687
	-0.414716	0.255995	5.78979e-11	-0.414716	0.405626	0.0109257
	-0.40301	0.294467	1.58454e-10	-0.40301	0.430185	0.0116246
	-0.391304	0.336974	4.21328e-10	-0.391304	0.457148	0.0123786
	-0.379599	0.383192	1.08846e-09	-0.379599	0.48654	0.0132016
	-0.367893	0.43272	2.73201e-09	-0.367893	0.518294	0.0141049
	-0.356187	0.485177	6.66234e-09	-0.356187	0.552263	0.0151065
	-0.344482	0.540308	1.57851e-08	-0.344482	0.588262	0.0162199
	-0.332776	0.598001	3.63367e-08	-0.332776	0.626071	0.0174527
	-0.32107	0.658209	8.12678e-08	-0.32107	0.665392	0.0188176
	-0.309365	0.720822	1.76591e-07	-0.309365	0.705919	0.0203234
	-0.297659	0.785593	3.72815e-07	-0.297659	0.747333	0.0219735
	-0.285953	0.851894	7.64707e-07	-0.285953	0.789309	0.0237699
	-0.274247	0.918781	1.52471e-06	-0.274247	0.831546	0.0257137
	-0.262542	0.985036	2.95262e-06	-0.262542	0.873774	0.0277938
	-0.250836	1.04932	5.55551e-06	-0.250836	0.915765	0.0300066
	-0.23913	1.11048	1.01565e-05	-0.23913	0.957296	0.0323443
	-0.227425	1.16773	1.80417e-05	-0.227425	0.998203	0.0347888
	-0.215719	1.22079	3.11409e-05	-0.215719	1.03833	0.0373328
	-0.204013	1.27	5.22303e-05	-0.204013	1.07757	0.0399592
	-0.192308	1.31608	8.51276e-05	-0.192308	1.11576	0.0426622
	-0.180602	1.36006	0.000134834	-0.180602	1.15274	0.0454221
	-0.168896	1.40288	0.000207558	-0.168896	1.18831	0.0482335
	-0.157191	1.44524	0.0003124	-0.157191	1.22221	0.0510841
	-0.145485	1.48737	0.000455244	-0.145485	1.25409	0.0539736
	-0.133779	1.52894	0.000645391	-0.133779	1.28356	0.0569027
	-0.122074	1.56918	0.00089047	-0.122074	1.31019	0.0598673
	-0.110368	1.60696	0.00119635	-0.110368	1.33355	0.0628799
	-0.0986622	1.64112	0.00156612	-0.0986622	1.3532	0.0659497
	-0.0869565	1.67061	0.00199934	-0.0869565	1.36879	0.069085
	-0.0752508	1.69468	0.0024917	-0.0752508	1.38007	0.0722995
	-0.0635452	1.71301	0.00303541	-0.0635452	1.38701	0.0756141
	-0.0518395	1.72565	0.00362017	-0.0518395	1.38977	0.079046
	-0.0401338	1.73297	0.00423477	-0.0401338	1.38867	0.0826196
	-0.0284281	1.73539	0.00486883	-0.0284281	1.38429	0.0863582
	-0.0167224	1.73327	0.00551436	-0.0167224	1.37739	0.0902764
	-0.00501672	1.72673	0.00616728	-0.00501672	1.36883	0.0944008
	0.00668896	1.71566	0.00682658	0.00668896	1.35955	0.0987561
	0.0183946	1.69959	0.00749127	0.0183946	1.35041	0.103353
	0.0301003	1.67801	0.00816248	0.0301003	1.34217	0.108214
	0.041806	1.65048	0.00883821	0.041806	1.33538	0.113361
	0.0535117	1.61673	0.00951227	0.0535117	1.33033	0.118792
	0.0652174	1.57689	0.0101746	0.0652174	1.32704	0.124516
	0.0769231	1.53151	0.0108105	0.0769231	1.32517	0.130536
	0.0886288	1.48151	0.0114054	0.0886288	1.3242	0.136864
	0.100334	1.42803	0.0119492	0.100334	1.32334	0.14347
	0.11204	1.37228	0.0124337	0.11204	1.32169	0.150353
	0.123746	1.3154	0.0128713	0.123746	1.31832	0.157501
	0.135452	1.25826	0.0132854	0.135452	1.31233	0.164886
	0.147157	1.20152	0.0137129	0.147157	1.30291	0.172488
	0.158863	1.14555	0.0142042	0.158863	1.28941	0.180285
	0.170569	1.09064	0.0148276	0.170569	1.27137	0.188245
	0.182274	1.03704	0.015658	0.182274	1.24857	0.196342
	0.19398	0.985013	0.0167733	0.19398	1.2209	0.204545
	0.205686	0.934901	0.0182596	0.205686	1.18847	0.212834
	0.217391	0.88713	0.0201873	0.217391	1.15156	0.22119
	0.229097	0.842014	0.0226401	0.229097	1.11053	0.229594
	0.240803	0.799702	0.0256879	0.240803	1.06584	0.238021
	0.252508	0.760224	0.0293903	0.252508	1.01807	0.246472
	0.264214	0.723285	0.0338116	0.264214	0.967871	0.25495
	0.27592	0.688472	0.0389807	0.27592	0.915934	0.263454
	0.287625	0.655281	0.0449199	0.287625	0.862993	0.272004
	0.299331	0.623299	0.0516157	0.299331	0.809809	0.280606
	0.311037	0.592272	0.0590314	0.311037	0.757179	0.289294
	0.322742	0.56221	0.0671023	0.322742	0.705842	0.298085
	0.334448	0.533289	0.0757305	0.334448	0.656507	0.307015
	0.346154	0.505798	0.0848118	0.346154	0.609771	0.316113
	0.35786	0.480019	0.0942478	0.35786	0.566104	0.325421
	0.369565	0.456082	0.103948	0.369565	0.525822	0.334963
	0.381271	0.433906	0.113883	0.381271	0.489084	0.344771
	0.392977	0.413197	0.124045	0.392977	0.455916	0.354882
	0.404682	0.393472	0.13451	0.404682	0.426139	0.365303
	0.416388	0.374188	0.145378	0.416388	0.399496	0.376069
	0.428094	0.354888	0.156814	0.428094	0.375619	0.387181
	0.439799	0.33523	0.169027	0.439799	0.354106	0.398653
	0.451505	0.315123	0.182176	0.451505	0.334525	0.410475
	0.463211	0.29471	0.196479	0.463211	0.316469	0.422645
	0.474916	0.274254	0.212114	0.474916	0.299583	0.435151
	0.486622	0.254154	0.229226	0.486622	0.28355	0.447976
	0.498328	0.234807	0.247911	0.498328	0.268188	0.461088
	0.510033	0.216544	0.268283	0.510033	0.2533	0.474468
	0.521739	0.199581	0.290391	0.521739	0.238801	0.488082
	0.533445	0.184034	0.314285	0.533445	0.224679	0.501901
	0.545151	0.169927	0.339978	0.545151	0.210909	0.515883
	0.556856	0.157196	0.367478	0.556856	0.197526	0.52999
	0.568562	0.145756	0.396768	0.568562	0.184561	0.544178
	0.580268	0.135517	0.427814	0.580268	0.172068	0.558414
	0.591973	0.126352	0.460555	0.591973	0.160098	0.57264
	0.603679	0.118128	0.494955	0.603679	0.148671	0.586828
	0.615385	0.110696	0.530865	0.615385	0.137864	0.600933
	0.62709	0.103874	0.568197	0.62709	0.127673	0.614916
	0.638796	0.0975028	0.606801	0.638796	0.118151	0.62874
	0.650502	0.0914477	0.646491	0.650502	0.109313	0.642372
	0.662207	0.0856424	0.687053	0.662207	0.101159	0.655767
	0.673913	0.080091	0.728262	0.673913	0.0936835	0.668902
	0.685619	0.0748427	0.769815	0.685619	0.0868701	0.681745
	0.697324	0.0699646	0.811456	0.697324	0.0806957	0.694266
	0.70903	0.0655164	0.852908	0.70903	0.0751122	0.706454
	0.720736	0.0615278	0.893903	0.720736	0.0700571	0.718286
	0.732441	0.0579759	0.93422	0.732441	0.0654519	0.729735
	0.744147	0.0547871	0.973643	0.744147	0.0612226	0.740803
	0.755853	0.0518649	1.01201	0.755853	0.0572663	0.751465
	0.767559	0.0491188	1.04918	0.767559	0.0535038	0.761723
	0.779264	0.0465027	1.08502	0.779264	0.0498601	0.771548
	0.79097	0.0440125	1.11944	0.79097	0.0462583	0.780951
	0.802676	0.0416878	1.15229	0.802676	0.0426577	0.789919
	0.814381	0.0395972	1.18347	0.814381	0.0390322	0.798441
	0.826087	0.0378156	1.21282	0.826087	0.0353783	0.806501
	0.837793	0.0363944	1.24022	0.837793	0.0317199	0.814086
	0.849498	0.0353473	1.26555	0.849498	0.0281046	0.821184
	0.861204	0.0346425	1.28873	0.861204	0.0245913	0.827768
	0.87291	0.0342031	1.30966	0.87291	0.0212397	0.833824
	0.884615	0.0339317	1.32831	0.884615	0.0181158	0.839341
	0.896321	0.0337187	1.34462	0.896321	0.0152815	0.844296
	0.908027	0.0334598	1.35856	0.908027	0.0127865	0.848666
	0.919732	0.0330782	1.3701	0.919732	0.0106718	0.852441
	0.931438	0.0325281	1.3792	0.931438	0.00894883	0.855606
	0.943144	0.0318002	1.38584	0.943144	0.00763406	0.858151
	0.954849	0.0309135	1.39002	0.954849	0.00671124	0.860086
	0.966555	0.0299148	1.3918	0.966555	0.00616044	0.861396
	0.978261	0.0288744	1.39123	0.978261	0.00594455	0.862095
	0.989967	0.0278662	1.38841	0.989967	0.00602173	0.8622
	1.00167	0.026955	1.3835	1.00167	0.00634049	0.861733
	1.01338	0.0261829	1.37658	1.01338	0.00685827	0.860713
	1.02508	0.0255558	1.3677	1.02508	0.00751482	0.859175
	1.03679	0.0250434	1.35683	1.03679	0.00825965	0.857151
	1.04849	0.0245825	1.34385	1.04849	0.00904595	0.854674
	1.0602	0.0240874	1.32851	1.0602	0.00982522	0.851771
	1.07191	0.0234789	1.31053	1.07191	0.010558	0.848485
	1.08361	0.022708	1.28957	1.08361	0.0112113	0.844826
	1.09532	0.0217688	1.26535	1.09532	0.0117577	0.840813
	1.10702	0.0207087	1.23768	1.10702	0.0121836	0.836448
	1.11873	0.019622	1.20652	1.11873	0.0124797	0.831732
	1.13043	0.0186323	1.17201	1.13043	0.0126404	0.826642
	1.14214	0.0178477	1.13444	1.14214	0.0126749	0.821145
	1.15385	0.0173524	1.09427	1.15385	0.0125977	0.815205
	1.16555	0.0171718	1.05207	1.16555	0.012424	0.808775
	1.17726	0.0172635	1.00841	1.17726	0.0121763	0.8018
	1.18896	0.0175303	0.963912	1.18896	0.011879	0.794206
	1.20067	0.0178437	0.919134	1.20067	0.0115565	0.785952
	1.21237	0.0180613	0.874594	1.21237	0.0112306	0.776974
	1.22408	0.0180629	0.830762	1.22408	0.0109185	0.767227
	1.23579	0.0177744	0.788112	1.23579	0.010631	0.756666
	1.24749	0.0171867	0.747043	1.24749	0.010371	0.74527
	1.2592	0.0163425	0.707996	1.2592	0.0101333	0.733037
	1.2709	0.0153368	0.671393	1.2709	0.00990581	0.719985
	1.28261	0.014292	0.637618	1.28261	0.00967086	0.706143
	1.29431	0.0133377	0.607015	1.29431	0.00940812	0.691576
	1.30602	0.0125793	0.579758	1.30602	0.00909761	0.676352
	1.31773	0.012088	0.555914	1.31773	0.00872274	0.660566
	1.32943	0.0118818	0.535335	1.32943	0.0082729	0.644315
	1.34114	0.0119352	0.517716	1.34114	0.00774509	0.627731
	1.35284	0.0121856	0.502601	1.35284	0.00714449	0.610931
	1.36455	0.0125527	0.489397	1.36455	0.00648387	0.594042
	1.37625	0.0129642	0.477502	1.37625	0.00578201	0.577198
	1.38796	0.0133727	0.466262	1.38796	0.00506144	0.560504
	1.39967	0.0137647	0.455112	1.39967	0.00434389	0.544081
	1.41137	0.0141587	0.443548	1.41137	0.00365678	0.528027
	1.42308	0.0145895	0.431196	1.42308	0.00301597	0.512433
	1.43478	0.0150938	0.417754	1.43478	0.00243621	0.497356
	1.44649	0.0156809	0.403073	1.44649	0.00192683	0.482855
	1.45819	0.0163243	0.387069	1.45819	0.00149183	0.468956
	1.4699	0.0169665	0.369789	1.4699	0.00113051	0.45568
	1.48161	0.0175088	0.35135	1.48161	0.00083841	0.443024
	1.49331	0.0178429	0.331984	1.49331	0.000606456	0.430971
	1.50502	0.0178654	0.311984	1.50502	0.000430972	0.419491
	1.51672	0.0175048	0.291731	1.51672	0.000299602	0.408553
	1.52843	0.0167247	0.271667	1.52843	0.000203746	0.398108
	1.54013	0.015541	0.252209	1.54013	0.000135544	0.3881
	1.55184	0.0140175	0.23375	1.55184	8.82097e-05	0.378469
	1.56355	0.0122564	0.216641	1.56355	5.61566e-05	0.369163
	1.57525	0.0103833	0.201099	1.57525	3.49729e-05	0.36011
	1.58696	0.00853033	0.187238	1.58696	2.13064e-05	0.351254
	1.59866	0.00681895	0.175049	1.59866	1.2698e-05	0.342536
	1.61037	0.00534502	0.164419	1.61037	7.40301e-06	0.333909
	1.62207	0.00418386	0.15515	1.62207	4.22209e-06	0.325325
	1.63378	0.00336609	0.147027	1.63378	2.35556e-06	0.316753
	1.64548	0.00289794	0.139799	1.64548	1.28561e-06	0.308162
	1.65719	0.00275988	0.133257	1.65719	6.86386e-07	0.299532
	1.6689	0.00291218	0.127214	1.6689	3.58489e-07	0.290847
	1.6806	0.00330045	0.121547	1.6806	1.8316e-07	0.282109
	1.69231	0.00386116	0.116191	1.69231	9.15444e-08	0.273314
	1.70401	0.00452652	0.111093	1.70401	4.4759e-08	0.264488
	1.71572	0.00523506	0.106265	1.71572	2.1408e-08	0.255641
	1.72742	0.0059297	0.101701	1.72742	1.00166e-08	0.246806
	1.73913	0.00657297	0.0974264	1.73913	4.58467e-09	0.238002
	1.75084	0.00714059	0.0934546	1.75084	2.05279e-09	0.22927
	1.76254	0.00762517	0.0897889	1.76254	8.99143e-10	0.22064
	1.77425	0.00803354	0.0864191	1.77425	3.85265e-10	0.212145
	1.78595	0.00837747	0.0833315	1.78595	1.61487e-10	0.203827
	1.79766	0.0086626	0.0805057	1.79766	6.62158e-11	0.195711
	1.80936	0.00889096	0.0779058	1.80936	2.65603e-11	0.187835
	1.82107	0.00905545	0.0755045	1.82107	1.0422e-11	0.180225
	1.83278	0.00914214	0.0732672	1.83278	4.00053e-12	0.172908
	1.84448	0.00913533	0.0711721	1.84448	1.50221e-12	0.165897
	1.85619	0.00902439	0.0692097	1.85619	5.51811e-13	0.159205
	1.86789	0.00881071	0.0673624	1.86789	1.98288e-13	0.15284
	1.8796	0.00851327	0.0656457	1.8796	6.9703e-14	0.146809
	1.8913	0.00817082	0.0640516	1.8913	2.39691e-14	0.141105
	1.90301	0.00783961	0.0625903	1.90301	8.06306e-15	0.135718
	1.91472	0.00758586	0.0612539	1.91472	2.65335e-15	0.13064
	1.92642	0.00747336	0.0600275	1.92642	8.54155e-16	0.125847
	1.93813	0.00754843	0.0588826	1.93813	2.68984e-16	0.121325
	1.94983	0.0078256	0.0577744	1.94983	8.28632e-17	0.117049
	1.96154	0.00827951	0.0566518	1.96154	2.49715e-17	0.112982
	1.97324	0.00883942	0.0554587	1.97324	7.36164e-18	0.109096
	1.98495	0.00940799	0.0541553	1.98495	2.12301e-18	0.105363
	1.99666	0.0098692	0.0527053	1.99666	5.98929e-19	0.101753
	2.00836	0.01012	0.0511011	2.00836	1.6529e-19	0.0982304
	2.02007	0.010092	0.0493495	2.02007	4.46236e-20	0.0947639
	2.03177	0.00977011	0.0474918	2.03177	1.1785e-20	0.0913293
	2.04348	0.00919698	0.0455778	2.04348	3.04468e-21	0.087899
	2.05518	0.00846645	0.0436746	2.05518	7.69486e-22	0.0844599
	2.06689	0.0077153	0.0418426	2.06689	1.90242e-22	0.080988
	2.0786	0.00708904	0.0401418	2.0786	4.60108e-23	0.0774843
	2.0903	0.00672526	0.0386213	2.0903	1.08858e-23	0.0739359
	2.10201	0.00673039	0.037309	2.10201	2.51946e-24	0.0703489
	2.11371	0.00716409	0.0362114	2.11371	5.70428e-25	0.0667314
	2.12542	0.00804113	0.0353174	2.12542	1.2634e-25	0.0630945
	2.13712	0.00932104	0.0345963	2.13712	2.73735e-26	0.0594544
	2.14883	0.010928	0.0340094	2.14883	5.80184e-27	0.0558282
	2.16054	0.0127601	0.0335288	2.16054	1.20295e-27	0.0522456
	2.17224	0.0147033	0.0331235	2.17224	2.43993e-28	0.0487213
	2.18395	0.0166417	0.0327869	2.18395	4.8412e-29	0.0452959
	2.19565	0.0184643	0.0325338	2.19565	9.39673e-30	0.041983
	2.20736	0.0200676	0.0323956	2.20736	1.78421e-30	0.0388135
	2.21906	0.0213558	0.0324232	2.21906	3.31409e-31	0.0358103
	2.23077	0.022241	0.032666	2.23077	6.02183e-32	0.0329878
	2.24247	0.0226471	0.0331603	2.24247	1.07038e-32	0.0303681
	2.25418	0.0225218	0.0339183	2.25418	1.86122e-33	0.0279644
	2.26589	0.0218441	0.0349136	2.26589	3.16595e-34	0.0257833
	2.27759	0.0206328	0.0360853	2.27759	5.26812e-35	0.0238296
	2.2893	0.0189569	0.0373249	2.2893	8.57542e-36	0.0221019
	2.301	0.0169309	0.0385127	2.301	1.36553e-36	0.0206032
	2.31271	0.0147035	0.0395038	2.31271	2.12714e-37	0.0193195
	2.32441	0.01244	0.040167	2.32441	3.24142e-38	0.0182469
	2.33612	0.0103009	0.040396	2.33612	4.83196e-39	0.0173677
	2.34783	0.0084226	0.0401236	2.34783	7.04624e-40	0.0166724
	2.35953	0.00690152	0.0393273	2.35953	1.00517e-40	0.0161402
	2.37124	0.00578587	0.0380349	2.37124	1.40271e-41	0.015754
	2.38294	0.00507398	0.0363103	2.38294	1.91489e-42	0.0154918
	2.39465	0.00471935	0.0342504	2.39465	2.55721e-43	0.015333
	2.40635	0.00464089	0.0319699	2.40635	3.34068e-44	0.0152622
	2.41806	0.00473488	0.0295936	2.41806	4.26925e-45	0.0152571
	2.42977	0.00490039	0.0272367	2.42977	5.33722e-46	0.015295
	2.44147	0.00503864	0.0250049	2.44147	6.52719e-47	0.0153599
	2.45318	0.00508029	0.0229937	2.45318	7.80879e-48	0.0154332
	2.46488	0.00498998	0.0212762	2.46488	9.13878e-49	0.0154994
	2.47659	0.00476835	0.0199211	2.47659	1.04626e-49	0.0155429
	2.48829	0.00445248	0.0189726	2.48829	1.17176e-50	0.0155502
	2.5	0.00410068	0.0184702	2.5	1.28376e-51	0.0155116

## Sheet: J
Supplementary Figure 2J
		SMAD example single-cell tracks (normalized N:C)
	time (hr)	SMAD4 raw	SMAD4 rolling average	SMAD4 rolling standard deviation	SMAD1 raw	SMAD1 rolling average	SMAD1 rolling standard deviation
	-0.666667	-0.363959	-0.342471	0.0677589	0.174426	-0.0569857	0.162518
	-0.5	-0.349058	-0.362564	0.0739069	-0.0627267	-0.049483	0.141741
	-0.333333	-0.2482	-0.170265	0.475651	-0.160124	0.237799	0.715024
	-0.166667	-0.408666	0.0269201	0.678756	-0.179518	0.543231	1.03878
	0	-0.442939	0.234454	0.756915	-0.019472	0.813367	1.16508
	0.166667	0.791231	0.476284	0.808106	1.67421	0.881388	1.11837
	0.333333	1.21003	0.651484	0.756129	2.37582	0.938722	1.0651
	0.5	1.08878	0.91347	0.635703	2.06537	1.12758	0.944104
	0.666667	1.34375	1.13538	0.215618	0.413426	0.990184	1.17949
	0.833333	0.978198	1.17788	0.158136	0.24121	1.01744	1.19995
	1	1.42524	1.19843	0.171768	1.14246	0.934593	1.10695
	1.16667	1.11046	1.22276	0.1656	-0.981216	0.872243	1.0431
	1.33333	1.08871	1.22094	0.16411	1.86499	1.02995	1.04561
	1.5	1.35387	1.27008	0.126502	1.7959	1.08743	1.00531
	1.66667	1.25913	1.19026	0.178074	1.62893	1.08551	1.0052
	1.83333	1.33099	1.2038	0.174564	1.51734	1.43775	0.424634
	2	1.3222	1.22466	0.167084	0.643604	1.27874	0.445854
	2.16667	0.866444	1.22398	0.166483	1.12899	1.16413	0.390431
	2.33333	1.20523	1.21313	0.166286	1.48451	1.09345	0.332793
	2.5	1.23474	1.24444	0.207656	0.751928	1.02678	0.275542
	2.66667	1.34914	1.23553	0.205086	0.993586	1.11616	0.227891
	2.83333	1.18317	1.27373	0.139197	1.1342	1.12243	0.228904
	3	1.55014	1.26667	0.144409	1.05062	1.07472	0.167401
	3.16667	1.25985	1.24819	0.156914	1.26929	1.1298	0.0881721
	3.33333	1.13387	1.22308	0.152054	1.17287	1.17562	0.0889149
	3.5	1.15579	1.21165	0.158427	1.15054	1.16582	0.0975911
	3.66667	1.10537	1.17812	0.0805389	1.13749	1.10983	0.215686
	3.83333	1.17338	1.19592	0.109987	1.31429	1.12001	0.225911
	4	1.10317	1.2606	0.178936	1.06564	1.10052	0.226475
	4.16667	1.31542	1.30855	0.190759	0.658677	1.04193	0.261691
	4.33333	1.38442	1.36644	0.180005	1.34058	0.944028	0.337269
	4.5	1.58664	1.45074	0.210171	1.03645	0.813139	0.347264
	4.66667	1.49148	1.53498	0.159777	0.74041	0.65706	0.446275
	4.83333	1.51059	1.57061	0.127126	0.452155	0.778381	0.550137
	5	1.76348	1.59555	0.098389	0.398072	0.719015	0.499444
	5.16667	1.69287	1.59078	0.0996939	-0.0269171	0.81988	0.628782
	5.33333	1.5648	1.54358	0.190949	1.50792	0.946379	0.695648
	5.5	1.55897	1.52412	0.201523	0.925017	1.10896	0.693881
	5.66667	1.55324	1.44552	0.199905	1.7425	1.28776	0.639274
	5.83333	1.16114	1.34967	0.22124	1.62591	1.53569	0.280017
	6	1.37435	1.27883	0.220266	1.59024	1.5727	0.292578
	6.16667	1.21324	1.22754	0.182772	1.64966	1.70127	0.0837186
	6.33333	1.02197	1.17574	0.113233	1.70858	1.72127	0.108315
	6.5	1.06891	1.19181	0.118668	1.76702	1.76607	0.125752
	6.66667	1.19995	1.16678	0.0883533	1.82499	1.74772	0.160321
	6.83333	1.19062	1.15291	0.087456	1.88249	1.75271	0.157275
	7	1.27363	1.17394	0.0657181	1.93952	1.71282	0.199943
	7.16667	1.19912	1.241	0.139148	1.46175	1.631	0.276578
	7.33333	1.1162	1.24861	0.13798	1.68459	1.55366	0.288709
	7.5	1.16918	1.28581	0.153918	1.42939	1.40976	0.343366
	7.66667	1.53832	1.28968	0.153902	1.19425	1.30252	0.256599
	7.83333	1.25319	1.25256	0.202918	1.28366	1.33681	0.294634
	8	1.451	1.25712	0.199676	0.875164	1.23128	0.281291
	8.16667	1.30075	1.26448	0.196824	1.18884	1.18507	0.269651
	8.33333	0.93927	1.24031	0.165492	1.70175	1.19268	0.270704
	8.5	1.14812	1.19532	0.200523	0.945927	1.09343	0.348087
	8.66667	1.22069	1.09954	0.217445	1.10591	1.09741	0.345324
	8.83333	1.36918	1.01185	0.244827	1.24753	1.11891	0.356465
	9	0.938201	1.23306	0.604184	0.588915	0.996532	0.255876
	9.16667	0.780559	1.35628	0.668501	0.903025	0.990912	0.257599
	9.33333	0.686908	1.39378	0.666988	1.3393	1.0026	0.265427
	9.5	2.48779	1.32634	0.693241	0.845116	1.00703	0.270397
	9.66667	2.01064	1.39103	0.735899	0.906589	1.07671	0.216673
	9.83333	1.4832	1.51313	0.751752	1.18776	1.11145	0.222787
	10	0.897091	1.71968	0.684892	1.27847	1.05448	0.211062

## Sheet: K
Supplementary Figure 2K
	SMAD4 standard deviations	SMAD1 standard deviations	median SMAD4 standard deviation	SMAD4 standard deviation error	median SMAD1 standard deviation	SMAD1 standard deviation error
	0.201399	0.29864	0.2316	0.0685	0.3149	0.0992
	0.283398	0.330288
	0.237564	0.396489
	0.442411	0.285981
	0.256534	0.34543
	0.200551	0.288161
	0.195097	0.284816
	0.200968	0.218317
	0.170798	0.226919
	0.183043	0.340131
	0.264731	0.335533
	0.184687	0.248799
	0.226854	0.498383
	0.211685	0.420935
	0.240126	0.438789
	0.21928	0.568011
	0.173001	0.387338
	0.242363	0.268699
	0.315906	0.292939
	0.329029	0.257998
	0.195924	0.339744
	0.249471	0.371092
	0.18555	0.410442
	0.219182	0.263159
	0.266843	0.404195
	0.252842	0.236203
	0.330198	0.276418
	0.233018	0.273288
	0.342618	0.253737
	0.294762	0.263979
	0.258168	0.311477
	0.27366	0.353648
	0.178519	0.330248
	0.238232	0.33953
	0.175577	0.423251
	0.311499	0.250057
	0.268849	0.349053
	0.267011	0.349908
	0.212239	0.215806
	0.232243	0.241875
	0.192392	0.383525
	0.247556	0.200645
	0.307005	0.231592
	0.260292	0.194251
	0.197437	0.278459
	0.351657	0.314873
	0.243255	0.202115
	0.321032	0.262735
	0.268192	0.231983
	0.271626	0.3753
	0.25406	0.233069
	0.314668	0.257402
	0.226349	0.254385
	0.256791	0.189787
	0.272924	0.322918
	0.193842	0.23416
	0.146474	0.31317
	0.22402	0.236701
	0.203872	0.277343
	0.270962	0.286796
	0.228061	0.248869
	0.25643	0.298857
	0.208306	0.21735
	0.271299	0.200871
	0.284858	0.305087
	0.258915	0.301582
	0.217281	0.236434
	0.380015	0.193859
	0.213851	0.352227
	0.412528	0.298683
	0.240285	0.298886
	0.215419	0.30178
	0.297059	0.248721
	0.219422	0.293031
	0.242374	0.351666
	0.185748	0.348398
	0.233437	0.425659
	0.264976	0.530074
	0.230275	0.50177
	0.496232	0.409946
	0.283464	0.44776
	0.15429	0.464945
	0.252974	0.491025
	0.207269	0.329659
	0.229872	0.442924
	0.181212	0.378492
	0.2884	0.483138
	0.32039	0.332328
	0.390113	0.538195
	0.274152	0.398787
	0.246525	0.42171
	0.211816	0.305778
	0.334733	0.504998
	0.227419	0.447325
	0.253632	0.537218
	0.177918	0.31089
	0.217078	0.464346
	0.307078	0.591796
	0.391405	0.673256
	0.289763	0.288709
	0.178074	0.297129
	0.234217	0.416646
	0.20832	0.32842
	0.220463	0.346544
	0.303449	0.501749
	0.224161	0.403753
	0.267548	0.431319
	0.183572
	0.190131
	0.173958
	0.18721
	0.1746
	0.265143
	0.109565
	0.253321
	0.150997
	0.130465
	0.242885
	0.144412
	0.256417
	0.161978
	0.379746
	0.187884
	0.185294
	0.212765
	0.361443
	0.269284
	0.191713
	0.228055
	0.222013
	0.157883
	0.196192
	0.191507
	0.264732
	0.163978
	0.218646
	0.229623
	0.232176
	0.311715
	0.2567
	0.230544
	0.226461
	0.27274
	0.174938
	0.227424
	0.348859
	0.199108
	0.252068
	0.24748
	0.202302
	0.216918
	0.268906
	0.176305
	0.242246
	0.195192
	0.208263
	0.234005
	0.339538
	0.288138
	0.275216
	0.172414
	0.291357
	0.202434
	0.192417
	0.176001
	0.168865
	0.177902
	0.263795
	0.378708
	0.189651
	0.146515
	0.186681
	0.247871
	0.247739
	0.244332
	0.250298
	0.274128
	0.172064
	0.323697
	0.205456
	0.297783
	0.201912
	0.21718
	0.18584
	0.301506
	0.219665
	0.18762
	0.178438
	0.228728
	0.167811
	0.150644
	0.241345
	0.210956
	0.198477
	0.270889
	0.297672
	0.200156
	0.198305
	0.234715
	0.471201
	0.342718
	0.296338
	0.224198
	0.281535
	0.271424
	0.179435
	0.228998
	0.198396
	0.245486
	0.287222
	0.262567
	0.24866
	0.210811
	0.214216
	0.175115
	0.226086
	0.143643
	0.304056
	0.155756
	0.240562
	0.231952
	0.257415
	0.163338
	0.252761
	0.215853
	0.250827
	0.407299
	0.305094
	0.240504
	0.278931
	0.247557
	0.241408
	0.32022
	0.224365
	0.211648
	0.171138
	0.279239
	0.169444
	0.191168
	0.217621
	0.24487
	0.200921
	0.19133
	0.234189
	0.188902
	0.265475
	0.210123
	0.226071
	0.186474
	0.299933
	0.177371
	0.204143
	0.784276
	0.208194
	0.231217
	0.203944
	0.369802
	0.285894

## Sheet: M
Supplementary Figure 2M
		SMAD4 (normalized N:C)	SMAD4 error	SMAD2/3 (normalized N:C)	SMAD2/3 error
	Activin	1	0.1162	1	0.0789
	TGFBRi	0	0.07	0	0.0324
	mTeSR	0.0006	0.0437	0.1398	0.0408

## Sheet: O
Supplementary Figure 2O
		2 hr				18 hr
	BMP4 dose (ng/mL)	SMAD4 (normalized N:C)	SMAD4 error	pSMAD1/5/9 (normalized)	pSMAD1/5/9 error	SMAD4 (normalized N:C)	SMAD4 error	pSMAD1/5/9 (normalized)	pSMAD1/5/9 error
	0	0.0025152	0.02717	-0.000967923	0.0742506	-0.0395791	0.0263004	-0.0537219	0.0367444
	1	0.762476	0.0395235	0.717454	0.0630032	0.0997268	0.0293204	0.0529752	0.0493376
	3	0.820322	0.0657872	0.804739	0.143093	0.28571	0.0884333	0.518899	0.194616
	10	0.86282	0.0698234	0.705035	0.123884	0.516019	0.101672	0.825301	0.11064
	30	0.942613	0.0825624	0.995085	0.103026	0.573616	0.144456	0.964711	0.14059
	100	1	0.0667561	1	0.255619	0.855348	0.116245	1.21139	0.164391
