# Supplementary material for: Time-integrated BMP signaling determines fate in a stem cell model for early human development
Source: Nat Commun. 2024 Feb 17;15:1471. doi: 10.1038/s41467-024-45719-9 (PMC10874454; doi:10.1038/s41467-024-45719-9)
Supplement: Supplementary file 6 — Source Data [file 41467_2024_45719_MOESM6_ESM.zip › SourceData/SourceData_SI_Fig3.xlsx]

## Sheet: A
Supplementary Figure 3A
	time (hr)	SMAD4 (normalized N:C)
	0	0.00074455
	0.166667	-0.00074455
	0.333333	-0.0176955
	0.5	-0.0149613
	0.666667	0.230852
	0.833333	0.87709
	1	0.891153
	1.16667	0.848295
	1.33333	0.816234
	1.5	0.808183
	1.66667	0.810865
	1.83333	0.805541
	2	0.849903
	2.16667	0.876491
	2.33333	0.934178
	2.5	0.88477
	2.66667	0.898029
	2.83333	0.977346
	3	0.987458
	3.16667	0.986096
	3.33333	1.0248
	3.5	1.06188
	3.66667	1.04929
	3.83333	1.07063
	4	1.092
	4.16667	1.07485
	4.33333	1.06003
	4.5	1.09114
	4.66667	1.10211
	4.83333	1.11902
	5	1.07022
	5.16667	1.07639
	5.33333	1.05908
	5.5	1.03033
	5.66667	1.00528
	5.83333	1.05521
	6	1.04777
	6.16667	1.01917
	6.33333	0.976075
	6.5	0.979177
	6.66667	0.969818
	6.83333	0.988087
	7	1.00819
	7.16667	1.00718
	7.33333	0.995423
	7.5	1.0221
	7.66667	0.998158
	7.83333	0.96907
	8	0.988671
	8.16667	0.999656
	8.33333	1.03753
	8.5	1.0649
	8.66667	1.02462
	8.83333	1.03788
	9	1.00165
	9.16667	1.00823
	9.33333	1.04405
	9.5	1.02538
	9.66667	1.07529
	9.83333	1.02212
	10	1.02056
	10.1667	1.03396
	10.3333	1.07215
	10.5	1.07902
	10.6667	1.08062
	10.8333	1.10959
	11	1.11387
	11.1667	1.14745
	11.3333	1.12946
	11.5	1.1374
	11.6667	1.13166
	11.8333	1.13888
	12	1.12396
	12.1667	1.13116
	12.3333	1.15941
	12.5	1.15367
	12.6667	1.16576
	12.8333	1.21622
	13	1.17512
	13.1667	1.14486
	13.3333	1.12466
	13.5	1.14454
	13.6667	1.16184
	13.8333	1.16172
	14	1.14228
	14.1667	1.08506
	14.3333	1.09686
	14.5	1.08363
	14.6667	1.10077
	14.8333	1.15429
	15	1.12226
	15.1667	1.09626
	15.3333	1.11733
	15.5	1.12692
	15.6667	1.12543
	15.8333	1.13723
	16	1.15954
	16.1667	1.13594
	16.3333	1.14792
	16.5	1.10775
	16.6667	1.10925
	16.8333	1.09384
	17	1.06959
	17.1667	1.10236
	17.3333	1.09196
	17.5	1.08782
	17.6667	1.08441
	17.8333	1.07499
	18	1.1143
	18.1667	1.10036
	18.3333	1.09538
	18.5	1.10002
	18.6667	1.0837
	18.8333	1.05309
	19	1.05581
	19.1667	1.06624
	19.3333	1.04029
	19.5	1.07877
	19.6667	1.06168
	19.8333	1.03228
	20	1.0022
	20.1667	1.01663
	20.3333	1.02682
	20.5	0.997577
	20.6667	1.01306
	20.8333	0.996702
	21	0.971697
	21.1667	0.992909
	21.3333	0.981385
	21.5	0.997147
	21.6667	0.976767
	21.8333	0.982256
	22	0.98044
	22.1667	0.96659
	22.3333	0.99358
	22.5	0.95386
	22.6667	0.949222
	22.8333	0.925642
	23	0.869989
	23.1667	0.868178
	23.3333	0.848451
	23.5	0.839151
	23.6667	0.828074
	23.8333	0.834578
	24	0.8128
	24.1667	0.785519
	24.3333	0.776988
	24.5	0.779302
	24.6667	0.769249
	24.8333	0.702574
	25	0.822965
	25.1667	0.913054
	25.3333	0.874653
	25.5	0.861839
	25.6667	0.817057
	25.8333	0.745258
	26	0.706562
	26.1667	0.664654
	26.3333	0.620695
	26.5	0.59617
	26.6667	0.568879
	26.8333	0.530834
	27	0.534095
	27.1667	0.512014
	27.3333	0.508532
	27.5	0.52438
	27.6667	0.524402
	27.8333	0.538915
	28	0.578696
	28.1667	0.581579
	28.3333	0.581556
	28.5	0.611015
	28.6667	0.622113
	28.8333	0.614654
	29	0.598397
	29.1667	0.598797
	29.3333	0.585019
	29.5	0.590561
	29.6667	0.583873
	29.8333	0.570134
	30	0.567195
	30.1667	0.563971
	30.3333	0.550563
	30.5	0.536601
	30.6667	0.523165
	30.8333	0.51801
	31	0.530437
	31.1667	0.526156
	31.3333	0.538855
	31.5	0.525086
	31.6667	0.505204
	31.8333	0.513318
	32	0.542461
	32.1667	0.518852
	32.3333	0.532607
	32.5	0.528723
	32.6667	0.529209
	32.8333	0.529405
	33	0.533604
	33.1667	0.525146
	33.3333	0.537908
	33.5	0.54329
	33.6667	0.54915
	33.8333	0.569062
	34	0.573219
	34.1667	0.561399
	34.3333	0.571708
	34.5	0.576581
	34.6667	0.575512
	34.8333	0.595544
	35	0.606934
	35.1667	0.600971
	35.3333	0.597349
	35.5	0.621673
	35.6667	0.630378
	35.8333	0.635665
	36	0.654104
	36.1667	0.637732
	36.3333	0.643768
	36.5	0.674644
	36.6667	0.665519
	36.8333	0.655164
	37	0.654877
	37.1667	0.658041
	37.3333	0.666949
	37.5	0.66667
	37.6667	0.699522
	37.8333	0.72203
	38	0.743642
	38.1667	0.721042
	38.3333	0.734382
	38.5	0.734295
	38.6667	0.747327
	38.8333	0.770742
	39	0.780837
	39.1667	0.802215
	39.3333	0.820922
	39.5	0.822162
	39.6667	0.814794
	39.8333	0.782455
	40	0.78528
	40.1667	0.787252
	40.3333	0.773808
	40.5	0.774238
	40.6667	0.783165
	40.8333	0.783059
	41	0.838184
	41.1667	0.838764
	41.3333	0.839043
	41.5	0.839423
	41.6667	0.869638
	41.8333	0.873189
	42	0.881874
	42.1667	0.891354
	42.3333	0.863384
	42.5	0.896142

## Sheet: C
Supplementary Figure 3C
	time (hr)	data	data diffused
	0	0.20086	0.077483
	0.166667	0.146902	0.152515
	0.333333	0.0142888	0.0276569
	0.5	0.0644626	0.00866155
	0.666667	0.0346176	0.135686
	0.833333	1.02617	0.954226
	1	0.925443	1.01257
	1.16667	0.970657	0.950227
	1.33333	1.01117	0.90448
	1.5	1.13688	0.938503
	1.66667	1.11942	0.943442
	1.83333	0.868711	0.875836
	2	1.13183	0.926866
	2.16667	0.985171	0.934458
	2.33333	1.01019	0.958324
	2.5	0.90751	0.922545
	2.66667	0.964243	0.941551
	2.83333	0.938214	1.07792
	3	0.93891	1.09673
	3.16667	0.939606	1.17377
	3.33333	0.940301	1.22185
	3.5	0.940997	1.20487
	3.66667	0.941693	1.28825
	3.83333	0.942389	1.23443
	4	0.943085	1.20216
	4.16667	0.943781	1.24597
	4.33333	0.944476	1.21002
	4.5	0.945172	1.26067
	4.66667	0.945868	1.29164
	4.83333	0.830986	1.216
	5	1.37615	1.16372
	5.16667	0.741455	1.11272
	5.33333	0.836526	1.08833
	5.5	0.917115	1.12927
	5.66667	1.0623	1.12634
	5.83333	0.980617	1.10284
	6	1.02221	1.01346
	6.16667	0.964906	0.956421
	6.33333	0.844863	0.940528
	6.5	0.639454	0.901668
	6.66667	0.754278	0.883612
	6.83333	0.551439	0.851664
	7	0.615973	0.859208
	7.16667	0.532677	0.875503
	7.33333	0.563995	0.800223
	7.5	0.604012	0.897558
	7.66667	0.598682	1.03362
	7.83333	0.481753	0.891374
	8	0.721039	0.916835
	8.16667	0.831341	1.0246
	8.33333	1.04652	1.00152
	8.5	1.05668	1.00939
	8.66667	1.11002	0.985597
	8.83333	1.09325	0.988938
	9	1.07269	0.947658
	9.16667	1.30628	1.0732
	9.33333	1.0752	1.04946
	9.5	1.47588	1.08815
	9.66667	1.53479	1.16914
	9.83333	1.62744	1.21964
	10	1.23802	1.02176
	10.1667	1.19112	1.02494
	10.3333	1.16042	1.17807
	10.5	0.960699	1.10062
	10.6667	0.709775	1.12766
	10.8333	1.18916	1.19361
	11	0.881745	1.16241
	11.1667	0.975665	1.18041
	11.3333	1.01412	1.15483
	11.5	1.37862	1.23425
	11.6667	1.02188	1.1931
	11.8333	1.06783	1.17411
	12	1.41316	1.14056
	12.1667	1.09471	1.10674
	12.3333	1.32083	1.15404
	12.5	1.19735	1.09436
	12.6667	1.03319	1.05329
	12.8333	1.08032	1.04656
	13	0.988967	1.05924
	13.1667	0.979044	1.03559
	13.3333	1.14751	1.00941
	13.5	1.03425	1.06799
	13.6667	0.781572	1.0427
	13.8333	1.19616	1.11962
	14	1.20578	1.04173
	14.1667	1.1106	0.977534
	14.3333	1.09571	1.02083
	14.5	1.35563	1.09316
	14.6667	0.983231	1.05196
	14.8333	0.808924	1.02776
	15	1.16142	1.05154
	15.1667	0.781473	1.01967
	15.3333	1.0228	1.09875
	15.5	0.885177	1.0306
	15.6667	1.032	1.05081
	15.8333	0.905043	1.03078
	16	0.843185	1.05009
	16.1667	0.879286	1.06252
	16.3333	1.16364	1.07189
	16.5	0.880348	1.0461
	16.6667	0.789242	1.07838
	16.8333	1.06124	1.10769
	17	0.942006	1.05212
	17.1667	1.01238	1.1107
	17.3333	0.994677	1.1306
	17.5	1.17028	1.17207
	17.6667	1.42582	1.28281
	17.8333	1.066	1.23228
	18	1.56151	1.41455
	18.1667	1.56843	1.33695
	18.3333	1.63744	1.45227
	18.5	2.16192	1.50293
	18.6667	1.84626	1.4255
	18.8333	2.04083	1.40753
	19	2.06055	1.45663
	19.1667	1.82806	1.29421
	19.3333	1.61205	1.23319
	19.5	1.52709	1.17307
	19.6667	1.53998	1.14025
	19.8333	1.14506	1.00603
	20	1.08795	0.984307
	20.1667	1.03083	0.935848
	20.3333	0.97372	0.948627
	20.5	0.916606	0.891611
	20.6667	0.859492	0.89698
	20.8333	0.802379	0.930992
	21	0.745265	0.896649
	21.1667	0.688151	0.853098
	21.3333	0.631038	0.86682
	21.5	0.573924	0.850107
	21.6667	0.51681	0.800252
	21.8333	0.459697	0.833333
	22	0.402583	0.824919
	22.1667	0.328799	0.753628
	22.3333	0.460084	0.784846
	22.5	0.401638	0.667835
	22.6667	0.378261	0.690004
	22.8333	0.455899	0.693168
	23	0.458952	0.639769
	23.1667	0.300808	0.582051
	23.3333	0.313136	0.589306
	23.5	0.263433	0.565661
	23.6667	0.340932	0.590431
	23.8333	0.611506	0.66168
	24	0.526933	0.646459
	24.1667	0.811886	0.699631
	24.3333	0.861345	0.711603
	24.5	0.783792	0.70221
	24.6667	0.738092	0.726355
	24.8333	0.293526	0.604756
	25	0.945377	0.809312
	25.1667	0.643124	0.804315
	25.3333	0.90518	0.841998
	25.5	0.746798	0.84481
	25.6667	0.709366	0.832963
	25.8333	0.563267	0.71602
	26	0.573332	0.674418
	26.1667	0.592669	0.644823
	26.3333	0.548499	0.589555
	26.5	0.606204	0.606728
	26.6667	0.598534	0.573197
	26.8333	0.673635	0.545058
	27	0.834723	0.563833
	27.1667	0.713745	0.484819
	27.3333	0.850273	0.507125
	27.5	1.07063	0.563362
	27.6667	0.85078	0.462239
	27.8333	0.696245	0.459805
	28	0.749551	0.464947
	28.1667	0.470799	0.455039
	28.3333	0.664607	0.493621
	28.5	0.633128	0.478353
	28.6667	0.544405	0.489001
	28.8333	0.498373	0.483047
	29	0.676999	0.526564
	29.1667	0.421391	0.488691
	29.3333	0.462962	0.504918
	29.5	0.292711	0.463647
	29.6667	0.10336	0.409002
	29.8333	0.120184	0.388372
	30	0.0298533	0.361903
	30.1667	0.114337	0.376349
	30.3333	-0.00687307	0.366042
	30.5	0.327974	0.392593
	30.6667	0.34517	0.36523
	30.8333	0.406581	0.359536
	31	0.553331	0.359335
	31.1667	0.739343	0.404352
	31.3333	0.68323	0.444685
	31.5	0.457913	0.386
	31.6667	0.248172	0.378942
	31.8333	0.183727	0.382322
	32	0.0889394	0.345498
	32.1667	-0.260065	0.307896
	32.3333	0.432517	0.425381
	32.5	0.220881	0.417779
	32.6667	0.216183	0.386179
	32.8333	0.234521	0.392379
	33	0.25286	0.391304
	33.1667	0.271198	0.364053
	33.3333	0.289537	0.379477
	33.5	0.307876	0.358666
	33.6667	0.326214	0.339012
	33.8333	0.344553	0.334339
	34	0.362891	0.400678
	34.1667	0.38123	0.378016
	34.3333	0.399568	0.397347
	34.5	0.417907	0.400749
	34.6667	0.436246	0.410463
	34.8333	0.454584	0.405717
	35	0.316104	0.387444
	35.1667	0.151194	0.310299
	35.3333	0.0560737	0.322591
	35.5	0.0460124	0.325146
	35.6667	-0.0503165	0.322698
	35.8333	0.209763	0.361756
	36	0.329351	0.395739
	36.1667	0.255257	0.410601
	36.3333	0.205998	0.401741
	36.5	0.124272	0.437749
	36.6667	0.217285	0.424083
	36.8333	0.447586	0.434699
	37	0.506704	0.463153
	37.1667	0.532556	0.459646
	37.3333	0.212417	0.407302
	37.5	0.0982656	0.400903
	37.6667	0.160519	0.454524
	37.8333	0.372126	0.476784
	38	0.262268	0.451215
	38.1667	0.156157	0.470826
	38.3333	0.265714	0.540371
	38.5	0.0913404	0.531563
	38.6667	0.65941	0.574651
	38.8333	1.1581	0.633185
	39	0.995365	0.647742
	39.1667	1.2515	0.702358
	39.3333	2.1049	0.78241
	39.5	1.79805	0.725897
	39.6667	0.872708	0.619175
	39.8333	0.876131	0.617371
	40	0.984234	0.604795
	40.1667	0.718229	0.620861
	40.3333	0.466045	0.608265
	40.5	0.274634	0.62921
	40.6667	0.470213	0.655074
	40.8333	0.366931	0.626971
	41	0.398669	0.657579
	41.1667	0.706609	0.696129
	41.3333	0.746373	0.663036
	41.5	0.77898	0.668868
	41.6667	1.09889	0.760825
	41.8333	0.911107	0.738417
	42	0.460447	0.719587
	42.1667	0.847718	0.726203
	42.3333	1.03396	0.759585
	42.5	0.853573	0.759643

## Sheet: D
Supplementary Figure 3D
	time (hr)	data	data diffused
	0	-0.0781578	-0.00637731
	0.166667	-0.210699	-0.0613971
	0.333333	-0.0346597	-0.0399391
	0.5	-0.18	-0.0929068
	0.666667	0.045521	0.12224
	0.833333	0.809141	0.715376
	1	0.766953	0.772196
	1.16667	0.85338	0.743245
	1.33333	0.745145	0.695282
	1.5	0.830962	0.748707
	1.66667	0.770012	0.745641
	1.83333	0.685996	0.738715
	2	0.59342	0.74274
	2.16667	0.703296	0.784829
	2.33333	0.649312	0.787948
	2.5	0.678158	0.751993
	2.66667	0.63387	0.731956
	2.83333	0.66553	0.784893
	3	0.616129	0.752512
	3.16667	0.681682	0.718856
	3.33333	0.663353	0.755507
	3.5	0.617837	0.778407
	3.66667	0.791685	0.823299
	3.83333	0.498852	0.729615
	4	0.623049	0.802575
	4.16667	0.503841	0.739245
	4.33333	0.579115	0.781929
	4.5	0.431942	0.735797
	4.66667	0.401784	0.767062
	4.83333	0.228645	0.741205
	5	0.333171	0.751216
	5.16667	0.454739	0.745823
	5.33333	0.57884	0.776626
	5.5	0.718694	0.824455
	5.66667	0.71229	0.793501
	5.83333	0.711801	0.896141
	6	0.623988	0.951093
	6.16667	0.646918	0.934403
	6.33333	0.694877	0.973597
	6.5	0.566077	0.785628
	6.66667	0.490836	0.743022
	6.83333	0.90203	0.786291
	7	0.753406	0.786733
	7.16667	0.40131	0.746349
	7.33333	0.486365	0.73552
	7.5	0.600695	0.809734
	7.66667	0.391873	0.660774
	7.83333	0.51685	0.70822
	8	0.498849	0.736404
	8.16667	0.922862	0.834483
	8.33333	0.741987	0.771247
	8.5	0.73268	0.787645
	8.66667	0.723373	0.778643
	8.83333	0.714066	0.73609
	9	0.70476	0.758436
	9.16667	0.695453	0.756595
	9.33333	0.686146	0.738779
	9.5	0.676839	0.766093
	9.66667	0.667533	0.873935
	9.83333	0.658226	0.759023
	10	0.648919	0.805234
	10.1667	0.639612	0.822282
	10.3333	0.697916	0.811414
	10.5	0.630517	0.82311
	10.6667	0.59537	0.789692
	10.8333	0.503173	0.809465
	11	0.880412	0.906215
	11.1667	0.7308	0.896346
	11.3333	0.917177	0.984224
	11.5	1.81925	0.991811
	11.6667	1.38617	0.884632
	11.8333	1.04263	0.841887
	12	1.21473	0.939748
	12.1667	0.900272	0.895231
	12.3333	0.795532	0.884314
	12.5	0.737408	0.891334
	12.6667	0.965828	0.842353
	12.8333	0.973981	0.949631
	13	0.969159	0.964709
	13.1667	0.819638	0.921521
	13.3333	1.03365	0.940501
	13.5	1.25053	1.01353
	13.6667	0.96357	0.960087
	13.8333	0.399044	0.850684
	14	1.08737	0.923616
	14.1667	0.785217	0.85717
	14.3333	1.15565	0.896451
	14.5	1.19585	0.880365
	14.6667	0.708039	0.769206
	14.8333	0.756479	0.839965
	15	0.699691	0.867489
	15.1667	0.69477	0.881983
	15.3333	0.607749	0.86189
	15.5	1.02009	0.957959
	15.6667	1.32679	0.97355
	15.8333	1.03458	0.967313
	16	1.4106	1.07271
	16.1667	1.37176	1.08735
	16.3333	1.59138	1.09499
	16.5	1.42527	1.0445
	16.6667	1.27651	1.03282
	16.8333	1.212	0.992503
	17	1.10997	0.937125
	17.1667	1.29246	1.01522
	17.3333	1.16276	0.989936
	17.5	1.23358	0.941367
	17.6667	1.32183	0.935718
	17.8333	1.38514	0.948238
	18	1.39057	0.972453
	18.1667	1.41341	0.966796
	18.3333	1.20621	0.962513
	18.5	1.47904	1.03854
	18.6667	1.24847	1.03194
	18.8333	0.948996	0.970982
	19	0.784574	0.969097
	19.1667	0.735773	1.04607
	19.3333	0.876432	1.00574
	19.5	0.990911	1.07102
	19.6667	1.14254	1.12557
	19.8333	0.980017	1.02034
	20	0.898163	1.05809
	20.1667	1.03698	1.06724
	20.3333	1.05344	1.09532
	20.5	1.09728	1.05818
	20.6667	0.894166	0.986422
	20.8333	1.03875	1.052
	21	0.966648	0.935459
	21.1667	0.892312	1.01007
	21.3333	0.82031	0.957064
	21.5	0.716672	0.97791
	21.6667	0.72563	0.990722
	21.8333	0.734587	0.91347
	22	0.743545	0.941035
	22.1667	0.752503	0.953386
	22.3333	0.761461	0.961716
	22.5	0.770419	0.919004
	22.6667	0.779376	0.972264
	22.8333	0.788334	0.938097
	23	0.797292	0.929742
	23.1667	0.80625	0.934284
	23.3333	0.815208	0.921474
	23.5	0.824165	0.875714
	23.6667	0.666227	0.835855
	23.8333	0.800207	0.844265
	24	0.629165	0.738606
	24.1667	0.626536	0.721148
	24.3333	0.514807	0.697776
	24.5	0.776124	0.712057
	24.6667	0.976128	0.706292
	24.8333	0.749086	0.56321
	25	1.10161	0.736974
	25.1667	1.23983	0.88118
	25.3333	1.20047	0.855356
	25.5	1.18262	0.880677
	25.6667	1.15823	0.843376
	25.8333	0.922489	0.795376
	26	0.543252	0.650568
	26.1667	0.531247	0.723005
	26.3333	0.602787	0.676562
	26.5	0.543916	0.580518
	26.6667	0.275723	0.605932
	26.8333	0.264745	0.532612
	27	0.230211	0.604834
	27.1667	0.393236	0.545871
	27.3333	0.31722	0.536021
	27.5	0.456052	0.576674
	27.6667	0.406366	0.550655
	27.8333	0.512162	0.634556
	28	0.474348	0.613899
	28.1667	0.600829	0.665544
	28.3333	0.235357	0.621654
	28.5	0.196733	0.639845
	28.6667	0.45669	0.701968
	28.8333	0.648702	0.723728
	29	0.540109	0.715595
	29.1667	0.66823	0.747302
	29.3333	0.558483	0.686344
	29.5	0.528855	0.689455
	29.6667	0.514162	0.797932
	29.8333	0.483432	0.793042
	30	0.618739	0.822456
	30.1667	0.836592	0.964586
	30.3333	1.02259	0.858007
	30.5	0.97763	0.776202
	30.6667	0.907369	0.761671
	30.8333	0.891382	0.775357
	31	1.11067	0.8305
	31.1667	1.18261	0.763011
	31.3333	0.951993	0.77852
	31.5	0.709725	0.799254
	31.6667	0.664846	0.69937
	31.8333	0.615562	0.652059
	32	0.510401	0.632177
	32.1667	0.361351	0.572007
	32.3333	0.51892	0.662602
	32.5	0.58324	0.702609
	32.6667	0.525918	0.752495
	32.8333	0.442828	0.685014
	33	1.0218	0.755529
	33.1667	0.834276	0.662245
	33.3333	0.959161	0.731534
	33.5	1.02324	0.746046
	33.6667	1.0519	0.80169
	33.8333	1.19973	0.871659
	34	1.32326	0.925605
	34.1667	1.34068	0.827161
	34.3333	1.41874	0.913215
	34.5	1.43591	0.849166
	34.6667	1.31238	0.872958
	34.8333	1.14718	0.777344
	35	1.3093	0.764407
	35.1667	0.995481	0.740863
	35.3333	0.960627	0.790302
	35.5	0.665915	0.766168
	35.6667	0.67646	0.787904
	35.8333	0.694557	0.782713
	36	0.655516	0.779129
	36.1667	0.722062	0.787838
	36.3333	0.598608	0.789308
	36.5	0.421917	0.75694
	36.6667	0.368294	0.727683
	36.8333	0.582402	0.728257
	37	0.607319	0.717275
	37.1667	0.632236	0.719566
	37.3333	0.657153	0.721754
	37.5	0.68207	0.738194
	37.6667	0.706988	0.7145
	37.8333	0.731905	0.74668
	38	0.756822	0.744984
	38.1667	0.781739	0.721993
	38.3333	0.806656	0.735172
	38.5	0.831573	0.70046
	38.6667	0.664352	0.732995
	38.8333	0.661486	0.755823
	39	0.450996	0.713112
	39.1667	0.249143	0.721814
	39.3333	0.274125	0.739704
	39.5	0.165353	0.735272
	39.6667	0.291802	0.804379
	39.8333	0.394178	0.77387
	40	0.623198	0.782759
	40.1667	0.576983	0.801336
	40.3333	0.558691	0.824167
	40.5	0.883966	0.815454
	40.6667	0.86978	0.800669
	40.8333	0.887584	0.837448
	41	1.12832	0.859102
	41.1667	0.938481	0.885622
	41.3333	0.872374	0.874467
	41.5	0.711597	0.854436
	41.6667	0.511746	0.830089
	41.8333	0.455634	0.852703
	42	0.509769	0.871524
	42.1667	0.399889	0.835426
	42.3333	0.488992	0.852967
	42.5	0.50283	0.822182

## Sheet: E
Supplementary Figure 3E
	principal component	variance explained raw	variance explained denoised
	1	27.4486	53.5948
	2	11.9888	20.6254
	3	8.60043	9.21449
	4	4.86835	4.03247
	5	3.39657	2.4263
	6	2.80941	1.90118
	7	2.43129	1.36549
	8	2.07235	1.26299
	9	1.9683	0.837471
	10	1.83001	0.629021

## Sheet: F
Supplementary Figure 3F
	principal component 1	integral raw	integral denoised
	-0.489749	0.839782	0.839787
	0.0328127	0.808006	0.81545
	-0.493684	0.835573	0.8435
	-0.174131	0.794806	0.795706
	-0.908976	0.695999	0.680417
	-0.922765	0.676265	0.670456
	-0.17543	0.870133	0.823128
	-1.8865	0.675925	0.651483
	-0.27484	0.827006	0.811832
	-0.284969	0.764076	0.791908
	-0.495359	0.819148	0.800981
	-0.323118	0.735331	0.776349
	-0.155452	0.804127	0.793745
	-0.493356	0.819091	0.799746
	-1.89592	0.648485	0.641838
	-1.27122	0.699087	0.72254
	0.726089	0.884773	0.933903
	-1.25135	0.740923	0.730898
	1.10601	0.885964	0.943714
	0.244936	0.752886	0.774204
	0.244936	0.752886	0.774204
	-1.07548	0.622994	0.697546
	-0.8722	0.73931	0.764927
	0.427635	0.95084	0.933437
	-2.00956	0.611525	0.640923
	1.09363	0.940226	0.967253
	1.40557	1.10939	1.05354
	-1.0408	0.718994	0.760534
	0.669316	0.88332	0.87945
	1.15797	0.967089	0.979644
	0.526139	0.903036	0.916921
	0.402326	0.84586	0.907225
	1.48416	1.15007	1.05928
	0.253563	0.935378	0.952592
	0.680466	0.852407	0.874734
	-1.12182	0.618304	0.63799
	-1.39266	0.587497	0.621289
	-1.14061	0.598151	0.62486
	-0.270071	0.740134	0.805163
	0.25072	0.890575	0.905254
	-0.564664	0.798147	0.777997
	-0.233991	0.817794	0.819083
	-0.198657	0.890722	0.883563
	-0.807207	0.718513	0.75371
	-0.303929	0.920428	0.845052
	-0.124775	0.859265	0.825723
	-0.19516	0.889792	0.875454
	-0.304836	0.950543	0.865224
	-0.43515	0.76563	0.781762
	0.434445	0.869057	0.87473
	-0.432226	0.771465	0.779232
	-0.683471	0.715196	0.726579
	-0.316511	0.743451	0.774074
	-0.670858	0.730215	0.750609
	-1.45341	0.473568	0.545956
	-0.694784	0.650335	0.718514
	0.654421	0.878235	0.881824
	0.695267	0.917271	0.902792
	0.441677	0.90636	0.87735
	-0.316511	0.743451	0.767974
	-0.0722329	0.68411	0.738065
	-0.259806	0.774165	0.774286
	-1.42939	0.495637	0.545265
	0.579815	0.834117	0.867069
	0.364262	0.773977	0.796682
	-0.652454	0.857773	0.843733
	0.66506	0.865747	0.870661
	-0.110244	0.656257	0.739471
	0.744487	0.897003	0.896943
	0.460516	0.834932	0.854944
	0.281391	0.742136	0.786388
	0.546506	0.817729	0.87503
	0.543887	0.994072	0.95111
	0.823941	1.05575	1.02331
	0.905358	0.869573	0.931762
	0.906523	0.885321	0.932389
	0.973118	0.975062	0.949529
	0.993461	0.975464	0.952361
	1.40144	1.01519	0.988686
	1.39582	1.00721	0.988029
	1.43641	1.01476	0.98584
	1.43641	1.01476	0.986659
	-0.59549	0.73054	0.752828
	-0.618621	0.714351	0.741743
	-0.372579	0.841817	0.839974
	-0.268014	0.841424	0.855343
	0.103758	0.832434	0.835111
	-0.190258	0.934204	0.875159
	-0.23249	0.765902	0.803852
	0.200048	0.8688	0.850649
	-0.367607	0.830428	0.834632
	0.103758	0.832434	0.835111
	-0.153724	0.861298	0.853383
	0.317072	0.871551	0.874731
	-0.213334	0.791051	0.802933
	0.336479	0.897596	0.87289
	-0.132984	0.88515	0.868636
	1.49685	1.07685	1.02673
	1.50714	1.07049	1.03016
	1.42956	1.08948	1.03073
	1.32698	1.04076	1.01779
	1.28282	1.055	1.05771
	1.18305	1.02259	1.03561
	2.02944	1.11169	1.1156
	1.97717	1.11187	1.10789
	2.00849	1.11541	1.11539
	1.43517	1.09872	1.03389
	1.9776	1.11031	1.09496
	0.1642	0.914562	0.909641
	1.09782	0.957191	1.01422
	0.862675	0.895069	0.912796
	0.399526	0.928135	0.892863
	-0.635264	0.587089	0.64268
	1.41693	0.977664	0.96411
	0.592701	0.936563	0.900871
	1.40951	0.972025	0.962943
	0.706017	0.964149	0.955005
	0.595513	0.889703	0.88786
	1.77246	1.14052	1.1679
	-0.739608	0.613095	0.627497
	0.162293	0.892898	0.837895
	0.239506	0.997167	0.922647
	-0.724654	0.623732	0.639314
	1.77317	1.2605	1.17796
	0.113715	0.925992	0.890805
	-1.39337	0.572682	0.647412
	0.142155	0.846636	0.836488
	0.144095	0.846893	0.819657
	0.0916418	0.905769	0.889332
	1.78101	1.26899	1.17761
	-1.29623	0.605029	0.63403
	-1.38705	0.572514	0.652584
	-1.29454	0.606572	0.634043
	-1.69205	0.500053	0.540649
	-1.14052	0.634703	0.666223
	-0.776342	0.781114	0.795159
	-0.77691	0.779427	0.7938
	-1.56134	0.572864	0.582567
	-1.01542	0.691565	0.771165
	0.488049	0.849696	0.88849
	1.1404	0.947343	0.961761
	-0.975241	0.743145	0.688451
	0.883374	0.89408	0.93202
	-1.17136	0.614293	0.648231
	0.155469	0.663765	0.746468
	-0.629018	0.970217	0.828416
	0.985986	0.966578	0.952358
	-1.08097	0.624759	0.6106
	1.75684	1.06621	1.04659
	-1.66577	0.548603	0.567101
	-0.0863439	0.797011	0.789089
	-1.66925	0.529157	0.552316
	-0.123981	0.932011	0.910911
	-0.0217996	1.00553	0.962834
	1.68084	1.10114	1.07766
	1.75897	1.14163	1.09046
	0.0857995	1.0561	0.96107
	1.59739	1.0937	1.08109
	-0.128563	0.769951	0.792941
	1.5427	1.09388	1.0832
	0.294799	0.914004	0.862783
	0.269309	0.8764	0.846101
	1.54286	1.09999	1.08465
	0.163268	0.820278	0.840497
	1.51692	1.08336	1.07711
	1.58341	1.13841	1.07095
	3.6301	1.36448	1.18174
	3.19487	1.42093	1.18911
	0.757904	0.917276	0.911091
	0.528001	0.940123	0.946492
	0.475952	0.950595	0.965334
	0.484095	0.949842	0.964649
	-1.54968	0.632407	0.619439
	-0.859306	0.688016	0.662643
	-1.50032	0.569177	0.592925
	-0.8597	0.690249	0.649055
	-1.4997	0.570665	0.596833
	-0.348881	0.780933	0.837276
	-1.75486	0.550306	0.585028
	-1.66643	0.582914	0.604153
	-1.67422	0.568044	0.601785
	-1.73625	0.557393	0.583539
	-0.610544	0.775914	0.785331
	-0.583381	0.779262	0.782807
	-1.71984	0.589241	0.601811
	-0.355593	0.805348	0.815189
	-1.72131	0.589241	0.605645
	-1.73729	0.552447	0.582327
	-0.721492	0.664229	0.754061
	0.30895	0.951127	0.894855
	-0.374985	0.782763	0.809445
	-1.15745	0.733933	0.781137
	-1.4245	0.786346	0.719165
	0.115468	0.820769	0.848891
	-1.77863	0.597203	0.627012
	-1.26625	0.723397	0.704257
	-1.39394	0.802255	0.720632
	-1.5241	0.576412	0.642232
	-0.225242	0.808503	0.807163
	-1.49625	0.582627	0.647261
	-0.867092	0.773747	0.76477
	-1.44352	0.650745	0.727206
	-1.44394	0.643383	0.724857
	-1.86683	0.538017	0.582264
	-1.82934	0.582156	0.608647
	-1.89997	0.548673	0.588502
	-1.84489	0.591937	0.61466
	-1.48641	0.544587	0.559599
	-0.537913	0.812208	0.799724
	1.86702	1.11338	1.07713
	-1.49659	0.541983	0.565968
	-1.37065	0.534239	0.574803
	-0.585493	0.830703	0.807782
	-0.53528	0.810156	0.800872
	-0.863862	0.682831	0.75461
	-1.92552	0.476974	0.539035
	-0.62723	0.711455	0.733357
	0.154312	0.890026	0.861962
	-1.69239	0.616227	0.681161
	-1.39385	0.555965	0.566803
	-1.64552	0.525762	0.557527
	1.13897	1.07685	1.03819
	-0.691637	0.766882	0.784446
	-0.772689	0.728843	0.771368
	-1.28996	0.723261	0.760682
	-2.60747	0.512312	0.497625
	-0.916927	0.642853	0.615429
	-1.15725	0.72357	0.678054
	-0.368323	0.843879	0.824632
	-0.634369	0.743068	0.759099
	-2.65591	0.516993	0.518707
	-0.23116	0.726446	0.780452
	-1.91093	0.508444	0.543116
	1.06757	0.968337	0.959653
	-0.743816	0.770249	0.745535
	0.788382	0.948231	0.971045
	2.01179	1.26249	1.17418
	0.135379	0.86172	0.849304
	-1.03239	0.663517	0.631188
	0.803511	0.968067	0.976849
	1.98972	1.2809	1.17657
	1.01681	0.965575	0.974138
	0.96678	1.1358	1.16759
	0.930219	1.10654	1.16339
	0.944999	0.921133	0.92763
	0.988235	0.992425	0.966192
	0.572348	0.987554	0.937651
	1.03827	1.00206	0.986636
	0.983323	1.14243	1.16751
	0.71446	1.07101	1.1491
	1.01719	1.00079	0.966617
	0.71714	1.07423	1.15028
	0.928223	1.11323	1.16429
	0.921517	0.990898	0.969102
	1.03719	1.02734	0.977754
	0.991605	1.24	1.14757
	1.00059	1.04467	1.00485
	1.03245	1.27017	1.14239
	-0.0587749	0.853182	0.827624
	0.884183	1.004	0.977074
	-0.153369	0.789729	0.804619
	-1.5107	0.613424	0.623321
	-2.92211	0.363953	0.445729
	-1.95953	0.512218	0.561152
	-2.59285	0.539058	0.601506
	-2.84426	0.392086	0.462016
	0.149043	0.810249	0.831129
	0.221773	0.818401	0.853919
	-2.6449	0.540642	0.609696
	-2.85809	0.34096	0.458152
	-2.90633	0.38831	0.466387
	0.228157	0.825965	0.852677
	-0.0346632	0.78549	0.809447
	-2.84886	0.383617	0.456278
	-0.527508	0.80228	0.797442
	1.45706	1.06535	1.07355
	-0.587538	0.725435	0.775284
	1.32899	1.02021	1.04636
	1.81361	1.15952	1.17453
	1.94629	1.16638	1.16874
	1.81707	1.15908	1.17599
	0.327904	0.850224	0.861235
	0.389285	0.960415	0.956275
	1.32477	1.03927	0.997404
	0.998171	1.0186	1.01203
	-1.03554	0.63441	0.676224
	0.500638	1.00311	0.976067
	0.352419	0.900712	0.873168
	-0.374257	0.811531	0.823232
	-0.452725	0.749703	0.804324
	-0.373693	0.922669	0.871019
	-0.628697	0.81387	0.806991
	-0.771077	0.834969	0.832531
	-0.651762	0.872585	0.846515
	-1.19612	0.779445	0.820428
	-0.715317	0.853848	0.842371
	-0.736583	0.848759	0.843531
	-1.19233	0.789178	0.821439
	-1.15787	0.816503	0.827371
	-1.08121	0.864123	0.83797
	1.02005	1.02682	1.00814
	-0.634886	0.782053	0.832519
	1.33086	1.15755	1.04835
	-0.916142	0.948945	0.879193
	-0.420165	0.856748	0.856839
	1.18614	1.07853	1.01595
	-0.389876	0.833224	0.856589
	1.11156	1.03628	0.99468
	0.12397	0.853691	0.803025
	-0.639649	0.682498	0.697755
	1.66459	1.04645	1.07604
	0.989593	0.964013	0.933181
	-0.328665	0.758664	0.772049
	0.463903	0.911086	0.916155
	-0.206075	0.823779	0.820785
	0.470201	0.919285	0.921795
	1.41722	0.925148	0.954812
	1.36698	0.89606	0.950746
	0.410177	0.848399	0.871314
	-0.87606	0.865675	0.863171
	-0.901293	0.822307	0.837999
	-0.0189908	1.01396	0.917977
	-0.896849	0.827731	0.832414
	-0.176344	0.856943	0.838802
	-0.0765909	0.957677	0.910684
	-0.415726	0.807438	0.798137
	0.749818	1.0459	0.962399
	0.952323	1.0256	1.00202
	0.98254	1.00092	0.985769
	0.353307	0.9199	0.895521
	1.33589	1.09145	1.04793
	0.349876	0.934665	0.871328
	1.22286	1.00847	0.973444
	3.44787	1.22833	1.15998
	0.346418	0.868665	0.916083
	0.931292	0.989076	0.954409
	-0.252163	0.86897	0.855103
	0.919943	0.969854	0.967185
	-0.427499	0.814265	0.793449
	0.367288	0.907821	0.937678
	0.141892	0.815814	0.825177
	0.241659	0.859773	0.856605
	0.151448	0.833231	0.840309
	2.41827	1.25446	1.23107
	1.53901	0.979452	1.05492
	1.54611	0.998486	1.05046
	-1.41346	0.6787	0.66428
	3.30003	1.34734	1.2705
	1.99481	1.32311	1.19713
	-1.73742	0.645437	0.64337
	-1.73817	0.643874	0.644137
	2.2714	1.20816	1.223
	-1.6183	0.698133	0.711667
	2.25194	1.21244	1.22306
	-0.473036	0.831427	0.804283
	-1.40632	0.689029	0.665984
	-0.513254	0.85817	0.845235
	3.85389	1.5274	1.31117
	-0.237731	0.988251	0.901907
	3.21378	1.30097	1.2561
	4.11655	1.44298	1.28888
	-1.57217	0.74404	0.736571
	-1.4587	0.645398	0.641236
	-1.44218	0.663765	0.653658
	-0.504566	0.875402	0.859764
	3.73802	1.46073	1.30142
	-0.477263	0.821869	0.798486
	2.33525	1.26685	1.23354
	2.06783	1.11522	1.15926

## Sheet: H
Supplementary Figure 3H
	log(ISL1)	log(NANOG)
	-0.758501	1.05334
	-1.06521	0.766382
	-0.867533	0.933462
	1.39643	-0.535481
	1.33224	-0.138923
	-0.9845	1.15013
	1.56886	-0.0431783
	1.4028	0.0903686
	-0.545882	0.354332
	-1.10754	0.971155
	-0.623415	0.644382
	-0.845	0.814074
	-0.78479	0.932785
	-0.654868	0.989111
	1.76601	-0.285074
	1.64152	-0.894374
	1.10533	-0.528045
	1.19804	0.364914
	0.698005	0.168965
	-0.660597	0.567527
	0.980118	0.594178
	0.899202	0.358648
	0.574911	0.52039
	0.331574	0.892938
	1.46219	-0.865863
	1.04373	0.676784
	1.81082	-0.304108
	-0.683958	1.25626
	-1.213	0.90744
	0.195432	0.576779
	-1.05699	1.54678
	1.27975	-0.771471
	1.09556	-0.365059
	-1.3955	0.923685
	-0.729837	1.17971
	1.17305	-0.164878
	1.40499	-0.661013
	1.09734	0.181131
	1.21889	0.143053
	1.44303	-0.423787
	-0.671535	1.15468
	1.0098	0.0721887
	-1.05357	1.18592
	-0.871096	0.821094
	0.468028	0.116999
	-0.857527	1.17648
	-0.872078	1.01774
	0.481834	0.361391
	-1.12004	1.17665
	-0.607129	0.0748306
	0.949649	-0.659635
	-1.02746	0.90559
	-0.947445	1.33166
	1.35543	-0.920279
	1.37665	-1.06311
	0.990572	-1.08459
	-0.991461	1.18315
	0.395625	-0.99861
	1.36247	-0.471
	-1.01198	1.01331
	-0.920456	1.24562
	1.14642	-0.898201
	1.34684	-1.18193
	0.685238	-1.39122
	0.185544	-1.18298
	1.13751	-0.988145
	1.03604	-0.298156
	0.713149	-0.324672
	1.41336	-0.817198
	1.62821	-0.744038
	0.982696	0.312741
	1.01491	-0.947374
	1.12558	-1.23159
	0.945578	-1.03518
	-0.936133	-0.148379
	1.42323	-0.553334
	0.96541	-0.0193814
	1.41743	-0.360064
	0.565382	-0.232025
	1.18282	-0.96064
	1.45356	-0.532265
	0.658385	0.540613
	0.326114	0.698775
	0.55284	0.365071
	0.820511	0.700192
	0.305813	0.359235
	0.276466	0.337656
	0.104164	0.201937
	1.03295	-0.499197
	0.728893	-0.345343
	0.284397	0.154325
	-1.03347	0.856512
	-1.2	0.576895
	1.5778	-0.712693
	1.45154	-0.760537
	0.0313016	-0.421946
	1.1861	-0.266978
	1.65081	-0.462799
	0.928291	-0.268375
	-0.0362112	-0.533729
	-0.800148	0.798787
	0.566491	0.0598952
	-0.718691	0.861815
	-0.156142	0.13547
	-0.456259	0.70499
	0.883084	0.175298
	1.35744	-0.645103
	-1.25807	0.750584
	1.08584	0.366764
	0.980595	-0.864167
	-0.924714	1.21722
	-1.13399	1.02046
	0.744512	0.323945
	-0.936545	0.898302
	-0.864276	0.999929
	0.896847	-1.2905
	-1.13887	1.08181
	-0.905873	1.16828
	-0.863017	1.27169
	-1.0845	0.901512
	1.53603	-0.732621
	-1.13836	0.873056
	-0.70786	1.04676
	-1.04447	1.09196
	1.13431	-0.864162
	-1.26645	1.38941
	-1.10748	0.693542
	-0.890363	1.5616
	1.30712	-1.16233
	-1.15071	1.07359
	-1.07878	1.41408
	-0.660215	1.18645
	1.28602	-1.05998
	0.831417	-1.40561
	1.66765	-0.307956
	-1.05089	1.3372
	1.13884	-0.565096
	-0.244997	1.1279
	0.679045	-0.837097
	-0.919739	1.36933
	-0.994863	1.23203
	1.23586	0.400921
	0.882723	-0.921087
	0.104275	0.423657
	0.924754	0.329214
	0.595007	-1.55897
	0.544684	-1.15557
	-0.214742	0.521339
	1.34927	-0.259007
	1.25272	-1.07558
	1.01372	-0.716755
	-0.0861777	0.289679
	1.3343	-0.512287
	0.603984	-0.186014
	0.934243	-1.32313
	0.548375	-0.223412
	1.12769	-0.662214
	1.26761	-0.934243
	1.12507	-0.725546
	0.874146	-0.861339
	0.580385	-0.419442
	0.439641	-0.479774
	1.05237	-1.16438
	0.780934	-1.30546
	0.0413815	-0.193085
	0.984542	-0.675355
	0.841273	-0.603392
	0.587854	-0.62632
	0.486873	-0.725547
	1.20767	-0.676244
	-0.6332	1.03302
	0.26121	-0.105997
	0.873761	-0.66246
	0.963991	-0.691914
	0.714958	-0.838522
	-1.00805	0.221961
	0.565547	-1.03064
	-1.11413	1.1431
	0.651112	-0.403095
	-1.08544	1.13464
	0.902067	-0.583637
	-0.961786	1.29571
	0.747149	-0.724576
	-0.916246	0.90621
	0.624471	-0.805376
	1.05409	-0.472693
	0.784392	-0.529988
	-1.47362	-0.0740516
	1.17786	-1.37883
	0.475435	-0.295226
	0.92242	-0.57995
	1.6054	-0.450955
	0.560242	-0.0573409
	0.569892	-0.24216
	-0.965481	1.19585
	0.791425	-0.950507
	0.795336	-0.884184
	0.673056	-0.27404
	1.35341	-0.937598
	0.79312	-0.624992
	-0.944499	1.09419
	0.81243	-0.644739
	-1.04976	1.26727
	-0.815768	1.33517
	-1.11528	0.56293
	0.697134	0.260589
	-0.693865	1.31082
	1.54031	-0.32434
	-1.6571	0.114749
	-1.11047	1.47764
	1.31502	-0.389006
	-1.03838	1.32968
	1.40166	0.292678
	-1.02539	1.61616
	0.151543	1.39844
	-1.04415	0.638221
	-1.24346	1.11328
	1.51161	-0.147426
	-1.10822	1.50037
	0.544048	0.416886
	-0.265235	0.199696
	-0.974269	1.33744
	0.626663	-0.212392
	0.42791	0.316573
	-0.914269	1.41837
	1.20359	-0.0910661
	0.909126	-0.609201
	-0.970922	1.14445
	-0.469537	0.539594
	0.643835	-0.204259
	-1.35182	1.17903
	1.32476	-0.816557
	1.53456	-0.63009
	1.01602	-0.812977
	0.817266	-1.02067
	0.442297	-0.960447
	0.954385	-0.463235
	0.214218	1.01097
	-1.09169	0.900591
	0.635278	-0.937449
	1.16127	-0.847714
	1.05279	-1.0469
	-0.810179	1.48115
	-0.940055	0.89195
	-0.936441	1.27833
	-0.795429	1.40461
	1.1495	-0.620448
	-0.92839	1.2856
	-0.895037	1.5536
	-0.898535	1.27591
	-0.804219	1.34621
	-0.802553	1.24732
	-1.0214	1.54015
	-0.862903	1.45467
	-0.900022	1.75814
	-0.705641	1.67236
	1.05757	-0.863323
	-0.313586	1.39948
	1.3708	-0.203254
	-0.96284	1.65477
	-0.240711	1.32514
	1.25422	-0.0578084
	1.39597	-0.534242
	0.472457	-1.16238
	-0.00174763	-0.69715
	0.611321	-0.165667
	-0.445175	0.260458
	0.776577	-1.35655
	0.732005	-1.56242
	-0.774222	0.205712
	0.913555	-1.59816
	0.762302	-1.09717
	1.14389	-0.790413
	0.892884	-0.505133
	0.838809	-0.779271
	1.24168	-0.783038
	1.17364	-0.761158
	-1.49572	0.638155
	-1.07643	0.0374507
	0.931808	-1.10469
	1.17448	-1.02948
	0.0243402	0.514893
	-1.01572	0.901835
	0.0842063	0.376378
	0.843048	-0.0669433
	0.512894	-0.740185
	0.743877	0.376412
	-0.977539	0.957329
	-0.991142	0.594971
	0.0454508	-0.834291
	-0.519737	1.03318
	0.128796	0.430008
	1.2003	-0.410662
	0.869711	-0.910652
	-0.980086	0.667432
	-0.828601	0.908076
	-0.652767	1.0132
	-0.954134	0.588744
	1.06541	-0.861156
	0.768883	-0.823214
	-0.847159	1.08822
	-0.936467	1.0416
	-0.572287	0.883932
	0.490984	-0.859286
	1.32094	-0.794756
	0.930822	-0.724548
	1.17497	-0.434807
	-0.456533	0.57107
	-0.907821	1.25606
	1.63748	-0.403048
	-0.45517	0.961333
	1.52737	-0.397818
	-0.804117	1.02285
	1.08132	0.338961
	1.10391	0.309179
	-0.754046	0.825486
	0.137402	0.911057
	-0.737591	-0.066572
	-0.740992	0.278902
	-0.722656	0.949523
	-0.793689	1.43899
	-1.06927	1.39339
	-1.15179	1.02461
	-0.745913	1.28476
	-0.933757	1.55036
	-0.581223	0.754267
	-1.20629	1.06146
	1.15838	-1.03061
	0.319925	0.405947
	1.60785	-0.881571
	1.0451	-1.22124
	0.507153	-1.30148
	-0.870664	1.21618
	0.975999	-1.47007
	-0.789265	1.18756
	1.30369	-0.818891
	1.43286	0.0424076
	1.46467	-0.726192
	0.786629	0.886502
	-0.924968	1.56843
	-0.761035	1.00518
	-0.974349	1.3537
	0.890682	0.87786
	-0.726426	1.17706
	0.884411	1.0328
	-0.839905	1.21876
	-0.971802	1.02207
	-0.885598	1.21795
	-1.01258	1.108
	1.67156	-0.105234
	1.66735	-0.732884
	-0.85755	0.95222
	-0.770759	0.674378
	0.838003	0.79099
	-1.12378	0.75758
	-0.920538	-0.252722
	0.463544	0.466214
	-0.590229	0.892829
	-0.970886	1.17951
	-1.08215	1.14465
	1.28746	-0.545266
	-0.480964	0.86755
	-0.490108	-0.0912521
	-0.712147	1.1226
	-1.02908	1.30994
	0.956358	-0.500642
	0.914677	0.655355
	-0.898496	1.30798
	-0.519122	0.796677
	0.279775	0.560658
	0.642423	0.9173
	-0.407036	1.19861
	-0.695167	0.917966
	0.998623	-0.822909
	-1.09255	0.95112
	-0.631717	0.692448
	0.57677	-0.0687718
	-0.938216	1.19905
	-0.909564	1.34161
	-0.895042	1.15639
	-0.81912	0.819479
	-0.924638	1.13797
	-0.752379	1.36383
	0.366459	-0.580283
	-1.05944	1.33095
	-1.11073	1.32897
	-0.802808	1.11235
	-0.827349	0.96887
	-0.931448	1.31009
	-1.15607	1.16118
	-0.942592	1.30433
	-0.834887	1.29478
	-1.15346	0.525987
	0.744359	-1.07325
	1.30736	-0.918699
	1.49037	-0.0854854
	1.01401	-0.619639
	-0.826251	1.58758
	-0.890644	1.30274
	-0.740211	1.15248
	-0.96689	1.4966
	0.873379	-0.874993
	-0.784078	1.1647
	1.1224	-0.868247
	-0.901483	0.415176
	-0.925256	1.48265
	-1.21676	0.548859
	0.59885	-0.216207
	-0.898966	1.27788
	-0.732295	1.24639
	-0.65256	0.480252
	-0.957253	1.22046
	0.5243	-0.14948
	1.09097	-1.64687
	-1.05857	1.14442
	-0.851489	1.16163
	0.925024	-0.82789
	-0.472359	0.746782
	-0.842316	1.13289
	1.33976	-0.918802
	-0.88892	-0.0851968
	0.98315	-0.503972
	-0.923989	1.29214
	0.108937	-0.328847
	-1.10308	0.230127
	-0.763984	1.49143
	-1.08483	1.56692
	1.15444	-1.26402
	-0.724762	1.36707
	-1.11238	0.627228
	-0.787829	1.24757
	0.413457	-0.734947
	0.69905	-1.67549
	-0.0843754	0.745449
	-0.874185	1.61898
	-0.926645	1.3622
	-0.775087	1.45676
	-0.784296	1.48823
	-1.06336	1.09234
	-0.914145	1.43313
	-0.78927	1.26269
	-0.673786	0.764081
	-0.662436	0.00278944
	-0.971478	1.49519
	-0.831395	1.40285
	1.48189	-0.775288
	-0.698849	1.13093
	-1.02342	1.08733
	-0.846051	1.70024
	1.0543	-1.56354
	-0.798768	1.03233
	0.793182	-0.0890627
	1.225	-0.662901
	-0.89618	1.59767
	1.15686	-0.803235
	0.789558	-0.856167
	0.306692	-0.694548
	0.881035	-0.080039
	-0.662757	1.40943
	0.584068	0.813429
	-0.306377	1.29884
	0.226117	-0.225862
	0.564323	-1.04144
	-1.0705	0.720421
	-0.369472	1.32191
	0.591881	0.389475
	0.234289	-0.751403
	0.854289	-0.999781
	1.08183	-0.674757
	0.225897	-1.02565
	1.24	-0.442646
	0.577083	-0.959787
	0.893455	-0.690219
	1.26674	-0.431221
	0.734565	-0.626614
	0.549436	-0.959411
	-0.870832	1.65687
	1.34784	-0.792116
	0.0410881	0.64775
	-1.12715	0.96184
	0.974335	-0.0680074
	1.0411	-0.509972
	1.31906	-1.13777
	0.884354	-0.160909
	1.48031	-0.50538
	-0.841878	0.378329
	0.498502	-1.43039
	1.12721	-1.00123
	1.1685	-0.76528
	0.81556	-1.6041
	0.0203463	1.38543
	-0.048657	1.41119
	0.211997	-2.39773
	-0.90503	1.27511
	1.21608	-0.374394
	-0.292936	-1.53712
	0.999278	-1.20161
	1.13665	-1.18806
	-0.79071	1.28419
	1.22629	-0.212456
	-0.383604	1.25305
	-0.798211	1.48462
	-0.658668	1.01667
	-0.757434	1.35998
	0.231964	0.486179
	-0.902085	1.39378
	0.154057	0.908222
	-1.00637	1.40241
	-1.1717	0.878938
	-1.11788	1.06901
	-1.0976	1.50083
	0.806287	-1.07231
	-0.960825	1.36041
	0.507762	-0.545127
	1.27215	0.198064
	-0.915773	0.534696
	-0.966387	0.316196
	-0.990778	1.20792
	-1.11191	-1.64195
	-0.591413	-0.0644784
	-0.0650052	1.21721
	-0.591216	0.143596
	0.0390585	0.084083
	-0.700626	1.28696
	-1.05989	1.52211
	-0.324114	0.316595
	1.22731	-0.647074
	-0.295764	0.936395
	0.0676522	1.12959
	0.656141	-0.864042
	1.59504	-0.922449
	0.296697	1.28403
	0.642019	-0.580783
	1.39889	-0.620602
	1.75563	-0.443403
	1.15078	-1.44498
	1.60315	-1.1606
	-1.16063	-1.64583
	1.20307	-0.683533
	-0.907852	0.954501
	1.55463	-0.157232
	1.10811	-1.70131
	-0.133764	0.648346
	0.801212	-1.72638
	1.52707	-0.448745
	0.50833	-0.26243
	-1.77606	-1.01303
	0.509869	0.251823
	1.45094	-0.402684
	1.35664	-1.09728
	1.51128	-0.737253
	1.34669	-0.222386
	1.29686	-0.599103
	0.835877	-0.709519
	0.770802	-0.448993
	0.766887	-0.874988
	-0.360795	0.718316
	0.21632	-0.785818
	0.440189	-1.03227
	1.13371	-1.36508
	0.728046	-0.504435
	0.705686	-0.932892
	0.73297	-0.921267
	-0.452468	-0.406387
	-0.549682	-1.14225
	0.444456	-1.12431
	1.22131	-0.978154
	0.439064	-1.23567
	-1.24003	0.411098
	-1.23295	-0.257194
	-0.439057	0.313987
	0.909843	-0.409485
	-0.318926	0.552369
	0.762659	-0.455542
	0.437415	0.0163881
	0.88696	0.229091
	1.20807	-1.5329
	0.575037	-1.58373
	1.09425	-1.02052
	-1.48295	1.0688
	-1.40646	1.12258
	-1.274	1.03716
	-1.41695	0.872076
	-1.33232	1.08902
	-1.25026	1.2602
	-1.25911	1.21677
	-1.44294	0.889376
	-1.2417	1.0244
	-1.52938	0.935467
	-1.40896	1.21558
	-1.32628	1.27321
	-1.48413	1.16356
	-1.38488	1.18572
	-1.64834	1.0892
	-1.20259	1.36543
	-1.47853	0.942347
	-1.47413	1.05384
	-1.96086	0.785863
	-1.17749	1.23605
	-1.49254	1.06937
	0.923888	0.338713
	-1.35757	1.09444
	-1.28392	0.583844
	1.18445	-0.56026
	0.787209	0.355173
	-1.0543	0.889922
	-1.13498	1.27147
	-1.21694	0.945622
	0.690335	0.401399
	-0.293296	0.1355
	0.112055	0.378661
	0.444111	0.168887
	1.40885	0.358453
	-0.819516	0.0635206
	0.509066	-0.773026
	-0.347637	-0.458695
	0.976888	-0.684486
	-0.0392528	0.112545
	0.290747	-0.104785
	0.850682	-1.51545
	-1.39587	0.843078
	-1.57345	-0.743473
	-1.39406	0.744396
	1.07428	-0.657305
	-0.92573	0.0854651
	0.391208	-1.63805
	-1.65795	0.162925
	-1.26195	0.879647
	-0.807852	0.996457
	-1.26668	0.859511
	0.295057	0.0805955
	-1.31347	0.810894
	-1.37486	1.0206
	-1.19283	1.12238
	-2.48291	-0.36016
	-1.37743	0.904803
	-1.00676	-0.116628
	-1.36974	1.02601
	-0.327102	0.55302
	-1.7001	0.464315
	-1.32992	0.931926
	-1.55537	0.812286
	-1.52149	0.872148
	0.0743342	0.705844
	-1.39514	1.03032
	-1.48475	0.876025
	-1.21818	1.04127
	-1.37148	1.13017
	-1.46022	1.02086
	-2.175	-0.0199485
	-0.529144	0.37109
	-1.98413	0.633199
	-1.15586	1.35955
	-1.4297	0.792851
	-1.34633	1.13922
	-1.26805	1.33577
	-1.45471	0.879825
	-1.09186	0.942905
	1.11858	-1.00038
	-1.56725	0.822484
	-1.267	0.970779
	-1.57257	0.645141
	1.15827	0.441782
	-1.62731	0.816352
	1.21528	0.301115
	-1.58566	0.687389
	-1.30888	1.24575
	-1.55458	0.963285
	-1.1842	0.268863
	-0.783331	0.822679
	0.65381	-0.215859
	-1.46719	1.05022
	0.176531	-0.0259135
	-1.398	0.777903
	-0.126213	-2.12962
	0.0341599	0.472892
	0.787745	-0.716572
	-0.529267	-2.3084
	0.693955	-1.46237
	0.840132	-1.38087
	-1.55085	-0.177191
	0.548801	-2.0811
	0.55488	-1.01492
	-1.96311	0.338688
	-1.64167	-0.313342
	-1.09405	-0.160241
	-1.71345	0.265771
	-0.370699	1.64486
	0.615417	-1.35907
	-0.754017	0.463844
	0.863424	-1.0908
	0.443037	-1.94795
	1.51422	-0.985362
	0.589121	-0.186151
	0.433372	-0.485752
	0.272559	-0.333745
	0.603629	-1.74748
	0.37614	-2.53161
	0.233492	-0.902905
	0.562481	-0.393496
	0.480074	-2.35937
	0.240049	-0.622969
	0.360765	-0.609932
	-2.07	-0.440771
	0.504488	-0.311528
	0.612967	-0.595766
	-1.97237	-0.338657
	-0.117804	-0.761283
	-0.151527	-2.34778
	0.532826	-0.264445
	-0.906807	0.531136
	-0.709277	-1.1943
	0.361806	-0.0802539
	-0.178553	-0.70785
	0.317541	-0.304951
	-1.16936	0.0750013
	0.146156	-0.347559
	0.0960451	-0.498768
	0.475713	-0.317003
	-1.13026	-0.0758992
	-0.357418	-0.128907
	0.030905	-0.557689
	-1.54483	0.683229
	-1.59918	0.776985
	0.239097	0.225438
	-1.13278	1.0482
	0.843078	-1.18934
	-1.21668	0.750652
	0.489893	-1.59816
	0.137407	-0.564749
	0.587318	-1.32994
	0.0607607	0.171972
	0.353146	-2.29474
	0.0864671	-0.903209
	1.41623	-1.24107
	0.153864	-1.34325
	-0.0431215	-0.660308
	0.90473	-1.38791
	0.78637	-1.03885
	0.248374	-1.553
	0.209171	-2.65627
	1.75616	-1.09604
	0.334298	-1.39403
	1.32796	-1.22083
	0.533322	-1.3149
	0.499776	-1.38367
	0.888041	-1.81537
	0.258901	-2.24119
	-2.371	-2.06448
	-1.01494	-0.158738
	0.490052	-2.01598
	0.0460718	-2.01863
	0.451481	-1.8697
	0.389439	-1.24846
	-1.00338	0.271192
	0.21848	-0.507361
	0.694725	-0.894385
	-1.07311	0.820075
	-1.0927	0.333766
	-1.17337	0.290146
	0.647742	-0.476922
	0.229118	-1.27466
	-0.940221	0.377129
	-1.48264	0.523156
	-1.11082	0.179589
	-0.893002	0.93275
	0.636004	-0.501698
	0.465866	-0.867027
	-1.44755	0.713667
	0.439804	-0.583152
	0.543745	-0.773016
	1.5169	-0.783347
	1.13145	-0.781452
	0.89518	-1.25198
	0.591713	-0.597456
	1.33166	-0.983206
	0.686264	-1.03716
	1.28335	0.297761
	1.18416	-0.239716
	0.774912	-0.044409
	-0.456614	-1.72703
	0.5043	-1.27868
	0.93451	-1.18927
	0.658819	-0.935025
	1.27938	-0.695408
	0.530346	-0.786795
	0.621731	-1.40016
	0.227247	-1.41631
	1.2491	-0.527318
	0.579836	-0.339685
	0.785543	-1.21076
	-0.00641369	-1.77413
	0.413654	-1.20975
	-0.144901	0.795164
	0.933968	-1.19514
	1.08738	-0.0628692
	1.19324	-0.471771
	0.460354	-0.856991
	1.72988	-0.520885
	1.10611	-0.732819
	1.16381	-0.362297
	0.465929	-0.72995
	1.28775	-0.468975
	1.51346	-0.745001
	1.06481	-1.42192
	0.885618	-1.14456
	0.880739	-0.812585
	-1.70709	-2.02697
	0.0250673	-1.10824
	0.748549	-1.07142
	-1.34926	1.29152
	0.296127	-1.46088
	0.692048	-1.45455
	0.720695	-1.55264
	-1.36727	1.12883
	-1.76764	0.00134957
	-1.37809	0.910074
	0.458051	-1.23303
	-1.41766	0.0498882
	-1.08254	1.39535
	-2.22742	0.859106
	-3.85915	0.176916
	0.799542	-1.63388
	0.243729	-1.96401
	0.710744	-1.84105
	0.485923	-1.40798
	0.985244	-1.84754
	0.447673	-1.27873
	0.982102	-1.26402
	0.865621	-1.73546
	0.778081	-1.03917
	0.526405	-1.19776
	0.693611	-2.01714
	0.773119	-1.64094
	0.495255	-1.60124
	0.572822	-2.04957
	0.442685	-1.92176
	0.399164	-1.40351
	0.714299	-1.29275
	0.742975	-0.755974
	0.637613	-1.26347
	0.808068	-1.26978
	0.559577	-1.79257
	0.360956	-1.62741
	0.31272	-1.65577
	0.125363	-2.06719
	1.21675	-0.828057
	0.564394	-0.542147
	0.992192	-1.24777
	0.45608	-1.70194
	0.701633	-1.76525
	0.832869	0.340846
	0.337645	-1.65385
	0.92581	0.390349
	-1.30709	1.02596
	-1.69245	0.817287
	-1.38408	1.00625
	-1.60141	-0.889636
	0.72733	-2.22156
	1.34372	-0.612039
	0.0255722	-0.811937
	0.532378	-1.53221
	-1.77098	-0.0457365
	0.342508	-1.00517
	-1.4501	1.00854
	-1.47701	0.865841
	-1.47928	0.973491
	-1.50177	0.713549
	1.05287	-0.522988
	0.473377	-2.01875
	-1.4024	0.765323
	-1.46521	0.910914
	-1.30514	1.18712
	-0.0872815	-0.996877
	-1.63172	0.936867
	-1.33561	0.750095
	0.119547	-1.4283
	0.22628	-1.46008
	0.28348	-1.24324
	-1.15563	1.24167
	-0.19728	-0.0756464
	-1.48852	1.00981
	-1.47721	0.910082
	0.332118	0.180673
	-1.54139	0.766883
	0.385748	-0.346268
	-1.51889	0.358325
	0.900914	-1.6133
	0.384501	-0.56889
	0.715942	-1.69582
	0.786828	0.115236
	0.355426	0.039599
	0.136977	-1.55417

## Sheet: L
Supplementary Figure 3L
		SMAD1 (normalized N:C)
	time (hr)	mean signaling - amnion	mean signaling - pluripotent
	-0.5	-0.034958	0.177424
	-0.333333	0.0325742	-0.034299
	-0.166667	-0.0661837	-0.0859199
	0	0.0685676	-0.0572056
	0.166667	0.159856	-0.0613314
	0.333333	1.41949	1.75979
	0.5	1.80995	2.10456
	0.666667	1.8546	2.02296
	0.833333	1.83585	1.90197
	1	1.65556	1.70645
	1.16667	1.46821	1.62401
	1.33333	1.303	1.46301
	1.5	1.17001	1.30347
	1.66667	1.15003	1.16015
	1.83333	1.11824	1.15846
	2	1.07786	1.17974
	2.16667	1.12645	1.13699
	2.33333	1.05718	1.02516
	2.5	0.919546	0.954476
	2.66667	1.00621	0.941387
	2.83333	0.974386	0.869003
	3	1.05667	1.12675
	3.16667	0.920871	1.10622
	3.33333	1.07744	1.15263
	3.5	1.09883	1.14205
	3.66667	1.04031	1.05711
	3.83333	1.10903	0.948403
	4	0.742217	0.89408
	4.16667	1.09543	1.39707
	4.33333	1.0983	1.07846
	4.5	0.905515	1.07867
	4.66667	0.929138	1.03181
	4.83333	0.855357	1.0812
	5	0.788512	0.960353
	5.16667	0.780401	0.924949
	5.33333	0.82132	1.02674
	5.5	0.844282	0.981767
	5.66667	0.876947	1.02664
	5.83333	0.814393	0.944125
	6	0.763275	1.08193
	6.16667	0.614934	0.908342
	6.33333	0.617169	0.962004
	6.5	0.5353	0.925456
	6.66667	0.682834	1.02516
	6.83333	0.595839	0.935481
	7	0.635745	0.91727
	7.16667	0.64995	1.04991
	7.33333	0.827867	1.01107
	7.5	0.490452	1.03594
	7.66667	0.694266	1.10991
	7.83333	0.665864	0.962858
	8	0.639596	1.29836
	8.16667	0.511479	1.21254
	8.33333	0.646687	1.01079
	8.5	0.91439	1.13842
	8.66667	0.928453	1.43168
	8.83333	0.844518	1.07831
	9	0.824419	1.28373
	9.16667	0.965036	0.889342
	9.33333	0.878208	1.1912
	9.5	0.683796	1.04399
	9.66667	0.59873	0.968149
	9.83333	0.269918	0.728689
	10	0.208631	1.20307
	10.1667	0.714142	1.31562
	10.3333	1.1717	1.41138
	10.5	1.06693	1.27072
	10.6667	0.675223	1.22394
	10.8333	0.951161	1.2337
	11	0.826968	1.05297
	11.1667	0.815144	1.0045
	11.3333	0.842244	0.693478
	11.5	1.06398	0.933775
	11.6667	1.08072	0.869386
	11.8333	0.973862	1.00818
	12	0.970272	1.025
	12.1667	0.961148	0.732823
	12.3333	0.721383	0.739205
	12.5	0.955293	1.38813
	12.6667	0.98972	1.11762
	12.8333	1.08379	1.10275
	13	0.845394	1.2964
	13.1667	0.99022	1.13478
	13.3333	1.034	1.04457
	13.5	0.788432	0.801533
	13.6667	0.729869	0.856375
	13.8333	0.734422	0.957496
	14	0.753576	0.843544
	14.1667	0.680999	0.761549
	14.3333	0.943401	0.799637
	14.5	0.825535	1.07148
	14.6667	0.762589	0.943382
	14.8333	0.659543	0.739257
	15	0.547039	0.664178
	15.1667	0.784626	0.708256
	15.3333	0.491137	0.659518
	15.5	0.503977	0.694047
	15.6667	0.54852	0.677987
	15.8333	0.566499	0.651969
	16	0.502477	0.344937
	16.1667	0.428144	0.764764
	16.3333	0.613416	0.437989
	16.5	0.695648	0.662947
	16.6667	0.779607	1.01167
	16.8333	0.797087	0.759824
	17	0.689723	0.594221
	17.1667	0.687447	0.821864
	17.3333	0.614534	0.562372
	17.5	0.628862	0.480918
	17.6667	0.601394	0.594644
	17.8333	0.556363	0.379075
	18	0.449747	0.589053
	18.1667	0.48595	0.395432
	18.3333	0.413802	0.526921
	18.5	0.503216	0.384621
	18.6667	0.58152	0.468045
	18.8333	0.497307	0.466176
	19	0.408219	0.391466
	19.1667	0.47632	0.434587
	19.3333	0.464464	0.417625
	19.5	0.640667	0.558999
	19.6667	0.679825	0.60781
	19.8333	0.544624	0.368599
	20	0.686575	0.354158
	20.1667	0.602713	0.375142
	20.3333	0.565212	0.423757
	20.5	0.713876	0.317741
	20.6667	0.488836	0.349382
	20.8333	0.591008	0.361584
	21	0.600701	0.404271
	21.1667	0.603723	0.508069
	21.3333	0.555545	0.375476
	21.5	0.512255	0.276623
	21.6667	0.416596	0.427156
	21.8333	0.530213	0.441656
	22	0.376234	0.203443
	22.1667	0.323554	0.113589
	22.3333	0.331706	0.154933
	22.5	0.318841	0.215093
	22.6667	0.774856	0.111211
	22.8333	0.758816	0.061923
	23	0.664256	0.203204
	23.1667	0.840639	0.283787
	23.3333	0.89079	0.331553
	23.5	0.907728	0.343984
	23.6667	0.735655	0.321901
	23.8333	0.711128	0.210591
	24	0.51765	0.122242
	24.1667	0.630461	0.114436
	24.3333	1.02878	0.273808
	24.5	0.932912	0.254579
	24.6667	0.928664	0.262309
	24.8333	0.828489	0.284336
	25	0.85211	0.261902
	25.1667	0.90347	0.237663
	25.3333	0.787352	0.156639
	25.5	0.725661	0.0334489
	25.6667	0.628852	0.19209
	25.8333	0.889398	0.016602
	26	0.619108	-0.014609
	26.1667	0.541484	-0.141775
	26.3333	0.920145	-0.182296
	26.5	0.608238	-0.0355239
	26.6667	0.814656	-0.214388
	26.8333	0.790768	-0.161213
	27	0.68931	-0.135684
	27.1667	0.630251	-0.0588764
	27.3333	0.628066	-0.30823
	27.5	0.76866	-0.138286
	27.6667	0.720539	-0.136678
	27.8333	0.622529	-0.223466
	28	0.611198	-0.189106
	28.1667	0.650863	-0.291824
	28.3333	0.780875	-0.125777
	28.5	0.634152	-0.11266
	28.6667	0.656386	-0.253975
	28.8333	0.73575	-0.367032
	29	0.700573	-0.406047
	29.1667	0.662281	-0.161571
	29.3333	0.655344	-0.195685
	29.5	0.690472	-0.108875
	29.6667	0.858527	-0.305541
	29.8333	0.529526	-0.308799
	30	0.542024	-0.329741
	30.1667	0.4393	-0.165543
	30.3333	0.427406	-0.289523
	30.5	0.632192	-0.246242
	30.6667	0.451432	-0.205149
	30.8333	0.440925	-0.0234533
	31	0.394216	-0.0176584
	31.1667	0.380885	-0.0284927
	31.3333	0.327898	-0.0324503
	31.5	0.310896	0.00123331
	31.6667	0.21623	-0.199927
	31.8333	0.262591	-0.183428
	32	0.352967	-0.0759027
	32.1667	0.265037	-0.166515
	32.3333	0.232681	-0.276021
	32.5	0.12806	-0.119974
	32.6667	0.112919	-0.138657
	32.8333	0.157811	-0.359462
	33	0.0649386	-0.149846
	33.1667	0.10073	-0.137028
	33.3333	0.17976	-0.0648402
	33.5	0.23095	-0.0681811
	33.6667	0.216966	-0.14202
	33.8333	0.195643	-0.107937
	34	0.155692	-0.0421717
	34.1667	0.218528	-0.141723
	34.3333	0.203745	-0.0945293
	34.5	0.23691	0.0980893
	34.6667	0.127623	-0.0536522
	34.8333	0.205653	0.119849
	35	0.134717	-0.189847
	35.1667	0.126064	-0.149163
	35.3333	0.0574208	-0.0933299
	35.5	0.0611724	-0.179729
	35.6667	0.155607	-0.223043
	35.8333	0.0578745	-0.12983
	36	-0.0655239	-0.079851
	36.1667	0.223196	0.0206303
	36.3333	0.0804851	-0.0423608
	36.5	0.126288	-0.070914
	36.6667	0.0737149	-0.161015
	36.8333	0.049506	-0.183033
	37	-0.0431228	-0.253145
	37.1667	0.0289102	-0.34465
	37.3333	0.0379795	-0.237933
	37.5	0.00949377	-0.358636
	37.6667	0.0109773	-0.222658
	37.8333	0.0721021	-0.0892318
	38	-0.134422	-0.250399
	38.1667	-0.083268	-0.198636
	38.3333	-0.0897136	-0.166849
	38.5	-0.0140275	-0.108565
	38.6667	0.0854882	-0.10922
	38.8333	0.0485278	-0.0455079
	39	-0.0148036	0.0248565
	39.1667	-0.0128419	0.0649188
	39.3333	0.00428629	0.0296607
	39.5	-0.0150586	-0.105974
	39.6667	-0.0585367	-0.0145863
	39.8333	-0.0976152	0.431372
	40	-0.0360063	0.107411
	40.1667	-0.0916376	0.262822
	40.3333	-0.133716	-0.0995888
	40.5	0.00547765	-0.174072
	40.6667	-0.231188	-0.219987
	40.8333	-0.142211	-0.215068
	41	-0.14444	-0.208196
	41.1667	-0.266007	-0.171133
	41.3333	-0.194709	-0.188723
	41.5	-0.187845	-0.253463
	41.6667	-0.236703	-0.339121
	41.8333	-0.186782	-0.484089
	42	-0.112838	-0.3997

## Sheet: M
Supplementary Figure 3M
	raw data					denoised from fate					denoised from signaling					control: random history - fate assignment denoised from fate
	duration (hr)	high level	low level	integral	log(ISL1/NANOG)	duration (hr)	high level	low level	integral	log(ISL1/NANOG)	duration (hr)	high level	low level	integral	log(ISL1/NANOG)	duration (hr)	high level	low level	integral	log(ISL1/NANOG)
	16.8347	1.01528	0.735256	0.839782	1.23732	24.7859	1.10943	0.688832	0.922477	1.27712	17.543	1.02901	0.725236	0.839799	-0.0847018	17.3649	1.16384	0.533042	0.777195	1.27712
	23.1243	1.06084	0.541984	0.808006	1.48376	23.7288	1.13014	0.623731	0.892709	1.18292	23.2145	1.0657	0.54155	0.815543	0.741727	19.3385	1.74607	0.656167	1.13507	1.18292
	16.8471	1.01527	0.725385	0.835573	1.38829	23.4181	1.13406	0.638344	0.898787	1.24824	16.9543	1.04853	0.726849	0.84351	-0.140184	21.8693	1.05508	0.47131	0.759713	1.24824
	22.606	1.06086	0.525307	0.794806	1.15481	24.0385	1.1019	0.653578	0.89394	1.13302	22.4668	1.05151	0.535613	0.795703	0.551726	13.4189	1.0901	0.539988	0.699873	1.13302
	19.3311	0.890324	0.540581	0.695999	-0.965441	18.3886	0.887992	0.595954	0.710242	-0.783303	19.0135	0.840966	0.568291	0.680427	-0.405626	23.4516	0.952295	0.79938	0.870986	-0.783303
	19.3333	0.890239	0.502166	0.676265	-0.863087	18.6001	0.87721	0.584231	0.700288	-0.812866	18.9758	0.84313	0.549131	0.670465	-0.381089	22.906	1.08435	0.547197	0.823127	-0.812866
	18.9798	1.07514	0.713476	0.870133	1.70267	25.5226	1.13229	0.628613	0.91891	1.50051	19.5662	1.00579	0.686992	0.823223	0.0646694	21.653	1.05345	0.616787	0.827241	1.50051
	13.2578	0.832128	0.628006	0.675925	-0.977989	18.2988	0.863931	0.605837	0.70486	-0.887167	13.2871	0.801995	0.603143	0.651484	-0.705082	28.654	1.14955	0.608103	0.959635	-0.887167
	19.0284	1.07522	0.630251	0.827006	1.82007	25.9408	1.23202	0.665656	0.998729	1.46882	19.8608	1.03808	0.633736	0.811839	0.219664	14.9103	0.85903	0.273231	0.46587	1.46882
	20.9082	1.05496	0.504601	0.764076	0.774014	23.9801	1.08406	0.569253	0.846531	0.610353	22.7824	1.06966	0.49569	0.791886	0.58296	22.6448	1.34153	0.641474	1.00116	0.610353
	31.913	0.854195	0.722263	0.819148	0.52977	23.7556	1.05811	0.622058	0.852717	0.520267	19.1698	0.909442	0.72664	0.801082	0.135827	14.1768	0.728839	0.539432	0.588711	0.520267
	21.002	1.05479	0.443877	0.735331	0.396435	24.4589	1.09707	0.582326	0.864748	0.437432	22.9848	1.04872	0.479766	0.776315	0.523878	25.5731	1.1677	0.569906	0.91644	0.437432
	22.579	1.06083	0.546715	0.804127	1.23435	25.0185	1.09865	0.577988	0.871397	1.3076	22.5845	1.05645	0.523281	0.793709	0.609225	23.0037	1.17462	0.693144	0.940093	1.3076
	19.2525	0.89034	0.760372	0.819091	0.537019	23.4475	1.02174	0.647919	0.84194	0.546386	19.2304	0.903329	0.728819	0.799856	0.167304	22.7833	1.2207	0.712598	0.971202	0.546386
	13.2419	0.845819	0.579279	0.648485	-0.559597	18.0581	0.863486	0.601496	0.700643	-0.757956	13.4592	0.795136	0.590591	0.641843	-0.694111	20.6982	1.76441	0.640142	1.17094	-0.757956
	14.0903	0.961832	0.583688	0.699087	0.157709	23.9421	1.01533	0.642158	0.839199	-0.202352	15.3548	1.00441	0.582811	0.722533	-0.561186	22.5219	0.709346	0.44793	0.573712	-0.202352
	28.0603	1.10929	0.484986	0.884773	1.65213	25.5232	1.12654	0.546709	0.882383	1.44197	26.6025	1.14312	0.617831	0.933945	0.851117	22.079	0.993248	0.740079	0.859958	1.44197
	13.2204	0.965266	0.658687	0.740923	-0.368167	24.1092	0.991229	0.63261	0.822892	-0.360744	14.9005	0.925557	0.646253	0.730888	-0.560594	21.7394	1.08404	0.536609	0.803223	-0.360744
	27.6833	1.09118	0.541687	0.885964	1.75352	25.312	1.11173	0.625692	0.903147	1.48533	26.3529	1.1555	0.632824	0.943695	0.704797	32.9446	1.33699	0.827336	1.20747	1.48533
	25.2572	1.01021	0.408562	0.752886	0.369924	24.2304	1.07203	0.551644	0.835144	0.525973	25.0856	1.03905	0.429191	0.77732	0.879317	17.9022	0.721695	0.566995	0.619428	0.525973
	25.2572	1.01021	0.408562	0.752886	0.355204	24.2223	1.05856	0.555363	0.829191	0.543406	25.0434	1.03997	0.424174	0.775115	0.885124	13.7896	1.04246	0.499173	0.662607	0.543406
		0.633979	0.633979	0.622994	-1.28871	19.339	0.870421	0.584843	0.702386	-1.14605		0.727393	0.687245	0.697578	-0.304947	25.0757	1.22606	0.597286	0.954989	-1.14605
		0.752159	0.752159	0.73931	-1.06769	18.1143	0.910693	0.595418	0.717548	-0.902698		0.776743	0.776743	0.765036	-0.410378	24.0626	1.14384	0.537841	0.867867	-0.902698
	20.9792	1.29357	0.643557	0.95084	-0.143787	23.7627	1.05941	0.682026	0.878786	0.101479	22.2029	1.19694	0.670326	0.933419	0.505631	24.3069	1.12041	0.60129	0.884733	0.101479
		0.620765	0.620638	0.611525	-1.7603	17.6223	0.928821	0.488691	0.659176	-1.60733	13.253	0.734855	0.617097	0.640922	-0.770818	19.3088	0.920741	0.718198	0.802412	-1.60733
	24.7461	1.21475	0.587932	0.940226	1.4663	25.6912	1.16348	0.571315	0.91759	1.36509	24.489	1.22417	0.650569	0.967247	1.21457	22.8651	1.0498	0.555401	0.808353	1.36509
	22.2506	1.32618	0.907061	1.10939	1.15573	24.9712	1.1095	0.680094	0.920483	1.19384	23.688	1.25825	0.827896	1.05353	0.871744	23.1067	1.04032	0.545472	0.801228	1.19384
	18.6483	1.09427	0.451796	0.718994	-1.21756	19.1179	0.879729	0.593392	0.709664	-1.04398	18.5793	1.08701	0.529823	0.760517	-0.0716267	23.4315	1.0282	0.785868	0.906418	-1.04398
	22.8026	1.18008	0.572609	0.88332	1.11713	24.1282	1.11345	0.622258	0.887107	1.09035	24.0824	1.16309	0.5394	0.879467	1.1161	24.7843	1.23596	0.841754	1.05748	1.09035
	24.7492	1.21473	0.654721	0.967089	1.53794	25.2337	1.11907	0.5591	0.879636	1.43758	24.5336	1.22391	0.678854	0.979628	1.13934	16.5769	1.15463	0.721223	0.876221	1.43758
	22.5021	1.31684	0.476708	0.903036	0.832327	24.8876	1.08873	0.64009	0.888432	0.697798	23.2456	1.27586	0.511703	0.9168	0.96806	28.9975	1.17226	0.615205	0.981264	0.697798
	23.3798	1.31903	0.308756	0.84586	0.960622	23.2302	1.08246	0.596077	0.849106	0.743822	23.491	1.26042	0.498859	0.907094	0.984838	24.4222	1.19111	0.635827	0.941822	0.743822
	22.1672	1.32617	0.995055	1.15007	1.47765	24.612	1.12251	0.665187	0.917731	1.35472	23.5569	1.24792	0.856355	1.05928	0.819206	27.2848	1.17206	0.771339	1.01511	1.35472
	23.9196	0.97549	0.915783	0.935378	-1.16747	18.8602	0.854357	0.555495	0.676078	-1.21297	23.648	1.06013	0.847189	0.952602	0.164531	25.9073	1.26222	0.784986	1.06129	-1.21297
	23.0977	1.17843	0.493294	0.852407	0.837549	23.6181	1.07242	0.615506	0.856505	0.802238	24.2167	1.15541	0.533425	0.874749	1.13309	23.1366	0.961058	0.811248	0.880016	0.802238
	25.0939	0.70089	0.534103	0.618304	-0.571579	19.8949	0.88164	0.587413	0.712958	-0.61999	23.4543	0.727849	0.556505	0.637986	-0.408381	23.9629	0.991694	0.560974	0.792458	-0.61999
	20.914	0.712095	0.490934	0.587497	-1.32998	19.0599	0.861022	0.577472	0.692893	-1.28623	23.493	0.705607	0.546169	0.621287	-0.446861	23.7188	1.04354	0.506789	0.795402	-1.28623
	25.2413	0.700283	0.485577	0.598151	-0.8789	19.7448	0.888736	0.619397	0.732232	-0.810897	23.5563	0.722277	0.532591	0.624856	-0.330817	23.0809	1.24958	0.542656	0.914899	-0.810897
	25.6671	1.0473	0.307825	0.740134	0.403337	24.7279	1.06254	0.696905	0.895429	0.350921	24.3412	1.04524	0.512782	0.805144	0.68929	18.8004	0.822831	0.573768	0.672183	0.350921
	23.9921	0.967422	0.819753	0.890575	-1.25838	18.111	0.84778	0.544489	0.661618	-1.26419	23.6451	0.982263	0.837276	0.905365	0.0645863	24.947	1.01934	0.473789	0.78144	-1.26419
	17.5957	1.10514	0.601118	0.798147	0.47324	24.3441	1.08261	0.697002	0.904877	0.657462	18.2056	1.08857	0.567213	0.777979	-0.0452591	16.2026	1.34173	0.554807	0.839193	0.657462
	25.6645	1.04722	0.510108	0.817794	0.228269	25.0011	1.05322	0.684559	0.887124	0.271408	24.4529	1.03845	0.553404	0.819081	0.523506	17.8299	1.32454	0.680174	0.935301	0.271408
	19.6943	1.14956	0.695449	0.890722	-1.08633	18.6	0.896508	0.633763	0.736701	-1.08654	20.3454	1.07471	0.732313	0.883565	0.0346903	18.804	1.68612	0.734211	1.1384	-1.08654
	19.9664	1.08906	0.413147	0.718513	-0.147657	22.2195	0.952378	0.617172	0.779771	-0.0139933	19.2129	1.0788	0.508429	0.753685	0.0278937	24.1971	1.07456	0.528653	0.827039	-0.0139933
		0.932667	0.932667	0.920428	-1.33809	16.5322	0.989811	0.673888	0.784256	-1.29948		0.857101	0.857101	0.845079	-0.566365	18.1563	0.782714	0.502459	0.610222	-1.29948
	25.8095	1.01903	0.650992	0.859265	1.15802	25.1082	1.09926	0.652265	0.902614	1.03015	23.5357	1.03121	0.600579	0.825729	0.395189	14.4051	0.921137	0.335672	0.521074	1.03015
	19.6976	1.14958	0.687763	0.889792	-1.01489	19.1801	0.892234	0.628047	0.734971	-0.95952	20.1553	1.06999	0.723195	0.875457	0.0832026	16.6637	1.13062	0.774979	0.900313	-0.95952
		0.963089	0.963089	0.950543	-1.46756	17.0866	0.882782	0.571413	0.684485	-1.40899		0.877499	0.877499	0.865236	-0.58811	19.7259	1.04985	0.591913	0.792729	-1.40899
	25.6025	0.959393	0.51006	0.76563	1.57371	25.0971	1.09445	0.571343	0.867955	1.42638	24.2763	0.982117	0.540203	0.781715	0.522656	16.415	1.02842	0.763766	0.852479	1.42638
	24.4505	1.16219	0.51349	0.869057	1.62662	25.6165	1.20159	0.62352	0.959483	1.39642	25.1105	1.13612	0.531724	0.875339	1.01561	13.9147	1.04547	0.499595	0.665815	1.39642
	25.5869	0.95944	0.521719	0.771465	1.30908	25.1574	1.12473	0.579579	0.889603	1.27459	24.1582	0.976923	0.544121	0.779186	0.505724	23.8189	0.990568	0.516848	0.77142	1.27459
	23.2571	0.782868	0.64996	0.715196	-1.30849	18.9921	0.892404	0.629107	0.734897	-1.26397	23.3331	0.774374	0.694698	0.72669	-0.229274	23.6295	1.04746	0.583673	0.828247	-1.26397
	24.3081	0.968914	0.455404	0.743451	0.852618	24.6371	1.13165	0.604239	0.900112	0.774446	24.2067	1.00917	0.488715	0.774	0.704611	19.035	0.701289	0.486094	0.569594	0.774446
	23.2565	0.782814	0.687184	0.730215	-1.12535	19.8337	0.886606	0.620621	0.732952	-1.13974	23.3321	0.791668	0.727672	0.750678	-0.245599	26.0066	1.13598	0.605753	0.917908	-1.13974
	23.9099	0.711383	0.164565	0.473568	1.42787	24.7727	1.09455	0.648516	0.896974	1.26581	23.6943	0.699392	0.375127	0.545964	0.0937179	26.6448	1.13722	0.70055	0.961386	1.26581
	22.0315	0.914491	0.382624	0.650335	-1.35832	18.8788	0.848991	0.532858	0.661404	-1.32815	23.7918	0.952724	0.446471	0.718544	0.541433	13.7589	0.885864	0.610762	0.686823	-1.32815
	25.785	1.13874	0.512358	0.878235	1.39086	25.6047	1.17562	0.598056	0.933461	1.33807	25.4329	1.13671	0.534102	0.882044	0.927436	17.9855	0.715831	0.556141	0.611	1.33807
	25.0802	1.14337	0.62626	0.917271	1.62545	25.2069	1.16009	0.565441	0.906483	1.32532	25.3944	1.14005	0.584835	0.903251	0.866545		0.653428	0.627959	0.630053	1.32532
	24.6365	1.16088	0.596594	0.90636	1.13029	26.0989	1.16911	0.611156	0.94096	1.23617	24.6818	1.12899	0.569494	0.88082	0.896312	25.2785	1.25077	0.690265	1.011	1.23617
	24.3081	0.968914	0.455404	0.743451	0.758622	24.6911	1.1279	0.611492	0.901629	0.72625	24.1394	0.999806	0.488921	0.767905	0.676187	26.4074	1.40343	0.767233	1.14752	0.72625
	24.2194	1.03442	0.245386	0.68411	1.40647	25.2907	1.20165	0.583259	0.939176	1.33922	24.659	1.01839	0.379044	0.73853	0.865689	20.2223	1.06762	0.566882	0.793431	1.33922
	24.0274	0.963648	0.540251	0.774165	1.59537	25.3516	1.10689	0.57487	0.880009	1.43656	23.8406	0.989412	0.524723	0.774186	0.581456	17.7556	1.02004	0.491277	0.700391	1.43656
	23.8608	0.711257	0.216792	0.495637	1.07501	25.0672	1.10596	0.663385	0.912728	1.11953	23.657	0.698857	0.375006	0.545271	0.0905832	13.4562	1.12519	0.549789	0.717738	1.11953
	26.4867	0.968673	0.623234	0.834117	0.83776	25.2757	1.08843	0.688155	0.912455	0.817079	25.9525	1.02728	0.639852	0.865988	0.662787	24.1947	0.940212	0.73106	0.838391	0.817079
	23.5564	1.09765	0.400376	0.773977	1.76384	25.1816	1.10274	0.54585	0.863465	1.46258	24.5136	1.08431	0.434254	0.796929	0.986277	21.8695	0.972594	0.706901	0.831165	1.46258
	9.96659	1.17053	0.780413	0.857773	0.639728	23.5829	1.04348	0.630054	0.846638	0.584214	18.3819	1.02629	0.726453	0.843741	-0.284601	16.4947	1.05839	0.681177	0.81495	0.584214
	26.1175	1.14005	0.464721	0.865747	1.29633	26.0928	1.16219	0.630808	0.944131	1.28021	25.5374	1.12132	0.528359	0.871837	0.904831	24.5903	1.03561	0.725969	0.892639	1.28021
	24.7593	1.03089	0.160555	0.656257	1.44794	25.1954	1.18203	0.577876	0.924921	1.24924	24.6662	1.02482	0.372861	0.739926	0.867318	33.698	1.41073	0.868706	1.28392	1.24924
	26.0049	1.14001	0.549059	0.897003	1.2623	25.6113	1.16462	0.591109	0.924537	1.24678	25.4869	1.14505	0.557624	0.896682	0.82147	23.7275	0.768545	0.407118	0.599684	1.24678
	27.9009	0.986227	0.575863	0.834932	-0.125728	23.7311	0.962677	0.738745	0.850257	-0.110298	25.8356	1.03785	0.580593	0.847899	0.744102	24.1936	1.2872	0.618022	0.986613	-0.110298
	25.9976	1.04909	0.294752	0.742136	1.51415	24.8791	1.12123	0.5564	0.874051	1.40259	24.4703	1.07814	0.419778	0.78666	0.985062	23.6985	0.869655	0.790534	0.821807	1.40259
	26.5146	0.968684	0.577685	0.817729	0.861694	25.168	1.10154	0.624142	0.895187	1.18499	25.9896	1.04587	0.630844	0.873986	0.646736	16.2573	1.33515	0.538707	0.82786	1.18499
	24.5938	1.17253	0.78536	0.994072	1.42616	24.9054	1.089	0.645516	0.89373	1.31263	22.892	1.15913	0.738431	0.951219	0.429357	30.5318	1.29126	0.842849	1.15036	1.31263
	22.8075	1.25202	0.857298	1.05575	0.683977	24.7517	1.11034	0.758136	0.949667	0.593526	22.8213	1.23527	0.807332	1.02331	0.714166	25.8514	1.07197	0.658865	0.898968	0.593526
	25.4057	1.23519	0.359653	0.869573	1.43735	25.7539	1.14834	0.564043	0.905529	1.33667	25.5764	1.20414	0.553997	0.931768	0.890026	14.4472	1.03888	0.604756	0.739568	1.33667
	25.2633	1.23567	0.408548	0.885321	1.53246	25.1498	1.11441	0.544881	0.869584	1.46864	25.6457	1.20157	0.556518	0.932396	0.888655	14.4509	0.904781	0.33074	0.512872	1.46864
	25.1762	1.13504	0.780564	0.975062	0.199575	24.055	1.01977	0.638866	0.841742	0.311428	25.4791	1.10679	0.749202	0.949527	0.484226	23.0002	1.04702	0.517162	0.792664	0.311428
	25.1739	1.13504	0.782212	0.975464	-0.176367	24.0338	1.02421	0.643852	0.84584	-0.00391668	25.495	1.10391	0.760286	0.952375	0.479553	18.9086	1.03757	0.727497	0.854044	-0.00391668
	26.1913	1.28677	0.623116	1.01519	0.27455	24.0247	1.0899	0.642503	0.881376	0.171939	25.9151	1.23682	0.636641	0.988693	0.703341	31.4638	1.28133	0.817538	1.14657	0.171939
	26.2022	1.28672	0.602229	1.00721	0.171662	24.3197	1.09498	0.592901	0.86634	0.340957	25.8706	1.23917	0.632783	0.988028	0.708861	22.8659	1.04278	0.560196	0.806752	0.340957
	26.291	1.2814	0.624702	1.01476	0.11205	23.88	1.07396	0.672747	0.884005	0.212292	25.5682	1.24018	0.637233	0.985845	0.702866		0.856078	0.856078	0.843898	0.212292
	26.291	1.2814	0.624702	1.01476	0.111429	23.965	1.04954	0.6847	0.876162	0.0790356	25.5646	1.24383	0.633893	0.986666	0.70985	23.4753	0.726361	0.58895	0.651965	0.0790356
		0.741613	0.741613	0.73054	1.16371	24.9172	1.10355	0.648423	0.901377	1.03682		0.763815	0.763815	0.753034	-0.046646	24.526	0.886757	0.602252	0.755665	1.03682
	38.7423	0.746361	0.502751	0.714351	0.859387	24.7642	1.04616	0.68693	0.882388	0.62583		0.752624	0.752624	0.741952	-0.0158874	20.6528	1.76457	0.637985	1.16871	0.62583
	13.0947	1.01694	0.786631	0.841817	0.256102	24.6126	1.04361	0.700783	0.88548	0.354919	23.1212	0.944239	0.743281	0.839995	0.304645		0.845375	0.845375	0.833606	0.354919
	42	1.01524	0.431743	0.841424	-0.965648	20.1967	0.930621	0.645315	0.768176	-0.766132	22.9603	0.970468	0.746321	0.85546	0.233509	19.965	1.7679	0.661157	1.16404	-0.766132
	23.6328	1.11208	0.512584	0.832434	1.7083	24.8646	1.11545	0.564101	0.874163	1.44087	23.7345	1.092	0.538495	0.835107	0.74979	16.239	1.33068	0.594314	0.860023	1.44087
		0.946006	0.94596	0.934204	-0.739214	20.0421	0.965083	0.672854	0.797883	-0.572168	20.5519	0.947185	0.832612	0.87516	-0.334011	21.9443	0.928865	0.799295	0.8543	-0.572168
	25.9149	0.834843	0.684004	0.765902	0.435375	24.9056	1.05777	0.727754	0.907657	0.498041	23.8476	0.866528	0.748519	0.804166	0.253016		0.824309	0.824309	0.812393	0.498041
	22.3336	1.11525	0.623372	0.8688	1.6116	25.1248	1.13574	0.551759	0.884595	1.43513	23.3092	1.08209	0.597258	0.850657	0.651425	24.3025	1.18259	0.504386	0.87882	1.43513
	14.8371	0.998384	0.762139	0.830428	1.18265	24.0624	1.11055	0.638286	0.892264	1.11296	23.0147	0.945514	0.730943	0.834684	0.279285	21.3675	0.908396	0.796653	0.839555	1.11296
	23.6328	1.11208	0.512584	0.832434	1.67997	24.2784	1.11651	0.611484	0.887866	1.3775	23.7345	1.092	0.538495	0.835107	0.74979	25.1078	1.29644	0.736695	1.05361	1.3775
	35.8424	0.933181	0.543801	0.861298	0.974056	23.4568	1.10235	0.651903	0.887892	0.902315	23.1764	0.965399	0.746249	0.853445	0.38305	25.5745	1.14368	0.602078	0.915394	0.902315
	41.9474	1.0044	-0.219151	0.871551	-0.832325	20.1553	0.952342	0.690241	0.801129	-0.616924	23.6069	1.03358	0.704144	0.874801	0.509675	26.599	1.24119	0.752441	1.04392	-0.616924
	21.3419	0.834813	0.768502	0.791051	0.444652	25.3904	1.04364	0.722025	0.900571	0.43638	23.8345	0.859355	0.75792	0.804091	0.177095	19.4129	0.835286	0.54935	0.669267	0.43638
	27.7426	1.00402	0.738484	0.897596	-0.867541	19.9059	0.89633	0.651029	0.753055	-0.775351	23.737	1.02213	0.712331	0.872958	0.493134	24.1021	0.87853	0.427389	0.670721	-0.775351
	12.0628	1.19491	0.686585	0.88515	0.546792	23.1604	1.0585	0.634702	0.852749	0.54256	24.4688	0.982721	0.743245	0.868716	0.355174	18.7476	0.813266	0.574528	0.668043	0.54256
	24.588	1.35903	0.727	1.07685	1.67748	26.038	1.25245	0.673041	1.01528	1.4721	23.9268	1.27964	0.733245	1.02674	1.07233	19.88	1.0714	0.490302	0.749727	1.4721
	24.9364	1.37226	0.678138	1.07049	1.3715	25.3594	1.19239	0.62463	0.950871	1.30111	24.2224	1.28824	0.721124	1.03017	1.12094		0.658281	0.634344	0.635622	1.30111
	26.0069	1.31317	0.775717	1.08948	1.58749	26.0044	1.26491	0.665468	1.0195	1.4428	24.4037	1.28446	0.721973	1.03073	1.17035	23.8916	0.983804	0.518946	0.769653	1.4428
	26.7903	1.31432	0.61354	1.04076	1.54796	25.8078	1.20802	0.661083	0.980428	1.35576	24.5321	1.28002	0.692769	1.01779	1.17385	13.9203	1.04504	0.509494	0.672338	1.35576
	26.6127	1.15982	0.912167	1.055	1.00811	26.1433	1.1875	0.68959	0.982895	1.20235	27.4575	1.19764	0.842008	1.0577	0.774441	26.602	1.24283	0.773195	1.0528	1.20235
	26.6574	1.15982	0.82555	1.02259	1.18502	26.2052	1.1799	0.636878	0.959098	1.23879	27.0822	1.20084	0.783611	1.03559	0.757252	16.1522	1.3451	0.550925	0.837052	1.23879
	26.6649	1.38527	0.694501	1.11169	0.988674	25.2215	1.115	0.676359	0.923029	0.883457	26.1306	1.36847	0.750325	1.1156	0.87955	13.9934	1.04262	0.525615	0.68328	0.883457
	25.6281	1.39408	0.720457	1.11187	1.3172	23.5556	1.13127	0.625338	0.892662	1.25589	26.0936	1.36118	0.743118	1.10789	0.878839	26.0925	1.15446	0.698081	0.965025	1.25589
	25.3446	1.39663	0.739179	1.11541	0.686633	23.5341	1.05937	0.641255	0.859714	0.715395	26.1699	1.36893	0.747892	1.11539	0.846247	27.6968	1.16585	0.728439	1.00015	0.715395
	25.7454	1.31537	0.805886	1.09872	1.42066	25.4625	1.13915	0.632401	0.923656	1.41563	24.4054	1.28083	0.734526	1.03389	1.18897	14.26	0.921232	0.620029	0.70805	1.41563
	25.6485	1.39399	0.714387	1.11031	1.30286	24.6072	1.14729	0.612147	0.908146	1.19412	25.9714	1.34952	0.732482	1.09497	0.879555	24.3871	1.20784	0.849546	1.04158	1.19412
	22.992	1.02551	0.815845	0.914562	-0.299723	23.234	0.948842	0.632971	0.792845	-0.0740342	23.3234	1.0205	0.804419	0.909668	0.19385	21.416	0.92578	0.781757	0.84099	-0.0740342
	26.8207	1.15981	0.641652	0.957191	1.3093	25.6154	1.2133	0.648559	0.976329	1.27013	27.797	1.19077	0.719798	1.0142	0.851191	23.4774	1.49145	0.581687	1.07227	1.27013
	25.6348	1.11166	0.595156	0.895069	1.32202	25.9019	1.18387	0.649587	0.962496	1.30438	25.6624	1.13512	0.604611	0.912361	0.834875	23.7506	1.09523	0.61248	0.869785	1.30438
	23.9897	1.08674	0.750204	0.928135	0.328123	23.3827	1.023	0.668089	0.850314	0.364319	24.5983	1.02673	0.739317	0.892914	0.451092	22.8297	1.0156	0.778335	0.89326	0.364319
	23.5682	0.803733	0.351634	0.587089	1.05328	24.0308	1.0976	0.635629	0.883073	1.01531	23.7665	0.831579	0.430572	0.642927	0.492374	15.5611	1.0795	0.467888	0.679722	1.01531
	28.1696	1.19688	0.594537	0.977664	1.19118	25.4654	1.15864	0.629677	0.934094	1.2039	27.1534	1.16496	0.645779	0.964112	0.744179	32.8842	1.41425	0.864813	1.27595	1.2039
	26.1767	1.15941	0.607472	0.936563	1.37429	25.0136	1.10153	0.592272	0.88006	1.38113	25.2588	1.13239	0.5936	0.900879	0.591835	25.2873	1.1074	0.560886	0.873542	1.38113
	28.1892	1.19689	0.573225	0.972025	1.09956	26.0819	1.17732	0.624519	0.951267	1.23838	27.1761	1.16568	0.640439	0.962948	0.750234	26.1657	1.25322	0.625048	0.997568	1.23838
	26.5505	1.18255	0.632569	0.964149	1.18046	24.9817	1.1395	0.625358	0.913891	1.14119	26.1452	1.16697	0.65053	0.955027	0.745567	13.5296	0.846789	0.617916	0.677743	1.14119
	25.9736	1.20803	0.416575	0.889703	1.03497	25.7921	1.1715	0.652502	0.954763	1.19247	25.7807	1.12846	0.5484	0.887916	0.694404	15.5676	0.743485	0.516803	0.586404	1.19247
	24.0776	1.68063	0.468302	1.14052	0.976532	25.4364	1.20863	0.661717	0.976984	1.0693	21.659	1.712	0.635291	1.1679	0.744143	23.3506	1.10144	0.527527	0.829633	1.0693
	23.5156	0.770398	0.452307	0.613095	1.093	24.8175	1.10467	0.648783	0.901461	1.0139	23.6277	0.773135	0.47358	0.627505	0.153299	26.8195	1.17179	0.814816	1.02668	1.0139
	22.9921	1.16614	0.605138	0.892898	0.828351	25.1042	1.21013	0.667772	0.977483	0.973329	23.0404	1.10731	0.548341	0.837674	0.760704	25.346	1.05435	0.728392	0.909652	0.973329
	16.3587	1.30518	0.82399	0.997167	-1.42967	16.9105	0.923393	0.651008	0.746976	-1.34965	16.753	1.18624	0.773493	0.922659	-0.228313	21.2738	1.68102	0.682165	1.16598	-1.34965
	23.5104	0.770398	0.476002	0.623732	1.16978	24.1581	1.10768	0.664386	0.904197	1.03264	23.6217	0.786467	0.483697	0.639317	0.174766		0.775625	0.733932	0.745665	1.03264
	21.9802	1.68457	0.841144	1.2605	1.10755	24.5799	1.11567	0.676381	0.917948	0.998353	20.9552	1.73833	0.665811	1.17796	0.678556	28.9732	1.16223	0.598474	0.968915	0.998353
	18.7811	1.31837	0.635615	0.925992	-1.31509	19.0644	0.88733	0.623086	0.729784	-1.26593	24.1949	1.11635	0.620889	0.890795	-0.0528988	25.8701	1.19056	0.645223	0.963955	-1.26593
		0.587005	0.587005	0.572682	0.692486	23.7945	1.03971	0.666219	0.862618	0.645507		0.659019	0.659019	0.64743	-0.274275	20.1177	1.0631	0.727692	0.875049	0.645507
	23.0368	1.16675	0.507271	0.846636	1.12252	25.4043	1.16576	0.658408	0.948999	1.11566	23.6495	1.11933	0.506666	0.834476	0.812217	32.5896	1.30889	0.809736	1.17724	1.11566
	23.0411	1.16677	0.501437	0.846893	1.10803	25.2326	1.13318	0.627017	0.915157	1.1489	23.4874	1.09784	0.504231	0.819078	0.816769	21.7072	1.07436	0.51002	0.785254	1.1489
	19.948	1.31845	0.562704	0.905769	-1.19375	16.8009	0.901852	0.645588	0.73482	-1.19176	24.7579	1.11434	0.604099	0.889323	0.0290926	19.5123	0.936765	0.629762	0.761829	-1.19176
	21.9793	1.66631	0.882886	1.26899	1.04618	24.8932	1.11718	0.661123	0.914611	0.992107	20.7938	1.7305	0.680681	1.17761	0.628551	23.5214	1.16756	0.734708	0.960594	0.992107
	22.9256	0.716693	0.519347	0.605029	-1.42859	16.9636	0.934276	0.650377	0.751098	-1.3613	23.1022	0.709401	0.573883	0.634039	-0.628728	25.3431	1.08464	0.611508	0.880694	-1.3613
		0.584148	0.584148	0.572514	-0.703947	19.657	0.898729	0.60904	0.73084	-0.696314		0.664118	0.664118	0.652607	-0.254976	26.1146	1.1878	0.631094	0.95979	-0.696314
	22.9268	0.716674	0.510569	0.606572	-0.702163	18.1992	0.949616	0.687476	0.785449	-0.358802	23.0997	0.70946	0.573838	0.634051	-0.629591	18.6578	0.869399	0.574834	0.691378	-0.358802
	23.91	0.689399	0.291706	0.500053	0.461038	23.9183	1.02714	0.655523	0.851972	0.567895	20.7916	0.697518	0.41315	0.540648	-0.189616	14.129	0.743158	0.539038	0.593095	0.567895
	22.9209	0.716708	0.569256	0.634703	-1.35622	18.8927	0.883611	0.586709	0.706071	-1.0853	23.3197	0.731842	0.614686	0.666234	-0.447976	14.0846	0.785791	0.484592	0.571052	-1.0853
	17.8149	1.01909	0.632293	0.781114	-1.69067	17.4948	0.885413	0.508688	0.651633	-1.51569	18.5667	1.01325	0.646182	0.795166	-0.274572	14.0197	0.951183	0.435781	0.592084	-1.51569
	17.8517	1.01893	0.62746	0.779427	-1.83709	17.8419	0.931702	0.484119	0.65999	-1.60623	18.4997	1.01402	0.64435	0.793805	-0.29409	25.3028	1.08223	0.702504	0.915096	-1.60623
	16.7856	0.743687	0.482705	0.572864	1.00578	22.8528	1.0811	0.616797	0.853679	0.875431	18.0032	0.698561	0.519509	0.582565	-0.374743	19.7413	1.07458	0.670473	0.847586	0.875431
	24.9464	0.917931	0.396647	0.691565	-0.753443	18.8702	0.981951	0.675623	0.798918	-0.650674	18.3905	1.03058	0.594166	0.771162	-0.223469	13.8521	1.02257	0.481871	0.644895	-0.650674
	28.4909	1.08912	0.408969	0.849696	1.39897	24.7703	1.10036	0.61284	0.884311	1.37829	26.0495	1.11868	0.557349	0.888579	0.974915	23.6744	0.89302	0.761094	0.822534	1.37829
	24.1084	1.27144	0.546708	0.947343	0.225466	22.6597	1.05348	0.624121	0.840603	0.476682	25.4894	1.22625	0.599095	0.961789	0.872971	23.7462	0.748168	0.409941	0.58951	0.476682
	19.4171	0.852388	0.678829	0.743145	-1.48269	18.1582	0.877239	0.511775	0.655758	-1.36375	19.1683	0.812257	0.608727	0.688455	-0.587076	22.4719	1.25145	0.627578	0.944121	-1.36375
	25.8789	1.15407	0.488836	0.89408	1.10805	25.3555	1.1346	0.637502	0.921761	1.16942	26.1647	1.16159	0.59781	0.932046	0.796659	19.1504	1.09583	0.59587	0.809051	1.16942
	19.4848	0.852399	0.441017	0.614293	-1.56053	17.2639	0.947322	0.608109	0.73307	-1.48444	19.1139	0.817294	0.529107	0.648241	-0.576221	21.9178	1.69356	0.631016	1.16353	-1.48444
	25.5923	1.01339	0.149878	0.663765	0.0115436	24.3221	1.00043	0.616305	0.824413	0.186083	24.7997	1.02954	0.377595	0.746829	0.877504	17.9783	0.715571	0.548682	0.606701	0.186083
		0.985072	0.985072	0.970217	-0.456759	23.0337	1.01042	0.735403	0.87063	0.0408757		0.840848	0.840848	0.828446	-0.392176	23.8388	0.86308	0.725294	0.791733	0.0408757
	25.5744	1.14046	0.734401	0.966578	1.08581	25.862	1.19287	0.667453	0.974327	1.27037	25.9737	1.1435	0.685908	0.95231	0.648487	24.1643	0.93407	0.752705	0.843872	1.27037
	23.3915	0.734039	0.516266	0.624759	-1.02809	19.7107	0.91356	0.62291	0.745264	-0.879289	23.4105	0.707251	0.518595	0.610594	-0.301798	23.4197	1.53903	0.573699	1.09348	-0.879289
	26.177	1.27213	0.775864	1.06621	-0.568054	23.8935	0.982196	0.641683	0.819962	-0.516958	26.0119	1.28548	0.707192	1.04655	0.631797	17.1199	1.00289	0.636685	0.771687	-0.516958
	17.2568	0.743835	0.435434	0.548603	-0.97407	19.9445	0.904482	0.618421	0.740292	-0.950868	18.2376	0.73267	0.463314	0.567101	-0.506057	18.9182	1.0209	0.737479	0.852809	-0.950868
	26.2717	0.990523	0.489196	0.797011	1.30604	25.7515	1.15629	0.573353	0.914712	1.35763	24.9189	0.999259	0.51599	0.788716	0.729829	24.2163	1.0976	0.566833	0.856741	1.35763
	17.2877	0.743638	0.403823	0.529157	-1.32112	17.0123	0.911512	0.626401	0.728057	-1.31656	18.1972	0.717383	0.449685	0.552311	-0.482812	24.4037	1.0416	0.551271	0.82037	-1.31656
	17.8783	1.42207	0.603396	0.932011	-1.58766	17.7119	1.00078	0.645579	0.780178	-1.08256	17.6577	1.35283	0.623064	0.910901	-0.721925	26.2132	1.29078	0.752287	1.06972	-1.08256
	17.3341	1.39762	0.762449	1.00553	-1.97718	17.7196	0.990865	0.54874	0.720474	-1.64249	17.7843	1.35507	0.707367	0.96284	-0.592925	23.0997	1.16784	0.658938	0.921713	-1.64249
	25.8959	1.55966	0.414637	1.10114	1.30838	25.8174	1.17519	0.590797	0.933934	1.29697	23.8685	1.51252	0.546161	1.07767	0.889934	17.7706	0.999984	0.495905	0.694868	1.29697
	26.3465	1.31365	0.913072	1.14163	1.30639	24.7252	1.11146	0.6877	0.92177	1.24484	26.0721	1.30795	0.782984	1.09045	0.809796	18.156	0.789081	0.500871	0.612251	1.24484
	17.2546	1.36905	0.873169	1.0561	-1.86649	17.7123	0.987783	0.595943	0.74613	-1.54766	17.6956	1.26532	0.769587	0.961068	-0.49427	33.1581	1.34777	0.826147	1.21773	-1.54766
	26.0818	1.32188	0.77736	1.0937	1.1228	24.5294	1.10357	0.630819	0.889546	1.08422	26.2356	1.30978	0.750073	1.08109	0.806294	21.2931	0.7046	0.594353	0.637168	1.08422
	26.392	0.990209	0.418057	0.769951	1.48287	25.3084	1.12898	0.638812	0.91835	1.41999	24.9434	1.01054	0.508688	0.792452	0.738641	26.047	1.31814	0.72259	1.07395	1.41999
	23.2801	1.5794	0.529157	1.09388	0.940052	24.841	1.21394	0.621131	0.957781	0.970262	23.7859	1.52534	0.546702	1.08321	0.88429	21.3432	1.15326	0.648098	0.891414	0.970262
	24.0941	0.986555	0.84892	0.914004	0.680617	24.4026	1.06837	0.685826	0.892437	0.709907	24.0364	0.940458	0.79073	0.862886	0.280727	23.4988	1.17543	0.487691	0.855563	0.709907
	31.0987	0.959571	0.694843	0.8764	0.523509	24.1642	1.06825	0.712769	0.901235	0.5402	24.0053	0.933723	0.760971	0.846658	0.34868	18.93	1.69683	0.715757	1.13574	0.5402
	23.1656	1.57947	0.548378	1.09999	1.1878	25.3323	1.25319	0.61749	0.984268	1.26924	23.7683	1.52874	0.546591	1.08465	0.883853	26.4	1.39923	0.837176	1.17146	1.26924
	28.3938	0.967831	0.561987	0.820278	-0.213897	21.5351	1.01861	0.750176	0.872792	-0.318122	25.2774	0.959767	0.693012	0.839979	0.492952	23.3851	0.815841	0.697087	0.75093	-0.318122
	23.4964	1.57891	0.493933	1.08336	1.33077	25.4731	1.27351	0.621611	0.999998	1.33996	23.8266	1.51342	0.545748	1.07712	0.895053	24.5234	1.19423	0.609705	0.93397	1.33996
	22.5198	1.57978	0.665531	1.13841	1.13471	25.9093	1.19744	0.645393	0.969164	1.2836	23.3591	1.49754	0.576471	1.07095	0.876115	23.9756	1.04312	0.519055	0.801995	1.2836
	26.5387	1.81451	0.672889	1.36448	1.05497	25.2719	1.11782	0.66098	0.919238	1.04463	26.6769	1.41598	0.827664	1.18175	0.830591	26.3059	1.16181	0.653686	0.955152	1.04463
	26.0918	1.65084	1.10683	1.42093	1.1108	25.8299	1.17673	0.67099	0.965559	1.22494	26.6187	1.40968	0.859557	1.18912	0.866832	30.6536	1.39682	0.898612	1.2444	1.22494
	29.6345	1.19827	0.305897	0.917276	1.26676	25.2594	1.24709	0.596564	0.971103	1.31965	25.0387	1.14141	0.611961	0.911099	0.853585	16.253	1.32549	0.53448	0.82162	1.31965
	22.586	1.20677	0.66147	0.940123	1.44696	25.2124	1.1962	0.587559	0.93736	1.29513	22.9949	1.15842	0.725331	0.946503	0.556295	22.6063	1.06767	0.586561	0.829889	1.29513
	22.521	1.21065	0.684739	0.950595	-0.188783	23.8059	1.03096	0.686951	0.865695	-0.104925	22.6997	1.19757	0.728169	0.965338	0.492979	18.2608	1.32975	0.741416	0.979236	-0.104925
	22.5272	1.21064	0.682288	0.949842	-0.0361738	23.1709	1.03622	0.692187	0.866251	-0.192046	22.8408	1.20547	0.714249	0.964648	0.584778	22.9321	0.922857	0.730517	0.821849	-0.192046
	13.0771	0.727619	0.609129	0.632407	0.795392	23.9974	1.06687	0.676319	0.884291	0.828022	13.6988	0.733562	0.584624	0.619439	-0.55778	24.8421	1.02687	0.400492	0.755344	0.828022
	23.311	0.79638	0.581012	0.688016	0.389991	24.2447	0.997637	0.635307	0.82999	0.35158	19.2129	0.801251	0.568801	0.662645	-0.395072	16.2021	1.32821	0.561133	0.838012	0.35158
	17.9934	0.791328	0.425908	0.569177	-0.697456	19.3978	0.848456	0.635188	0.720077	-0.706864	18.4496	0.767424	0.478494	0.592915	-0.46751	14.427	0.915013	0.466907	0.605869	-0.706864
	23.1114	0.796739	0.590978	0.690249	-0.971753	18.4946	0.885734	0.629938	0.728983	-1.0095	19.1672	0.78378	0.558934	0.649051	-0.450875	32.9051	1.33606	0.823758	1.20539	-1.0095
	17.9992	0.791328	0.429005	0.570665	-0.116416	23.4872	0.952612	0.701333	0.826999	0.00626294	18.4566	0.769446	0.483853	0.596824	-0.488026	14.9953	0.913551	0.573902	0.681096	0.00626294
	21.3949	0.987011	0.595395	0.780933	1.26343	23.5966	1.12306	0.629679	0.890345	1.14382	22.7266	1.02544	0.64765	0.83729	0.386175	26.2184	1.29911	0.727129	1.06605	1.14382
	25.9489	0.612944	0.479398	0.550306	-1.00326	17.0339	0.877536	0.621149	0.711819	-1.01673	17.9643	0.684294	0.534082	0.585031	-0.353289	21.2667	1.13156	0.631267	0.869142	-1.01673
	17.943	0.70551	0.516446	0.582914	-0.762055	19.2891	0.848157	0.639053	0.721404	-0.723614	17.8703	0.703498	0.554432	0.604152	-0.508319	24.0502	0.977432	0.767598	0.87447	-0.723614
	17.9895	0.705448	0.487486	0.568044	-0.954526	18.355	0.86913	0.610356	0.709922	-0.867139	17.9717	0.708832	0.545697	0.601785	-0.473092	23.371	1.10345	0.531921	0.832607	-0.867139
	14.1723	0.713316	0.497413	0.557393	-0.680387	18.9343	0.852348	0.625703	0.714297	-0.809172	14.7128	0.752944	0.513511	0.583544	-0.612992	13.2474	0.719057	0.639783	0.652321	-0.809172
	20.3462	1.1398	0.472764	0.775914	1.0708	25.3763	1.16756	0.62988	0.938286	1.20151	21.1571	1.08423	0.515474	0.785204	0.398725	23.1067	0.703432	0.572924	0.630356	1.20151
	20.2997	1.1401	0.479708	0.779262	0.880844	23.752	1.0924	0.654896	0.885673	0.865106	21.1593	1.0834	0.510997	0.78269	0.401043	22.1567	0.720521	0.562844	0.632682	0.865106
	14.0918	0.713476	0.54339	0.589241	-0.834034	16.9352	0.869565	0.612028	0.702378	-0.923681	13.7122	0.771831	0.540989	0.601815	-0.658525	24.2705	1.21001	0.703191	0.979134	-0.923681
	22.9253	1.04044	0.558247	0.805348	1.16505	25.8991	1.16978	0.659489	0.957765	1.21765	23.1262	1.04695	0.566947	0.815189	0.490739	22.9949	1.06685	0.539251	0.812167	1.21765
	14.0551	0.713516	0.560591	0.589241	-0.479593	20.2593	0.918676	0.673469	0.777221	-0.510271	13.666	0.764079	0.550788	0.605649	-0.64633	26.1931	1.21308	0.755808	1.02334	-0.510271
	14.1883	0.713288	0.487623	0.552447	-0.866534	16.6298	0.873244	0.610709	0.701243	-0.949888	15.2825	0.750457	0.507941	0.582332	-0.607083	26.2463	1.12472	0.598751	0.911119	-0.949888
	21.6817	1.13395	0.203047	0.664229	1.64169	25.2555	1.10914	0.609057	0.894031	1.47723	22.7146	1.04534	0.443936	0.754059	0.575953	33.1003	1.3411	0.876206	1.22277	1.47723
	20.7013	1.10269	0.829443	0.951127	0.698445	22.619	1.09035	0.609237	0.852722	0.766268	21.8621	1.09364	0.710497	0.894861	0.447045	24.5669	1.01163	0.383876	0.735054	0.766268
	22.9735	1.04043	0.505745	0.782763	1.54054	25.3031	1.11676	0.627267	0.906491	1.46321	22.9442	1.04814	0.557255	0.809444	0.471291	20.0667	1.07063	0.64614	0.836117	1.46321
	17.284	1.09851	0.508679	0.733933	0.740659	22.7869	1.07578	0.599936	0.842319	0.713572	17.3477	1.15696	0.544598	0.781122	-0.66506	28.5228	1.16146	0.620843	0.969812	0.713572
	12.324	1.34082	0.579989	0.786346	-0.843117	18.242	0.890007	0.583294	0.70273	-0.835478	13.048	1.12127	0.561179	0.719169	-0.890894	15.5953	0.821792	0.398609	0.541013	-0.835478
	29.6915	1.03474	0.358537	0.820769	-0.507871	21.3951	0.926251	0.599137	0.751515	-0.492332	23.7843	1.07978	0.584063	0.84889	0.578733	21.4477	0.756056	0.617698	0.675312	-0.492332
	14.0428	0.713608	0.566595	0.597203	-0.346139	22.0525	0.942039	0.702	0.813132	-0.375027	13.6494	0.788417	0.570746	0.62701	-0.647895	25.5873	1.08941	0.735603	0.935165	-0.375027
	8.15734	1.18042	0.634469	0.723397	-0.804016	17.8714	0.971917	0.685939	0.791432	-0.503017	15.121	0.982958	0.570868	0.704236	-0.503927	24.4787	1.10527	0.518695	0.84285	-0.503017
	12.2981	1.39007	0.594455	0.802255	-0.854947	18.0369	1.01106	0.717655	0.827808	-0.572675	13.0834	1.11379	0.565926	0.720637	-0.875564	18.7453	1.06793	0.602946	0.795245	-0.572675
	8.35897	1.16112	0.450894	0.576412	-1.54514	17.2257	0.942538	0.491153	0.661993	-1.57028	15.9499	0.950821	0.477105	0.642216	-0.659069	25.4809	1.1297	0.601106	0.904887	-1.57028
	26.8271	1.02313	0.492587	0.808503	-1.17711	18.8744	0.873898	0.582552	0.699601	-1.00245	23.5891	1.03526	0.552219	0.807156	0.399859	23.0842	1.03413	0.730964	0.883251	-1.00245
	8.40597	1.1847	0.452434	0.582627	-1.57737	17.5261	0.922723	0.5351	0.682591	-1.54653	16.3695	0.956172	0.474286	0.647248	-0.636551	20.3412	1.06543	0.526602	0.772946	-1.54653
	17.0933	1.09244	0.583494	0.773747	-0.705976	17.9371	0.900312	0.576963	0.701286	-0.794142	18.3104	1.07463	0.55304	0.764765	-0.212785	26.2189	1.25057	0.634091	0.999732	-0.794142
	17.8241	0.988501	0.427726	0.650745	-1.34472	17.7126	0.884338	0.456057	0.622486	-1.43095	17.8629	1.05724	0.508883	0.727196	-0.490942	23.1713	0.72849	0.578536	0.646644	-1.43095
	17.8334	0.988563	0.407786	0.643383	-1.72759	17.6795	0.981299	0.549379	0.716418	-1.62869	17.9474	1.05756	0.502561	0.724847	-0.457251	24.6282	1.02893	0.554724	0.816625	-1.62869
	14.4776	1.00224	0.32617	0.538017	1.21323	25.2471	1.11682	0.596963	0.893289	1.42116	14.1623	0.974859	0.406237	0.582269	-0.880412	23.6016	1.27566	0.581608	0.956382	1.42116
	14.002	1.00203	0.39931	0.582156	-1.0346	19.9781	0.893906	0.611583	0.731939	-0.889991	14.2673	0.986238	0.437851	0.608656	-0.846668	22.5048	0.958488	0.50871	0.736901	-0.889991
	14.3924	0.99374	0.346897	0.548673	-0.122553	24.1425	1.02106	0.618011	0.833489	-0.220241	14.1171	0.976838	0.415455	0.588502	-0.880437	18.4182	1.03414	0.713834	0.840685	-0.220241
	13.8624	1.00244	0.419515	0.591937	-0.779038	19.0455	0.898513	0.601703	0.722354	-0.78007	14.0258	0.977557	0.455869	0.61466	-0.865376	21.7146	0.714354	0.465164	0.580056	-0.78007
	26.1056	0.652512	0.406406	0.544587	1.10302	23.3926	1.1072	0.619445	0.874468	1.05249	20.8026	0.704193	0.4442	0.559593	-0.279396	20.5726	1.16641	0.651277	0.887854	1.05249
	19.5118	1.09558	0.59196	0.812208	-0.681068	19.8671	0.914533	0.637581	0.754492	-0.645477	20.1324	1.07955	0.570349	0.799728	0.0670855	19.4096	1.12077	0.572768	0.809361	-0.645477
	25.1763	1.57793	0.467862	1.11338	-1.73839	17.6946	0.951267	0.502494	0.677257	-1.62773	23.8459	1.47895	0.591576	1.07712	0.887163	24.1764	0.845025	0.759554	0.79833	-1.62773
	26.1161	0.650021	0.401591	0.541983	-0.511002	20.1027	0.889024	0.593046	0.720685	-0.534248	21.4243	0.704351	0.44919	0.565957	-0.275295	24.3522	1.24275	0.787942	1.03463	-0.534248
	21.3322	0.717293	0.377381	0.534239	1.16537	25.3379	1.13451	0.629149	0.918051	1.16336	23.4396	0.703169	0.443361	0.5748	-0.0964255	24.3947	1.07388	0.433095	0.789293	1.16336
	19.4777	1.0953	0.626493	0.830703	0.699327	22.336	1.08039	0.623856	0.851425	0.66082	19.5672	1.05557	0.618236	0.807785	-0.0132472	13.2008	1.11818	0.548976	0.711618	0.66082
	19.514	1.09559	0.589413	0.810156	-0.718051	19.9839	0.946368	0.656488	0.780104	-0.613776	20.0944	1.0807	0.572319	0.800879	0.0322586	16.1621	1.34994	0.545268	0.835533	-0.613776
	21.4076	1.14139	0.247149	0.682831	-0.478845	19.6529	0.882622	0.589613	0.713003	-0.66731	20.4989	1.04984	0.502297	0.754611	-0.042773	14.242	0.947999	0.39539	0.56712	-0.66731
	19.0005	0.681653	0.336552	0.476974	-1.38895	17.3269	0.854536	0.505221	0.635485	-1.36481	20.0093	0.704604	0.414329	0.53903	-0.336676	24.3624	1.11761	0.532536	0.854078	-1.36481
	22.4056	0.849002	0.590816	0.711455	0.610056	22.8026	1.05859	0.628041	0.8464	0.555718	23.2108	0.860296	0.60783	0.733348	0.228956	20.2957	1.0642	0.56548	0.792291	0.555718
	25.0268	1.0758	0.653305	0.890026	1.47836	25.4502	1.20099	0.607736	0.950676	1.32393	24.2068	1.05574	0.635433	0.861974	0.548565	24.2433	1.09982	0.572427	0.860682	1.32393
	15.7051	1.35084	0.203337	0.616227	-1.41539	17.3969	0.889071	0.458181	0.622653	-1.51755	16.6479	1.07926	0.445678	0.681154	-0.720061	23.2783	0.81675	0.568884	0.6917	-1.51755
	31.369	0.658785	0.322019	0.555965	-0.653282	18.5281	0.887177	0.582288	0.703066	-0.738581	20.9242	0.704987	0.456842	0.566781	-0.3469	17.8544	0.739709	0.449225	0.559585	-0.738581
	20.124	0.677224	0.416295	0.525762	-0.147365	21.6234	0.939	0.622386	0.770823	-0.13487	21.3691	0.702553	0.434979	0.55752	-0.30575	25.2294	1.28211	0.680704	1.02417	-0.13487
	23.8322	1.43372	0.650727	1.07685	1.55981	25.977	1.22874	0.668924	0.998111	1.37101	23.643	1.38695	0.630775	1.0382	0.882452	25.0082	1.26629	0.716468	1.0262	1.37101
	19.605	1.0956	0.506158	0.766882	0.437092	22.5766	1.01133	0.629465	0.819679	0.341308	19.3467	1.04	0.592215	0.784452	-0.0302817	23.0389	0.842419	0.735136	0.781389	0.341308
	19.771	1.09531	0.430698	0.728843	-0.424247	19.9766	0.909271	0.622284	0.744764	-0.529178	20.4385	1.07129	0.515878	0.771372	0.0689058	16.4126	1.04398	0.739423	0.843845	-0.529178
	12.9511	1.45938	0.414828	0.723261	-1.31629	17.6283	0.870097	0.485376	0.632892	-1.32295	17.2076	1.16421	0.508226	0.760668	-0.738226	14.9115	0.895099	0.463929	0.602221	-1.32295
	15.0505	1.04364	0.242219	0.512312	-1.56013	17.6323	0.903669	0.47298	0.639723	-1.553	14.4929	0.914137	0.302394	0.497624	-1.06966	18.9463	0.722036	0.444364	0.555313	-1.553
	30.4196	0.722623	0.493196	0.642853	-0.464653	19.6928	0.910324	0.594826	0.728606	-0.610839	24.021	0.717937	0.509303	0.615222	-0.162919	17.592	0.742782	0.446201	0.556918	-0.610839
	12.4775	0.967656	0.636082	0.72357	-0.751805	16.982	0.858866	0.618702	0.702341	-0.840409	13.9655	1.01579	0.53152	0.678062	-0.806731	23.3357	1.04526	0.628849	0.844836	-0.840409
	22.1752	1.05621	0.637321	0.843879	-0.76243	19.0885	1.02131	0.746933	0.8564	-0.51821	22.5788	1.02503	0.625076	0.82463	0.285339	24.0139	1.04622	0.568501	0.825886	-0.51821
	22.3329	0.849127	0.661945	0.743068	-0.121795	21.9056	0.952497	0.6315	0.784204	-0.0778954	23.0924	0.864039	0.661781	0.759093	0.136865	23.5396	1.26713	0.593984	0.955952	-0.0778954
	15.0467	1.0436	0.248061	0.516993	-1.22727	17.4395	0.862389	0.530901	0.65464	-1.20676	14.2686	0.903105	0.344811	0.518705	-1.03139	23.7214	0.993638	0.57588	0.797248	-1.20676
	26.9455	0.881044	0.490043	0.726446	-0.757704	18.92	0.892963	0.639792	0.74004	-0.83439	24.8298	0.92153	0.602053	0.777513	0.457437	20.2416	1.77364	0.636747	1.16135	-0.83439
	18.3327	0.679409	0.410671	0.508444	-1.2101	16.9465	0.904016	0.562904	0.686024	-1.23759	19.5206	0.702765	0.430539	0.543112	-0.487424	25.4012	1.0623	0.54452	0.84167	-1.23759
	22.7399	1.24119	0.68456	0.968337	1.43901	25.2089	1.27089	0.6061	0.988127	1.31456	25.5754	1.22246	0.596732	0.959654	0.819844	23.586	1.2144	0.679142	0.962711	1.31456
	14.3048	1.0534	0.649575	0.770249	-1.07743	17.1389	0.87306	0.622171	0.71116	-0.973229	14.6388	1.03874	0.610498	0.745536	-0.455408	24.65	1.1883	0.770508	0.999285	-0.973229
	29.0628	1.16866	0.525711	0.948231	0.770595	25.6772	1.12908	0.659669	0.930176	1.01615	28.7175	1.15855	0.622807	0.971041	0.923428	17.9063	1.01565	0.732351	0.838866	1.01615
	22.8218	1.90469	0.553738	1.26249	1.37258	25.7655	1.28312	0.645275	1.01925	1.40679	20.8176	1.77118	0.63394	1.17418	0.714586	18.027	0.728601	0.564295	0.621435	1.40679
	26.1841	1.08822	0.527736	0.86172	1.09587	25.7013	1.17585	0.59769	0.935131	1.21846	24.4258	1.0604	0.593748	0.849315	0.655612	30.0064	1.21965	0.7486	1.06673	1.21846
	26.1361	0.835253	0.422638	0.663517	-0.114901	24.4193	0.972358	0.614629	0.80742	-0.205346	14.0421	0.958705	0.489282	0.631186	-0.693807	23.2914	1.19763	0.691471	0.954818	-0.205346
	28.8546	1.17073	0.585021	0.968067	0.832642	25.7028	1.12509	0.658715	0.92817	1.07404	28.7673	1.16619	0.623507	0.976856	0.911478	16.1683	1.33197	0.55241	0.83344	1.07404
	22.4164	1.87343	0.6562	1.2809	0.455664	25.1368	1.1072	0.768356	0.955255	0.578668	20.8134	1.76864	0.641325	1.17657	0.707607	16.9849	1.17029	0.683653	0.864264	0.578668
	28.0328	1.14894	0.645636	0.965575	0.978147	26.8877	1.25135	0.754468	1.05706	1.03363	26.5974	1.1483	0.718202	0.974131	0.762963	24.4688	1.20918	0.690835	0.976023	1.03363
	19.5428	1.7725	0.62606	1.1358	-0.839802	19.6235	0.932731	0.632595	0.758692	-0.75396	20.0293	1.77071	0.662271	1.16759	0.590025	13.8184	1.01989	0.484763	0.645525	-0.75396
	19.6119	1.81661	0.525307	1.10654	0.282113	23.557	1.03135	0.639689	0.844078	0.422508	20.32	1.77986	0.631097	1.16339	0.674115	22.8661	1.14484	0.680441	0.917514	0.422508
	27.9791	1.21889	0.390189	0.921133	1.18271	25.504	1.25181	0.618179	0.98638	1.27704	24.9128	1.2153	0.548094	0.927676	1.01064	14.1307	0.740998	0.552258	0.601276	1.27704
	30.1499	1.18492	0.564742	0.992425	0.750072	27.1543	1.2643	0.772626	1.07525	0.950506	29.2932	1.14719	0.608824	0.966197	0.9494	24.5333	1.27174	0.598965	0.975512	0.950506
	22.8226	1.25711	0.710047	0.987554	0.6805	25.7657	1.03463	0.712732	0.894354	0.578217	23.9711	1.16871	0.669436	0.937568	0.475819	23.8332	0.876265	0.787205	0.824653	0.578217
	27.4683	1.15035	0.769251	1.00206	1.26954	25.4855	1.10914	0.636102	0.907771	1.19038	26.4687	1.15268	0.747996	0.986642	0.700128	13.8153	1.04839	0.522049	0.680328	1.19038
	19.4409	1.78478	0.636501	1.14243	1.31097	22.749	1.15112	0.624664	0.893668	1.09585	19.9576	1.77233	0.664289	1.16751	0.583662	24.9357	1.27263	0.722669	1.03166	1.09585
	18.7728	1.82306	0.509012	1.07101	0.967639	25.0273	1.14749	0.667903	0.936272	0.931888	19.5345	1.77474	0.648652	1.1491	0.535811	23.7794	1.08823	0.611819	0.865919	0.931888
	30.1452	1.21027	0.542224	1.00079	1.12439	25.9241	1.2104	0.652291	0.979945	1.29463	29.4912	1.14912	0.597986	0.966617	0.965669	23.8509	0.969861	0.45789	0.734522	1.29463
	18.7401	1.82268	0.513187	1.07423	0.980999	23.986	1.11363	0.670965	0.908248	0.94345	19.5855	1.77471	0.64833	1.15028	0.542336	21.8039	0.911006	0.555597	0.728682	0.94345
	19.4548	1.81536	0.552853	1.11323	1.32863	22.9854	1.14497	0.620703	0.8913	1.10823	20.2295	1.77717	0.639984	1.16429	0.651116	31.9367	1.30714	0.852878	1.18027	1.10823
	23.421	1.31001	0.641085	0.990898	0.948049	24.9849	1.13294	0.670781	0.928582	0.85806	24.2346	1.21953	0.668845	0.96912	0.741705	20.0503	1.06423	0.565598	0.78895	0.85806
	30.0707	1.21033	0.629602	1.02734	1.53101	25.2128	1.13044	0.665006	0.928773	1.40457	29.4732	1.16017	0.610459	0.977761	0.970123	25.8959	1.15724	0.615393	0.932326	1.40457
	16.384	1.80917	0.911589	1.24	-0.300943	22.6746	1.00049	0.655415	0.82641	-0.486389	18.779	1.71386	0.730096	1.14756	0.2295	22.9077	1.08892	0.55263	0.828422	-0.486389
	23.3004	1.30981	0.758831	1.04467	1.1747	24.776	1.1266	0.678584	0.927356	1.20799	23.1384	1.22837	0.768487	1.00486	0.720212	13.5818	1.08407	0.572053	0.721785	1.20799
	16.0122	1.81198	0.972359	1.27017	-0.460731	20.0791	1.02139	0.750161	0.865126	-0.464645	18.5876	1.69106	0.746348	1.14238	0.139077	25.9587	1.14348	0.687498	0.953425	-0.464645
	22.6628	1.09946	0.601002	0.853182	1.00304	25.6119	1.27684	0.627877	1.00648	1.32857	21.7282	1.0599	0.609992	0.827622	0.409794	25.5255	1.14838	0.557902	0.900264	1.32857
	22.8834	1.3188	0.677514	1.004	1.4011	25.4075	1.16748	0.685691	0.960956	1.29605	23.7164	1.2233	0.698187	0.977077	0.618208	22.8092	1.33806	0.61674	0.991087	1.29605
	24.2923	1.09649	0.406969	0.789729	1.44898	25.8844	1.25737	0.655205	1.00912	1.3929	23.3095	1.05467	0.527828	0.804613	0.637818	24.2901	1.39183	0.625167	1.05109	1.3929
	17.9041	0.733677	0.557125	0.613424	-0.786246	18.1587	0.954415	0.679901	0.782759	-0.411026	18.1268	0.738585	0.559127	0.623319	-0.547308	26.9122	0.944834	0.804141	0.880713	-0.411026
	14.0407	0.828984	0.153403	0.363953	-1.35994	17.6733	0.86198	0.498652	0.637777	-1.40799	14.9761	0.842936	0.249383	0.445723	-1.17103	24.9246	1.12679	0.752998	0.958768	-1.40799
	12.9637	0.859739	0.377986	0.512218	-1.6021	17.4537	0.902824	0.46836	0.63483	-1.55968	15.6666	0.823852	0.427776	0.561151	-0.724742	24.9409	1.00773	0.469442	0.772815	-1.55968
	11.5013	0.863139	0.436561	0.539058	-1.00929	18.6139	0.8864	0.591451	0.708343	-0.872748	13.5152	0.82202	0.518806	0.601498	-0.828128		0.762241	0.714436	0.729747	-0.872748
	13.6882	0.831946	0.202928	0.392086	-1.4376	17.6934	0.889042	0.449247	0.620334	-1.46543	14.8354	0.859951	0.268502	0.46201	-1.12084	16.2932	1.32839	0.569792	0.845052	-1.46543
	24.9844	1.106	0.42432	0.810249	-0.0403229	25.33	1.03189	0.693049	0.881007	0.166221	24.9949	1.07729	0.509571	0.83119	0.835459	25.6311	1.09393	0.733851	0.937627	0.166221
	24.9093	1.11239	0.438062	0.818401	-0.494931	23.8236	1.01227	0.647074	0.83839	-0.368077	24.9564	1.11041	0.519452	0.853757	0.652426	16.7752	1.20219	0.716828	0.894971	-0.368077
	11.4337	0.863377	0.44381	0.540642	-1.56983	17.4247	0.903676	0.499639	0.65328	-1.54543	13.4951	0.807723	0.537858	0.609693	-0.776793	25.6479	1.22258	0.628743	0.973968	-1.54543
	16.7085	0.677065	0.139276	0.34096	-1.21668	18.7142	0.898618	0.626284	0.734069	-1.20112	15.8365	0.775027	0.289709	0.458152	-0.993026	24.9745	0.976342	0.567681	0.796494	-1.20112
	13.6578	0.847852	0.188783	0.38831	-1.50582	17.3719	0.903929	0.498495	0.652195	-1.54746	14.8443	0.851381	0.279615	0.466384	-1.12628	23.2362	1.53857	0.580176	1.09185	-1.54746
	24.7899	1.11291	0.461157	0.825965	0.965992	23.6787	1.07193	0.584513	0.843082	0.706452	24.9427	1.1091	0.518737	0.852518	0.659298	22.3791	1.13653	0.779309	0.953695	0.706452
	24.4647	1.09385	0.401961	0.78549	0.787264	25.239	1.08878	0.686731	0.911828	0.829813	24.2973	1.06215	0.500087	0.809321	0.812967	14.909	0.858881	0.273096	0.465711	0.829813
	13.8094	0.830921	0.186568	0.383617	-1.33664	17.1626	0.862873	0.542231	0.659246	-1.28627	14.9013	0.853428	0.261699	0.456274	-1.13287	23.7385	0.994764	0.580016	0.799826	-1.28627
	18.8102	1.15037	0.548278	0.80228	-0.844232	18.4248	0.919354	0.602588	0.72767	-0.820021	19.9454	1.08432	0.567757	0.797437	0.126143	22.8977	1.13487	0.809285	0.971564	-0.820021
	26.6815	1.28909	0.728022	1.06535	-0.960574	20.2034	0.899157	0.611337	0.735581	-0.915733	26.5632	1.28721	0.756451	1.07354	0.719005	28.5719	1.15555	0.613244	0.96407	-0.915733
	19.0291	1.14963	0.409659	0.725435	-1.73079	17.82	0.922585	0.475866	0.651135	-1.57875	20.5892	1.0489	0.541215	0.77529	0.143414	23.7098	0.973489	0.808355	0.888213	-1.57875
	26.7224	1.28682	0.61036	1.02021	-0.7867	24.4279	0.904235	0.625526	0.773128	-0.774513	26.4681	1.27224	0.712113	1.04637	0.683513	27.373	1.17416	0.672338	0.982036	-0.774513
	33.4533	1.30227	0.719186	1.15952	1.78562	27.6896	1.23865	0.706185	1.03951	1.52191	32.7734	1.3055	0.80107	1.17453	1.02685	24.2315	1.18153	0.666429	0.946882	1.52191
	28.8125	1.34045	0.853634	1.16638	0.999037	26.1447	1.17436	0.637914	0.955292	1.16107	31.3163	1.30794	0.83528	1.16875	0.962611	25.3943	1.11348	0.580462	0.886437	1.16107
	33.4661	1.30654	0.711889	1.15908	1.51824	27.7153	1.24786	0.709982	1.04714	1.51376	32.8434	1.3069	0.799343	1.176	1.03509	25.5321	1.15833	0.56392	0.908109	1.51376
	23.5215	1.35113	0.267569	0.850224	1.49807	26.1197	1.24764	0.678311	1.01606	1.22976	23.2671	1.18982	0.491759	0.861011	0.921093	22.8545	1.04883	0.666827	0.859984	1.22976
	19.304	1.41946	0.615603	0.960415	0.333895	23.5484	1.03222	0.647413	0.847852	0.40198	22.2355	1.30159	0.606489	0.956404	0.498998	31	1.40044	0.90063	1.25171	0.40198
	26.4363	1.21201	0.7975	1.03927	0.680057	25.1817	1.10872	0.720277	0.93681	0.681177	26.1866	1.18599	0.730718	0.99739	0.659348	25.9081	1.24986	0.686	1.01597	0.681177
	28.4817	1.39607	0.31573	1.0186	0.890356	24.7997	1.10944	0.687597	0.919924	0.815861	24.0749	1.36382	0.578815	1.01202	0.983998	15.8586	0.782505	0.310955	0.474503	0.815861
	23.3477	0.757328	0.515324	0.63441	0.376262	24.4054	1.01821	0.605961	0.831452	0.399474	22.1444	0.820523	0.543327	0.676006	-0.260114	16.5825	1.32191	0.539837	0.829839	0.399474
	24.3481	1.09244	0.917987	1.00311	0.931232	25.4122	1.10359	0.688154	0.922961	0.810956	22.1651	1.14646	0.818674	0.976068	0.385167	20.3037	1.06174	0.543595	0.77964	0.810956
	28.8268	0.936313	0.863357	0.900712	-0.150523	22.518	0.982056	0.777129	0.872473	-0.166381	26.3867	0.92891	0.814773	0.873272	0.272304	20.92	0.714394	0.474147	0.579955	-0.166381
		0.823056	0.823056	0.811531	-0.252884	20.3037	0.935689	0.695408	0.79716	-0.399242	23.8419	0.859406	0.805282	0.823269	-0.00861348	22.8411	0.739751	0.673263	0.697439	-0.399242
	28.5845	0.788359	0.711188	0.749703	-0.400283	22.3286	0.948008	0.607587	0.773957	-0.168392	23.9628	0.861918	0.758075	0.804353	0.105557	18.0231	1.33335	0.706132	0.956937	-0.168392
	15.0821	1.09806	0.848629	0.922669	-1.34716	15.6588	1.1535	0.640098	0.815596	-1.28797	16.4098	1.03912	0.786393	0.871034	-0.454252	26.2128	1.23617	0.627271	0.988161	-1.28797
	25.7197	0.93652	0.657072	0.81387	-1.4682	15.4541	1.23933	0.587434	0.810487	-1.35706	16.5688	1.03376	0.681673	0.806988	-0.137047	23.6275	0.793041	0.472823	0.637505	-1.35706
	15.0223	1.36494	0.568501	0.834969	-1.16832	16.0782	1.09705	0.655268	0.809043	-1.12791	16.3589	1.32824	0.547296	0.832541	-1.17248	22.8493	0.94716	0.707503	0.823743	-1.12791
	15.0023	1.38661	0.618916	0.872585	-1.35752	15.5589	1.16669	0.622521	0.80796	-1.26483	16.5167	1.32366	0.568415	0.846518	-1.12964	22.9452	1.519	0.610099	1.08803	-1.26483
	16.5194	1.36811	0.430983	0.779445	-1.4098	15.5389	1.17339	0.601451	0.796684	-1.29985	16.3073	1.33814	0.523012	0.820434	-1.23583	20.056	1.7656	0.65935	1.16443	-1.29985
	15.0072	1.36487	0.598223	0.853848	-1.41391	15.6323	1.18243	0.616278	0.81064	-1.32317	16.4581	1.34402	0.550702	0.842378	-1.18997	24.0579	0.954466	0.754065	0.855866	-1.32317
	15.0194	1.38671	0.578938	0.848759	-1.5016	15.6267	1.24444	0.588161	0.815469	-1.39627	16.3785	1.35301	0.549565	0.843538	-1.22324	23.6037	0.791212	0.484745	0.641537	-1.39627
	16.4749	1.36837	0.451021	0.789178	-1.16541	15.3559	1.15011	0.60335	0.787369	-1.18262	16.2976	1.34033	0.523651	0.821446	-1.24027	19.3085	0.921453	0.717773	0.802484	-1.18262
	16.354	1.36924	0.500381	0.816503	-1.08465	17.677	0.984805	0.67856	0.791135	-0.61132	16.2864	1.33887	0.534641	0.827375	-1.2345		0.75399	0.75399	0.742523	-0.61132
	16.1567	1.37073	0.575399	0.864123	-1.42167	15.5797	1.25627	0.59345	0.822326	-1.38132	16.2283	1.33395	0.55657	0.837975	-1.23197	21.0661	0.711635	0.454556	0.569332	-1.38132
	25.7731	1.16721	0.830648	1.02682	-1.30597	16.2817	1.11591	0.666115	0.825295	-1.23487	22.9732	1.19569	0.817685	1.00814	0.625399	24.5064	1.02258	0.403514	0.748517	-1.23487
	18.4443	1.3715	0.354766	0.782053	-1.30483	15.5018	1.2369	0.58833	0.810879	-1.34697	16.4836	1.34612	0.532303	0.832524	-1.21151	24.3276	0.964753	0.687313	0.834826	-1.34697
		1.15946	1.15946	1.15755	1.31255	23.7625	1.10265	0.717694	0.921788	1.07081	23.4598	1.19245	0.901244	1.04836	0.609805	22.9009	0.745024	0.54352	0.64085	1.07081
	15.7249	1.37376	0.722084	0.948945	-1.45148	15.5999	1.2479	0.590047	0.817487	-1.39078	16.3989	1.25249	0.668956	0.879198	-0.981711	23.402	1.5377	0.573164	1.09195	-1.39078
	21.1675	0.975832	0.772262	0.856748	0.343457	24.2943	1.06484	0.719274	0.902685	0.366833	21.1567	0.935983	0.804944	0.856839	-0.267628	32.4416	1.29676	0.803078	1.16457	0.366833
	21.8691	1.48874	0.674975	1.07853	0.959633	23.9337	1.08334	0.635358	0.874561	0.698952	22.4779	1.35013	0.669218	1.01596	0.905248	21.3944	0.934496	0.816237	0.863382	0.698952
	21.1809	0.985652	0.7191	0.833224	0.350366	24.5684	1.06609	0.726916	0.908675	0.356677	21.3243	0.942983	0.796368	0.856596	-0.189768	24.202	0.940185	0.72484	0.835755	0.356677
	21.9832	1.48894	0.586043	1.03628	0.867884	25.2433	1.17322	0.764348	0.993471	0.781589	22.4911	1.35474	0.617995	0.994676	0.92758	20.2977	1.05878	0.71983	0.869994	0.781589
	37.3329	0.890769	0.689943	0.853691	0.256032	26.1169	1.1326	0.812197	0.995325	0.522532	25.9134	0.840379	0.769284	0.80321	0.272238	25.8693	1.14224	0.578322	0.908635	0.522532
	24.21	0.90498	0.404643	0.682498	-1.04426	16.6572	1.06167	0.656038	0.801801	-1.07952	22.2991	0.905651	0.489327	0.697742	-0.0526885	25.1692	1.28367	0.714531	1.0377	-1.07952
	26.1495	1.29888	0.669391	1.04645	1.39379	25.5479	1.20366	0.657938	0.974269	1.22187	26.0499	1.31995	0.726869	1.07603	0.852284	16.3981	1.03775	0.750101	0.847743	1.22187
	24.3038	1.08238	0.846617	0.964013	-0.213905	22.5239	1.02704	0.843374	0.927146	-0.201066	24.4845	1.07202	0.776112	0.933197	0.403826	21.0466	0.701876	0.535845	0.605279	-0.201066
	24.9554	0.880945	0.616144	0.758664	0.880762	24.9926	1.12289	0.680857	0.928063	0.982967	24.0322	0.900435	0.631149	0.771728	0.393354	23.9663	1.14422	0.631664	0.907849	0.982967
	24.5896	1.02709	0.788523	0.911086	0.459952	25.7344	1.02574	0.711612	0.888018	0.388167	24.9127	1.04873	0.761632	0.916185	0.383082	26.2394	1.25576	0.630146	1.00154	0.388167
	22.4465	0.886676	0.784807	0.823779	0.553933	25.7564	1.02757	0.732076	0.897428	0.431956	23.7239	0.897808	0.751884	0.82088	0.166342	19.3922	0.974846	0.627678	0.774707	0.431956
	24.5679	1.0271	0.803192	0.919285	0.49151	24.788	1.00714	0.678205	0.857274	0.314811	24.885	1.05822	0.76248	0.921787	0.386927	14.7911	0.857717	0.305534	0.484778	0.314811
	24.6679	1.20883	0.571618	0.925148	-1.19781	15.7525	1.11541	0.629569	0.795977	-1.19787	26.3284	1.17473	0.631534	0.954779	0.585339	29.8503	1.20488	0.747505	1.05443	-1.19787
	24.6838	1.20883	0.498687	0.89606	-0.908827	15.8397	1.07963	0.661301	0.804057	-1.04415	26.2682	1.18037	0.61424	0.95075	0.62073	14.7491	0.961777	0.571001	0.69389	-1.04415
	25.7985	1.02692	0.609427	0.848399	0.108065	25.6896	1.00836	0.711631	0.877089	0.159693	25.4836	1.06955	0.604004	0.870802	0.712596	21.5166	1.6797	0.667587	1.16398	0.159693
	8.9021	1.02329	0.840836	0.865675	-0.939802	17.9393	0.872719	0.646302	0.729338	-0.836978	16.4783	1.0438	0.770391	0.863171	-0.497199	26.9938	1.13427	0.651302	0.945203	-0.836978
	16.1785	1.01428	0.727924	0.822307	-0.501763	19.9166	0.972349	0.70508	0.81751	-0.490093	16.4049	1.03971	0.73178	0.838009	-0.433129	20.3407	0.717321	0.46531	0.573226	-0.490093
	16.425	1.30816	0.866599	1.01396	-0.499608	18.3193	0.956348	0.68153	0.785751	-0.365175	16.5943	1.1708	0.779883	0.917988	-0.389955	24.8121	0.989242	0.572897	0.804587	-0.365175
	16.1747	1.01427	0.733201	0.827731	-0.389075	19.9923	0.991391	0.7413	0.845952	-0.430702	16.4117	1.02381	0.732333	0.83242	-0.411588	16.9564	1.13378	0.688898	0.85302	-0.430702
		0.87565	0.87565	0.856943	-1.00193	17.8028	0.95174	0.628887	0.751135	-1.08099	23.8602	0.892198	0.800439	0.838821	-0.0228994	24.3975	1.07204	0.42907	0.786127	-1.08099
	16.4205	1.30788	0.764548	0.957677	-0.926063	16.5995	1.06651	0.679414	0.817111	-0.98095	16.6465	1.18241	0.75964	0.91069	-0.400217	23.2745	1.23416	0.752278	1.00208	-0.98095
	23.1271	1.01103	0.594689	0.807438	1.34494	26.0099	1.25718	0.665609	1.01502	1.44182	21.9647	1.02526	0.580439	0.79813	0.312101	14.3983	0.730073	0.529475	0.583835	1.44182
	21.7252	1.20004	0.910922	1.0459	1.26661	25.5672	1.17598	0.657301	0.956575	1.22364	23.0633	1.15413	0.765887	0.962623	0.378552	20.1337	1.06534	0.504836	0.757888	1.22364
	23.3778	1.23329	0.80217	1.0256	1.56914	25.7248	1.19099	0.677842	0.975374	1.31627	23.7881	1.23638	0.73603	1.00203	0.941276	26.1257	1.18847	0.647323	0.966641	1.31627
	23.4609	1.24677	0.729462	1.00092	0.499747	25.7771	1.20779	0.718995	1.00436	0.851808	24.2611	1.22441	0.699702	0.985754	0.970265	23.554	0.896353	0.667824	0.783709	0.851808
	23.8878	0.964419	0.894007	0.9199	0.983341	27.3138	1.26229	0.775885	1.07673	0.997056	23.8443	0.988119	0.806695	0.895614	0.341153	13.9445	0.842736	0.477765	0.584343	0.997056
	23.4901	1.3565	0.775095	1.09145	1.2859	24.6595	1.21623	0.580903	0.94022	1.10245	25.4634	1.26904	0.752254	1.04793	0.851436	23.9253	0.906942	0.672114	0.792593	1.10245
		0.96442	0.933284	0.934665	1.02005	26.2147	1.22917	0.707154	1.01677	1.17248	23.6683	0.94199	0.811389	0.871424	0.326928	19.7334	1.04928	0.593492	0.793655	1.17248
	24.4953	1.34886	0.557373	1.00847	1.08547	24.4923	1.22588	0.584996	0.945502	1.02082	24.5996	1.28399	0.577082	0.973489	0.860929	19.9766	1.76776	0.642147	1.15433	1.02082
	25.9655	1.63613	0.630794	1.22833	0.727276	27.1721	1.27601	0.774717	1.08365	0.95993	26.4699	1.39134	0.814803	1.15998	0.848973	23.8034	0.860823	0.754466	0.801686	0.95993
	21.3545	1.32256	0.418907	0.868665	1.1749	24.5239	1.21886	0.57704	0.938415	1.04941	22.9909	1.2786	0.515434	0.91597	0.935613	24.0752	1.30066	0.630303	0.998026	1.04941
	23.9095	1.30742	0.587578	0.989076	0.909413	24.7943	1.19775	0.590652	0.935168	0.955236	23.5897	1.28923	0.562135	0.954395	0.935428	16.3928	1.07347	0.759106	0.866791	0.955236
	22.9148	0.94111	0.812603	0.86897	-0.546098	20.0888	0.948407	0.661587	0.784356	-0.796199	21.9091	0.918839	0.813078	0.855127	-0.222083	14.9138	0.860281	0.289702	0.476954	-0.796199
	27.2294	1.29657	0.400304	0.969854	1.2866	25.2128	1.22897	0.590482	0.957416	1.3033	23.7227	1.30704	0.562501	0.967174	0.938082	27.4007	1.1779	0.677321	0.986333	1.3033
	26.5885	0.952185	0.601222	0.814265	0.986904	23.1707	1.11523	0.645918	0.889341	0.927545	18.6019	1.00992	0.643713	0.793428	-0.0661527	23.8624	1.18424	0.559806	0.897343	0.927545
	21.154	1.3224	0.510101	0.907821	1.28412	23.0131	1.11964	0.624717	0.879953	0.989647	22.6288	1.30827	0.543026	0.937657	0.913286	25.3116	1.12473	0.620034	0.907739	0.989647
	24.555	0.945067	0.664126	0.815814	1.42996	25.0421	1.08598	0.631672	0.886579	1.22222	24.2731	0.919656	0.726148	0.825064	0.368498	26.0457	1.33582	0.727902	1.08624	1.22222
	24.413	0.945267	0.774939	0.859773	0.825655	25.7028	1.05723	0.711158	0.906831	0.621129	24.3261	0.941179	0.772227	0.856757	0.366722	26.1651	1.34227	0.724216	1.09045	0.621129
	24.5042	0.945137	0.710555	0.833231	1.34249	25.2336	1.14213	0.590754	0.905551	1.22886	24.2903	0.928629	0.750359	0.840276	0.355285	25.8926	1.05716	0.656937	0.88976	1.22886
	33.4921	1.40909	0.751898	1.25446	1.1867	26.5405	1.23177	0.729956	1.03112	1.11976	33.5017	1.35731	0.833892	1.23107	1.03159	20.3503	0.712802	0.44861	0.563262	1.11976
	30.8252	1.15321	0.573537	0.979452	0.500088	25.9332	1.07289	0.739885	0.928868	0.50717	30.245	1.21254	0.715904	1.0549	0.918445	15.6889	0.973489	0.597496	0.72387	0.50717
	30.7467	1.15315	0.643986	0.998486	0.531858	25.3622	1.07307	0.731802	0.921666	0.552682	29.9583	1.21029	0.717093	1.05043	0.887426	17.9148	1.01262	0.631573	0.779765	0.552682
	14.0254	1.06686	0.50546	0.6787	-1.21765	16.2204	1.11079	0.666693	0.823062	-1.23579	13.7552	1.04533	0.501229	0.664279	-0.886922	17.9254	0.712169	0.496918	0.574972	-1.23579
	41.6825	1.45529	-0.348879	1.34734	1.23733	27.1438	1.27172	0.764988	1.07701	1.02824	31.576	1.41538	0.90495	1.2705	0.946649	23.656	1.1903	0.484228	0.863987	1.02824
	39.0145	1.39075	0.783175	1.32311	0.0136642	24.9339	1.04299	0.843811	0.946968	0.0010123	31.7721	1.30431	0.939036	1.19712	0.955679	13.9448	0.988879	0.441619	0.607767	0.0010123
	14.9026	1.02416	0.460763	0.645437	-1.0756	15.6085	1.10811	0.641987	0.799847	-1.12539	13.7266	1.03429	0.476703	0.643371	-0.88531	23.6635	0.736757	0.521578	0.629048	-1.12539
	14.913	1.02422	0.457562	0.643874	-1.21384	15.5183	1.15784	0.624455	0.805406	-1.25266	13.7298	1.03998	0.475061	0.644136	-0.889844	19.4248	0.982482	0.669812	0.801969	-1.25266
	35.4772	1.34857	0.594091	1.20816	1.4673	25.2297	1.13161	0.669796	0.931663	1.38954	33.3336	1.35082	0.828311	1.223	1.01902	16.5799	1.14235	0.786329	0.910433	1.38954
	14.9044	1.02427	0.538882	0.698133	-1.08493	15.6488	1.09286	0.646894	0.797907	-1.06886	13.3582	1.09459	0.556097	0.711672	-0.853197	23.5038	1.08149	0.557011	0.83388	-1.06886
	34.4264	1.34478	0.727732	1.21244	1.04009	26.0523	1.21921	0.733738	1.01947	1.03516	33.3531	1.35001	0.830237	1.22307	1.01623	22.6243	1.10415	0.680451	0.893242	1.03516
	18.912	1.02416	0.698697	0.831427	-0.378962	20.1358	1.02281	0.810008	0.897222	-0.354257	19.3717	1.02258	0.642894	0.804279	0.052908	33.7568	1.41416	0.87812	1.28919	-0.354257
	14.0178	1.06682	0.51841	0.689029	-1.19881	15.2061	1.15829	0.593256	0.781957	-1.2091	13.7562	1.04572	0.503527	0.665983	-0.88614	19.1625	1.01001	0.688678	0.82336	-1.2091
	17.0342	1.30255	0.587831	0.85817	-1.23058	15.6251	1.1487	0.633031	0.808916	-1.23963	17.0519	1.17275	0.648877	0.845235	-0.503682	19.6972	1.77249	0.655673	1.15623	-1.23963
	36.3264	1.60493	1.20409	1.5274	0.819294	26.3423	1.26377	0.833834	1.08683	0.945509	34.1313	1.43056	0.897858	1.31118	0.957609	25.4908	1.14346	0.56791	0.900465	0.945509
	16.5353	1.29116	0.828334	0.988251	-0.937103	16.4106	1.07804	0.667458	0.812792	-0.99579	16.6455	1.17521	0.749683	0.901909	-0.604121	17.904	0.950484	0.589688	0.729299	-0.99579
	35.0154	1.46853	0.565273	1.30097	1.04433	27.3714	1.28216	0.782942	1.0929	1.00431	32.3734	1.39863	0.857313	1.2561	0.942321	26.5188	1.38536	0.800151	1.15173	1.00431
	29.1276	1.67526	0.958409	1.44298	1.18949	26.1234	1.26597	0.668913	1.02345	1.42359	33.215	1.42286	0.873932	1.28889	0.962911	23.3197	1.23969	0.527968	0.907261	1.42359
	13.4936	1.05421	0.618259	0.74404	-0.96719	16.2	1.07912	0.670585	0.812988	-1.01468	13.5059	1.07554	0.598693	0.736571	-0.784335	14.4332	0.922988	0.388266	0.556133	-1.01468
	14.0587	1.0671	0.452297	0.645398	-1.12946	15.3289	1.11522	0.618361	0.784364	-1.11963	13.8226	1.03062	0.47324	0.641233	-0.861879	23.3759	1.09914	0.585321	0.854327	-1.11963
	14.0411	1.06697	0.480058	0.663765	-1.39724	15.5116	1.20765	0.60644	0.811855	-1.32667	13.8305	1.03415	0.489656	0.653657	-0.852649	24.9048	1.06625	0.539316	0.835587	-1.32667
	16.9711	1.30274	0.621321	0.875402	-1.18905	15.8316	1.12491	0.651173	0.814263	-1.19163	16.883	1.18231	0.67039	0.859762	-0.546485	26.0196	1.31836	0.723281	1.07332	-1.19163
	33.9524	1.588	1.05823	1.46073	0.562421	26.0256	1.22229	0.849258	1.06377	0.726094	34.0363	1.42337	0.883211	1.30142	0.964114	16.2464	1.05367	0.422697	0.651715	0.726094
	18.928	1.02416	0.679225	0.821869	-0.937094	16.0716	1.08262	0.661428	0.807481	-1.04424	19.3818	1.02429	0.630519	0.79848	0.0765974	22.9142	0.838331	0.625488	0.726934	-1.04424
		1.28538	1.28293	1.26685	0.634123	25.6501	1.09475	0.738551	0.940276	0.745928	32.8654	1.35675	0.877336	1.23355	0.950108	19.4302	0.807751	0.614441	0.690776	0.745928
	32.658	1.26419	0.692728	1.11522	0.380494	25.766	1.03117	0.715488	0.892894	0.408995	31.8515	1.29607	0.80825	1.15926	0.965132	20.1968	1.06479	0.636241	0.826768	0.408995

## Sheet: N
Supplementary Figure 3N
	time (hr)	amnion,30k,50ng/mL	pluripotent,30k,50ng/mL	amnion,30k,5ng/mL	pluripotent,30k,5ng/mL	amnion,15k,5ng/mL	pluripotent,15k,5ng/mL	amnion,15k,50ng/mL
	0	0.0443517	-0.13509	0.0407241	-0.0403083	0.0981282	-0.140384	0.00324897
	0.166667	0.0289973	-0.238009	0.0652963	0.00562937	0.116846	-0.0925504	0.00743437
	0.333333	0.131897	-0.184348	0.0763436	-0.00495422	0.345935	0.25349	0.711017
	0.5	0.805535	0.598581	0.838585	0.871504	0.867365	0.878659	0.950273
	0.666667	0.888064	0.673659	0.985382	0.909937	0.903012	0.865916	0.779233
	0.833333	0.82464	0.604249	0.941513	0.87823	0.7787	0.80598	0.803342
	1	0.781212	0.604365	0.954197	0.84987	0.763878	0.856851	0.765903
	1.16667	0.792886	0.624455	0.9167	0.843577	0.75593	0.92632	0.787942
	1.33333	0.848377	0.642222	0.885147	0.893196	0.82191	0.927308	0.856544
	1.5	0.845855	0.676033	0.862417	0.856155	0.804449	0.931846	0.877162
	1.66667	0.884861	0.671815	1.00169	0.891725	0.832405	0.850103	0.848088
	1.83333	0.920971	0.683097	1.08694	0.89741	0.955025	0.903658	0.848186
	2	0.979317	0.749857	1.10124	0.977849	0.875798	0.900126	0.962385
	2.16667	1.01299	0.821685	1.2016	1.00253	0.826417	1.0148	1.01163
	2.33333	1.03496	0.788125	1.10593	1.01384	0.931684	0.981404	0.96513
	2.5	1.06589	0.830648	1.23336	1.08271	0.99411	0.938942	0.97474
	2.66667	1.03479	0.800747	1.15559	1.08275	1.02263	1.00718	0.966776
	2.83333	1.02482	0.836681	1.301	1.11255	1.09313	0.940798	0.99013
	3	1.06512	0.890898	1.28718	1.15113	1.17743	0.99624	0.966696
	3.16667	1.02572	0.803113	1.25359	1.14865	1.12792	0.995625	1.00002
	3.33333	1.00546	0.846815	1.39314	1.15256	1.10796	1.06054	1.15242
	3.5	0.993082	0.804983	1.30702	1.15642	1.28266	1.09511	1.14487
	3.66667	0.995919	0.842725	1.19786	1.13176	1.16931	1.03686	1.08872
	3.83333	1.01874	0.881748	1.22144	1.13007	1.09085	1.01677	1.07727
	4	0.999128	0.852056	1.19061	1.11844	1.05451	1.05862	1.05131
	4.16667	0.961355	0.891882	1.14239	1.09943	1.12987	0.956128	1.08895
	4.33333	1.01149	0.82906	1.13258	1.08239	1.21192	1.04266	1.04603
	4.5	0.960199	0.890547	1.15563	1.11231	1.11814	1.07867	0.969062
	4.66667	1.03795	0.954711	1.12344	1.05671	0.9963	0.996818	0.966878
	4.83333	0.989765	0.90817	1.09728	1.07808	0.966188	0.999655	0.992591
	5	1.02761	0.959864	1.16364	1.02282	0.977259	0.951749	1.01734
	5.16667	0.990287	0.921572	1.10185	1.03594	0.999154	0.873247	1.04104
	5.33333	1.03704	0.987094	1.06154	1.08167	1.06017	1.03308	0.981223
	5.5	1.00737	1.04707	1.00463	1.04313	0.984072	0.963443	1.10793
	5.66667	1.02416	0.964442	1.08031	1.02656	0.984198	0.892067	1.01811
	5.83333	1.0194	0.960469	1.06168	0.991188	0.97485	0.976509	1.10277
	6	1.03291	0.978561	1.02992	1.02996	1.00191	1.00608	0.996048
	6.16667	1.03981	0.991987	0.991329	1.03993	0.982749	1.06448	0.981696
	6.33333	1.0135	0.924701	0.972266	0.974608	1.03229	1.00981	0.986308
	6.5	1.03572	0.931635	0.980112	0.948185	0.884924	0.925834	0.924305
	6.66667	1.00312	0.90792	0.958684	0.941805	1.08609	0.892171	0.990553
	6.83333	1.06504	0.920744	1.00504	0.97425	1.00662	0.961546	0.995609
	7	1.04841	0.89761	0.999301	0.926369	0.993431	1.06229	1.00019
	7.16667	1.11747	1.16098	1.01214	0.926888	0.971091	1.2753	0.978154
	7.33333	1.08443	1.00716	1.04611	0.923672	0.989885	1.39109	0.999879
	7.5	1.1174	0.859197	1.0471	0.962369	1.11319	1.07846	0.964903
	7.66667	1.08255	0.8931	1.03747	0.949021	1.0199	1.07491	0.994208
	7.83333	1.10066	0.918284	0.985442	0.974858	1.08942	1.11399	1.03939
	8	1.12279	0.897588	0.986082	0.958738	0.999328	1.08848	1.067
	8.16667	1.10285	0.956169	0.953421	0.915497	0.987703	1.14103	1.03201
	8.33333	1.11219	0.930159	0.952452	0.890789	1.0358	1.14996	1.01579
	8.5	1.12631	0.976805	0.951817	0.906599	1.04517	1.00657	1.06716
	8.66667	1.16805	0.955688	0.969375	0.882001	1.09752	1.08137	1.07797
	8.83333	1.12434	0.995452	0.939703	0.886856	1.03396	1.04385	1.0567
	9	1.14832	1.05643	0.957485	0.893714	1.02083	1.03254	1.02945
	9.16667	1.12535	0.984494	0.984393	0.890439	1.09265	0.992001	1.09254
	9.33333	1.104	1.04594	0.994628	0.854075	1.03144	1.03698	1.08268
	9.5	1.12818	1.12305	1.06968	0.852412	1.11311	1.09966	1.07147
	9.66667	1.10992	0.981792	1.13009	0.832653	1.11495	1.00269	0.99622
	9.83333	1.09759	1.09156	1.15889	0.827209	1.05939	0.939613	0.981861
	10	1.13603	1.09751	1.24075	0.874533	1.16819	0.988479	1.00013
	10.1667	1.09975	0.990157	1.15434	0.859606	1.09282	0.979486	0.960752
	10.3333	1.09973	1.01327	1.10579	0.844074	1.16302	1.03434	0.987065
	10.5	1.10912	0.998352	1.06998	0.811765	1.11905	1.0245	0.960824
	10.6667	1.13549	1.02487	1.10567	0.81385	1.11889	1.06972	0.971164
	10.8333	1.10898	1.06501	1.1338	0.823196	1.07861	0.977999	0.971223
	11	1.15585	1.09052	1.16263	0.827326	1.15213	1.00112	0.9875
	11.1667	1.14728	1.06573	1.13762	0.856429	1.1627	0.944575	1.01272
	11.3333	1.18204	1.04282	1.16305	0.807881	1.08548	0.941534	1.04749
	11.5	1.19123	1.09753	1.12709	0.825251	1.13336	1.01165	1.05045
	11.6667	1.20757	1.09456	1.11887	0.805265	1.06281	1.01612	1.08966
	11.8333	1.25392	1.08107	1.11195	0.822165	1.09044	1.05842	1.1072
	12	1.17804	1.04571	1.1503	0.820774	1.1019	0.975137	1.0848
	12.1667	1.21553	0.967195	1.14336	0.812447	1.02392	0.906394	1.10577
	12.3333	1.27205	1.07341	1.06202	0.793701	1.05739	0.886762	1.09548
	12.5	1.25689	1.03682	1.05692	0.751171	1.10124	0.914619	1.14407
	12.6667	1.2388	1.03477	1.05059	0.74732	1.1319	0.860625	1.14885
	12.8333	1.25064	1.01536	1.0512	0.745518	1.11113	0.786041	1.17115
	13	1.25475	1.11621	1.09371	0.731612	1.13832	0.764671	1.12262
	13.1667	1.23068	1.08199	1.07711	0.705845	1.18998	0.872956	1.17258
	13.3333	1.22421	1.05848	1.08503	0.67515	1.21509	0.843916	1.16503
	13.5	1.30534	1.05999	1.11792	0.681073	1.24719	0.880267	1.17962
	13.6667	1.27985	1.12812	1.13863	0.638804	1.17685	0.890633	1.19359
	13.8333	1.28955	1.103	1.17769	0.654964	1.15192	0.941933	1.15035
	14	1.29043	1.15836	1.27145	0.650061	1.14359	0.973611	1.17782
	14.1667	1.32607	1.04073	1.28168	0.677553	1.2197	0.951532	1.16271
	14.3333	1.36082	1.10517	1.24954	0.645208	1.20143	0.856235	1.18551
	14.5	1.32841	1.0979	1.25518	0.662801	1.2535	0.845809	1.15395
	14.6667	1.34437	1.11577	1.20567	0.629342	1.21351	0.841946	1.15791
	14.8333	1.38473	1.07984	1.22877	0.62605	1.24725	0.90893	1.17082
	15	1.38217	1.08693	1.1857	0.624224	1.26713	0.809912	1.14929
	15.1667	1.41794	1.13528	1.19358	0.63565	1.22929	0.758498	1.15583
	15.3333	1.40953	1.13474	1.22851	0.610806	1.24378	0.860706	1.1593
	15.5	1.42671	1.11343	1.23819	0.587175	1.19929	0.930232	1.19531
	15.6667	1.4641	1.16353	1.21226	0.588339	1.19701	0.908557	1.20658
	15.8333	1.49575	1.13004	1.17848	0.563766	1.19877	0.874209	1.25675
	16	1.50117	1.13591	1.28461	0.568091	1.24304	0.823107	1.2703
	16.1667	1.46805	1.13145	1.2951	0.554992	1.17182	0.803313	1.25653
	16.3333	1.47674	1.10065	1.3659	0.540831	1.24032	0.790393	1.25944
	16.5	1.46827	1.07576	1.28508	0.550495	1.17964	0.723041	1.27805
	16.6667	1.49315	1.06919	1.29317	0.579685	1.19568	0.762917	1.32139
	16.8333	1.46071	0.968481	1.32073	0.566494	1.18669	0.796309	1.32513
	17	1.49199	1.03244	1.32415	0.574436	1.191	0.715374	1.29432
	17.1667	1.43638	0.962193	1.29166	0.555644	1.15949	0.673884	1.30859
	17.3333	1.42169	0.875378	1.296	0.541978	1.13084	0.672471	1.31139
	17.5	1.4643	0.839312	1.28316	0.547059	1.12434	0.701103	1.29039
	17.6667	1.49131	0.884507	1.27349	0.51609	1.11174	0.742996	1.31151
	17.8333	1.42226	0.864471	1.28397	0.519303	1.07697	0.762973	1.3065
	18	1.4208	0.804237	1.24719	0.531137	1.10031	0.828995	1.36489
	18.1667	1.45226	0.872499	1.276	0.525054	1.11403	0.825647	1.36196
	18.3333	1.42754	0.882066	1.28917	0.529589	1.08962	0.767439	1.35842
	18.5	1.39572	0.88046	1.27507	0.52789	1.09117	0.795718	1.36834
	18.6667	1.36639	0.88889	1.25405	0.545952	1.08319	0.822873	1.33403
	18.8333	1.33596	0.855833	1.25909	0.53446	1.07358	0.790404	1.33653
	19	1.34397	0.833833	1.28319	0.563307	1.07049	0.701939	1.37489
	19.1667	1.35264	0.789996	1.25884	0.535468	1.08955	0.685229	1.3877
	19.3333	1.36089	0.791875	1.25809	0.532525	1.07	0.617942	1.41691
	19.5	1.35351	0.806531	1.22503	0.518449	1.10381	0.638022	1.4213
	19.6667	1.38626	0.836672	1.24273	0.522501	1.11579	0.655366	1.44763
	19.8333	1.37844	0.789195	1.16278	0.524127	1.08654	0.675154	1.53805
	20	1.35741	0.7886	1.14374	0.51025	1.1125	0.683351	1.53008
	20.1667	1.32665	0.692746	1.10216	0.515033	1.11596	0.7018	1.53537
	20.3333	1.35069	0.706063	1.09762	0.516537	1.14779	0.726479	1.57988
	20.5	1.31492	0.754028	1.10702	0.52015	1.15869	0.766477	1.60475
	20.6667	1.28603	0.727473	1.16844	0.501522	1.14785	0.908249	1.601
	20.8333	1.21611	0.678017	1.1067	0.51922	1.25049	0.910642	1.61198
	21	1.19933	0.60362	1.22453	0.521756	1.18187	0.845465	1.61865
	21.1667	1.21244	0.598852	1.18031	0.517617	1.18747	0.814143	1.57567
	21.3333	1.17504	0.552685	1.21158	0.506435	1.1384	0.831881	1.61461
	21.5	1.12923	0.570705	1.1224	0.500946	1.17843	0.769337	1.58825
	21.6667	1.1008	0.482437	1.12121	0.513334	1.19517	0.776345	1.58893
	21.8333	1.09338	0.504874	1.10069	0.538002	1.21305	0.683837	1.56812
	22	1.07614	0.472565	1.0417	0.514938	1.2199	0.696997	1.6022
	22.1667	1.05394	0.503061	1.09842	0.513539	1.22545	0.655063	1.58161
	22.3333	1.07464	0.524019	1.06738	0.51488	1.23516	0.660134	1.54806
	22.5	1.07256	0.534831	1.08848	0.506174	1.23818	0.623915	1.56845
	22.6667	1.07172	0.561693	1.01658	0.516884	1.23169	0.608387	1.55787
	22.8333	1.0151	0.497783	1.01829	0.502804	1.29419	0.623962	1.56418
	23	0.994019	0.473466	1.08148	0.494537	1.25964	0.624193	1.54503
	23.1667	0.970741	0.463571	1.07523	0.477301	1.28833	0.612251	1.5631
	23.3333	0.978728	0.474949	1.14003	0.45373	1.31395	0.633656	1.54958
	23.5	0.991354	0.460022	1.13625	0.488449	1.27997	0.70666	1.54484
	23.6667	0.893017	0.392546	1.14779	0.494057	1.23468	0.736147	1.54225
	23.8333	0.816142	0.372574	1.07468	0.456154	1.30628	0.700231	1.50003
	24	0.773963	0.317359	1.02586	0.409618	1.27034	0.714058	1.50048
	24.1667	0.744891	0.283416	1.07962	0.363733	1.41174	0.734043	1.46897
	24.3333	0.724956	0.324369	1.11422	0.346455	1.3531	0.682933	1.42365
	24.5	0.622566	0.294534	1.01602	0.33556	1.47608	0.739755	1.57886
	24.6667	0.772551	0.428458	1.13504	0.42595	1.52565	0.821464	1.55237
	24.8333	0.838959	0.480013	1.18941	0.487985	1.47842	0.834443	1.55747
	25	0.862808	0.496611	1.19068	0.468775	1.36734	0.774706	1.47531
	25.1667	0.818654	0.483346	1.13239	0.461273	1.35841	0.757245	1.43261
	25.3333	0.768683	0.470752	1.06866	0.441266	1.32684	0.738101	1.40369
	25.5	0.768807	0.409422	1.00676	0.397111	1.27278	0.740473	1.35635
	25.6667	0.870984	0.395928	0.993615	0.376206	1.25422	0.705902	1.32489
	25.8333	0.78383	0.38725	0.974335	0.353694	1.19904	0.65221	1.31134
	26	0.759648	0.326087	0.835412	0.342208	1.19163	0.685098	1.32366
	26.1667	0.751421	0.294423	0.812923	0.338706	1.13696	0.716262	1.36582
	26.3333	0.74729	0.284909	0.821949	0.344587	1.12428	0.707391	1.34462
	26.5	0.706763	0.285409	0.786721	0.34007	1.10181	0.701624	1.32315
	26.6667	0.711209	0.284244	0.749567	0.350275	1.08631	0.728906	1.34947
	26.8333	0.711271	0.296565	0.814078	0.360747	1.06297	0.767265	1.38214
	27	0.743038	0.287971	0.719899	0.360087	1.08811	0.873844	1.40031
	27.1667	0.733668	0.292271	0.754534	0.381176	1.06094	0.890188	1.42782
	27.3333	0.723972	0.323075	0.723421	0.3754	1.05413	1.01599	1.37242
	27.5	0.644259	0.275477	0.68312	0.364526	1.03037	1.00434	1.35576
	27.6667	0.653577	0.301421	0.707472	0.374882	1.04014	0.906718	1.36454
	27.8333	0.646258	0.313278	0.69651	0.382444	1.0794	0.917748	1.43064
	28	0.644799	0.346979	0.652134	0.396343	1.08936	0.902326	1.4368
	28.1667	0.656277	0.341931	0.669723	0.397154	1.10984	0.856177	1.4326
	28.3333	0.66943	0.319931	0.644358	0.392638	1.12781	0.843196	1.4743
	28.5	0.692588	0.327873	0.559662	0.375763	1.13004	0.720917	1.42328
	28.6667	0.694577	0.3149	0.571635	0.363874	1.13943	0.704427	1.41237
	28.8333	0.666312	0.304181	0.574302	0.358793	1.1439	0.674244	1.44119
	29	0.691536	0.284424	0.545888	0.331442	1.16605	0.649904	1.45846
	29.1667	0.685046	0.284843	0.563734	0.317732	1.13345	0.617711	1.42721
	29.3333	0.722622	0.293413	0.595971	0.318222	1.23373	0.681045	1.40861
	29.5	0.667388	0.273008	0.593702	0.318252	1.2538	0.690799	1.40816
	29.6667	0.671776	0.276851	0.584724	0.334926	1.17124	0.678304	1.38395
	29.8333	0.674082	0.295532	0.578655	0.343006	1.17237	0.783119	1.36937
	30	0.659207	0.310469	0.620114	0.357401	1.1994	0.825022	1.38157
	30.1667	0.64222	0.313147	0.643434	0.352902	1.21166	0.716232	1.35414
	30.3333	0.609169	0.300373	0.638891	0.333567	1.14707	0.702461	1.35054
	30.5	0.631707	0.26438	0.596163	0.333522	1.13823	0.660906	1.38195
	30.6667	0.639304	0.282002	0.534411	0.324112	1.16052	0.683551	1.34987
	30.8333	0.629438	0.278297	0.526503	0.319562	1.16237	0.622128	1.30869
	31	0.607088	0.260993	0.484088	0.317117	1.19452	0.636366	1.34848
	31.1667	0.617632	0.282607	0.509993	0.318387	1.11982	0.559449	1.29502
	31.3333	0.605316	0.314637	0.519576	0.342877	1.05672	0.620958	1.30345
	31.5	0.601649	0.298188	0.501453	0.320175	1.07979	0.579868	1.30855
	31.6667	0.57413	0.286178	0.527301	0.323007	1.05222	0.625498	1.26752
	31.8333	0.586974	0.285028	0.568358	0.320884	1.01419	0.624114	1.27148
	32	0.589278	0.280894	0.53008	0.341268	1.0387	0.665133	1.24892
	32.1667	0.585333	0.268838	0.545284	0.358404	1.01441	0.675855	1.19967
	32.3333	0.594612	0.316248	0.501564	0.333913	1.01044	0.621921	1.20333
	32.5	0.551003	0.311345	0.500824	0.338147	1.02943	0.594478	1.2049
	32.6667	0.548127	0.339992	0.483382	0.3277	1.01693	0.611629	1.18606
	32.8333	0.559449	0.389179	0.516529	0.345093	0.971143	0.530208	1.16571
	33	0.576743	0.437434	0.533421	0.356901	0.95829	0.539337	1.17687
	33.1667	0.559149	0.454137	0.46311	0.373891	0.948901	0.523585	1.16286
	33.3333	0.589399	0.478121	0.515688	0.339159	0.991349	0.51154	1.15684
	33.5	0.573578	0.460074	0.505624	0.373331	0.959624	0.489336	1.09808
	33.6667	0.553514	0.47461	0.484832	0.355976	0.946392	0.512335	1.12146
	33.8333	0.54887	0.49277	0.55727	0.359835	0.868581	0.518935	1.10866
	34	0.540917	0.484118	0.550798	0.355468	0.862429	0.622231	1.11163
	34.1667	0.524868	0.494647	0.545974	0.361455	0.841882	0.616607	1.08921
	34.3333	0.53854	0.513507	0.488759	0.355624	0.846981	0.671938	1.07463
	34.5	0.559102	0.523524	0.472167	0.346945	0.855426	0.650245	1.02815
	34.6667	0.597603	0.508985	0.540451	0.345856	0.84132	0.657466	1.07216
	34.8333	0.61152	0.509741	0.549362	0.352308	0.862606	0.699657	1.09424
	35	0.620554	0.485677	0.520072	0.3587	0.87237	0.632354	1.05633
	35.1667	0.634689	0.457609	0.541057	0.38306	0.856836	0.658896	1.06662
	35.3333	0.641585	0.45276	0.532891	0.375721	0.826628	0.614979	1.03529
	35.5	0.651717	0.530205	0.588318	0.375252	0.797497	0.593416	1.06177
	35.6667	0.624533	0.523219	0.593018	0.376322	0.792837	0.606892	1.04753
	35.8333	0.62153	0.501135	0.571545	0.392254	0.799599	0.59667	1.00247
	36	0.60454	0.466479	0.608412	0.398641	0.795754	0.59755	0.978707
	36.1667	0.564601	0.520522	0.556174	0.399418	0.804209	0.608134	0.994148
	36.3333	0.569466	0.510753	0.646456	0.423584	0.808217	0.564918	1.00923
	36.5	0.590938	0.575582	0.603497	0.436492	0.857737	0.546184	0.982105
	36.6667	0.552182	0.598214	0.624739	0.445172	0.813677	0.540372	1.00225
	36.8333	0.537328	0.595098	0.654339	0.450148	0.794527	0.56923	0.989924
	37	0.520957	0.63671	0.686327	0.458452	0.822828	0.532839	0.979018
	37.1667	0.552983	0.694725	0.682578	0.458043	0.789926	0.519446	0.983165
	37.3333	0.586187	0.658239	0.662398	0.445414	0.776326	0.544356	0.970587
	37.5	0.613879	0.658174	0.764557	0.439848	0.772911	0.503393	0.963595
	37.6667	0.583501	0.651171	0.769644	0.464694	0.795516	0.545142	0.98706
	37.8333	0.571554	0.615997	0.651934	0.426772	0.772232	0.546183	0.965064
	38	0.576857	0.667692	0.701349	0.432782	0.775718	0.562507	0.950311
	38.1667	0.560677	0.645778	0.695647	0.43256	0.788021	0.576139	0.960796
	38.3333	0.603805	0.644526	0.702086	0.432403	0.790926	0.583513	0.938211
	38.5	0.59208	0.666741	0.665693	0.451301	0.864636	0.58092	0.958125
	38.6667	0.59247	0.714452	0.624241	0.450179	0.830453	0.593443	1.00478
	38.8333	0.587103	0.701621	0.568366	0.449667	0.844873	0.590712	0.980705
	39	0.615768	0.670873	0.588077	0.445956	0.773867	0.640129	0.941429
	39.1667	0.617113	0.688221	0.60749	0.473512	0.780475	0.641168	0.906537
	39.3333	0.64756	0.662845	0.596215	0.497504	0.797627	0.634048	0.934759
	39.5	0.682178	0.679177	0.625951	0.509107	0.796436	0.639586	0.944166
	39.6667	0.681205	0.672463	0.626143	0.510638	0.804278	0.681552	0.946036
	39.8333	0.749633	0.727843	0.674672	0.522278	0.803352	0.654709	0.948793
	40	0.791146	0.75075	0.693486	0.523767	0.787454	0.664257	0.91216
	40.1667	0.786507	0.742735	0.704172	0.535373	0.755939	0.561927	0.90982
	40.3333	0.81046	0.760847	0.743709	0.518145	0.761866	0.564964	0.895003
	40.5	0.767235	0.757852	0.752047	0.522939	0.746531	0.521825	0.901764
	40.6667	0.703014	0.745223	0.732375	0.538611	0.802205	0.503705	0.895863
	40.8333	0.683162	0.77184	0.759841	0.560689	0.754393	0.526357	0.885664
	41	0.697394	0.845216	0.792561	0.578334	0.793521	0.560964	0.893451
	41.1667	0.660674	0.871395	0.814951	0.589998	0.866303	0.525174	0.880574
	41.3333	0.664883	0.906589	0.742099	0.596421	0.848897	0.503098	0.881335
	41.5	0.684162	0.931993	0.766542	0.621776	0.84163	0.508249	0.855041
	41.6667	0.665366	0.901779	0.747812	0.612926	0.837581	0.503564	0.864293
	41.8333	0.683426	0.857291	0.739082	0.607909	0.897872	0.567031	0.858031
	42	0.669242	0.845686	0.738941	0.603534	0.831112	0.564447	0.84656
	42.1667	0.64755	0.788247	0.70477	0.620052	0.831858	0.590454	0.841511

## Sheet: O
Supplementary Figure 3O
	condition	log(ISL1/NANOG) raw	log(ISL1/NANOG) denoised	duration (hr) raw	duration (hr) denoised	low level raw	low level denoised	high level raw	high level denoised
	30k,50ng/mL	1.14048	0.990114	20.1221	25.1563	0.366094	0.740689	1.19665	1.18149
	30k,50ng/mL	-0.696687	-0.695608	16.3825	15.2981	0.563222	0.430988	0.920913	1.01559
	30k,50ng/mL	-0.186654	-0.210977	19.8498	20.5886	0.476795	0.679441	1.19738	1.0119
	30k,50ng/mL	-0.677154	-0.732185	16.3686	15.0344	0.581486	0.41805	0.920927	0.992609
	30k,50ng/mL	1.57144	1.48338	18.9164	28.2802	0.454761	0.667867	1.23388	1.23374
	30k,50ng/mL	-0.476183	-0.445389	18.1084	19.4937	0.507652	0.578156	0.914579	1.0162
	30k,50ng/mL	-0.961506	-0.962106	16.4553	13.3417	0.446209	0.401583	0.920877	1.00187
	30k,50ng/mL	1.26096	1.27761	25.2766	31.3489	0.19981	0.703895	1.18829	1.23384
	30k,50ng/mL	1.38718	1.38453	17.8136	29.7388	0.311817	0.678647	1.2251	1.23033
	30k,50ng/mL	0.410946	0.432246	26.766	26.0481	0.691449	0.719196	0.992263	1.12909
	30k,50ng/mL	-0.832236	-0.844376	18.6558	16.1572	0.448763	0.381925	0.914751	0.924709
	30k,50ng/mL	-0.359524	-0.415231	16.402	19.8376	0.667524	0.580309	1.00376	1.01835
	30k,50ng/mL	-0.847411	-0.897283	18.2211	12.4885	0.384734	0.425462	0.952862	1.00232
	30k,50ng/mL	1.37716	1.40765	18.0891	29.2639	0.214756	0.721715	1.02336	1.22124
	30k,50ng/mL	-1.05752	-1.07875	18.2708	12.6671	0.320122	0.316622	0.952846	1.02721
	30k,50ng/mL	0.627514	0.656039	28.8853	25.1586	0.504681	0.708034	0.971454	1.09848
	30k,50ng/mL	1.13081	1.0954	17.8235	32.7414	0.52618	0.836398	0.984797	1.27437
	30k,50ng/mL	0.212782	0.25589	18.0554	26.5936	0.25289	0.682452	1.02355	1.08261
	30k,50ng/mL	0.589048	0.541155	14.9122	29.4268	0.721361	0.679098	1.07268	1.09993
	30k,50ng/mL	0.767642	0.813471	20.317	25.5208	0.469741	0.782631	1.1174	1.13735
	30k,50ng/mL	0.335456	0.344922	20.9462	24.618	0.423255	0.686353	1.31385	1.11334
	30k,50ng/mL	-0.231051	-0.33126	18.031	20.4751	0.339411	0.538658	1.14718	1.03641
	30k,50ng/mL	0.806711	0.806029	21.7931	25.2513	0.533678	0.721677	1.20875	1.13247
	30k,50ng/mL	0.345457	0.485537	21.0811	23.9078	0.406333	0.588067	0.989977	1.10874
	30k,50ng/mL	0.250201	0.335796	21.8979	31.9772	0.469369	0.917024	1.31286	1.12413
	30k,50ng/mL	0.0675076	0.0204846	19.2259	23.1416	0.217615	0.670486	1.0596	1.04812
	30k,50ng/mL	1.26127	1.33244	21.0741	22.3474	0.412599	0.725131	0.989892	1.18412
	30k,50ng/mL	0.124614	0.00857207	18.501	25.5081	0.430244	0.588471	1.72776	1.10061
	30k,50ng/mL	-0.106043	-0.051633	20.1203	23.4345	0.479639	0.705041	1.3411	1.0768
	30k,50ng/mL	-0.500315	-0.196341	17.4803	21.9992	0.60858	0.813175	1.24843	1.03133
	30k,50ng/mL	-1.18173	-1.11088	20.9645	22.4593	0.472913	0.519954	1.01486	0.914875
	30k,50ng/mL	-1.48243	-1.38846	22.0014	14.2811	0.433378	0.370985	0.987685	1.00124
	30k,50ng/mL	0.844138	0.940805	25.9552	30.4039	0.229975	0.739193	1.09642	1.20917
	30k,50ng/mL	0.956279	1.03411	23.6834	29.639	0.146982	0.702248	0.965338	1.2224
	30k,50ng/mL	0.51139	0.545813	26.1753	23.7864	0.455325	0.598134	1.01249	1.11818
	30k,50ng/mL	1.32805	1.33483		22.5221	0.969414	0.773194	0.969414	1.12685
	30k,50ng/mL	0.8164	0.969334	24.0963	30.6969	0.488777	0.862719	1.29786	1.22888
	30k,50ng/mL	1.07241	1.146	25.7846	28.4103	0.23172	0.628866	1.09753	1.20852
	30k,50ng/mL	1.5268	1.51781	32.4511	25.2259	0.525831	0.688653	1.33068	1.25328
	30k,50ng/mL	1.55547	1.51724	17.4848	23.1132	0.576127	0.70817	1.25766	1.24083
	30k,50ng/mL	-0.702329	-0.70418	19.9943	23.9846	0.426706	0.537753	1.07995	1.02165
	30k,50ng/mL	0.437586	0.475222	17.4402	32.8707	0.720754	0.969341	1.25777	1.14188
	30k,50ng/mL	1.37562	1.33903	33.2367	31.2734	0.656435	0.747385	1.09179	1.2311
	30k,50ng/mL	1.53469	1.51644	21.0236	22.9367	0.502448	0.638553	1.13555	1.19573
	30k,50ng/mL	1.43018	1.40694	20.8725	22.4599	0.635951	0.740713	1.32727	1.18321
	30k,50ng/mL	0.710657	0.688712	22.0736	23.5583	0.393507	0.623315	0.987571	1.15477
	30k,50ng/mL	-0.469765	-0.374054	21.5718	23.6199	0.809173	0.757402	0.972122	1.0018
	30k,50ng/mL	0.888772	0.910249	24.0063	29.8151	0.69297	0.878849	1.18643	1.14962
	30k,50ng/mL	1.05901	1.06185	32.4086	30.252	0.57236	0.847106	1.33056	1.26872
	30k,50ng/mL	-0.905343	-1.05547	21.9666	18.4287	0.584148	0.450188	0.968648	0.91474
	30k,50ng/mL	1.48618	1.41217	27.0348	22.9819	0.510959	0.62559	0.941425	1.15008
	30k,50ng/mL	0.359211	0.388974	23.3406	26.4321	0.569025	0.737207	1.39739	1.15092
	30k,50ng/mL	0.439672	0.719815	27.2821	31.4783	0.89738	0.883412	1.0208	1.14324
	30k,50ng/mL	0.761084	0.867955	24.6726	23.075	0.620702	0.608908	1.16649	1.14001
	30k,50ng/mL	0.512757	0.580136	40.0787	33.0469	0.896835	0.969361	1.1009	1.13661
	30k,50ng/mL	0.675773	0.744813	26.1571	26.4755	0.523037	0.698292	1.28214	1.15889
	30k,50ng/mL	0.534559	0.562483	26.2452	30.922	0.414639	0.753658	1.24188	1.14023
	30k,50ng/mL	1.60914	1.48015	25.5426	28.6721	0.829893	0.756637	1.27727	1.2307
	30k,50ng/mL	1.41238	1.41015	24.6552	28.8526	0.726858	0.693897	1.23284	1.22477
	30k,50ng/mL	0.425313	0.564511	25.9013	24.5758	0.592034	0.623125	1.27999	1.12328
	30k,50ng/mL	1.1808	1.18882	23.4194	26.118	1.02495	0.944664	1.73513	1.19273
	30k,50ng/mL	0.760773	0.762419	26.0138	36.135	0.677915	0.917055	1.23633	1.21795
	30k,50ng/mL	1.37618	1.33753	23.5075	31.1951	0.856943	0.730881	1.73513	1.23148
	30k,50ng/mL	1.65906	1.57913	23.5391	23.6141	0.812268	0.68045	1.73515	1.25819
	30k,50ng/mL	-0.533483	-0.542122	23.5052	19.416	0.879532	0.558025	1.72186	1.01457
	30k,50ng/mL	-0.404557	-0.426154	23.9018	20.1021	0.976444	0.571122	1.14316	1.01776
	30k,50ng/mL	1.28801	1.35972	28.1879	28.6524	0.921227	0.717366	1.46383	1.22281
	30k,50ng/mL	1.07913	1.1171	26.4842	29.0608	0.530792	0.651446	1.35216	1.21935
	30k,50ng/mL	1.52098	1.46335	28.2756	28.7805	0.884227	0.738179	1.46363	1.23124
	30k,50ng/mL	-0.925695	-0.991397	24.3132	22.9419	0.420237	0.514185	0.973006	0.935683
	30k,50ng/mL	1.66843	1.53889	19.1304	22.695	0.631149	0.685824	1.09161	1.21676
	30k,50ng/mL	1.3062	1.23972	20.7859	23.001	0.477411	0.619993	1.37315	1.14046
	30k,50ng/mL	-1.38479	-1.39988	24.1264	13.8732	0.456754	0.370901	1.00421	1.01469
	30k,50ng/mL	0.785033	0.787928	24.1941	35.4612	0.406825	0.9076	0.869136	1.21913
	30k,50ng/mL	1.38814	1.40155	27.8231	28.4921	0.558622	0.658899	1.20214	1.2185
	30k,50ng/mL	1.56523	1.49663	28.1756	27.9658	0.926134	0.674454	1.46389	1.23655
	30k,50ng/mL	1.39887	1.40283	25.5983	38.2251	0.645848	0.486516	1.353	1.25111
	30k,50ng/mL	0.32236	0.214024	17.6711	23.4331	0.244945	0.585842	1.24391	1.04611
	30k,50ng/mL	1.19469	1.21529	22.9354	32.5427	0.712807	0.843441	1.64962	1.28903
	30k,50ng/mL	0.966498	0.899815	24.6564	25.0012	0.748699	0.751944	1.35601	1.15539
	30k,50ng/mL	1.74312	1.60245	24.6686	26.2644	0.151628	0.704608	1.41223	1.27731
	30k,50ng/mL	1.27004	1.29933	23.8369	23.5604	0.71338	0.805574	1.2075	1.17136
	30k,50ng/mL	0.858171	0.893131	26.6111	26.2856	0.809346	0.718634	1.49304	1.20106
	30k,50ng/mL	1.38253	1.41255	25.0678	28.1757	0.597572	0.674602	1.24059	1.21564
	30k,50ng/mL	1.26298	1.11908	27.9436	25.7866	0.594108	0.703858	1.48841	1.18719
	30k,50ng/mL	-0.597341	-0.587342	16.8114	15.9599	0.369029	0.469031	1.24288	1.11295
	30k,50ng/mL	1.45571	1.50232	17.8499	23.02	0.683585	0.656158	1.26329	1.21023
	30k,50ng/mL	1.63632	1.54594	20.6526	22.9559	0.541669	0.637	1.27223	1.20501
	30k,50ng/mL	-0.454247	-0.449701	16.4154	21.2523	0.408232	0.543488	0.753742	1.0359
	30k,50ng/mL	1.27432	1.21955	16.2584	25.7239	0.389926	0.919775	0.668979	1.17418
	30k,50ng/mL	1.18722	1.20836	22.3326	25.5573	0.778147	0.924734	1.11382	1.18105
	30k,50ng/mL	0.136625	0.348815	20.7277	31.9449	0.535043	0.920972	1.27192	1.13853
	30k,50ng/mL	-0.332478	-0.382078	16.5008	19.2856	0.4537	0.580244	0.665809	0.998803
	30k,50ng/mL	-0.533867	-0.535395	16.8014	16.1011	0.39178	0.492307	1.2469	1.12652
	30k,50ng/mL	1.19323	1.30876	28.6122	22.5601	0.748638	0.689485	1.14835	1.19919
	30k,50ng/mL	1.45238	1.43103	30.8361	27.6799	0.684336	0.644465	1.14693	1.21886
	30k,50ng/mL	1.49367	1.42143	21.658	22.2892	0.712423	0.754868	1.41617	1.16701
	30k,50ng/mL	-0.700823	-0.730825	20.548	20.5173	0.235035	0.439028	0.951818	0.915519
	30k,50ng/mL	-0.857707	-0.841285		23.5685	0.57649	0.529621	0.576491	0.959691
	30k,50ng/mL	1.00753	0.98949	33.9135	23.6165	0.790649	0.642152	0.874371	1.09884
	30k,50ng/mL	1.29062	1.30374	34.4145	31.3738	0.516816	0.696742	1.13671	1.22992
	30k,50ng/mL	0.940816	0.898774	23.9276	24.9226	1.00227	0.744636	1.15656	1.16065
	30k,50ng/mL	0.765688	0.713287	30.099	33.2211	0.812004	1.00196	1.08236	1.18097
	30k,50ng/mL	0.691023	0.689477	32.4791	32.9543	0.535963	0.989621	1.13778	1.177
	30k,50ng/mL	-1.17804	-1.25815	18.2821	12.7436	0.454233	0.389004	0.856855	0.940584
	30k,50ng/mL	-0.184557	-0.270712	22.6003	19.1685	0.651398	0.612754	1.11723	0.975948
	30k,50ng/mL	1.6221	1.49003	23.1051	23.0127	0.708049	0.651092	1.15889	1.15987
	30k,50ng/mL	-0.148103	-0.0359399	29.0783	23.0466	0.46206	0.84172	1.12482	1.06861
	30k,50ng/mL	1.48444	1.39905	32.0344	23.363	0.448688	0.685375	1.09698	1.13939
	30k,50ng/mL	1.16193	1.13524	25.4675	31.6826	0.823187	0.892028	1.50097	1.2919
	30k,50ng/mL	1.10578	1.09696	25.6406	29.5679	0.728935	0.857546	1.50111	1.27293
	30k,50ng/mL	1.2901	1.26691	32.3013	30.3054	0.222843	0.814914	1.40699	1.20883
	30k,50ng/mL	0.705815	0.728503	21.1639	32.7209	0.410827	0.912404	1.17597	1.16349
	30k,50ng/mL	1.38516	1.40073	33.8234	24.308	0.568825	0.700915	1.29583	1.21351
	30k,50ng/mL	0.745196	0.798476	30.0256	32.9031	1.02598	0.833361	1.32247	1.15575
	30k,50ng/mL	0.961073	0.97683	18.2209	24.9584	0.507828	0.708089	1.2123	1.1081
	30k,50ng/mL	1.58671	1.56632	24.5804	23.6598	0.652654	0.674253	1.30636	1.25365
	30k,50ng/mL	1.53422	1.5517	30.3257	23.7351	0.796003	0.674254	1.30027	1.25073
	30k,50ng/mL	1.21253	1.0427	32.8676	24.4995	0.399712	0.709434	0.966597	1.14268
	30k,50ng/mL	0.851897	0.802487	34.5951	34.5705	0.682083	0.853472	1.63273	1.20513
	30k,50ng/mL	0.30511	0.283463	36.1522	25.5121	0.550295	0.606013	0.93216	1.0361
	30k,50ng/mL	-0.864334	-0.845024	22.6869	18.9424	0.588776	0.425817	1.20912	0.899877
	30k,50ng/mL	1.02495	1.01605	24.9183	25.7644	0.902747	0.800086	1.28189	1.11547
	30k,50ng/mL	0.54762	0.59136	36.1522	25.186	0.550295	0.691033	0.93216	1.07714
	30k,50ng/mL	0.884748	0.904778	20.5113	31.6712	0.73338	0.855881	1.02198	1.18178
	30k,50ng/mL	1.21043	1.19932	23.4599	26.034	0.529087	0.936656	1.10308	1.19584
	30k,50ng/mL	0.73787	0.727584	22.8795	33.1234	0.800503	0.969218	1.2029	1.18015
	30k,50ng/mL	1.41635	1.43128	21.364	28.1026	0.568912	0.741784	1.02472	1.20901
	30k,50ng/mL	0.708535	0.726456	26.8257	25.1798	0.810999	0.721641	1.46461	1.13404
	30k,50ng/mL	1.60688	1.58441	24.2188	24.8747	0.675441	0.700011	1.10798	1.27584
	30k,50ng/mL	0.689738	0.670909	27.1432	23.3842	0.756601	0.608704	1.46362	1.15198
	30k,50ng/mL	0.946657	0.927235	22.2967	27.0206	0.95237	0.735422	1.48218	1.17582
	30k,50ng/mL	-0.535618	-0.567566	17.2432	20.3331	0.779312	0.521988	1.14916	0.993314
	30k,50ng/mL	0.929092	0.913382	22.325	25.737	0.917477	0.741358	1.48227	1.20249
	30k,50ng/mL	1.30395	1.3322	32.6573	30.1772	0.412653	0.750584	1.38291	1.22586
	30k,50ng/mL	0.790915	0.861698		25.5632	1.37824	0.877936	1.42075	1.13672
	30k,50ng/mL	0.958845	1.00639	23.9505	33.5876	0.310008	0.932463	1.30952	1.34872
	30k,50ng/mL	0.326427	0.385908	25.6306	24.4368	0.373345	0.589043	1.31724	1.07555
	30k,50ng/mL	-0.804385	-0.854956		13.8116	0.646622	0.436215	0.6467	0.972775
	30k,50ng/mL	0.512554	0.482142	21.2124	27.7	0.787619	0.712966	1.50874	1.13293
	30k,50ng/mL	1.10887	1.07441	23.2429	24.9866	0.592053	0.699507	1.01557	1.11342
	30k,50ng/mL	0.722593	0.689331	21.2028	33.3079	0.809627	0.774088	1.5088	1.13245
	30k,50ng/mL	1.06721	1.06858	23.1772	24.6101	0.610972	0.69594	1.01561	1.09447
	30k,50ng/mL	0.649533	0.71204	35.91	34.3811	0.857814	0.848157	1.23462	1.19581
	30k,50ng/mL	-0.518452	-0.362662	25.6808	24.6193	0.478467	0.521653	1.03755	1.06924
	30k,50ng/mL	-1.17836	-1.15796	20.1567	16.9131	0.501861	0.400361	1.30985	0.983999
	30k,50ng/mL	-0.479096	-0.379454	25.4269	24.3011	0.746085	0.740199	0.979824	0.989242
	30k,50ng/mL	0.925162	0.882378	33.9683	33.7578	0.447426	0.845879	1.20945	1.17647
	30k,50ng/mL	0.789596	0.757924	20.1398	23.4836	0.524348	0.617632	1.30962	1.14311
	30k,50ng/mL	1.72146	1.55041	19.145	22.8998	0.519291	0.630958	1.41095	1.20348
	30k,50ng/mL	1.36651	1.37544	17.8453	22.7133	0.294837	0.722089	1.34441	1.13418
	30k,50ng/mL	1.80634	1.61311	19.3039	24.7145	0.208471	0.703643	1.16419	1.28314
	30k,50ng/mL	1.42412	1.42769	19.5937	29.1057	0.447685	0.731281	1.40777	1.22198
	30k,50ng/mL	-0.0963865	-0.0549286	25.803	25.9353	0.40164	0.552286	1.27944	1.08168
	30k,50ng/mL	1.40241	1.39602	20.3022	23.7271	0.328301	0.719199	1.29308	1.20932
	30k,50ng/mL	0.224396	0.0907133	25.8278	26.0449	0.377891	0.559942	1.2794	1.06948
	30k,50ng/mL	1.35493	1.41143	19.8141	24.2041	0.445261	0.693516	1.27319	1.22175
	30k,50ng/mL	0.903238	0.884735	25.6704	25.7311	0.539983	0.828783	1.27956	1.1468
	30k,50ng/mL	1.37227	1.15499	25.9719	23.9105	0.405522	0.661944	1.05843	1.13275
	30k,50ng/mL	1.05691	1.03081	26.1982	25.6614	0.33751	0.719936	1.05793	1.13414
	30k,5ng/mL	-0.0343754	-0.0640377	18.0729	21.9663	0.400757	0.635784	1.0615	1.02797
	30k,5ng/mL	1.13344	1.128	18.1341	23.2831	0.359865	0.631879	1.06103	1.10642
	30k,5ng/mL	-1.11742	-1.12383	23.894	15.0181	0.478301	0.425238	0.813145	1.02208
	30k,5ng/mL	0.853313	0.860566	24.287	24.8894	0.546366	0.733326	0.947945	1.1226
	30k,5ng/mL	-0.0138203	-0.0263267	24.5082	24.205	0.426245	0.57497	0.947446	1.07179
	30k,5ng/mL	-1.23808	-1.23862	24.029	11.5573	0.404891	0.379152	0.813073	1.03999
	30k,5ng/mL	-0.672441	-0.665925	25.4492	19.9896	0.428013	0.56307	1.20713	0.98219
	30k,5ng/mL	-0.792901	-0.846872	24.2314	14.0946	0.397882	0.404562	0.812699	0.982579
	30k,5ng/mL	-0.238837	-0.243297	23.9034	30.1632	0.572798	0.665129	0.872428	0.927198
	30k,5ng/mL	-0.489394	-0.39119	20.971	27.4779	0.565094	0.662746	1.2144	0.932346
	30k,5ng/mL	-0.891274	-0.882347	18.5502	23.6397	0.539342	0.539874	1.12958	0.969157
	30k,5ng/mL	1.42429	1.34282	24.5005	23.8151	0.573485	0.738817	1.06544	1.12559
	30k,5ng/mL	-0.727524	-0.661395	25.006	12.1337	0.717495	0.589481	1.08572	1.09746
	30k,5ng/mL	-1.38137	-1.38613	16.3638	12.0875	0.220223	0.337723	1.16758	1.02053
	30k,5ng/mL	-0.815517	-0.77562	27.281	12.8043	0.643462	0.461614	1.00157	1.03861
	30k,5ng/mL	-1.0449	-0.964422	23.6131	23.7388	1.01211	0.564807	1.2645	0.975865
	30k,5ng/mL	-0.973571	-0.966225	16.6943	14.9616	0.194675	0.394753	1.16856	1.01294
	30k,5ng/mL	0.676229	0.662205	30.6532	32.6984	0.813459	0.766838	1.53475	1.11927
	30k,5ng/mL	-0.473516	-0.518053	15.6863	20.3166	0.436863	0.624591	1.2301	1.00273
	30k,5ng/mL	-1.058	-1.04749	31.3329	12.957	0.723979	0.458326	1.08628	1.02711
	30k,5ng/mL	0.57973	0.631383	21.1948	25.608	0.465971	0.69804	1.40486	1.1213
	30k,5ng/mL	-0.0863886	-0.108976	16.4864	21.6245	0.356005	0.780218	1.43827	1.03837
	30k,5ng/mL	-1.15744	-1.12793	10.351	13.3199	0.397851	0.412712	1.00858	1.04566
	30k,5ng/mL	0.011914	0.16591		31.4128	1.16831	0.883252	1.16831	1.06828
	30k,5ng/mL	-0.895387	-0.886397		22.0537	1.00061	0.490774	1.00061	0.888765
	30k,5ng/mL	-1.63002	-1.42527	17.5247	13.7661	0.312578	0.365624	0.958334	0.994762
	30k,5ng/mL	-0.661956	-0.654798	36.8532	13.5939	0.703481	0.584879	1.19639	1.01832
	30k,5ng/mL	-0.586253	-0.549386	35.6899	12.6729	0.54694	0.612605	1.20684	1.10881
	30k,5ng/mL	-0.191799	-0.121167	23.8661	26.1294	0.448297	0.507811	0.863239	1.057
	30k,5ng/mL	-0.255632	-0.347364	16.0954	19.7982	0.440166	0.560038	1.11971	1.01882
	30k,5ng/mL	-0.745565	-0.779098	11.0848	18.7856	0.28632	0.419897	1.00845	0.907874
	30k,5ng/mL	1.38787	1.42439	25.7571	27.0607	0.716573	0.652227	1.23717	1.21869
	30k,5ng/mL	1.0308	1.04549	15.2997	24.637	0.60279	0.679834	1.35563	1.10424
	30k,5ng/mL	-0.915178	-0.923882	25.5662	12.8088	0.562548	0.423318	0.741282	1.02848
	30k,5ng/mL	-0.0326613	-0.0251252	31.0491	25.7248	0.546562	0.559422	1.03058	1.08504
	30k,5ng/mL	0.0880885	0.0943374	20.5138	25.4926	0.424709	0.534355	0.849278	1.05142
	30k,5ng/mL	-0.729763	-0.71769	31.8267	21.0169	0.601472	0.516754	0.802671	0.954361
	30k,5ng/mL	0.2651	0.164488	25.6563	25.6241	0.755425	0.56872	1.23666	1.04126
	30k,5ng/mL	-0.0165794	-0.0249027	33.8565	26.2529	0.583514	0.562404	0.8393	1.08383
	30k,5ng/mL	-1.23054	-1.26464	11.1923	11.636	0.30543	0.349025	1.011	1.00539
	30k,5ng/mL	-0.789319	-0.775854	24.456	13.3988	0.398255	0.37769	0.876278	1.0468
	30k,5ng/mL	-1.12733	-1.13672	12.6847	13.1473	0.218074	0.349403	0.890669	0.97967
	30k,5ng/mL	1.3741	1.30629	13.3066	33.7174	0.661824	0.837381	0.990072	1.25874
	30k,5ng/mL	-1.24192	-1.26859	10.1275	12.4913	0.266094	0.349585	1.32472	0.938857
	30k,5ng/mL	-0.95	-1.18315	10.0791	12.5477	0.330368	0.409049	1.32342	0.94923
	30k,5ng/mL	-1.06316	-1.08756	10.8471	12.3802	0.376962	0.434578	1.24289	1.06052
	30k,5ng/mL	-1.30382	-1.33149	11.2324	12.3443	0.35571	0.340535	1.26632	0.999705
	30k,5ng/mL	-0.926843	-0.952909	9.89289	10.4517	0.299925	0.413685	1.33572	1.02788
	30k,5ng/mL	-1.19991	-1.27393	10.4449	12.3472	0.1437	0.324643	0.925412	0.933096
	30k,5ng/mL	-1.14896	-1.14303	10.443	12.2844	0.145846	0.318015	0.925309	1.01671
	30k,5ng/mL	-0.288024	-0.283424	30.0423	29.2982	0.630118	0.685946	1.24545	0.956929
	30k,5ng/mL	-0.557396	-0.580412	8.21509	20.6102	0.436009	0.596062	1.12468	0.994365
	30k,5ng/mL	-1.03904	-1.05991	9.85003	12.6842	0.349771	0.308443	1.33539	1.01769
	30k,5ng/mL	-1.06924	-1.10367	10.4287	13.3182	0.159561	0.281677	0.925403	1.00415
	30k,5ng/mL	-0.888708	-0.886396	11.8951	13.292	0.245792	0.414253	0.929674	0.999254
	30k,5ng/mL	-0.898883	-0.847014	9.19901	12.4095	0.367002	0.34848	1.16529	1.03429
	30k,5ng/mL	-1.1766	-1.1911	9.9529	12.6322	0.240559	0.333927	1.31872	0.979084
	30k,5ng/mL	-0.695775	-0.714272	13.7179	16.582	0.186555	0.459691	0.713955	0.984704
	30k,5ng/mL	-1.01132	-0.997392	9.87593	14.5683	0.320424	0.43264	1.33561	1.01385
	30k,5ng/mL	1.02165	1.02615	26.2566	28.2843	0.643608	0.941034	1.05444	1.15164
	30k,5ng/mL	-0.843602	-0.75982	9.91127	15.5509	0.343063	0.497078	0.800086	1.03169
	30k,5ng/mL	-0.739104	-0.73	9.91503	14.149	0.272025	0.492669	1.33588	1.03515
	30k,5ng/mL	-1.1797	-1.16422	9.91116	15.8606	0.292123	0.394913	1.31808	1.00408
	30k,5ng/mL	-1.10556	-1.07574	0.717837	12.6439	0.350696	0.470082	2	0.990994
	30k,5ng/mL	-1.24589	-1.22477	9.47685	11.72	0.401943	0.373696	1.52177	1.05273
	30k,5ng/mL	-0.944705	-0.950394	19.7768	16.7758	0.29965	0.394141	0.902529	0.985238
	30k,5ng/mL	-1.05125	-1.03751	3.3642	12.9815	0.488094	0.473031	1.46932	1.00446
	30k,5ng/mL	-1.314	-1.31245	9.88164	10.7443	0.312362	0.374886	1.33558	1.07906
	30k,5ng/mL	-0.546088	-0.498967	9.09262	26.8741	0.503575	0.656125	1.49584	0.897703
	30k,5ng/mL	-0.661278	-0.610297	6.07416	9.32878	0.481643	0.634834	1.25376	1.1224
	30k,5ng/mL	-1.16539	-1.10192	16.7605	12.494	0.513882	0.356497	0.709868	1.01121
	30k,5ng/mL	-0.998863	-0.984826	0.59422	14.7151	0.340489	0.422557	2	1.00134
	30k,5ng/mL	-1.4249	-1.39021	18.53	11.4022	0.337319	0.35785	0.738076	1.08045
	30k,5ng/mL	-1.31096	-1.26282	2.23083e-14	11.1441	0.0550216	0.386377	1.8048	1.0815
	30k,5ng/mL	-1.20855	-1.1727	10.7199	12.2994	0.286444	0.307054	1.48626	1.0248
	30k,5ng/mL	-1.01328	-1.01467	0.292279	17.7176	0.299935	0.431974	2	0.950769
	30k,5ng/mL	-1.02983	-1.01564	0.220088	16.2254	0.190011	0.429821	2	0.976095
	30k,5ng/mL	-1.24075	-1.22721	10.7585	12.9029	0.27903	0.327519	1.48893	1.02827
	30k,5ng/mL	-0.72417	-0.695585	17.6331	13.1002	0.0833022	0.552959	1.0862	1.0311
	30k,5ng/mL	-0.963291	-0.944993	16.632	14.3897	0.28471	0.379009	1.01259	1.00737
	30k,5ng/mL	-0.223572	-0.299516	14.9836	20.1059	0.583453	0.654938	1.00017	1.00853
	30k,5ng/mL	-0.804801	-0.752851	13.3382	12.6949	0.693681	0.492629	1.05482	1.05911
	30k,5ng/mL	-1.08813	-1.07712	15.0586	13.4797	0.288225	0.450225	1.03294	0.971166
	30k,5ng/mL	-0.807834	-0.75447	15.0104	13.0958	0.313858	0.484513	1.03306	1.0546
	30k,5ng/mL	-0.912416	-0.90122	16.3166	22.3358	0.469381	0.495551	1.02404	0.895361
	30k,5ng/mL	-0.961611	-0.973954	10.8607	14.9238	0.261658	0.422024	1.49392	0.997551
	30k,5ng/mL	-1.04516	-1.0555	7.1373	12.043	0.352939	0.4226	1.38867	1.04824
	30k,5ng/mL	-0.548198	-0.583215	28.8444	21.8025	0.340167	0.542819	0.851049	1.02915
	30k,5ng/mL	-1.08186	-1.05003	9.66828	11.7402	0.578426	0.468969	0.847001	1.05077
	30k,5ng/mL	-0.725681	-0.70259	28.4356	24.8077	0.866727	0.544669	1.55824	1.04591
	30k,5ng/mL	-0.848593	-0.857896	7.19334	14.168	0.228761	0.383034	1.5184	0.978212
	30k,5ng/mL	-1.14847	-1.13418	9.68	13.4477	0.528475	0.414022	0.847001	1.04598
	30k,5ng/mL	-0.747797	-0.758896	22.3187	22.9226	0.519758	0.512388	1.40833	0.949587
	30k,5ng/mL	-1.06172	-1.07775	7.20638	12.5274	0.254094	0.333685	1.50212	1.03181
	30k,5ng/mL	-0.9193	-0.86549	7.27032	12.851	0.236768	0.352508	1.49931	1.04291
	30k,5ng/mL	-0.499024	-0.543322	40.9395	17.1431	0.709512	0.624788	1.00836	1.0115
	30k,5ng/mL	0.50748	0.563243	22.2247	23.5649	0.589963	0.595553	1.40819	1.12883
	30k,5ng/mL	-0.860934	-0.82303	7.10096	13.4426	0.221144	0.36436	1.53878	1.01676
	30k,5ng/mL	-0.54501	-0.526352	5.24203	14.698	0.615442	0.654514	0.87571	0.96421
	30k,5ng/mL	0.85627	0.87552	24.883	24.4329	0.868934	0.712025	1.2025	1.15744
	30k,5ng/mL	1.14493	1.29775	26.298	22.6823	0.61582	0.743176	1.32494	1.18603
	30k,5ng/mL	-1.21077	-1.1892	11.1842	12.2284	0.259574	0.350433	1.27868	1.03462
	30k,5ng/mL	-0.813486	-0.804311	25.1885	24.9686	0.441725	0.542634	1.25559	1.02404
	30k,5ng/mL	-1.08313	-1.05281	22.0466	12.6457	0.344659	0.404344	0.797592	1.04892
	30k,5ng/mL	-0.7049	-0.710688	11.3362	14.1299	0.440301	0.439807	0.85637	1.04382
	30k,5ng/mL	-0.851328	-0.816444	9.72335	12.766	0.349082	0.355801	0.878541	1.04739
	30k,5ng/mL	-1.48807	-1.40137	11.0548	11.6482	0.39483	0.347687	0.959386	1.05186
	30k,5ng/mL	0.111652	0.0261277	26.4143	26.1433	0.670052	0.562171	1.097	1.09441
	30k,5ng/mL	-0.436762	-0.448568	18.8499	20.3936	0.409156	0.554278	1.06578	1.01693
	30k,5ng/mL	-0.945206	-0.926177	9.06715	13.8271	0.517035	0.406463	0.992178	0.983941
	30k,5ng/mL	-0.816542	-0.80027	15.0556	13.0437	0.385858	0.366035	0.859858	1.04117
	30k,5ng/mL	-0.618475	-0.620581	30.402	21.2968	0.223833	0.560861	1.03805	0.973967
	30k,5ng/mL	-0.851454	-0.721911	8.1419	22.731	0.590573	0.570767	1.04093	0.93724
	30k,5ng/mL	-1.37237	-1.37108	12.8638	12.7049	0.349529	0.334541	1.10166	0.980499
	30k,5ng/mL	-1.21894	-1.14106	30.3204	19.8756	0.508884	0.422721	0.75805	0.904414
	30k,5ng/mL	-1.15995	-1.17835	42	13.1424	-0.29434	0.377194	0.835754	0.987245
	30k,5ng/mL	-0.211283	-0.282268	8.90985	19.2778	0.532619	0.60843	0.991562	0.975602
	30k,5ng/mL	-1.17212	-1.12191		22.1085	0.568658	0.503695	0.568658	0.894384
	30k,5ng/mL	-0.49212	-0.40246	25.4971	26.6323	0.423021	0.674526	1.03278	0.946833
	30k,5ng/mL	-1.0738	-1.07502	21.0752	23.2242	0.515034	0.512707	1.14115	0.923157
	30k,5ng/mL	-1.03619	-0.999674	13.1349	14.4459	0.28191	0.443013	1.12977	0.992586
	30k,5ng/mL	0.113853	0.218422	19.2577	25.3705	0.307277	0.573179	0.960745	1.04469
	30k,5ng/mL	0.551961	0.49713	25.6481	28.9983	0.409986	0.668351	1.12781	1.10018
	30k,5ng/mL	-0.770035	-0.775572	15.5462	22.1174	0.466007	0.478867	0.917269	0.917848
	30k,5ng/mL	-1.14939	-1.12328	21.3825	21.9446	0.484146	0.492428	1.12567	0.884082
	30k,5ng/mL	-1.03383	-1.02531	39.9808	14.0731	0.388195	0.466627	0.877504	0.970065
	30k,5ng/mL	-1.35811	-1.37283	21.0143	12.7312	0.00277888	0.333123	0.978303	0.981008
	30k,5ng/mL	1.22374	1.34502	20.8873	27.624	0.132684	0.664492	1.09338	1.19816
	30k,5ng/mL	-0.949093	-0.972929	22.1668	20.0222	0.402317	0.417462	0.958998	0.883701
	30k,5ng/mL	-1.0127	-1.03644	13.3689	14.3229	0.132963	0.443045	1.20464	1.03874
	30k,5ng/mL	0.426325	0.433024	25.5076	28.6463	0.485378	0.699361	1.14421	1.09206
	30k,5ng/mL	-0.918741	-0.871947	13.0992	12.4167	0.293811	0.347931	1.12928	1.04613
	30k,5ng/mL	-1.10058	-1.07654	13.6541	12.3246	0.237038	0.333306	1.08202	1.03301
	30k,5ng/mL	-0.779607	-0.796252	12.1806	14.5434	0.272488	0.412256	1.14807	0.958774
	30k,5ng/mL	-0.759382	-0.754395	14.0125	13.7825	0.402361	0.39608	1.44485	1.06312
	30k,5ng/mL	-0.871847	-0.821602	13.5147	12.9258	0.144126	0.358233	1.15369	1.04998
	30k,5ng/mL	-1.07228	-1.0581	13.1571	13.1472	0.274445	0.407875	1.13008	1.02542
	30k,5ng/mL	-0.991269	-0.957492	14.06	22.9438	0.25358	0.492206	1.15977	0.894064
	30k,5ng/mL	-0.305705	-0.378732	16.2689	16.2143	0.498566	0.571031	1.25161	1.08234
	30k,5ng/mL	-0.901773	-0.855679	23.8039	23.3586	0.142056	0.525918	0.928679	0.943371
	30k,5ng/mL	-0.2666	-0.157034	20.5203	25.9719	0.449856	0.503514	1.15989	1.05517
	30k,5ng/mL	-0.495886	-0.40542	20.7565	21.6746	0.226442	0.627345	1.0936	1.03436
	30k,5ng/mL	-1.22372	-1.19819	18.9769	13.9568	0.185811	0.351957	0.811796	1.03276
	30k,5ng/mL	-1.14397	-1.10504	13.452	13.3427	0.215648	0.405346	1.15046	1.03202
	30k,5ng/mL	-0.85696	-0.88962	10.0291	14.6889	0.412098	0.359273	1.0542	0.98398
	30k,5ng/mL	-0.789816	-0.876724	22.2195	17.6665	0.336	0.391712	0.958831	0.923024
	30k,5ng/mL	1.03572	1.05068	23.094	29.7595	0.238269	0.879354	1.3996	1.26255
	30k,5ng/mL	-0.654625	-0.673384	16.3288	15.2999	0.507961	0.444123	1.16539	1.03084
	30k,5ng/mL	-0.983021	-0.947995	16.2328	13.8432	0.543448	0.393424	1.2516	1.00591
	30k,5ng/mL	-1.10366	-1.10404	12.452	13.4691	0.217922	0.275299	1.09736	1.01109
	30k,5ng/mL	-0.861362	-0.832131	30.593	24.9797	0.61455	0.566435	1.2694	1.03367
	30k,5ng/mL	-1.22969	-1.17334	23.5574	16.782	0.249036	0.373897	0.929247	0.970247
	30k,5ng/mL	-1.16123	-1.13132	5.18811	12.7237	0.334739	0.343723	1.27806	0.984659
	30k,5ng/mL	-1.12466	-1.10586	5.35711	13.7278	0.268624	0.434405	1.48771	0.982123
	30k,5ng/mL	-1.22223	-1.21266	16.0613	12.1672	0.206732	0.359435	0.882773	1.01071
	30k,5ng/mL	-0.894144	-0.873344	35.8866	24.242	0.323569	0.54784	0.838571	0.985839
	30k,5ng/mL	-0.799462	-0.764847	20.8855	15.3132	0.133551	0.463358	1.09343	1.01443
	30k,5ng/mL	-1.14253	-1.1442	5.21391	12.6807	0.438923	0.332556	1.40549	0.998793
	30k,5ng/mL	-1.23418	-1.16579	10.0367	12.4421	0.408783	0.300226	1.05438	1.03127
	30k,5ng/mL	-0.631852	-0.644342	31.7098	22.1225	0.257195	0.539324	0.842704	0.966747
	30k,5ng/mL	-0.880706	-0.868405	15.7635	15.5131	0.248368	0.426869	0.8849	0.938618
	30k,5ng/mL	-1.08333	-1.05529	13.2226	11.1011	0.272712	0.404615	1.00846	1.0674
	30k,5ng/mL	-1.01391	-0.998076	12.5377	12.7887	0.271279	0.413961	1.09272	1.04901
	30k,5ng/mL	0.202456	0.192288	20.3574	23.7269	0.412119	0.639542	1.33599	1.10144
	30k,5ng/mL	-0.0373276	-0.0277879	29.583	25.5055	0.418188	0.577778	1.03019	1.08953
	30k,5ng/mL	-0.833398	-0.767461	30.7904	21.2396	0.466841	0.512022	1.27678	0.949822
	30k,5ng/mL	-0.809604	-0.88237	5.85945	14.1682	0.204582	0.380713	1.3492	0.970373
	30k,5ng/mL	-1.174	-1.19256	8.48975	12.2976	0.247446	0.356487	1.02621	1.00396
	30k,5ng/mL	-0.816683	-0.796498	5.87761	13.6868	0.294722	0.434495	1.38966	0.998873
	30k,5ng/mL	-0.412972	-0.431569	20.2896	21.182	0.462117	0.54401	1.33618	1.04146
	30k,5ng/mL	-0.862241	-0.84661	6.09913	18.7956	0.472965	0.477222	1.15152	0.951532
	30k,5ng/mL	-0.700282	-0.698174	11.8394	14.903	0.259473	0.431123	1.18932	1.02172
	30k,5ng/mL	-1.25282	-1.21787	16.2799	12.6034	0.177984	0.316486	0.881206	0.996855
	30k,5ng/mL	-1.43015	-1.39026	6.28183	12.3956	0.191788	0.289021	1.22629	0.953001
	30k,5ng/mL	-0.59297	-0.575596	31.4327	23.26	0.892017	0.62316	1.28604	0.979227
	30k,5ng/mL	-0.761226	-0.775565	23.6311	22.5059	0.212837	0.48631	0.929168	0.927332
	30k,5ng/mL	-1.36576	-1.35519	8.11475	11.7651	0.135437	0.339302	1.14098	1.02119
	30k,5ng/mL	-1.35892	-1.3239	8.64424	12.6764	0.235511	0.347715	1.5259	0.961619
	30k,5ng/mL	-1.19096	-1.19166	8.35766	11.9508	0.272511	0.320009	1.01989	1.01232
	30k,5ng/mL	-1.08291	-1.07992	6.38934	12.4357	0.247913	0.299253	1.27185	1.01783
	30k,5ng/mL	-1.37219	-1.37383	8.4664	10.869	0.270012	0.350204	1.50516	1.07521
	30k,5ng/mL	-1.02117	-1.01461	6.02476	10.4352	0.299462	0.418868	1.12827	1.05773
	30k,5ng/mL	-1.27448	-1.29004	12.7626	11.9708	0.347733	0.345711	0.705168	0.989237
	30k,5ng/mL	-1.32988	-1.34986	13.9275	12.348	0.0892028	0.293183	0.697215	0.941719
	30k,5ng/mL	-0.756705	-0.742358	7.57905	14.1823	0.201943	0.393184	1.18401	1.00934
	30k,5ng/mL	-1.43301	-1.38458	7.54873	12.2597	0.108314	0.281871	1.8831	0.962616
	30k,5ng/mL	-1.24065	-1.19997	14.3429	12.1149	0.263036	0.319815	0.97112	1.02155
	30k,5ng/mL	-0.988735	-0.907164	0.000153383	13.0096	0.139232	0.36973	1.65037	1.04801
	30k,5ng/mL	-1.07777	-1.07766	10.5148	12.768	0.216629	0.291271	0.874235	1.00802
	30k,5ng/mL	-1.36778	-1.38027	12.1555	11.1567	0.0793032	0.349015	1.06155	1.07297
	30k,5ng/mL	-1.05728	-1.23289	12.6849	12.3558	0.377872	0.353472	0.705129	0.931148
	30k,5ng/mL	-1.1335	-1.10658	11.9751	12.6058	0.112391	0.340041	1.05435	1.00665
	30k,5ng/mL	-1.38941	-1.37935	8.87857	12.1682	0.160088	0.276331	1.57472	0.969959
	30k,5ng/mL	-0.747952	-0.761999	15.9806	13.6402	0.363519	0.39108	1.05158	1.06315
	30k,5ng/mL	-0.757784	-0.730273	12.7864	14.3282	0.343705	0.401816	0.705146	1.03233
	30k,5ng/mL	-1.0894	-1.09247	13.2704	12.65	0.17588	0.322553	1.14575	1.01747
	30k,5ng/mL	-1.1839	-1.19511	6.68089e-09	12.4503	0.272996	0.343569	1.80939	0.975727
	30k,5ng/mL	-0.8265	-0.857572	29.0733	15.3185	0.203049	0.359948	0.604197	0.944196
	30k,5ng/mL	-0.958481	-0.934317	9.11712	13.5759	0.247207	0.397886	1.2756	0.995617
	30k,5ng/mL	-0.895645	-0.90292	7.18105	13.934	0.0446665	0.390586	2	1.00862
	30k,5ng/mL	-0.809879	-0.819083	10.5124	16.8951	0.204133	0.425599	0.874234	0.927056
	30k,5ng/mL	-0.950211	-0.934463	12.6675	12.843	0.27618	0.411111	1.06977	1.03137
	30k,5ng/mL	-1.12179	-1.12647	24.2884	13.2843	0.0832524	0.280656	0.756271	1.01442
	30k,5ng/mL	-1.18662	-1.23072	13.2896	12.3468	0.22736	0.336358	0.95591	0.959746
	30k,5ng/mL	-0.882923	-0.909713	8.94265	13.2128	0.166041	0.418298	1.06058	1.02691
	30k,5ng/mL	-1.14667	-1.16597	16.0652	12.2221	0.136851	0.330908	1.06424	1.0197
	30k,5ng/mL	-0.931571	-0.946632	13.9628	16.2795	0.191026	0.419854	0.696167	1.00029
	30k,5ng/mL	-0.971166	-1.04476	14.619	13.8338	0.152751	0.291263	1.11277	0.989064
	30k,5ng/mL	-1.24755	-1.25198	10.5141	11.8214	0.199669	0.371182	0.874234	1.03021
	30k,5ng/mL	-1.17782	-1.17191	6.31662e-05	12.4764	0.365969	0.308917	1.36585	1.01144
	30k,5ng/mL	0.59833	0.635494	32.7338	25.3831	0.676122	0.694233	1.22835	1.12574
	30k,5ng/mL	-0.935945	-0.932581	29.6754	15.9125	0.0160786	0.40134	0.630628	0.958342
	30k,5ng/mL	-1.19529	-1.18974	12.9996	12.3544	0.505339	0.351709	1.02776	1.0142
	30k,5ng/mL	-0.965473	-1.0512	14.8447	13.627	0.309737	0.289413	0.98377	0.989899
	30k,5ng/mL	-1.28494	-1.28297	1.35183e-09	12.5281	0.136485	0.350007	1.84817	0.943136
	30k,5ng/mL	-1.10545	-1.09279	15.2428	12.3488	0.371227	0.362625	1.07162	1.01947
	30k,5ng/mL	-1.01245	-1.00473	8.8846	11.6945	0.153177	0.410629	1.58341	1.03837
	30k,5ng/mL	-1.03133	-1.05545	14.0311	13.1209	0.219159	0.294497	1.05967	0.999989
	30k,5ng/mL	-0.90968	-0.909601	15.0789	14.0856	0.409531	0.380223	1.07264	0.983627
	30k,5ng/mL	-1.10617	-1.04587	24.0856	12.7677	0.543928	0.384457	0.855191	1.02768
	30k,5ng/mL	-1.24157	-1.21868	9.98883	13.0491	0.368628	0.331205	1.03172	1.03455
	30k,5ng/mL	-0.879154	-0.887503	13.4661	14.7886	0.302348	0.397706	0.69141	0.988598
	30k,5ng/mL	-1.3197	-1.31362	26.6678	12.4246	0.310139	0.315263	0.707429	0.933425
	30k,5ng/mL	-1.15745	-1.14321	13.3144	14.9411	0.236806	0.400702	1.19307	0.99868
	30k,5ng/mL	-1.23498	-1.21088	10.3402	12.6238	0.313219	0.320911	1.0375	0.993923
	30k,5ng/mL	-0.946546	-0.95703	24.0754	15.3123	0.553168	0.430394	0.854729	1.01102
	30k,5ng/mL	-0.900151	-0.922139	14.7402	14.1045	0.347412	0.382993	0.983684	0.983909
	30k,5ng/mL	-0.997734	-0.98218	0.479009	11.4514	0.00840647	0.427813	1.99999	1.03592
	30k,5ng/mL	-1.59396	-1.43018	13.5051	12.9578	0.259785	0.341692	0.744835	0.935381
	30k,5ng/mL	-1.57605	-1.41151	14.0712	12.9482	0.455442	0.326362	1.1214	0.931163
	30k,5ng/mL	-1.04039	-1.02959	8.33855	10.4863	0.477058	0.412872	1.14464	1.06422
	30k,5ng/mL	-0.976417	-0.980546	14.8985	12.5749	0.290523	0.408932	0.983902	1.01145
	30k,5ng/mL	-1.36545	-1.319	25.3849	12.5529	0.191146	0.332754	0.607694	0.9361
	30k,5ng/mL	-1.32081	-1.33184	13.1912	12.5582	0.330806	0.341684	1.05863	0.975296
	30k,5ng/mL	-0.701418	-0.744804	24.1661	17.7777	0.511834	0.478441	0.854729	0.959919
	30k,5ng/mL	-0.799925	-0.786713	16.265	13.0834	0.365855	0.440893	1.00701	1.00691
	30k,5ng/mL	-0.99039	-0.995124	17.6811	15.2932	0.19714	0.434342	1.3037	0.990535
	30k,5ng/mL	-0.607744	-0.621443	26.4685	17.0379	0.255027	0.570729	0.643841	1.03111
	30k,5ng/mL	-0.837477	-0.892484	13.2537	14.1548	0.214182	0.380772	1.0588	0.973661
	30k,5ng/mL	-0.706387	-0.718089	16.3602	13.7773	0.328706	0.496531	1.00702	1.02343
	30k,5ng/mL	-0.212543	-0.208437	17.7236	23.2252	0.338268	0.692281	0.990863	1.01599
	30k,5ng/mL	-0.538819	-0.582513	18.4844	20.7243	0.423539	0.5171	1.52707	0.996666
	30k,5ng/mL	-1.33206	-1.33706	6.89254	11.3468	0.365415	0.364258	1.13585	1.07303
	30k,5ng/mL	-0.968133	-0.954263	7.46468	11.8347	0.171861	0.422089	1.8663	1.03341
	30k,5ng/mL	-1.44439	-1.40081	13.2117	12.9337	0.306962	0.338671	1.03491	0.935677
	30k,5ng/mL	-1.51561	-1.4156	10.5013	12.9857	0.285872	0.341259	0.874234	0.929048
	30k,5ng/mL	-0.920917	-0.92043	17.5888	15.2806	0.137832	0.367793	1.28471	0.985656
	30k,5ng/mL	-1.41508	-1.36759	13.1998	12.2028	0.312899	0.277315	1.05866	0.963204
	30k,5ng/mL	-0.983428	-0.961879	13.7355	14.0073	0.363912	0.364313	0.724628	0.980104
	30k,5ng/mL	-1.20294	-1.21309	11.126	11.8343	0.46402	0.369231	1.13982	1.03517
	30k,5ng/mL	-0.942991	-0.954637	8.72369	10.646	0.0635292	0.414622	1.24021	1.03035
	30k,5ng/mL	-1.34186	-1.33062	13.2149	12.6049	0.282999	0.323757	1.05871	0.929205
	30k,5ng/mL	-1.4155	-1.39366	16.752	12.9974	0.479467	0.337153	0.955804	0.921782
	30k,5ng/mL	-1.12846	-1.13026	11.162	12.3032	0.45436	0.313043	1.14032	1.0164
	30k,5ng/mL	-1.13785	-1.11158	17.4719	13.4465	0.17176	0.415935	1.28364	1.01545
	30k,5ng/mL	-1.28053	-1.24186	8.46843	13.3761	0.187071	0.349373	0.813637	1.02937
	30k,5ng/mL	-0.929057	-0.924878	13.2259	14.1047	0.279685	0.369111	1.03496	1.017
	30k,5ng/mL	-0.854291	-0.868245	8.56923	15.8666	0.230057	0.368774	0.871475	0.937022
	30k,5ng/mL	-0.373673	-0.409261	17.3387	15.6298	0.211509	0.623519	1.2825	1.03479
	30k,5ng/mL	-1.07089	-1.07517	6.74002	12.2687	0.291453	0.315632	1.26261	1.03538
	30k,5ng/mL	0.330485	0.388094	14.6301	24.953	0.577564	0.609845	1.08356	1.05617
	30k,5ng/mL	-1.195	-1.20477	6.58639	11.6224	0.321592	0.335161	1.25045	1.02301
	30k,5ng/mL	-1.33193	-1.37947	11.4737	12.1681	0.375118	0.281843	1.14486	0.969901
	30k,5ng/mL	-0.784942	-0.731943	14.6468	21.528	0.559058	0.539578	1.08362	0.953786
	30k,5ng/mL	-1.06232	-1.073	8.99713	13.9846	0.184408	0.430995	0.872841	1.02068
	30k,5ng/mL	-0.99937	-0.996656	6.53484	10.8949	0.330469	0.421272	1.24688	1.04261
	30k,5ng/mL	-0.772225	-0.796164	8.90112	14.0548	0.194767	0.412548	0.872501	0.967572
	30k,5ng/mL	-0.975875	-0.987598	8.27521	10.5126	0.261054	0.420921	0.870747	1.03884
	30k,5ng/mL	0.105311	0.0271207	31.8794	25.8969	0.670083	0.567059	1.43552	1.0996
	30k,5ng/mL	-0.844861	-0.836705	8.80604	12.6124	0.205232	0.359468	0.87196	1.01713
	30k,5ng/mL	-1.39932	-1.38553	13.4945	12.5364	0.282482	0.302071	0.744759	0.945027
	30k,5ng/mL	-1.16009	-1.18712	11.1225	12.7464	0.334963	0.336064	0.810004	1.00175
	30k,5ng/mL	-0.802108	-0.804047	23.4353	14.3358	0.336177	0.411189	0.826572	0.95925
	30k,5ng/mL	-1.2418	-1.23705	16.5657	13.1847	0.382422	0.350207	1.02373	1.02202
	30k,5ng/mL	-1.16067	-1.07354	26.5981	24.4258	0.287855	0.476583	0.792718	0.902422
	30k,5ng/mL	-1.36448	-1.36487	10.596	11.4673	0.521134	0.339166	0.776478	1.03948
	30k,5ng/mL	0.0652865	0.0164766	28.2008	22.646	0.233441	0.640776	0.991256	1.03486
	30k,5ng/mL	0.847666	0.8719	27.7496	26.4507	0.558334	0.714074	1.42658	1.17784
	30k,5ng/mL	-0.978403	-0.980944		10.9743	0.749157	0.421926	0.749157	1.03484
	30k,5ng/mL	-0.951759	-0.955572	10.3362	15.7456	0.397844	0.429998	0.810397	1.0046
	30k,5ng/mL	-1.17125	-1.17255	10.1603	12.8229	0.404581	0.340137	0.80628	0.966672
	30k,5ng/mL	-0.236036	-0.322374	17.332	19.1673	0.632262	0.597444	1.05313	0.980089
	30k,5ng/mL	-1.31001	-1.22951	11.8456	12.6712	0.439492	0.319669	1.12308	1.02527
	30k,5ng/mL	-1.42001	-1.37326	11.7844	10.6775	0.458711	0.355828	1.12196	1.08193
	30k,5ng/mL	-1.1492	-1.08503	26.7225	22.4227	0.181191	0.455511	0.792893	0.87839
	30k,5ng/mL	-1.07798	-1.05976		12.8629	0.747599	0.483778	0.747599	0.969262
	30k,5ng/mL	-1.17909	-1.19232	24.9523	14.4369	0.174757	0.37085	0.87876	1.00876
	30k,5ng/mL	-0.405788	-0.389197	26.892	22.0082	0.377609	0.70186	1.05112	1.02525
	30k,5ng/mL	-1.06524	-1.06964	16.4025	23.6695	0.480799	0.500942	0.888129	0.919632
	30k,5ng/mL	0.841014	0.856183	27.5283	24.8968	0.663851	0.734566	1.29369	1.16324
	30k,5ng/mL	0.105373	0.0707972	18.7589	25.7856	0.473334	0.537554	1.13026	1.06114
	30k,5ng/mL	-1.03612	-1.02379	15.2393	22.193	0.61245	0.459719	1.20458	0.900351
	30k,5ng/mL	-0.974415	-0.943306	16.3366	13.6646	0.56252	0.389952	0.899924	1.00565
	30k,5ng/mL	-0.817657	-0.751109	14.1703	13.0696	0.476729	0.491668	1.07172	1.05375
	30k,5ng/mL	0.698306	0.699632	30.6013	33.1961	0.507655	0.812941	0.773656	1.16054
	30k,5ng/mL	-0.11291	-0.121135	16.7512	21.6327	0.50526	0.666913	1.20607	1.02071
	30k,5ng/mL	1.23825	1.19045	29.248	30.3915	0.399967	0.881286	1.09165	1.20916
	30k,5ng/mL	0.854312	0.866661	27.894	29.3439	0.393193	0.832566	1.15363	1.15349
	30k,5ng/mL	0.651297	0.632377	15.4141	29.826	0.725505	0.663386	1.10424	1.08288
	30k,5ng/mL	0.331956	0.284355	16.8247	29.6453	0.641455	0.62289	1.06706	1.01478
	30k,5ng/mL	-0.933303	-0.913103	30.8687	22.4653	0.52091	0.497407	0.767175	0.891526
	30k,5ng/mL	1.49364	1.42756	23.8297	29.4802	0.879267	0.650563	1.203	1.22965
	30k,5ng/mL	0.355959	0.374822	16.8325	28.0367	0.638168	0.752641	1.06706	1.13382
	30k,5ng/mL	-1.1963	-1.16223	17.0154	16.766	0.326006	0.386981	0.602481	0.966029
	30k,5ng/mL	-1.05802	-1.054	22.7212	23.871	0.327308	0.476381	0.99952	0.90001
	30k,5ng/mL	1.20254	1.2228	26.3471	24.2722	0.54602	0.79986	1.13257	1.10158
	30k,5ng/mL	-1.04386	-1.0581	15.9427	14.8379	0.213546	0.356632	0.882126	0.967538
	30k,5ng/mL	-0.0781873	-0.107514	24.1388	26.0744	0.429274	0.655041	0.794696	0.995699
	30k,5ng/mL	-0.195616	-0.100245	22.4203	24.9086	0.319581	0.493221	0.999663	1.06042
	30k,5ng/mL	-0.0955504	-0.0650018	20.1207	25.5893	0.367793	0.502151	1.25392	1.05719
	30k,5ng/mL	0.59009	0.631424	24.1049	25.4768	0.542583	0.702765	1.19941	1.1235
	30k,5ng/mL	1.14522	1.11577	27.7394	32.2717	0.568977	0.87565	1.15367	1.22782
	30k,5ng/mL	-0.943086	-0.940138	19.8757	18.2117	0.789028	0.450999	1.03452	0.924926
	30k,5ng/mL	-1.12225	-1.08316	22.5827	11.6851	0.346542	0.387073	1.01206	1.04727
	30k,5ng/mL	1.20695	1.18818	19.6362	24.7107	0.493397	0.784658	1.00812	1.10261
	30k,5ng/mL	0.991839	1.00663	33.0898	24.8092	0.888024	0.706119	1.2994	1.09965
	30k,5ng/mL	-1.33353	-1.33213	14.2966	14.6561	0.392036	0.379319	1.05103	0.995866
	30k,5ng/mL	-0.231901	-0.233246	14.7838	30.2997	0.299375	0.6646	1.29923	0.922019
	30k,5ng/mL	-0.276073	-0.14954	24.6833	24.8624	0.239757	0.517311	1.1859	1.06238
	30k,5ng/mL	0.699131	0.660284	24.5549	26.8418	0.296217	0.745349	1.04891	1.09929
	30k,5ng/mL	-0.548583	-0.516676	14.2861	19.6136	0.394652	0.569906	1.05118	1.01927
	30k,5ng/mL	-0.717463	-0.727883	12.6618	14.2619	0.290906	0.409057	1.19442	1.04988
	30k,5ng/mL	-0.666757	-0.690551	12.9019	15.2306	0.254965	0.437883	1.19337	1.01443
	30k,5ng/mL	-0.913852	-0.936971	25.3181	17.0024	0.552505	0.422587	1.20728	0.997595
	30k,5ng/mL	0.747431	0.801698	23.927	25.5583	0.44313	0.789207	1.13918	1.13829
	30k,5ng/mL	-0.226237	-0.227516	39.9695	29.4041	0.351963	0.694202	1.43809	0.965573
	30k,5ng/mL	-0.909302	-0.925823	20.9268	15.3669	0.546723	0.378188	1.2477	0.998262
	30k,5ng/mL	-1.04287	-1.0702	21.1714	14.6294	0.425107	0.359053	1.18342	0.970951
	30k,5ng/mL	-0.956646	-0.949597	14.1467	14.6596	0.469186	0.378757	0.986458	1.01733
	30k,5ng/mL	-0.968602	-0.950366	13.4873	12.7888	0.560831	0.425593	1.26849	1.04774
	30k,5ng/mL	-0.465195	-0.429339	17.2843	19.4043	0.580378	0.591235	1.1642	1.01487
	30k,5ng/mL	-1.07909	-1.09547	13.4332	13.8166	0.574626	0.440259	1.26854	1.04771
	30k,5ng/mL	-0.596151	-0.602667	16.1779	21.3033	0.489652	0.499303	0.944091	0.961492
	30k,5ng/mL	-1.24302	-1.26671	17.0136	12.455	0.597975	0.349071	1.17157	0.948619
	30k,5ng/mL	-1.08836	-1.08307	24.7395	22.8591	0.744869	0.496764	1.05994	0.91112
	30k,5ng/mL	-0.0889147	-0.184329	19.6587	20.1997	0.236023	0.701763	1.1783	1.052
	30k,5ng/mL	-0.468828	-0.448368	17.0243	18.5159	0.599839	0.588669	1.16234	1.00208
	30k,5ng/mL	-1.10204	-1.09794	21.9791	22.6044	0.475956	0.473077	1.13091	0.889035
	30k,5ng/mL	-1.07224	-1.09669	16.8455	13.2558	0.371991	0.282468	1.30785	1.00326
	30k,5ng/mL	-1.26902	-1.23679	13.3814	11.6097	0.587519	0.38221	1.26863	1.06258
	30k,5ng/mL	0.707964	0.663224	22.2558	24.1343	0.319847	0.61547	1.13045	1.13754
	30k,5ng/mL	-0.859399	-0.88022	11.3833	12.8978	0.299348	0.387528	1.1952	1.00815
	30k,5ng/mL	-1.11824	-1.11225	24.7287	22.8251	0.758495	0.480636	1.05998	0.899622
	30k,5ng/mL	-0.874596	-0.905877	17.4338	16.2044	0.566141	0.425886	1.16521	0.991167
	30k,5ng/mL	-1.02537	-1.02327	16.3868	13.9037	0.456356	0.459208	1.06896	0.989872
	30k,5ng/mL	-1.16633	-1.09907	21.9321	23.2242	0.499083	0.509797	1.13119	0.921491
	30k,5ng/mL	-0.905562	-0.933414	16.7325	16.4876	0.446567	0.419394	1.30797	1.00175
	15k,5ng/mL	-0.485201	-0.498106	29.4907	15.1278	0.684404	0.653276	1.06395	0.98211
	15k,5ng/mL	-1.01973	-1.00231	28.3889	23.4631	0.636263	0.489742	1.05865	0.899119
	15k,5ng/mL	-0.473547	-0.463102	29.4954	27.6998	0.683415	0.658406	1.05793	0.894932
	15k,5ng/mL	-0.685643	-0.728302	31.8717	14.1704	0.401227	0.461	0.901588	0.988323
	15k,5ng/mL	-0.90201	-0.912962	23.8344	13.2743	0.514193	0.407642	1.18966	1.03917
	15k,5ng/mL	0.697661	0.604957	34.4863	27.8758	0.674144	0.680018	1.15568	1.09385
	15k,5ng/mL	-0.93493	-0.921814	23.3812	13.1928	0.544448	0.406004	1.18794	1.04714
	15k,5ng/mL	0.15394	0.0760544	31.5029	31.3843	0.337245	0.626599	0.917748	0.949913
	15k,5ng/mL	0.97784	0.96629	33.4157	29.6586	0.574343	0.789316	1.14583	1.15652
	15k,5ng/mL	-0.293769	-0.22822	28.6857	24.6116	0.551771	0.522783	1.4364	1.06478
	15k,5ng/mL	1.12983	1.08472	16.1676	25.869	0.816141	0.817508	1.14818	1.11401
	15k,5ng/mL	0.952685	0.97331	32.4377	32.6509	0.331777	0.849477	1.2745	1.26461
	15k,5ng/mL	-1.05079	-1.0434	9.95796	10.8516	0.442177	0.405364	1.41636	1.06871
	15k,5ng/mL	0.216009	0.197359		23.2677	1.11245	0.661906	1.11245	1.09245
	15k,5ng/mL	0.742562	0.629444	26.924	33.5849	0.62768	0.748303	0.996588	1.13369
	15k,5ng/mL	-0.592715	-0.630509	14.3093	15.6494	0.581298	0.454527	1.42433	1.07766
	15k,5ng/mL	0.704686	0.60289	26.9615	32.152	0.608407	0.700957	0.985682	1.11872
	15k,5ng/mL	-1.00701	-0.977842	10.008	13.6435	0.42819	0.393105	1.41641	1.00479
	15k,5ng/mL	0.561701	0.609034	37.0712	30.9128	0.79074	0.716157	1.1875	1.07565
	15k,5ng/mL	0.413256	0.370637	33.05	28.6083	0.494546	0.634199	1.03627	1.05267
	15k,5ng/mL	0.1419	-0.00377464	7.65665	31.668	0.622449	0.644969	0.960424	0.936594
	15k,5ng/mL	0.540477	0.454039	32.752	28.2657	0.559373	0.645908	1.29133	1.09464
	15k,5ng/mL	1.17827	1.13838	31.7987	31.7678	0.46229	0.916464	1.19218	1.29188
	15k,5ng/mL	-0.423197	-0.481801	14.206	16.1971	0.641334	0.518366	1.42302	1.11592
	15k,5ng/mL	-0.553737	-0.766385	9.65629	14.5865	0.735174	0.445096	1.09532	0.983431
	15k,5ng/mL	0.391601	0.431715	30.7544	27.5917	0.82241	0.748742	1.48484	1.16441
	15k,5ng/mL	1.15626	1.16635	32.748	31.9081	0.563379	0.880264	1.29132	1.22855
	15k,5ng/mL	-0.439252	-0.360613	27.7896	27.9138	0.634969	0.668152	0.792416	0.92958
	15k,5ng/mL	0.698847	0.640087	18.3346	32.8502	0.855987	0.680368	1.22108	1.07178
	15k,5ng/mL	-0.780828	-0.764007	17.0707	13.6289	0.387358	0.388401	1.39552	1.06285
	15k,5ng/mL	1.21794	1.19156		32.658	0.975019	0.919033	0.975019	1.24636
	15k,5ng/mL	0.448322	0.598045	27.3044	25.6625	0.815498	0.707601	0.994096	1.11318
	15k,5ng/mL	0.919903	0.955405	31.186	32.5793	0.686143	0.860434	1.18592	1.28947
	15k,5ng/mL	-0.748955	-0.684404	7.18463	12.4611	0.489633	0.583635	1.02427	1.02682
	15k,5ng/mL	0.531642	0.60789		26.427	1.11463	0.746882	1.11463	1.09634
	15k,5ng/mL	-1.07151	-0.989612	31.4496	13.4399	-0.263057	0.400594	1.50661	1.01886
	15k,5ng/mL	-0.70936	-0.704698	5.8331	14.4236	0.574268	0.427827	1.12097	1.06429
	15k,5ng/mL	0.960675	0.930478		32.4815	1.32842	0.847788	1.32842	1.17586
	15k,5ng/mL	-0.123324	-0.299522	24.0734	17.1557	0.532524	0.609757	0.982418	1.02743
	15k,5ng/mL	-1.04004	-1.0183	31.8156	10.9366	0.398853	0.423391	0.923243	1.05527
	15k,5ng/mL	-0.0210425	-0.0964937	30.7716	31.3127	0.730376	0.653221	1.10134	0.941387
	15k,5ng/mL	-1.12938	-1.12547	31.4165	13.4188	0.552443	0.420637	0.952278	1.04618
	15k,5ng/mL	-0.0709451	-0.036172		23.248	1.2147	0.725334	1.2147	1.03419
	15k,5ng/mL	1.3488	1.3271	12.4013	36.4055	0.863586	0.74432	1.39472	1.26808
	15k,5ng/mL	0.736405	0.705028	18.8394	32.9329	0.44854	0.786861	0.740393	1.12118
	15k,5ng/mL	-0.856017	-0.843074	34.0797	14.4538	0.512268	0.433769	0.931864	0.958407
	15k,5ng/mL	-0.715772	-0.632928	18.8329	9.15675	0.552301	0.624245	0.740393	1.13218
	15k,5ng/mL	-1.01768	-1.02463	35.1276	14.1136	0.386107	0.468213	0.822537	0.96894
	15k,5ng/mL	1.09119	1.04125	25.9797	27.1861	0.562548	0.828133	0.956288	1.12751
	15k,5ng/mL	-0.335643	-0.310723	13.9064	29.4047	0.451553	0.666895	0.678066	0.902705
	15k,5ng/mL	-0.201318	-0.209829	33.0104	30.1576	0.378621	0.67385	1.05535	0.951277
	15k,5ng/mL	-0.286588	-0.166102	33.1051	25.962	0.342304	0.501896	1.0551	1.05621
	15k,5ng/mL	0.986522	1.02973		30.649	1.06288	0.802563	1.06288	1.24639
	15k,5ng/mL	0.661454	0.620875	29.6025	33.553	0.825594	0.757004	1.0471	1.14349
	15k,5ng/mL	-0.30412	-0.254177		21.0591	1.06433	0.695048	1.06433	1.0334
	15k,5ng/mL	1.23646	1.20405	25.6343	32.679	0.668547	0.939267	1.0298	1.2629
	15k,5ng/mL	-0.211699	-0.180917	16.3178	21.2159	0.57949	0.648833	0.876708	1.02383
	15k,5ng/mL	0.4575	0.449554	39.9986	32.4639	0.560052	0.96108	1.03742	1.17459
	15k,5ng/mL	1.19522	1.23861		28.9594	1.343	0.838784	1.343	1.2356
	15k,5ng/mL	0.504805	0.5898	33.3577	30.7936	0.4055	0.63974	0.998321	1.06732
	15k,5ng/mL	1.12652	1.03087	21.9727	32.6352	0.423314	0.847383	1.14621	1.2573
	15k,5ng/mL	-0.243747	-0.33095	16.2631	16.4515	0.662879	0.617005	0.876759	1.0335
	15k,5ng/mL	1.44188	1.42252	32.959	28.6246	0.319081	0.648381	1.01077	1.22293
	15k,5ng/mL	-0.155277	-0.045561		23.922	1.21013	0.700156	1.21013	1.0836
	15k,5ng/mL	0.0663339	0.128774	31.7131	25.7212	0.814552	0.557291	1.10283	1.0446
	15k,5ng/mL	1.04786	1.04777	27.9364	30.3235	0.620021	0.882698	1.20496	1.27829
	15k,5ng/mL	-0.566662	-0.543706	27.255	14.5895	0.689839	0.642523	0.916972	0.968774
	15k,5ng/mL	-0.159487	-0.286271	30.171	18.4758	0.492769	0.601363	0.79155	0.995776
	15k,5ng/mL	0.948602	0.934361	37.7538	30.2933	0.618485	0.909331	1.25133	1.13264
	15k,5ng/mL	0.898105	0.87427	24.9711	24.9851	1.11824	0.755455	1.27768	1.14858
	15k,5ng/mL	-0.0572419	-0.145492		32.0071	0.964514	0.675414	0.964514	0.90172
	15k,5ng/mL	0.841258	0.777619		34.3449	1.02186	0.823328	1.02186	1.18341
	15k,5ng/mL	-0.00799066	-0.0283705	24.7782	23.2919	0.468636	0.612799	1.01056	1.05984
	15k,5ng/mL	-0.308657	-0.228592	9.9885	24.031	0.47614	0.136109	0.950041	1.5133
	15k,5ng/mL	-0.431851	-0.409904	22.3495	24.0525	0.79223	0.701452	1.31556	1.00911
	15k,5ng/mL	-1.34212	-1.30879	19.965	12.4868	0.644387	0.350219	0.888537	0.972318
	15k,5ng/mL	-1.07908	-1.07057	8.66522	13.2932	0.543484	0.415009	0.724418	1.01288
	15k,5ng/mL	-0.395201	-0.258095		21.3916	0.969766	0.715897	0.969766	1.00672
	15k,5ng/mL	1.03404	1.05528	28.7457	31.5011	0.622876	0.797656	1.25018	1.26649
	15k,5ng/mL	0.657235	0.603357	15.7382	31.4476	0.441084	0.660258	0.876121	1.06182
	15k,5ng/mL	1.13567	1.14	32.4528	32.7548	0.643563	0.856617	1.3827	1.30715
	15k,5ng/mL	1.11957	1.1298	32.9962	32.662	0.523435	0.850759	1.38081	1.30302
	15k,5ng/mL	0.982377	0.992225	37.2117	33.8656	0.683785	0.931555	1.32977	1.34394
	15k,50ng/mL	-0.3282	-0.296252		21.7806	1.31268	0.728533	1.31268	1.02702
	15k,50ng/mL	1.37035	1.38799	29.8611	29.1123	0.3979	0.682324	1.43883	1.22815
	15k,50ng/mL	0.612824	0.574406	32.7574	31.6937	0.815711	0.75756	1.36823	1.14381
	15k,50ng/mL	1.05024	1.06163	38.5772	32.5563	0.905639	0.885224	1.58819	1.29278
	15k,50ng/mL	1.17897	1.1235	30.9887	33.1995	1.20879	1.03797	1.81232	1.422
	15k,50ng/mL	1.58277	1.5635	27.7524	24.1219	0.612258	0.694481	1.48113	1.26502
	15k,50ng/mL	1.36653	1.3904	30.2169	29.3229	0.607471	0.664158	1.43967	1.22746
	15k,50ng/mL	1.17194	1.18447		25.4601	1.52227	0.925599	1.52227	1.16134
	15k,50ng/mL	0.968128	0.979323	34.9931	34.3602	1.54996	0.946036	1.9217	1.34914
	15k,50ng/mL	0.926487	0.857561	35.4217	34.4167	1.20847	0.850214	1.29304	1.19512
	15k,50ng/mL	1.40884	1.38848	36.1539	30.2288	0.693908	0.683401	1.47119	1.22775
	15k,50ng/mL	1.50882	1.43635	28.4903	29.1356	0.595076	0.649984	1.49139	1.22927
	15k,50ng/mL	1.22214	1.20489	26.548	32.3491	0.779824	0.896398	1.50363	1.23589
	15k,50ng/mL	1.02467	0.996397	30.8234	32.5134	1.00156	0.84994	1.48114	1.25585
	15k,50ng/mL	1.02498	1.03133	38.199	32.4973	0.893254	0.836429	1.91212	1.28716
	15k,50ng/mL	1.15443	1.14015	26.4496	33.0121	0.830052	0.934275	1.5038	1.30026
	15k,50ng/mL	1.43681	1.43146	38.7749	32.6753	0.616137	0.669962	1.64543	1.22888
	15k,50ng/mL	0.958428	1.01696	36.0969	33.7183	0.936296	0.950657	1.48938	1.33711
	15k,50ng/mL	0.657817	0.672715		32.8582	1.03	0.991134	1.03	1.18355
	15k,50ng/mL	1.22915	1.19141	38.4845	24.6348	0.591773	0.688381	1.27884	1.1287
	15k,50ng/mL	0.533153	0.598527		33.1919	1.08791	0.997245	1.08791	1.1501
	15k,50ng/mL	1.2598	1.26296	36.7399	33.3487	1.0741	0.869975	1.54025	1.28936
	15k,50ng/mL	1.33861	1.3119	36.2865	31.6933	0.577163	0.733724	1.19512	1.23062
	15k,50ng/mL	1.46315	1.34609	34.2681	23.0119	0.845695	0.817761	1.16624	1.12489
	15k,50ng/mL	0.973256	0.950657	40.6749	32.8207	0.217961	0.865817	1.35441	1.24455
	15k,50ng/mL	1.24317	1.21179	41.9022	32.6906	0.603831	0.943178	1.54109	1.25484
	15k,50ng/mL	1.24117	1.22164	34.8982	25.6556	0.845627	0.885551	1.38909	1.13164
	15k,50ng/mL	0.91355	0.909348	39.5646	32.6366	0.694838	0.855549	1.42539	1.24162
	15k,50ng/mL	0.6514	0.766429	41.1013	33.8463	0.577242	0.915278	1.28972	1.19806
	15k,50ng/mL	0.925075	0.849291	30.346	34.3378	0.400003	0.830301	1.00584	1.18041
	15k,50ng/mL	0.478922	0.466128	32.3357	32.4897	1.07283	0.96536	1.48828	1.18172
	15k,50ng/mL	0.775384	0.76597		34.0838	1.3795	0.844361	1.3795	1.18513
	15k,50ng/mL	0.731249	0.622633	40.802	33.0198	0.855158	1.03141	1.28597	1.22594
	15k,50ng/mL	0.563251	0.493893	32.347	32.6802	1.06203	0.981622	1.48824	1.18539
	15k,50ng/mL	1.13289	1.12442	37.5742	33.2791	0.663224	0.942315	1.52067	1.31298
	15k,50ng/mL	-0.316783	-0.342047	29.7856	26.1431	0.581896	0.704936	1.00631	0.96862
	15k,50ng/mL	0.924371	0.869197	32.562	35.9723	0.836946	0.898684	1.43101	1.28373
	15k,50ng/mL	1.33677	1.33765	40.9498	22.5867	0.522832	0.779043	1.15502	1.12163
	15k,50ng/mL	0.0829922	0.186784	33.5004	31.4966	0.87611	0.886341	1.15588	1.0702
	15k,50ng/mL	1.40652	1.35321	29.1521	31.6825	0.508432	0.697706	1.07787	1.2284
	15k,50ng/mL	0.945663	0.907058		25.6418	1.18016	0.909186	1.18016	1.14154
	15k,50ng/mL	1.01262	1.03291	35.6477	33.6655	0.754685	0.964959	1.28051	1.37275
	15k,50ng/mL	0.483129	0.538643	36.3328	30.3133	0.431266	0.634391	1.15506	1.06815
	15k,50ng/mL	1.21204	1.14152	32.5109	33.2403	0.96439	1.02869	1.431	1.4118
	15k,50ng/mL	1.52115	1.38796	32.516	37.5734	0.956846	0.55986	1.43101	1.24675
	15k,50ng/mL	1.40862	1.30408	30.3311	32.4229	0.772082	0.8632	0.862726	1.222
	15k,50ng/mL	0.889983	0.835934		33.3301	1.13539	0.954111	1.13539	1.22459
	15k,50ng/mL	1.06392	1.05402	34.3214	33.8321	0.804573	0.967125	1.53942	1.34502
	15k,50ng/mL	1.0394	1.00406	29.216	32.6107	0.470944	0.853312	1.0779	1.2544
	15k,50ng/mL	1.2835	1.21982		33.6036	1.32565	0.950274	1.32565	1.34362
	15k,50ng/mL	0.855511	0.815603	32.268	36.6893	1.13469	0.888874	1.55637	1.25289
	15k,50ng/mL	1.37738	1.31235	29.0373	31.6934	0.603837	0.815038	1.07793	1.23561
	15k,50ng/mL	1.20257	1.17843	30.5118	32.6226	0.983738	0.945827	1.36955	1.28624
	15k,50ng/mL	1.40507	1.32725	34.0816	32.0097	1.40607	0.844217	1.50887	1.22699
	15k,50ng/mL	1.09282	1.099	37.0214	33.7073	0.52309	0.941139	1.38955	1.30998
	15k,50ng/mL	1.08127	1.07132	36.0125	33.401	1.41135	1.00019	1.55993	1.39459
	15k,50ng/mL	1.22628	1.21652	31.2547	33.5058	0.683557	0.95661	1.3403	1.34827
	15k,50ng/mL	1.34045	1.3562	37.2456	36.9179	0.444228	0.665127	1.3833	1.26016
	15k,50ng/mL	0.734834	0.825017	29.4503	32.0404	0.448972	0.818206	1.1549	1.19735
	15k,50ng/mL	1.38669	1.35782	38.1417	37.1776	0.539975	0.653924	1.38813	1.25987
	15k,50ng/mL	1.41766	1.43117	39.4436	30.8617	-0.0229073	0.715314	1.40001	1.22684
	15k,50ng/mL	0.664238	0.672693	24.9739	25.4267	0.561592	0.665719	0.817108	1.13794
	15k,50ng/mL	1.159	1.12718	39.3539	33.2334	0.852885	1.00204	1.58112	1.39215
	15k,50ng/mL	1.19295	1.19683	41.9472	30.4716	0.43456	0.87965	1.47237	1.21073
	15k,50ng/mL	0.967995	1.01585	30.6604	33.5004	1.13298	0.952409	1.40562	1.31499
	15k,50ng/mL	1.20854	1.16393	34.2677	33.4527	0.262918	1.00989	1.34069	1.39606
	15k,50ng/mL	1.13525	1.17643	38.8689	32.0982	0.273743	0.880825	1.3634	1.23229
	15k,50ng/mL	1.18644	1.19493	29.4896	25.32	0.873372	0.923245	1.10966	1.1631
	15k,50ng/mL	0.993151	1.02041	35.8037	33.7031	1.34663	0.960623	1.59929	1.32273
	15k,50ng/mL	1.00257	1.03027	33.1606	33.8228	0.962823	0.967449	1.45266	1.34754
	15k,50ng/mL	1.36161	1.40349	41.9999	30.9435	-0.472448	0.6922	1.40205	1.22284
	15k,50ng/mL	1.53562	1.48837	28.7689	28.1131	0.441462	0.728471	1.08215	1.2344
	15k,50ng/mL	1.05101	1.05042	41.8015	31.3538	0.97935	0.907846	1.65358	1.28818
	15k,50ng/mL	1.07723	1.06203	30.0863	33.4638	1.36076	0.99328	1.46201	1.38671
	15k,50ng/mL	1.01366	1.03047	33.5424	33.7053	1.20044	0.949994	1.56842	1.33577
	15k,50ng/mL	1.31824	1.30747	38.0565	34.7978	1.07249	0.804917	1.2276	1.26892
	15k,50ng/mL	0.841333	0.773516	33.1923	33.185	0.836911	0.96453	1.4795	1.20045
	15k,50ng/mL	0.678428	0.697506	36.544	33.115	0.826337	0.812803	1.35038	1.15886
	15k,50ng/mL	1.06499	1.05099	34.0272	33.5926	0.648957	0.914644	1.09511	1.29454
	15k,50ng/mL	1.02716	1.00679	34.9772	33.8853	1.00651	0.951945	1.4609	1.35757
	15k,50ng/mL	0.977887	0.952861	37.667	31.8352	1.29498	0.819675	1.53581	1.15207
	15k,50ng/mL	1.06806	1.06476	33.5204	33.7275	0.807927	0.962558	1.0798	1.33465
	15k,50ng/mL	1.10276	1.03941	19.3101	32.4093	0.717804	0.826862	1.02568	1.25373
	15k,50ng/mL	1.19376	1.15852	39.8912	32.5615	0.867022	0.924556	1.26682	1.30138
	15k,50ng/mL	1.21734	1.22709	32.6846	32.1468	0.884677	0.820464	1.39189	1.27741
	15k,50ng/mL	1.56098	1.445	22.572	34.9866	0.511367	0.575557	0.991816	1.22606
	15k,50ng/mL	0.818266	0.755059	39.4639	36.1	1.2856	0.951415	1.56592	1.2315
	15k,50ng/mL	1.10574	1.07811	33.9483	33.3711	0.92406	1.00455	1.16147	1.39507
	15k,50ng/mL	0.524808	0.559656	31.3974	30.9475	0.74509	0.763143	1.18911	1.14931
	15k,50ng/mL	1.04916	1.00811	29.7778	33.8564	0.610003	0.943884	1.05103	1.34618
	15k,50ng/mL	0.916381	0.872278	29.5895	35.6879	0.863586	0.922743	1.04933	1.28105
	15k,50ng/mL	1.30204	1.32144	31.7526	31.1665	0.436041	0.674667	1.50046	1.2261
	15k,50ng/mL	1.39241	1.40748	31.4359	28.8296	0.489009	0.719037	1.11762	1.22298
	15k,50ng/mL	1.28174	1.28907	31.3437	30.8616	0.428443	0.65578	1.10718	1.22085
	15k,50ng/mL	0.887404	0.975772	31.566	33.335	1.05754	0.911361	1.47675	1.30714
	15k,50ng/mL	-0.119011	-0.18037	34.4507	41.9981	1.00925	0.275792	1.61581	1.02571
	15k,50ng/mL	1.76728	1.62869	34.9315	25.5238	1.42176	0.71199	1.66018	1.28994
	15k,50ng/mL	0.933153	0.868401	37.1928	34.5531	0.996572	0.876698	1.43348	1.22454
	15k,50ng/mL	1.24609	1.20494	36.8347	33.4629	1.09735	0.921909	1.51918	1.33474
	15k,50ng/mL	1.24434	1.19172	36.8322	33.5126	1.16696	0.920328	1.51918	1.3372
	15k,50ng/mL	0.595278	0.579828	38.4069	34.2372	1.0621	0.871614	1.56276	1.14567
	15k,50ng/mL	0.788983	0.720606	41.7459	33.2907	1.42584	1.02149	1.66742	1.19185
	15k,50ng/mL	0.869025	0.830311	36.4558	36.196	0.649877	0.902139	1.29432	1.25802
	15k,50ng/mL	1.4312	1.43017	38.8094	32.1343	0.781082	0.680953	1.45085	1.23068
	15k,50ng/mL	0.501405	0.596621	29.6552	29.8456	0.643163	0.733451	1.0792	1.08462
	15k,50ng/mL	0.984286	1.05966	28.2709	31.8744	0.703556	0.879769	1.28568	1.31091
	15k,50ng/mL	1.13268	1.20113	31.1001	33.3517	1.03773	0.907462	1.27339	1.31283
	15k,50ng/mL	1.36664	1.3525	31.1001	36.9011	1.03773	0.692228	1.27339	1.26641
	15k,50ng/mL	1.46237	1.42204	31.1048	33.6889	1.0377	0.719669	1.24269	1.2343
	15k,50ng/mL	1.07292	1.02876	30.8545	33.1959	1.023	0.885275	1.36883	1.27955
	15k,50ng/mL	0.896945	0.799608		37.4922	1.35765	0.909121	1.35765	1.26316
	15k,50ng/mL	0.277059	0.31631	29.4169	27.5647	1.20519	0.758054	1.62467	1.13424
	15k,50ng/mL	0.717739	0.848996	33.3249	25.638	0.388282	0.878703	1.14004	1.14424
