# Supplementary material for: Time-integrated BMP signaling determines fate in a stem cell model for early human development
Source: Nat Commun. 2024 Feb 17;15:1471. doi: 10.1038/s41467-024-45719-9 (PMC10874454; doi:10.1038/s41467-024-45719-9)
Supplement: Supplementary file 6 — Source Data [file 41467_2024_45719_MOESM6_ESM.zip › SourceData/SourceData_SI_Fig4.xlsx]

## Sheet: B
Supplementary Figure 4B
	BMPRi	SMAD4 (normalized N:C)	SMAD4 error	pSMAD1/5/9 (normalized)	pSMAD1/5/9 error
	0	1	0.0386276	0.9505	0.0799953
	3	0.911187	0.0650661	0.929092	0.0875829
	10	0.772192	0.120315	0.778514	0.212671
	30	0.644864	0.147605	0.510388	0.158782
	100	0.392627	0.149938	0.309574	0.146746
	300	0.244286	0.133566	0.141479	0.13201
	1000	0.0724573	0.0837189	0.0691899	0.080336
	X - untreated	0.0600417	0.070681	0.0285635	0.0352284

## Sheet: C
Supplementary Figure 4C
		SMAD1 (normalized N:C)
	time (hr)	BMPRi_0	BMPRi_3	BMPRi_10	BMPRi_30	BMPRi_100	BMPRi_300	X - untreated
	-0.5	0.111416	0.126807	0.138207	0.162087	0.119476	0.123858	0.109077
	-0.333333	0.0903044	0.109866	0.0834352	0.0829043	0.0974393	0.0943729	0.111948
	-0.166667	0.0828386	0.0730166	0.0873503	0.0608824	0.0959054	0.0892458	0.0828839
	0	0.0765125	0.0513822	0.0520791	0.0551979	0.0482503	0.0535949	0.0571621
	0.166667	0.094962	0.102218	0.0768955	0.047191	0.0545743	0.0132961	0.0233717
	0.333333	0.840419	0.671485	0.443132	0.272036	0.116511	0.0689706	0.0448124
	0.5	1.15429	0.972645	0.624153	0.484127	0.199316	0.108947	0.134892
	0.666667	1.14461	0.960704	0.704472	0.498996	0.229969	0.135995	0.130334
	0.833333	1.07685	0.917112	0.713159	0.5052	0.251281	0.149095	0.105325
	1	1.05305	0.829791	0.67751	0.474365	0.253056	0.143361	0.0814871
	1.16667	0.96139	0.766476	0.641197	0.436862	0.228326	0.150056	0.0630833
	1.33333	0.956334	0.785985	0.619649	0.396085	0.219273	0.159897	0.0983272
	1.5	0.903387	0.701971	0.57799	0.41246	0.236397	0.155293	0.0768906
	1.66667	0.897575	0.670339	0.52102	0.38325	0.209158	0.105959	0.0581383
	1.83333	0.833258	0.614898	0.502722	0.344064	0.174644	0.0946742	0.0220387
	2	0.855928	0.6138	0.531033	0.324331	0.186028	0.120335	0.0377463
	2.16667	0.843911	0.586491	0.4784	0.325575	0.159319	0.0977231	0.0321238
	2.33333	0.81167	0.597394	0.46572	0.328847	0.143734	0.103667	0.024234
	2.5	0.835197	0.577392	0.460568	0.310102	0.144065	0.0993377	0.0285307
	2.66667	0.807459	0.575529	0.428009	0.296001	0.149558	0.0940287	0.066724
	2.83333	0.822373	0.574277	0.458639	0.266443	0.146101	0.0943995	0.0445486
	3	0.850935	0.573445	0.456814	0.306094	0.13477	0.0883336	0.079941
	3.16667	0.807903	0.561201	0.477077	0.285454	0.151232	0.0964212	0.0496183
	3.33333	0.841336	0.575459	0.4774	0.289036	0.149328	0.0933739	0.0622299
	3.5	0.871203	0.603429	0.486972	0.321708	0.140881	0.0799478	0.0435424
	3.66667	0.904147	0.622019	0.487292	0.341222	0.133438	0.0870309	0.0524706
	3.83333	0.873887	0.627683	0.48663	0.329929	0.164947	0.0678636	0.0483645
	4	0.859308	0.617614	0.49714	0.328418	0.17944	0.058509	0.0577483
	4.16667	0.850342	0.606616	0.515981	0.346662	0.199174	0.0693515	0.0473126
	4.33333	0.84308	0.592778	0.529794	0.351703	0.202901	0.0596605	0.0478488
	4.5	0.858741	0.587683	0.533143	0.358793	0.203006	0.078281	0.026679
	4.66667	0.861667	0.60937	0.488331	0.360945	0.177558	0.0619105	0.0469513
	4.83333	0.913866	0.59828	0.508067	0.371566	0.165826	0.0690685	0.0249021
	5	0.891461	0.602977	0.504879	0.334908	0.2066	0.0607968	0.0323238
	5.16667	0.899514	0.592903	0.512207	0.313025	0.176512	0.0567154	0.0124109
	5.33333	0.90763	0.603726	0.512128	0.329393	0.180155	0.0172471	0.0172515
	5.5	0.932506	0.608245	0.519153	0.304075	0.168186	0.0493731	0.00985049
	5.66667	0.927743	0.583056	0.495694	0.322327	0.181763	0.0684021	0.00908867
	5.83333	0.912593	0.601351	0.520102	0.352771	0.195539	0.046139	0.0125662
	6	0.910149	0.641645	0.510149	0.337788	0.189613	0.069072	0.019459
	6.16667	0.944589	0.62823	0.491803	0.34767	0.200539	0.0668562	-0.0169611
	6.33333	0.926526	0.661405	0.498998	0.362601	0.192896	0.0317936	-0.00164044
	6.5	0.914529	0.640406	0.544239	0.362619	0.208472	0.0420551	-0.000232199
	6.66667	0.938651	0.659716	0.506265	0.319361	0.158819	0.038654	0.00119757
	6.83333	0.984184	0.663382	0.511935	0.31074	0.192712	0.0416166	0.0107438
	7	1.00645	0.663045	0.552199	0.319939	0.228797	0.053395	0.00635549
	7.16667	1.02697	0.699184	0.546989	0.350852	0.197992	0.0253303	0.0149643
	7.33333	1.01085	0.691798	0.573536	0.356313	0.212245	0.0393325	-0.00820346
	7.5	1.0312	0.717224	0.557379	0.375262	0.208483	0.0554271	0.0106972
	7.66667	0.999624	0.711121	0.565723	0.382327	0.224509	0.0510697	0.000254001
	7.83333	1.01505	0.729144	0.56954	0.36789	0.206133	0.0574141	-0.0313476
	8	1.01674	0.725402	0.585998	0.360799	0.219319	0.0597645	-0.0136956
	8.16667	1.01305	0.745694	0.597236	0.361584	0.233547	0.0822845	-0.000668018
	8.33333	1.05017	0.751581	0.611867	0.404854	0.255336	0.0935939	0.0306969
	8.5	0.997485	0.741592	0.627031	0.419777	0.254452	0.0890964	0.0283795
	8.66667	0.97438	0.761977	0.60935	0.411349	0.253196	0.074082	0.0391906
	8.83333	1.05295	0.779804	0.605284	0.435526	0.242364	0.0877646	0.000676948
	9	1.0507	0.79167	0.659126	0.434797	0.24889	0.106986	0.0214853
	9.16667	1.03602	0.770963	0.643756	0.425698	0.251142	0.106887	0.0138328
	9.33333	1.07479	0.769157	0.641616	0.437149	0.234308	0.0704537	-0.00976071
	9.5	1.06082	0.770361	0.646379	0.438664	0.27028	0.070514	0.0148555
	9.66667	1.07843	0.797705	0.642507	0.449186	0.240983	0.0825319	0.0199407
	9.83333	1.07607	0.803071	0.628954	0.447184	0.212544	0.096905	0.0114752
	10	1.10579	0.781655	0.620426	0.453737	0.223386	0.101085	0.00383223
	10.1667	1.07535	0.796388	0.655408	0.466739	0.250395	0.0876152	0.00551481
	10.3333	1.14874	0.776758	0.646802	0.44806	0.228674	0.0973052	0.0235738
	10.5	1.09223	0.77783	0.641775	0.437308	0.227646	0.0937152	-0.00896483
	10.6667	1.08298	0.823707	0.673273	0.459538	0.225266	0.111823	-0.022487
	10.8333	1.08797	0.813797	0.725511	0.463948	0.218763	0.0787628	-0.00587859
	11	1.0547	0.810873	0.65781	0.456774	0.247922	0.104377	-0.0129346
	11.1667	1.06088	0.824493	0.663925	0.441148	0.250273	0.103419	4.70599e-05
	11.3333	1.09797	0.814806	0.637966	0.4616	0.250173	0.118283	-0.0112746
	11.5	1.10206	0.815209	0.614395	0.431514	0.205381	0.08447	-0.0198128
	11.6667	1.132	0.781885	0.634051	0.452037	0.214148	0.0773659	0.0179446
	11.8333	1.07932	0.78264	0.661961	0.443586	0.235382	0.0751042	0.00292982
	12	1.02493	0.795098	0.671341	0.435776	0.264267	0.0969982	-0.00319044
	12.1667	1.10225	0.791626	0.67407	0.456888	0.241847	0.0909801	0.00532554
	12.3333	1.12443	0.821895	0.680296	0.426031	0.236652	0.0837992	0.00221181
	12.5	1.10663	0.826599	0.694657	0.436403	0.216173	0.0719696	0.00580547
	12.6667	1.07417	0.824717	0.650539	0.435055	0.232922	0.0799867	-0.0155171
	12.8333	1.11247	0.823768	0.668909	0.451694	0.252569	0.0793336	-0.00544089
	13	1.10274	0.82207	0.636183	0.444747	0.25106	0.098834	-0.0117512
	13.1667	1.12905	0.854811	0.650358	0.440669	0.238902	0.0635017	-0.0164743
	13.3333	1.07665	0.820008	0.648191	0.429809	0.21564	0.0627493	-0.036231
	13.5	1.13172	0.81391	0.659649	0.43663	0.213038	0.0692849	-0.0431016
	13.6667	1.13382	0.843477	0.649463	0.438956	0.219001	0.0484713	-0.0245816
	13.8333	1.09781	0.821923	0.646089	0.426625	0.194895	0.071038	-0.0151399
	14	1.10103	0.818272	0.672342	0.451363	0.196681	0.0505141	-0.0162373
	14.1667	1.12583	0.808699	0.652451	0.438724	0.167824	0.0416733	-0.0192526
	14.3333	1.12614	0.824142	0.665234	0.46116	0.17728	0.0495618	-0.000797619
	14.5	1.13699	0.823494	0.682396	0.451238	0.185851	0.0452693	0.00970011
	14.6667	1.08585	0.820273	0.672023	0.474184	0.210653	0.0571806	-0.019689
	14.8333	1.07522	0.834199	0.615917	0.444892	0.205437	0.0424417	-0.0203463
	15	1.03914	0.843986	0.638613	0.42595	0.169875	0.0230415	-0.0502533
	15.1667	1.06085	0.878885	0.639521	0.423872	0.192863	0.0288666	-0.0273281
	15.3333	1.09769	0.872093	0.639079	0.433375	0.169565	0.0248339	-0.035208
	15.5	1.11107	0.860803	0.636249	0.433658	0.195137	0.00659485	-0.0254145
	15.6667	1.14088	0.870028	0.660453	0.474626	0.211455	0.0210174	-0.0341006
	15.8333	1.18038	0.873217	0.659189	0.44365	0.203733	0.00300349	-0.0207453
	16	1.16708	0.884576	0.67194	0.449324	0.211051	0.000914511	-0.00901008
	16.1667	1.16966	0.8548	0.661535	0.449392	0.186736	0.0230512	-0.0290745
	16.3333	1.17451	0.876022	0.656586	0.466879	0.192365	0.0400346	-0.0084416
	16.5	1.16442	0.888631	0.678817	0.438769	0.21925	0.030789	0.00578868
	16.6667	1.18184	0.874044	0.672614	0.480641	0.209276	0.0201229	0.00256166
	16.8333	1.18556	0.907348	0.651742	0.462193	0.224174	0.0328248	0.00730027
	17	1.22871	0.905259	0.675923	0.489128	0.228631	0.0360132	-0.015817
	17.1667	1.1864	0.930669	0.703119	0.4949	0.204858	0.0362186	-0.00599658
	17.3333	1.15334	0.932774	0.697395	0.466613	0.217212	0.0767867	0.0267724
	17.5	1.17422	0.930521	0.748123	0.450524	0.220592	0.0673384	0.0224257
	17.6667	1.2053	0.960715	0.755753	0.455547	0.231737	0.0793952	0.0499099
	17.8333	1.17549	0.932087	0.736625	0.457185	0.24811	0.0723092	0.0317057
	18	1.19125	0.91429	0.721055	0.485084	0.242348	0.0584695	0.0218917
	18.1667	1.1845	0.946994	0.70046	0.49308	0.259767	0.0631156	0.0331298
	18.3333	1.17101	0.891977	0.70658	0.494638	0.247214	0.0619442	0.0270635
	18.5	1.18329	0.953007	0.719414	0.481646	0.2504	0.0535516	0.00875878
	18.6667	1.17563	0.937489	0.718284	0.470058	0.267454	0.0444895	-0.00111768
	18.8333	1.13965	0.954555	0.736202	0.484191	0.248745	0.0651381	0.0154959
	19	1.15999	0.912835	0.710874	0.456803	0.223939	0.047186	0.00902894
	19.1667	1.13953	0.923046	0.730238	0.451733	0.241218	0.0594348	0.0179442
	19.3333	1.12146	0.898402	0.704198	0.474975	0.227756	0.0581306	0.00672548
	19.5	1.12277	0.893096	0.714416	0.460134	0.269227	0.048685	0.0134524
	19.6667	1.08375	0.938204	0.735225	0.463293	0.243507	0.0596919	0.0156844
	19.8333	1.10358	0.939628	0.693918	0.479224	0.250966	0.0456194	0.0212962
	20	1.12786	0.925053	0.697973	0.475807	0.246929	0.0628544	0.007735
	20.1667	1.16192	0.910745	0.71226	0.45744	0.239011	0.051805	-0.0044894
	20.3333	1.15877	0.904858	0.715646	0.47271	0.248998	0.0466987	0.0198719
	20.5	1.15067	0.901937	0.696824	0.465658	0.234495	0.05172	0.0215127
	20.6667	1.15982	0.890359	0.6959	0.448464	0.245466	0.0505578	0.0193949
	20.8333	1.15564	0.916979	0.693723	0.475635	0.231122	0.055574	0.0372043
	21	1.12518	0.91242	0.720817	0.462682	0.23677	0.0627742	0.0283065
	21.1667	1.12753	0.882899	0.701751	0.491195	0.223486	0.0469432	0.00861365
	21.3333	1.13368	0.861205	0.712589	0.490391	0.214821	0.033293	-0.00605519
	21.5	1.10699	0.878595	0.729326	0.481623	0.237084	0.03151	0.014164
	21.6667	1.11403	0.890174	0.708431	0.44211	0.218281	0.037997	-0.0102741
	21.8333	1.05446	0.861272	0.712211	0.467073	0.227808	0.0200734	-0.0203742
	22	1.07546	0.820889	0.698771	0.481753	0.230944	0.0155174	-0.0352543
	22.1667	1.03574	0.859614	0.710694	0.481106	0.242962	0.030088	-0.0145545
	22.3333	0.994396	0.848156	0.692047	0.469617	0.224284	0.0122669	-0.0158771
	22.5	1.04914	0.88034	0.66839	0.487451	0.226072	0.00941942	-0.0154027
	22.6667	1.04295	0.854361	0.685565	0.486781	0.232419	0.0234856	-0.0122015
	22.8333	1.02343	0.844708	0.680443	0.478085	0.235014	0.0188011	-0.00428534
	23	1.01513	0.846044	0.690436	0.474528	0.235081	0.0217026	-0.0270259
	23.1667	1.01985	0.84481	0.685631	0.48974	0.254721	0.0208714	-0.0352773
	23.3333	1.00603	0.833686	0.675068	0.467781	0.23918	0.0298428	-0.0134869
	23.5	1.0495	0.853992	0.66739	0.46189	0.240437	0.0363834	-0.0232774
	23.6667	1.04727	0.840419	0.674461	0.44312	0.233156	0.0417874	-0.0239203
	23.8333	1.0209	0.83321	0.678445	0.450955	0.256345	0.0392791	-0.0312877
	24	1.02041	0.851588	0.669458	0.433583	0.226951	0.04501	-0.0261273
	24.1667	1.02618	0.821856	0.684918	0.450748	0.228754	0.0358102	-0.0436303
	24.3333	1.0217	0.844812	0.695304	0.467116	0.242694	0.0423052	-0.0330991
	24.5	1.02455	0.843758	0.696084	0.449905	0.230855	0.0178346	-0.0303559
	24.6667	1.02943	0.845351	0.710886	0.473396	0.257405	0.037839	-0.0118577
	24.8333	0.961202	0.822876	0.695117	0.499626	0.247339	0.0283215	-0.0228051
	25	1.01304	0.844781	0.686527	0.491905	0.246791	0.0386847	-0.0241046
	25.1667	1.0325	0.824187	0.672604	0.497471	0.256839	0.0426178	-0.0171727
	25.3333	1.01264	0.854045	0.695987	0.482824	0.241919	0.0368225	-0.0435608
	25.5	1.04028	0.875833	0.693304	0.485834	0.242879	0.049969	-0.0502879
	25.6667	1.04583	0.819737	0.715698	0.486914	0.248448	0.0378055	-0.0451368
	25.8333	1.02585	0.831377	0.705868	0.502741	0.258418	0.038427	-0.0343368
	26	1.03033	0.808022	0.693502	0.491357	0.249749	0.0348004	-0.0435478
	26.1667	1.00465	0.80188	0.689945	0.479444	0.236683	0.0523672	-0.0468875
	26.3333	0.975783	0.830131	0.703202	0.462066	0.233503	0.0595668	-0.0409786
	26.5	1.03355	0.825772	0.706524	0.484332	0.262947	0.0637279	-0.0194763
	26.6667	1.028	0.88189	0.720173	0.523872	0.263743	0.0609688	-0.0030754
	26.8333	1.03706	0.890205	0.726879	0.502927	0.280343	0.101139	0.000531417
	27	1.01755	0.867277	0.749974	0.508452	0.268758	0.0773751	-0.0134294
	27.1667	1.01394	0.862003	0.750481	0.507161	0.276349	0.0603824	0.0028069
	27.3333	1.05149	0.818999	0.753152	0.574012	0.267019	0.0735177	-0.00139001
	27.5	1.04436	0.829269	0.74711	0.507308	0.263881	0.0951665	-0.00916485
	27.6667	0.965808	0.847098	0.763216	0.528235	0.274271	0.0734307	0.018423
	27.8333	0.971989	0.808536	0.748733	0.520932	0.262615	0.090946	0.00746846
	28	0.994481	0.827206	0.755271	0.520331	0.30322	0.0648743	0.00468485
	28.1667	1.01716	0.854946	0.755876	0.531934	0.281691	0.0639107	-0.0121843
	28.3333	0.989491	0.821845	0.759142	0.515296	0.29324	0.0776175	0.014791
	28.5	0.982571	0.833319	0.745551	0.508171	0.297358	0.0772296	-0.00512802
	28.6667	0.97856	0.836119	0.751625	0.525279	0.300315	0.0575638	-0.0117322
	28.8333	1.00156	0.825036	0.774989	0.536565	0.295116	0.0750479	-0.0270106
	29	1.03371	0.859979	0.761163	0.551878	0.289605	0.0724922	-0.0238717
	29.1667	1.00229	0.865558	0.757652	0.532732	0.289244	0.0634197	-0.0195293
	29.3333	1.02182	0.899425	0.737866	0.534148	0.269679	0.0611679	-0.0311431
	29.5	0.98789	0.881242	0.739875	0.510091	0.276807	0.0713933	-0.0266265
	29.6667	0.991784	0.875024	0.711997	0.521801	0.257496	0.0606099	-0.0424944
	29.8333	0.961691	0.851759	0.759136	0.503442	0.278012	0.0539427	-0.0355984
	30	0.967783	0.840663	0.741756	0.526658	0.279335	0.0574255	-0.0476004
	30.1667	0.95112	0.838686	0.746438	0.540728	0.282891	0.0556333	-0.029564
	30.3333	0.974179	0.849545	0.743629	0.510773	0.260553	0.0434888	-0.0261619
	30.5	0.970668	0.846809	0.721109	0.507015	0.268397	0.0305854	-0.0249072
	30.6667	0.96952	0.856421	0.728294	0.508494	0.266158	0.0134772	-0.0337918
	30.8333	0.939313	0.864862	0.72593	0.494604	0.27059	0.0369885	-0.0219526
	31	0.968086	0.869732	0.734129	0.495943	0.266531	0.0238146	-0.017152
	31.1667	0.978624	0.839641	0.729406	0.512801	0.250333	0.0469964	-0.0350822
	31.3333	0.968153	0.827459	0.735678	0.492017	0.263667	0.0544537	-0.0406762
	31.5	0.965019	0.816856	0.703251	0.48542	0.252309	0.0266702	-0.0190708
	31.6667	0.9795	0.801951	0.716145	0.486668	0.241059	0.0236839	-0.045751
	31.8333	0.98594	0.816925	0.690183	0.494752	0.243589	0.0239458	-0.0352501
	32	0.964786	0.806483	0.693474	0.48297	0.252763	0.0257335	-0.0164599
	32.1667	0.949743	0.817544	0.715278	0.48912	0.254119	0.0120498	-0.0279628
	32.3333	0.938715	0.777664	0.705476	0.490165	0.248526	0.0446228	-0.0241219
	32.5	0.943709	0.78825	0.717938	0.501176	0.259547	0.0524781	-0.0239333
	32.6667	0.914762	0.782823	0.696287	0.517596	0.263623	0.0538286	-0.0232914
	32.8333	0.922467	0.786319	0.706585	0.490482	0.262432	0.0454714	-0.00302244
	33	0.926089	0.787514	0.705527	0.495821	0.251678	0.0343163	-0.00523585
	33.1667	0.912416	0.779423	0.717736	0.461286	0.256072	0.0487815	-0.0114107
	33.3333	0.930488	0.794369	0.688674	0.484851	0.25875	0.0441424	-0.0147514
	33.5	0.929325	0.794764	0.703394	0.486952	0.262399	0.0564512	-0.0200822
	33.6667	0.931247	0.802412	0.736869	0.508102	0.279404	0.0709432	-0.0218319
	33.8333	0.863621	0.799028	0.733605	0.530664	0.319393	0.0644372	-0.00466654
	34	0.862908	0.796948	0.75256	0.523051	0.298158	0.0898673	-0.00376349
	34.1667	0.851595	0.780273	0.728228	0.53414	0.304366	0.0826929	0.0136508
	34.3333	0.856533	0.797757	0.738188	0.524947	0.271101	0.0933792	-0.00775052
	34.5	0.844146	0.804298	0.723257	0.529447	0.28371	0.0876375	0.0119429
	34.6667	0.847204	0.816725	0.724744	0.541257	0.281177	0.0932934	-0.0152721
	34.8333	0.885251	0.777848	0.69545	0.533839	0.287809	0.0935088	-0.00712867
	35	0.889787	0.788768	0.68075	0.513428	0.26761	0.087335	-0.0143019
	35.1667	0.893034	0.776366	0.691179	0.489632	0.268089	0.0623937	-0.0150684
	35.3333	0.880171	0.767675	0.67464	0.478024	0.261627	0.064295	-0.0116191
	35.5	0.900924	0.789245	0.686816	0.501628	0.253118	0.0661829	-0.000292799
	35.6667	0.896841	0.777562	0.671574	0.485052	0.244617	0.0639798	-0.0191112
	35.8333	0.895238	0.776188	0.713563	0.524358	0.270692	0.0704454	0.012206
	36	0.85693	0.770429	0.731473	0.53507	0.290321	0.090793	0.00967775
	36.1667	0.84231	0.771496	0.702331	0.55633	0.299776	0.0932447	0.0123245
	36.3333	0.832282	0.774084	0.700304	0.544063	0.279213	0.0638532	-0.0138972
	36.5	0.818567	0.79586	0.700569	0.550885	0.296593	0.0659278	0.0032853
	36.6667	0.833569	0.770055	0.730269	0.544321	0.28357	0.0617812	-0.00344714
	36.8333	0.83642	0.782008	0.701751	0.525662	0.276867	0.0612728	-0.00715055
	37	0.861093	0.783668	0.693875	0.524006	0.278822	0.0606223	0.00509628
	37.1667	0.824757	0.777551	0.712156	0.541163	0.289209	0.0486945	-0.0170732
	37.3333	0.823126	0.776677	0.699103	0.544635	0.303046	0.0793649	-0.0162025
	37.5	0.799294	0.782116	0.71583	0.552761	0.318598	0.0968906	-0.0192545
	37.6667	0.828344	0.776831	0.699863	0.557757	0.318191	0.102936	-0.00209752
	37.8333	0.793853	0.770172	0.702428	0.578069	0.307799	0.0997986	-0.0166539
	38	0.804718	0.769833	0.674041	0.575606	0.315932	0.0808135	0.0113002
	38.1667	0.802266	0.749676	0.673251	0.570993	0.318758	0.0749905	-0.0209551
	38.3333	0.794718	0.758694	0.668467	0.576458	0.31987	0.0792992	-0.023291
	38.5	0.792583	0.770764	0.646586	0.549698	0.287484	0.0671691	0.028347
	38.6667	0.7809	0.749221	0.681768	0.555965	0.301011	0.0946656	0.00193184
	38.8333	0.766714	0.765167	0.659179	0.567859	0.283284	0.0667365	-0.0162874
	39	0.779841	0.754601	0.675872	0.536324	0.278732	0.0605441	0.0291758
	39.1667	0.784515	0.748719	0.6622	0.558073	0.286874	0.0888028	0.00800886
	39.3333	0.780754	0.726879	0.685595	0.545079	0.293968	0.0859364	-0.00252502
	39.5	0.760523	0.717356	0.680912	0.560277	0.286239	0.0834453	0.00152588
	39.6667	0.766535	0.731032	0.673697	0.561591	0.278095	0.0793475	0.00398339
	39.8333	0.789676	0.723194	0.663607	0.549866	0.28081	0.096859	-0.00298341
	40	0.773472	0.71796	0.630434	0.527938	0.27627	0.07798	0.0120728
	40.1667	0.757321	0.747145	0.650896	0.514726	0.279841	0.0646038	0.00487441
	40.3333	0.762647	0.732559	0.661812	0.507683	0.269408	0.0526321	-0.00221035
	40.5	0.752278	0.736002	0.676803	0.507845	0.269244	0.0619186	-0.0303777
	40.6667	0.750482	0.719173	0.659728	0.518276	0.271093	0.0560668	-0.00166029
	40.8333	0.758989	0.740936	0.656374	0.530503	0.271646	0.0545248	-0.0115322
	41	0.757944	0.727238	0.647134	0.531536	0.283009	0.0534006	-0.0285617
	41.1667	0.760764	0.723301	0.644821	0.518176	0.284756	0.0680919	-0.0258151
	41.3333	0.754468	0.706066	0.65695	0.528952	0.278353	0.0712881	-0.0310352
	41.5	0.77117	0.702352	0.648161	0.529277	0.283437	0.0737981	-0.040845
	41.6667	0.745706	0.706771	0.648945	0.516251	0.291537	0.0694007	-0.0158786
	41.8333	0.720906	0.713394	0.654319	0.522753	0.273326	0.0697734	-0.00596676
	42	0.749623	0.723202	0.637414	0.553698	0.304914	0.103791	-0.0201686
	42.1667	0.744686	0.729101	0.658982	0.533955	0.278958	0.0740429	-0.00872913
	42.3333	0.727401	0.72151	0.628716	0.538437	0.285711	0.0835769	-0.00380452
	42.5	0.734095	0.720979	0.657764	0.555113	0.305923	0.0842114	0.000645031
	42.6667	0.688534	0.719112	0.68243	0.566724	0.304143	0.1063	-0.0119439
	42.8333	0.70975	0.716448	0.670858	0.595625	0.325539	0.129721	-0.0352878
	43	0.708163	0.726528	0.665104	0.601482	0.336325	0.116689	-0.014599
	43.1667	0.729614	0.715831	0.641569	0.590187	0.31658	0.109381	-0.00396643
	43.3333	0.730134	0.708452	0.63137	0.532489	0.278999	0.0895648	-0.00399154
	43.5	0.679023	0.694348	0.629878	0.54225	0.276491	0.0792682	-0.0350005
	43.6667	0.680644	0.687594	0.622609	0.544094	0.288257	0.100847	-0.0239827
	43.8333	0.674242	0.669268	0.654024	0.533633	0.283657	0.0823795	-0.0131292
	44	0.670609	0.672539	0.625839	0.532096	0.280549	0.0759428	-0.0186069
	44.1667	0.651455	0.674396	0.629654	0.531516	0.277086	0.0706848	-0.0266902
	44.3333	0.639313	0.667905	0.616954	0.518272	0.263378	0.0649026	-0.0086911
	44.5	0.638723	0.681266	0.61924	0.516662	0.273444	0.069024	-0.0226727
	44.6667	0.636731	0.671074	0.607381	0.526227	0.272065	0.0776351	-0.0366374
	44.8333	0.653014	0.666427	0.619233	0.508556	0.270338	0.0596418	-0.0369769
	45	0.6341	0.649332	0.605392	0.50671	0.258808	0.0711415	-0.0391043

## Sheet: D
Supplementary Figure 4D
	high level - 0 ng/ml BMPRi																		reduced level - 10 ng/mL BMPRi
	0 hr		20 hr		22.5 hr		25 hr		27.5 hr		30 hr		32.5 hr		35 hr		42 hr		0 hr		20 hr		22.5 hr		25 hr		27.5 hr		30 hr		32.5 hr		35 hr		42 hr
	log(ISL1/NANOG)	density	log(ISL1/NANOG)	density	log(ISL1/NANOG)	density	log(ISL1/NANOG)	density	log(ISL1/NANOG)	density	log(ISL1/NANOG)	density	log(ISL1/NANOG)	density	log(ISL1/NANOG)	density	log(ISL1/NANOG)	density	log(ISL1/NANOG)	density	log(ISL1/NANOG)	density	log(ISL1/NANOG)	density	log(ISL1/NANOG)	density	log(ISL1/NANOG)	density	log(ISL1/NANOG)	density	log(ISL1/NANOG)	density	log(ISL1/NANOG)	density	log(ISL1/NANOG)	density
	-2.27198	0.000211818	-2.23575	5.13901e-05	-2.28134	1.81071e-05	-2.30376	7.71016e-06	-1.90336	1.13549e-05	-1.42483	2.41229e-05	-2.12692	2.61641e-05	-1.22628	3.13874e-05	-0.864819	3.42491e-05	-2.39985	7.0092e-05	-2.39047	4.71343e-05	-2.31423	6.31072e-05	-2.3485	3.3731e-05	-2.40201	1.2604e-05	-2.42896	8.30368e-06	-2.28675	1.0595e-05	-1.41347	4.18452e-05	-1.22123	3.09225e-05
	-2.25102	0.00115263	-2.19992	0.000317089	-2.23459	7.92166e-05	-2.26081	1.65231e-05	-1.85851	3.13826e-05	-1.38896	9.36064e-05	-2.08156	0.000178677	-1.19244	0.000161359	-0.831294	0.000292276	-2.36865	0.00114662	-2.36261	0.000416412	-2.28044	0.000469134	-2.31284	0.000170761	-2.36313	4.18945e-05	-2.38457	2.11867e-05	-2.24567	2.6033e-05	-1.37998	0.000109115	-1.19183	9.50701e-05
	-2.23006	0.00421177	-2.1641	0.00125867	-2.18785	0.000261746	-2.21787	3.32066e-05	-1.81367	7.64912e-05	-1.35308	0.000297194	-2.0362	0.000717221	-1.1586	0.000603353	-0.79777	0.00125387	-2.33745	0.00496092	-2.33475	0.00180044	-2.24665	0.00201089	-2.27718	0.000656216	-2.32426	0.000115606	-2.34019	4.87458e-05	-2.20458	5.8108e-05	-1.34649	0.000267191	-1.16243	0.000248841
	-2.2091	0.0103343	-2.12827	0.00328282	-2.1411	0.00066077	-2.17492	6.28353e-05	-1.76883	0.000166866	-1.31721	0.000795667	-1.99084	0.00169224	-1.12476	0.00166604	-0.764245	0.00270415	-2.30625	0.00567665	-2.30689	0.00380983	-2.21286	0.00500579	-2.24153	0.00195242	-2.28538	0.000264839	-2.2958	0.000101722	-2.1635	0.000117961	-1.31299	0.000588045	-1.13304	0.000554536
	-2.18814	0.0170272	-2.09245	0.00584183	-2.09436	0.00130242	-2.13197	0.000112045	-1.72398	0.000328308	-1.28134	0.00181666	-1.94548	0.00234689	-1.09092	0.00347471	-0.730721	0.00293173	-2.27504	0.00171964	-2.27903	0.00394668	-2.17907	0.00745077	-2.20587	0.00453585	-2.24651	0.000503684	-2.25141	0.00019309	-2.12241	0.00021814	-1.2795	0.00118944	-1.10364	0.0010523
	-2.16719	0.0188386	-2.05662	0.00746144	-2.04762	0.00208532	-2.08903	0.000187787	-1.67914	0.000588449	-1.24546	0.00356559	-1.90011	0.00191315	-1.05708	0.00577087	-0.697196	0.00159785	-2.24384	0.000243158	-2.25117	0.00203234	-2.14529	0.00738454	-2.17022	0.00830739	-2.20764	0.000795267	-2.20702	0.000334662	-2.08133	0.000368281	-1.24601	0.0022254	-1.07424	0.00170406
	-2.14623	0.0139959	-2.0208	0.00709719	-2.00087	0.00286776	-2.04608	0.000297797	-1.6343	0.000970183	-1.20959	0.00610011	-1.85475	0.0009167	-1.02324	0.00828724	-0.663671	0.000437787	-2.21264	0.00173779	-2.22331	0.000868644	-2.1115	0.0063922	-2.13456	0.0121256	-2.16876	0.00104243	-2.16263	0.000532159	-2.04025	0.000569312	-1.21251	0.00386913	-1.04485	0.00236093
	-2.12527	0.00698223	-1.98497	0.00498373	-1.95413	0.00356336	-2.00313	0.000447558	-1.58945	0.00149552	-1.17372	0.00924035	-1.80939	0.000258184	-0.989401	0.0110697	-0.630147	6.03407e-05	-2.18144	0.00824104	-2.19546	0.00223869	-2.07771	0.00609381	-2.0989	0.0142839	-2.12989	0.00113441	-2.11825	0.000780873	-1.99916	0.000808882	-1.17902	0.00629123	-1.01545	0.00282755
	-2.10431	0.00233902	-1.94915	0.00246747	-1.90738	0.00410328	-1.96019	0.000641033	-1.54461	0.00219564	-1.13785	0.0126469	-1.76403	4.2742e-05	-0.955561	0.0136958	-0.596622	6.89971e-06	-2.15024	0.0116922	-2.1676	0.00668967	-2.04392	0.00561249	-2.06325	0.0138108	-2.09101	0.0010251	-2.07386	0.00106428	-1.95808	0.00106111	-1.14553	0.00963561	-0.986052	0.00301939
	-2.08335	0.000526159	-1.91332	0.000821077	-1.86064	0.00451935	-1.91724	0.000880493	-1.49977	0.00312666	-1.10197	0.0160169	-1.71866	4.15915e-06	-0.921721	0.0147493	-0.563098	5.23234e-05	-2.11903	0.00505614	-2.13974	0.0111042	-2.01013	0.00403474	-2.02759	0.0112727	-2.05214	0.0007712	-2.02947	0.00135641	-1.91699	0.00129179	-1.11204	0.0140091	-0.956655	0.00310742
	-2.0624	7.94776e-05	-1.8775	0.000178021	-1.81389	0.00514345	-1.87429	0.00116961	-1.45492	0.00439064	-1.0661	0.0192561	-1.6733	8.47251e-31	-0.88788	0.0134686	-0.529573	0.000512722	-2.08783	0.00164087	-2.11188	0.0102613	-1.97634	0.00196577	-1.99194	0.00819685	-2.01326	0.000490516	-1.98508	0.00162663	-1.87591	0.00146679	-1.07854	0.0194782	-0.927258	0.00351649
	-2.04144	8.06152e-06	-1.84167	2.62355e-05	-1.76715	0.00631021	-1.83135	0.00151455	-1.41008	0.00614796	-1.03023	0.0224639	-1.62794	2.35331e-27	-0.85404	0.0114102	-0.496049	0.00257693	-2.05663	0.00474393	-2.08402	0.00532813	-1.94255	0.000595334	-1.95628	0.00584422	-1.97439	0.000293681	-1.94069	0.00184495	-1.83483	0.00156007	-1.04505	0.0260695	-0.897861	0.00472398
	-2.02048	5.55445e-26	-1.80585	2.30528e-05	-1.72041	0.00771406	-1.7884	0.00193486	-1.36524	0.00860907	-0.994353	0.0257839	-1.58258	3.8421e-24	-0.8202	0.0111847	-0.462524	0.00668892	-2.02543	0.0058423	-2.05616	0.00156122	-1.90877	0.000115114	-1.92063	0.004625	-1.93552	0.000255273	-1.8963	0.00198697	-1.79374	0.00155851	-1.01156	0.0337793	-0.868464	0.00695514
	-1.99952	3.24676e-23	-1.77002	0.000158069	-1.67366	0.00859754	-1.74545	0.00247156	-1.32039	0.0120194	-0.95848	0.0293672	-1.53722	3.68708e-21	-0.78636	0.0137289	-0.428999	0.00909992	-1.99423	0.00191126	-2.0283	0.000561255	-1.87498	9.59625e-05	-1.88497	0.00438679	-1.89664	0.000442573	-1.85192	0.00203829	-1.75266	0.00146419	-0.978064	0.0425636	-0.839066	0.0099495
	-1.97856	1.27439e-20	-1.73419	0.000770476	-1.62692	0.00887734	-1.7025	0.00319332	-1.27555	0.0166204	-0.922607	0.0335264	-1.49185	2.07979e-18	-0.75252	0.0174665	-0.395475	0.00701198	-1.96302	0.000165365	-2.00044	0.00156907	-1.84119	0.000491799	-1.84931	0.00485051	-1.85777	0.000942571	-1.80753	0.00199804	-1.71157	0.00129663	-0.944571	0.0523867	-0.809669	0.0130447
	-1.9576	3.35893e-18	-1.69837	0.0024556	-1.58017	0.00966779	-1.65956	0.00421134	-1.23071	0.022607	-0.886734	0.0388037	-1.44649	6.89574e-16	-0.71868	0.0201497	-0.36195	0.00471548	-1.93182	3.78405e-06	-1.97258	0.00359949	-1.8074	0.00163372	-1.81366	0.0056795	-1.81889	0.00183398	-1.76314	0.00188215	-1.67049	0.0010905	-0.911078	0.0632239	-0.780272	0.0155749
	-1.93665	5.94487e-16	-1.66254	0.00523401	-1.53343	0.0123361	-1.61661	0.00571133	-1.18586	0.0301558	-0.850861	0.0456453	-1.40113	1.34389e-13	-0.68484	0.0211387	-0.328426	0.00531251	-1.90062	5.15524e-22	-1.94472	0.00409015	-1.77361	0.00311322	-1.778	0.00642069	-1.78002	0.00310683	-1.71875	0.0017184	-1.62941	0.000897452	-0.877585	0.0750837	-0.750875	0.017388
	-1.91569	7.06527e-14	-1.62672	0.00766224	-1.48668	0.0173894	-1.57366	0.00795158	-1.14102	0.0394837	-0.814988	0.0537678	-1.35577	1.53947e-11	-0.650999	0.0211996	-0.294901	0.00714072	-1.86942	1.31598e-17	-1.91686	0.00232108	-1.73982	0.00342079	-1.74235	0.00677418	-1.74114	0.00461025	-1.67436	0.00155687	-1.58832	0.000780016	-0.844092	0.087951	-0.721478	0.0190495
	-1.89473	5.63845e-12	-1.59089	0.00788108	-1.43994	0.0249737	-1.53072	0.0112975	-1.09618	0.0509501	-0.779115	0.0619592	-1.3104	1.03658e-09	-0.617159	0.0207385	-0.261376	0.0092019	-1.83822	8.88464e-14	-1.88901	0.0011258	-1.70603	0.0023274	-1.70669	0.00703175	-1.70227	0.00610069	-1.62997	0.00147098	-1.54724	0.000815823	-0.810599	0.10175	-0.692081	0.021477
	-1.87377	3.02158e-10	-1.55507	0.00586334	-1.3932	0.0371382	-1.48777	0.0162279	-1.05133	0.0650306	-0.743241	0.0686877	-1.26504	4.10258e-08	-0.583319	0.0197956	-0.227852	0.0102188	-1.80701	1.58642e-10	-1.86115	0.00272142	-1.67225	0.00183155	-1.67103	0.00801034	-1.66339	0.00739412	-1.58559	0.00158504	-1.50615	0.00109078	-0.777106	0.116333	-0.662684	0.025247
	-1.85281	1.08731e-08	-1.51924	0.00400135	-1.34645	0.0599112	-1.44482	0.0233163	-1.00649	0.0822166	-0.707368	0.0731748	-1.21968	9.92362e-07	-0.549479	0.0193109	-0.194327	0.00789911	-1.77581	7.49177e-08	-1.83329	0.00672534	-1.63846	0.00361907	-1.63538	0.0104466	-1.62452	0.00851102	-1.5412	0.00210639	-1.46507	0.0017355	-0.743613	0.131502	-0.633287	0.0300913
	-1.83185	2.62735e-07	-1.48342	0.00541046	-1.29971	0.103293	-1.40188	0.0332263	-0.961648	0.10278	-0.671495	0.0759296	-1.17432	1.39454e-05	-0.515639	0.0209133	-0.160803	0.00447489	-1.74461	1.70665e-05	-1.80543	0.00837474	-1.60467	0.00700424	-1.59972	0.014552	-1.58565	0.00971053	-1.49681	0.00336025	-1.42399	0.00293353	-0.71012	0.147096	-0.60389	0.0350343
	-1.8109	4.26311e-06	-1.44759	0.0114345	-1.25296	0.178706	-1.35893	0.0466484	-0.916805	0.12654	-0.635622	0.0783699	-1.12896	0.000117303	-0.481799	0.0255864	-0.127278	0.00414111	-1.71341	0.000579915	-1.77757	0.00511077	-1.57088	0.00920495	-1.56407	0.0202642	-1.54677	0.0114075	-1.45242	0.00582128	-1.3829	0.00496226	-0.676627	0.163003	-0.574493	0.0391042
	-1.78994	4.64855e-05	-1.41177	0.0203348	-1.20622	0.294509	-1.31598	0.0642496	-0.871962	0.152795	-0.599749	0.0819677	-1.08359	0.000597824	-0.447959	0.0330667	-0.0937534	0.00626821	-1.68221	0.0052205	-1.74971	0.00157856	-1.53709	0.00871406	-1.52841	0.0278089	-1.5079	0.0140883	-1.40803	0.0101566	-1.34182	0.00821153	-0.643135	0.179153	-0.545096	0.042012
	-1.76898	0.000340599	-1.37594	0.0302528	-1.15947	0.449549	-1.27304	0.086587	-0.827118	0.180373	-0.563876	0.0877283	-1.03823	0.00188794	-0.414118	0.0420337	-0.0602288	0.00771578	-1.651	0.0126097	-1.72185	0.000746841	-1.5033	0.00773301	-1.49275	0.0380568	-1.46902	0.0184148	-1.36364	0.0172139	-1.30073	0.0131801	-0.609642	0.195432	-0.515699	0.0443705
	-1.74802	0.00168037	-1.34012	0.043787	-1.11273	0.628341	-1.23009	0.114032	-0.782275	0.207961	-0.528003	0.0961122	-0.992869	0.00389356	-0.380278	0.0504969	-0.0267042	0.00761639	-1.6198	0.0100369	-1.69399	0.00267054	-1.46951	0.0100239	-1.4571	0.0525592	-1.43015	0.0255965	-1.31926	0.0280034	-1.25965	0.02044	-0.576149	0.211644	-0.486301	0.0473133
	-1.72706	0.00561045	-1.30429	0.0681519	-1.06599	0.804797	-1.18714	0.146697	-0.737432	0.234427	-0.49213	0.107145	-0.947507	0.00606576	-0.346438	0.0567794	0.00682036	0.00797551	-1.5886	0.00923108	-1.66613	0.00723142	-1.43573	0.0183227	-1.42144	0.0731723	-1.39127	0.0377507	-1.27487	0.0436527	-1.21856	0.0305613	-0.542656	0.227519	-0.456904	0.0518755
	-1.7061	0.0128618	-1.26847	0.112157	-1.01924	0.95432	-1.1442	0.184317	-0.692588	0.259088	-0.456257	0.120434	-0.902145	0.00938083	-0.312598	0.0602277	0.0403449	0.00981652	-1.5574	0.0117987	-1.63827	0.0110366	-1.40194	0.034211	-1.38579	0.101623	-1.3524	0.0579891	-1.23048	0.0653282	-1.17748	0.0439902	-0.509163	0.242822	-0.427507	0.0585738
	-1.68515	0.0210531	-1.23264	0.179412	-0.972498	1.0625	-1.10125	0.226212	-0.647745	0.281629	-0.420384	0.135089	-0.856783	0.0154761	-0.278758	0.0608994	0.0738695	0.0113584	-1.5262	0.0129479	-1.61041	0.00976882	-1.36815	0.0580586	-1.35013	0.139877	-1.31352	0.0899762	-1.18609	0.0941044	-1.1364	0.0609318	-0.47567	0.257458	-0.39811	0.0673028
	-1.66419	0.0269501	-1.19682	0.267633	-0.925753	1.12349	-1.0583	0.271209	-0.602902	0.301905	-0.384511	0.150056	-0.81142	0.0218731	-0.244918	0.0599314	0.107394	0.0125925	-1.49499	0.0181863	-1.58256	0.00548912	-1.33436	0.0904231	-1.31447	0.191525	-1.27465	0.136939	-1.1417	0.130723	-1.09531	0.0813123	-0.442177	0.271551	-0.368713	0.0774146
	-1.64323	0.0310396	-1.16099	0.381372	-0.879009	1.13663	-1.01535	0.317658	-0.558059	0.319672	-0.348638	0.164761	-0.766058	0.024292	-0.211077	0.0602553	0.140919	0.0158661	-1.46379	0.0243744	-1.5547	0.00434994	-1.30057	0.135708	-1.27882	0.262679	-1.23578	0.200445	-1.09731	0.175249	-1.05423	0.104772	-0.408684	0.2854	-0.339316	0.0878709
	-1.62227	0.0346611	-1.12517	0.528604	-0.832265	1.10871	-0.972407	0.363547	-0.513215	0.334636	-0.312765	0.179468	-0.720696	0.0252445	-0.177237	0.0643623	0.174443	0.022549	-1.43259	0.0249277	-1.52684	0.00856264	-1.26678	0.209485	-1.24316	0.360241	-1.1969	0.279541	-1.05293	0.226776	-1.01314	0.1308	-0.375191	0.299381	-0.309919	0.0974598
	-1.60131	0.0349967	-1.08934	0.71082	-0.785521	1.05473	-0.929461	0.406697	-0.468372	0.346716	-0.276891	0.194554	-0.675334	0.0307371	-0.143397	0.0710937	0.207968	0.0302112	-1.40139	0.0361449	-1.49898	0.0139435	-1.23299	0.340099	-1.20751	0.487135	-1.15803	0.37122	-1.00854	0.283212	-0.972061	0.158888	-0.341698	0.313795	-0.280522	0.105091
	-1.58035	0.0287417	-1.05351	0.937346	-0.738776	0.990465	-0.886514	0.445011	-0.423529	0.356358	-0.241018	0.209422	-0.629972	0.0396198	-0.109557	0.0767594	0.241492	0.0368894	-1.37018	0.0739569	-1.47112	0.0158835	-1.19921	0.536072	-1.17185	0.637583	-1.11915	0.471903	-0.96415	0.341456	-0.930977	0.188675	-0.308205	0.328744	-0.251125	0.110225
	-1.5594	0.0179	-1.01769	1.21292	-0.692032	0.923997	-0.843567	0.476814	-0.378686	0.36452	-0.205145	0.22242	-0.584609	0.0461371	-0.0757169	0.0794766	0.275017	0.0473614	-1.33898	0.13825	-1.44326	0.0158221	-1.16542	0.762527	-1.13619	0.797837	-1.08028	0.578576	-0.919762	0.397847	-0.889893	0.219937	-0.274712	0.344109	-0.221728	0.113261
	-1.53844	0.008085	-0.981864	1.50051	-0.645288	0.855625	-0.80062	0.501067	-0.333842	0.372253	-0.169272	0.232228	-0.539247	0.0495599	-0.0418768	0.0814433	0.308542	0.0650323	-1.30778	0.240386	-1.4154	0.0184535	-1.13163	0.99118	-1.10054	0.953083	-1.0414	0.687981	-0.875374	0.448948	-0.848808	0.252409	-0.241219	0.359649	-0.192331	0.115761
	-1.51748	0.00257371	-0.946039	1.73013	-0.598544	0.784429	-0.757673	0.517536	-0.288999	0.380221	-0.133399	0.239243	-0.493885	0.054608	-0.00803662	0.0873009	0.342066	0.0845402	-1.27658	0.347785	-1.38754	0.0254057	-1.09784	1.22566	-1.06488	1.09332	-1.00253	0.794729	-0.830985	0.492277	-0.807724	0.285556	-0.207727	0.375122	-0.162934	0.120038
	-1.49652	0.000568194	-0.910214	1.85287	-0.551799	0.712348	-0.714726	0.526772	-0.244156	0.388521	-0.097526	0.245762	-0.448523	0.0628301	0.0258035	0.100212	0.375591	0.103923	-1.24538	0.53721	-1.35968	0.0361622	-1.06405	1.46598	-1.02923	1.21199	-0.963654	0.890893	-0.786597	0.526753	-0.76664	0.318401	-0.174234	0.390453	-0.133536	0.128173
	-1.47556	0.000118331	-0.874388	1.87829	-0.505055	0.642202	-0.671779	0.529955	-0.199313	0.397003	-0.061653	0.254784	-0.40316	0.0700682	0.0596437	0.119502	0.409115	0.123278	-1.21417	0.849026	-1.33182	0.051738	-1.03026	1.6972	-0.993571	1.30152	-0.92478	0.968152	-0.742209	0.552612	-0.725556	0.349629	-0.140741	0.405851	-0.104139	0.1408
	-1.4546	0.000284696	-0.838563	1.83568	-0.458311	0.575097	-0.628832	0.528612	-0.154469	0.405824	-0.0257799	0.268419	-0.357798	0.073805	0.0934838	0.141784	0.44264	0.131268	-1.18297	1.22594	-1.30396	0.0776912	-0.996475	1.88187	-0.957915	1.35333	-0.885905	1.02054	-0.69782	0.570862	-0.684472	0.378007	-0.107248	0.42179	-0.0747422	0.156616
	-1.43365	0.00146961	-0.802738	1.72916	-0.411567	0.511337	-0.585885	0.524339	-0.109626	0.415778	0.0100932	0.286916	-0.312436	0.0752492	0.127324	0.163423	0.476165	0.130245	-1.15177	1.69261	-1.27611	0.123183	-0.962686	1.97295	-0.922259	1.36318	-0.847031	1.04566	-0.653432	0.58264	-0.643388	0.402834	-0.0737549	0.438805	-0.0453452	0.173055
	-1.41269	0.00539352	-0.766913	1.57061	-0.364822	0.451634	-0.542938	0.518493	-0.0647827	0.428054	0.0459663	0.308956	-0.267074	0.0780295	0.161164	0.183045	0.509689	0.137936	-1.12057	2.28877	-1.24825	0.193869	-0.928898	1.96203	-0.886603	1.33498	-0.808156	1.04444	-0.609044	0.588846	-0.602304	0.424334	-0.040262	0.457256	-0.0159481	0.187707
	-1.39173	0.0140021	-0.731087	1.40055	-0.318078	0.39714	-0.499992	0.512054	-0.0199395	0.443618	0.0818393	0.333025	-0.221712	0.0850612	0.195004	0.203042	0.543214	0.157054	-1.08937	2.79713	-1.22039	0.293618	-0.895109	1.88975	-0.850947	1.27803	-0.769282	1.02072	-0.564656	0.590148	-0.56122	0.44359	-0.00676908	0.477097	0.013449	0.199531
	-1.37077	0.0268816	-0.695262	1.24463	-0.271334	0.349784	-0.457045	0.505566	0.0249038	0.462637	0.117712	0.358476	-0.176349	0.0950323	0.228844	0.226582	0.576738	0.180595	-1.05816	3.05375	-1.19253	0.429017	-0.861321	1.78496	-0.815291	1.20283	-0.730407	0.980813	-0.520267	0.587304	-0.520136	0.462088	0.0267238	0.497852	0.0428461	0.209454
	-1.34981	0.0410495	-0.659437	1.09573	-0.22459	0.312183	-0.414098	0.499196	0.0697471	0.484356	0.153585	0.385314	-0.130987	0.10774	0.262685	0.252514	0.610263	0.211727	-1.02696	3.19796	-1.16467	0.629564	-0.827532	1.64668	-0.779635	1.11991	-0.691533	0.931652	-0.475879	0.581349	-0.479052	0.481123	0.0602168	0.518834	0.0722432	0.220063
	-1.32885	0.0558765	-0.623611	0.946821	-0.177846	0.286221	-0.371151	0.492903	0.11459	0.507459	0.189459	0.413363	-0.0856249	0.124158	0.296525	0.276022	0.643788	0.26812	-0.99576	3.13349	-1.13681	0.916889	-0.793743	1.47902	-0.743979	1.03815	-0.652659	0.878428	-0.431491	0.573599	-0.437968	0.501211	0.0937097	0.539449	0.10164	0.234525
	-1.3079	0.078935	-0.587786	0.807854	-0.131101	0.271746	-0.328204	0.48657	0.159434	0.53064	0.225332	0.442199	-0.0402627	0.141264	0.330365	0.294517	0.677312	0.358138	-0.964558	2.85506	-1.10895	1.24448	-0.759955	1.2783	-0.708324	0.960845	-0.613784	0.823592	-0.387103	0.56538	-0.396884	0.521884	0.127203	0.559555	0.131037	0.255061
	-1.28694	0.124656	-0.551961	0.688933	-0.084357	0.265598	-0.285257	0.480144	0.204277	0.553042	0.261205	0.471925	0.00509953	0.156129	0.364205	0.311497	0.710837	0.46546	-0.933356	2.44023	-1.08109	1.57002	-0.726166	1.05009	-0.672668	0.886051	-0.57491	0.768271	-0.342714	0.557802	-0.3558	0.541816	0.160696	0.579482	0.160434	0.281982
	-1.26598	0.200124	-0.516136	0.587985	-0.0376128	0.261495	-0.24231	0.473725	0.24912	0.574232	0.297078	0.50322	0.0504618	0.17	0.398045	0.33432	0.744361	0.592792	-0.902154	1.9643	-1.05323	1.88267	-0.692378	0.84911	-0.637012	0.810974	-0.536035	0.714298	-0.298326	0.551635	-0.314716	0.559319	0.194188	0.59978	0.189832	0.313767
	-1.24502	0.294354	-0.48031	0.499077	0.00913145	0.253448	-0.199363	0.46753	0.293963	0.593999	0.332951	0.536604	0.095824	0.187088	0.431885	0.369151	0.777886	0.768825	-0.870952	1.51737	-1.02537	2.15407	-0.658589	0.721647	-0.601356	0.734749	-0.497161	0.664468	-0.253938	0.54729	-0.273632	0.572991	0.227681	0.620822	0.219229	0.348199
	-1.22406	0.392515	-0.444485	0.420363	0.0558757	0.240823	-0.156416	0.461829	0.338807	0.612252	0.368824	0.572065	0.141186	0.216217	0.465725	0.417526	0.811411	0.993803	-0.83975	1.11571	-0.997514	2.36804	-0.624801	0.644154	-0.5657	0.659186	-0.458286	0.620971	-0.209549	0.544826	-0.232548	0.582196	0.261174	0.64251	0.248626	0.38336
	-1.2031	0.491612	-0.40866	0.354099	0.10262	0.228808	-0.113469	0.456871	0.38365	0.629228	0.404697	0.609987	0.186548	0.259348	0.499566	0.473539	0.844935	1.24546	-0.808548	0.776459	-0.969655	2.51729	-0.591012	0.575583	-0.530044	0.588001	-0.419412	0.583862	-0.165161	0.543873	-0.191464	0.587268	0.294667	0.664282	0.278023	0.418176
	-1.18215	0.593214	-0.372835	0.301921	0.149364	0.222778	-0.0705226	0.452771	0.428493	0.645719	0.44057	0.651862	0.231911	0.300449	0.533406	0.525643	0.87846	1.49597	-0.777346	0.528415	-0.941796	2.5775	-0.557224	0.516563	-0.494388	0.523438	-0.380537	0.551055	-0.120773	0.543677	-0.15038	0.589332	0.32816	0.685424	0.30742	0.45223
	-1.16119	0.698785	-0.337009	0.258402	0.196108	0.222858	-0.0275757	0.449502	0.473336	0.662961	0.476443	0.699688	0.277273	0.32709	0.567246	0.569686	0.911984	1.72609	-0.746144	0.359	-0.913937	2.53844	-0.523435	0.468559	-0.458732	0.464905	-0.341663	0.519857	-0.0763846	0.543199	-0.109296	0.589832	0.361653	0.705534	0.336817	0.485208
	-1.14023	0.827941	-0.301184	0.21787	0.242853	0.224288	0.0153712	0.446877	0.51818	0.681853	0.512316	0.754789	0.322635	0.353308	0.601086	0.620593	0.945509	1.92527	-0.714942	0.240131	-0.886078	2.4302	-0.489646	0.40754	-0.423076	0.41212	-0.302789	0.488961	-0.0319964	0.54142	-0.0682116	0.58996	0.395146	0.724586	0.366214	0.516509
	-1.11927	1.02247	-0.265359	0.183447	0.289597	0.221953	0.0583181	0.444644	0.563023	0.701949	0.548189	0.817719	0.367997	0.402014	0.634926	0.703487	0.979033	2.05608	-0.68374	0.142694	-0.858219	2.27888	-0.455858	0.328201	-0.38742	0.36663	-0.263914	0.45946	0.0123919	0.537616	-0.0271276	0.590358	0.428639	0.742805	0.395611	0.54528
	-1.09831	1.29832	-0.229533	0.159677	0.336341	0.214005	0.101265	0.44253	0.607866	0.720873	0.584062	0.888091	0.41336	0.477182	0.668766	0.829955	1.01256	2.07853	-0.652537	0.0853718	-0.83036	2.09274	-0.422069	0.257148	-0.351764	0.329413	-0.22504	0.433902	0.0567802	0.53149	0.0139565	0.591078	0.462132	0.760218	0.425008	0.571391
	-1.07735	1.61223	-0.193708	0.143896	0.383085	0.202734	0.144212	0.440368	0.65271	0.734617	0.619935	0.963061	0.458722	0.569188	0.702606	0.983128	1.04608	2.00208	-0.621335	0.054922	-0.802501	1.84653	-0.388281	0.213626	-0.316108	0.299773	-0.186165	0.413942	0.101168	0.523154	0.0550405	0.591826	0.495625	0.776419	0.454405	0.596562
	-1.0564	1.92161	-0.157883	0.128538	0.42983	0.192994	0.187159	0.43812	0.697553	0.738422	0.655809	1.03542	0.504084	0.666658	0.736447	1.13007	1.07961	1.89106	-0.590133	0.0418409	-0.774641	1.52471	-0.354492	0.188602	-0.280452	0.277124	-0.147291	0.398554	0.145557	0.51303	0.0961246	0.592324	0.529118	0.790545	0.483802	0.624712
	-1.03544	2.23733	-0.122058	0.110437	0.476574	0.187636	0.230106	0.435909	0.742396	0.728064	0.691682	1.0949	0.549446	0.758447	0.770287	1.24833	1.11313	1.78456	-0.558931	0.0315824	-0.746782	1.20809	-0.320704	0.166164	-0.244796	0.261718	-0.108416	0.384535	0.189945	0.501777	0.137209	0.592536	0.562611	0.801604	0.513199	0.66088
	-1.01448	2.56796	-0.0862323	0.0961102	0.523318	0.183192	0.273053	0.433991	0.787239	0.70089	0.727555	1.13311	0.594808	0.846004	0.804127	1.3351	1.14666	1.65329	-0.527729	0.0126462	-0.718923	0.965096	-0.286915	0.143668	-0.209141	0.252654	-0.069542	0.368873	0.234333	0.490247	0.178293	0.592722	0.596103	0.808665	0.542597	0.709157
	-0.993522	2.87642	-0.050407	0.0924445	0.570062	0.172581	0.316	0.432646	0.832083	0.656628	0.763428	1.14779	0.640171	0.944379	0.837967	1.39737	1.18018	1.47898	-0.496527	0.00252037	-0.691064	0.781519	-0.253126	0.123874	-0.173485	0.246458	-0.0306675	0.350743	0.278722	0.479373	0.219377	0.593288	0.629596	0.811049	0.571994	0.770991
	-0.972563	3.12579	-0.0145818	0.0960198	0.616807	0.153345	0.358946	0.43209	0.876926	0.597641	0.799301	1.14224	0.685533	1.06229	0.871807	1.44198	1.21371	1.27059	-0.465325	0.00524449	-0.663205	0.637581	-0.219338	0.108928	-0.137829	0.238973	0.00820689	0.331459	0.32311	0.469892	0.260461	0.594664	0.663089	0.808283	0.601391	0.844734
	-0.951605	3.30332	0.0212435	0.0980904	0.663551	0.130481	0.401893	0.432379	0.921769	0.528541	0.835174	1.12092	0.730895	1.19233	0.905647	1.46972	1.24723	1.05308	-0.434123	0.0120336	-0.635346	0.512906	-0.185549	0.100295	-0.102173	0.228289	0.0470813	0.312851	0.367498	0.462074	0.301545	0.597083	0.696582	0.800089	0.630788	0.926313
	-0.930647	3.38292	0.0570688	0.094997	0.710295	0.110576	0.44484	0.433327	0.966612	0.454994	0.871047	1.08527	0.776257	1.32382	0.939487	1.47436	1.28075	0.852702	-0.402921	0.00853779	-0.607487	0.396085	-0.151761	0.0939186	-0.0665168	0.215182	0.0859558	0.295774	0.411886	0.455521	0.342629	0.600459	0.730075	0.786355	0.660185	1.01018
	-0.909688	3.31086	0.0928941	0.0869379	0.757039	0.0963316	0.487787	0.434494	1.01146	0.382243	0.90692	1.0328	0.82162	1.44368	0.973328	1.44895	1.31428	0.660649	-0.371719	0.00507194	-0.579628	0.295416	-0.117972	0.0899926	-0.0308609	0.201648	0.12483	0.279967	0.456275	0.449218	0.383713	0.604197	0.763568	0.767111	0.689582	1.09021
	-0.88873	3.05519	0.128719	0.0746175	0.803784	0.0866172	0.530734	0.435218	1.0563	0.314024	0.942793	0.959807	0.866982	1.51209	1.00717	1.3916	1.3478	0.478053	-0.340517	0.00648873	-0.551769	0.218303	-0.0841836	0.09045	0.00479502	0.189071	0.163705	0.264776	0.500663	0.44177	0.424797	0.60701	0.797061	0.742337	0.718979	1.16078
	-0.867772	2.66592	0.164545	0.0621326	0.850528	0.0784792	0.573681	0.434664	1.10114	0.252314	0.978666	0.865745	0.912344	1.48416	1.04101	1.30576	1.38133	0.336061	-0.309315	0.00452098	-0.52391	0.164814	-0.0503951	0.0907251	0.0404509	0.177255	0.202579	0.249772	0.545051	0.431793	0.465881	0.606955	0.830554	0.71182	0.748376	1.2185
	-0.846813	2.25935	0.20037	0.0558254	0.897272	0.0687115	0.616628	0.43192	1.14599	0.197879	1.01454	0.755764	0.957706	1.35483	1.07485	1.1968	1.41485	0.242108	-0.278113	0.00589546	-0.49605	0.126751	-0.0166065	0.0859878	0.0761069	0.16545	0.241454	0.234879	0.589439	0.418189	0.506965	0.601801	0.864047	0.675139	0.777773	1.2628
	-0.825855	1.9156	0.236195	0.0581128	0.944016	0.0559007	0.659575	0.426107	1.19083	0.15091	1.05041	0.639213	1.00307	1.16044	1.10869	1.06912	1.44838	0.172386	-0.246911	0.00515402	-0.468191	0.0946789	0.017182	0.0744962	0.111763	0.154476	0.280328	0.220483	0.633828	0.400374	0.548049	0.589619	0.89754	0.631887	0.80717	1.29472
	-0.804897	1.61597	0.27202	0.0636249	0.990761	0.0414852	0.702522	0.416469	1.23567	0.111491	1.08629	0.525613	1.04843	0.951	1.14253	0.928291	1.4819	0.114123	-0.215709	0.00126455	-0.440332	0.0673525	0.0509706	0.059932	0.147419	0.14657	0.319202	0.207552	0.678216	0.378293	0.589133	0.569404	0.931033	0.58207	0.836567	1.31446
	-0.783939	1.31179	0.307846	0.0637049	1.0375	0.0282555	0.745469	0.402496	1.28052	0.079553	1.12216	0.421504	1.09379	0.758936	1.17637	0.783226	1.51543	0.0697529	-0.184507	8.26667e-05	-0.412473	0.0545826	0.0847592	0.0481112	0.183075	0.142483	0.358077	0.197322	0.722604	0.352312	0.630217	0.541363	0.964526	0.526364	0.865964	1.31994
	-0.76298	1.00932	0.343671	0.0567551	1.08425	0.0181318	0.788415	0.38398	1.32536	0.054764	1.15803	0.330144	1.13916	0.589237	1.21021	0.642537	1.54895	0.0416831	-0.153305	3.38971e-05	-0.384614	0.052666	0.118548	0.0415072	0.218731	0.139816	0.396951	0.190477	0.766993	0.322986	0.671301	0.506739	0.998018	0.466256	0.895362	1.30775
	-0.742022	0.75721	0.379496	0.0482395	1.13099	0.0113757	0.831362	0.361054	1.3702	0.036416	1.1939	0.252677	1.18452	0.439177	1.24405	0.511642	1.58248	0.0287926	-0.122102	0.000725547	-0.356755	0.0444007	0.152336	0.0381241	0.254387	0.134698	0.435826	0.186423	0.811381	0.290878	0.712385	0.467369	1.03151	0.403849	0.924759	1.27551
	-0.721064	0.583808	0.415322	0.0414077	1.17774	0.00723053	0.874309	0.334177	1.41505	0.0234993	1.22978	0.189225	1.22988	0.311098	1.27789	0.395003	1.616	0.0227492	-0.0909004	0.00410731	-0.328896	0.0334837	0.186125	0.0334493	0.290042	0.124569	0.4747	0.183371	0.855769	0.256524	0.753469	0.425204	1.065	0.341604	0.954156	1.2237
	-0.700105	0.464095	0.451147	0.0365954	1.22448	0.00479739	0.917256	0.304086	1.45989	0.0148571	1.26565	0.139238	1.27524	0.209223	1.31173	0.297084	1.64953	0.0158202	-0.0596983	0.00614947	-0.301037	0.0293493	0.219913	0.0275927	0.325698	0.1098	0.513575	0.179276	0.900157	0.22056	0.794553	0.382051	1.0985	0.282003	0.983553	1.15582
	-0.679147	0.351793	0.486972	0.0358	1.27123	0.00336482	0.960203	0.271713	1.50473	0.0093246	1.30152	0.101328	1.3206	0.136096	1.34557	0.219417	1.68305	0.00884791	-0.0284963	0.00243504	-0.273178	0.0261801	0.253702	0.0263766	0.361354	0.0937711	0.552449	0.172673	0.944546	0.183962	0.835637	0.339455	1.13199	0.227245	1.01295	1.07669
	-0.658189	0.234809	0.522797	0.0398117	1.31797	0.00242905	1.00315	0.238129	1.54957	0.00588136	1.3374	0.0731944	1.36597	0.0869818	1.37941	0.15951	1.71657	0.00467927	0.00270579	0.000255014	-0.245319	0.0200209	0.287491	0.0304506	0.39701	0.0808721	0.591323	0.162895	0.988934	0.148131	0.876721	0.298624	1.16548	0.179004	1.04235	0.98983
	-0.63723	0.138224	0.558623	0.0445869	1.36471	0.00178096	1.0461	0.204446	1.59442	0.00374463	1.37327	0.052049	1.41133	0.0530478	1.41325	0.114337	1.7501	0.00218311	0.0339079	7.06332e-06	-0.217459	0.0158653	0.321279	0.0329797	0.432666	0.0734508	0.630198	0.149869	1.03332	0.114746	0.917805	0.260316	1.19898	0.138203	1.07174	0.895979
	-0.616272	0.0790335	0.594448	0.0471852	1.41146	0.00149147	1.08904	0.171753	1.63926	0.00237458	1.40914	0.0356582	1.45669	0.0308216	1.44709	0.0822468	1.78362	0.000647839	0.0651099	2.36881e-90	-0.1896	0.0178666	0.355068	0.0300129	0.468322	0.0707251	0.669072	0.134034	1.07771	0.0853907	0.95889	0.224779	1.23247	0.10494	1.10114	0.794051
	-0.595314	0.0467516	0.630273	0.0492749	1.4582	0.00155571	1.13199	0.14103	1.6841	0.00146411	1.44502	0.02294	1.50205	0.0180309	1.48093	0.0608243	1.81715	0.000102601	0.096312	1.36583e-80	-0.161741	0.0228221	0.388856	0.0243691	0.503978	0.0701733	0.707947	0.116456	1.1221	0.0611232	0.999974	0.191818	1.26596	0.0786007	1.13054	0.683856
	-0.574356	0.0281484	0.666098	0.0516582	1.50495	0.00169109	1.17494	0.113075	1.72895	0.000855698	1.48089	0.0136296	1.54742	0.0102326	1.51477	0.0460979	1.85067	8.38152e-06	0.127514	2.08282e-71	-0.133882	0.0222578	0.422645	0.0200067	0.539634	0.06946	0.746821	0.0985964	1.16649	0.0422495	1.04106	0.161073	1.29945	0.0581105	1.15994	0.568376
	-0.553397	0.0220562	0.701924	0.0522281	1.55169	0.00155273	1.21788	0.0884468	1.77379	0.000470479	1.51676	0.007477	1.59278	0.0049358	1.54861	0.0348529	1.8842	8.49627e-07	0.158716	8.4003e-63	-0.106023	0.0149005	0.456433	0.0174459	0.57529	0.0675029	0.785696	0.0818539	1.21088	0.0283724	1.08214	0.13233	1.33295	0.0422768	1.18933	0.453716
	-0.532439	0.0271369	0.737749	0.0491945	1.59844	0.00110513	1.26083	0.0674417	1.81863	0.000256395	1.55264	0.00386334	1.63814	0.00181213	1.58245	0.0256485	1.91772	2.16709e-05	0.189918	8.96038e-55	-0.0781639	0.00964886	0.490222	0.0163583	0.610946	0.0643657	0.82457	0.0672078	1.25526	0.0186448	1.12323	0.105719	1.36644	0.0300868	1.21873	0.347162
	-0.511481	0.0340665	0.773574	0.0429156	1.64518	0.000594395	1.30378	0.0500989	1.86348	0.000176748	1.58851	0.00202676	1.6835	0.000560626	1.61629	0.0179411	1.95125	0.000239588	0.22112	2.52782e-47	-0.0503048	0.00938196	0.52401	0.0180749	0.646602	0.060371	0.863445	0.0551981	1.29965	0.0120744	1.16431	0.0816861	1.39993	0.0207815	1.24813	0.254838
	-0.490522	0.0331963	0.8094	0.0349222	1.69192	0.000240046	1.34673	0.0362353	1.90832	0.00020213	1.62438	0.00136146	1.72886	0.000596333	1.65013	0.01143	1.98477	0.00136063	0.252322	1.88606e-40	-0.0224457	0.00956461	0.557799	0.0220618	0.682258	0.055512	0.902319	0.0458439	1.34404	0.00775954	1.20539	0.0607974	1.43343	0.013863	1.27752	0.180315
	-0.469564	0.0238446	0.845225	0.0264486	1.73867	7.3247e-05	1.38967	0.0255017	1.95316	0.000313498	1.66025	0.00148907	1.77423	0.0015853	1.68397	0.00623536	2.0183	0.00398586	0.283524	3.7218e-34	0.0054134	0.00738533	0.591588	0.0233038	0.717914	0.0499645	0.941193	0.0385305	1.38843	0.00499988	1.24648	0.0434742	1.46692	0.00894865	1.30692	0.124146
	-0.448606	0.0135378	0.88105	0.0191895	1.78541	2.07401e-05	1.43262	0.017455	1.99801	0.000490527	1.69613	0.0021127	1.81959	0.00304091	1.71781	0.00276194	2.05182	0.00609301	0.314726	1.9424e-28	0.0332725	0.00457532	0.625376	0.0181649	0.75357	0.044551	0.980068	0.0321594	1.43282	0.00327543	1.28756	0.0298261	1.50041	0.00567141	1.33632	0.0843874
	-0.427647	0.0097557	0.916875	0.0148506	1.83216	2.6276e-05	1.47557	0.0116079	2.04285	0.000698291	1.732	0.00290484	1.86495	0.00394793	1.75165	0.0010282	2.08534	0.00523386	0.345928	2.6811e-23	0.0611316	0.00413176	0.659165	0.0106646	0.789225	0.0401872	1.01894	0.0258117	1.4772	0.00222683	1.32865	0.0196315	1.53391	0.00362378	1.36571	0.0576155
	-0.406689	0.0143005	0.952701	0.0123957	1.8789	9.7059e-05	1.51851	0.00749457	2.08769	0.000883912	1.76787	0.00351248	1.91031	0.00357772	1.78549	0.000615816	2.11887	0.00369423	0.377131	9.78759e-19	0.0889907	0.00433098	0.692953	0.00736392	0.824881	0.0370573	1.05782	0.0193659	1.52159	0.0015927	1.36973	0.012411	1.5674	0.00241297	1.39511	0.0400393
	-0.385731	0.0234182	0.988526	0.00992411	1.92565	0.000300685	1.56146	0.00468601	2.13254	0.000991341	1.80375	0.00370685	1.95568	0.00223395	1.81933	0.00113113	2.15239	0.00341112	0.408333	9.44989e-15	0.11685	0.00267022	0.726742	0.010829	0.860537	0.0343874	1.09669	0.0134415	1.56598	0.0011866	1.41081	0.00754427	1.60089	0.00169745	1.42451	0.0283065
	-0.364772	0.0318671	1.02435	0.00730433	1.97239	0.000697918	1.60441	0.00283439	2.17738	0.00098346	1.83962	0.00346063	2.00104	0.00095182	1.85317	0.00231219	2.18592	0.00258682	0.439535	2.41305e-11	0.144709	0.000826978	0.76053	0.0170858	0.896193	0.030817	1.13557	0.00873547	1.61037	0.000896298	1.4519	0.00441832	1.63438	0.00123739	1.45391	0.0199741
	-0.343814	0.0371419	1.06018	0.00518584	2.01913	0.00121371	1.64735	0.00165535	2.22222	0.000862999	1.87549	0.00289628	2.0464	0.000489195	1.88701	0.00365362	2.21944	0.00113755	0.470737	1.62965e-08	0.172568	0.000184852	0.794319	0.0191243	0.931849	0.025328	1.17444	0.00545561	1.65476	0.000659695	1.49298	0.00249354	1.66788	0.000898139	1.4833	0.0136363
	-0.322856	0.0383625	1.096	0.0044233	2.06588	0.00158141	1.6903	0.000931047	2.26707	0.000669859	1.91137	0.00217611	2.09176	0.00095158	1.92085	0.00435523	2.25297	0.000666588	0.501939	2.91079e-06	0.200427	0.000505237	0.828108	0.0162998	0.967505	0.0182704	1.21331	0.00332359	1.69915	0.000460504	1.53407	0.00135554	1.70137	0.00062438	1.5127	0.00871831
	-0.301898	0.0338037	1.13183	0.00478205	2.11262	0.00154381	1.73325	0.000502666	2.31191	0.000459914	1.94724	0.00145054	2.13712	0.00191637	1.95469	0.00392521	2.28649	0.00162232	0.533141	0.000137504	0.228286	0.00199966	0.861896	0.0126184	1.00316	0.0112116	1.25219	0.00194408	1.74353	0.000297256	1.57515	0.000707003	1.73486	0.000405114	1.5421	0.0050882
	-0.280939	0.023673	1.16765	0.00449103	2.15937	0.00112917	1.77619	0.000259757	2.35675	0.000279312	1.98311	0.000841302	2.18249	0.00234689	1.98853	0.00266783	2.32002	0.00293305	0.564343	0.00171795	0.256145	0.00394543	0.895685	0.00880309	1.03882	0.00571652	1.29106	0.00104724	1.78792	0.00017594	1.61623	0.00035189	1.76836	0.000242335	1.57149	0.00265496
	-0.259981	0.0123925	1.20348	0.00288128	2.20611	0.000618789	1.81914	0.000127232	2.4016	0.000150045	2.01899	0.000416447	2.22785	0.00169224	2.02237	0.00135605	2.35354	0.00270415	0.595545	0.00567665	0.284004	0.0038098	0.929473	0.00463091	1.07447	0.00237129	1.32994	0.000498464	1.83231	9.47705e-05	1.65732	0.000166096	1.80185	0.00013258	1.60089	0.00122293
	-0.239023	0.00464258	1.2393	0.00118417	2.25286	0.000254065	1.86209	5.97106e-05	2.44644	7.12974e-05	2.05486	0.000173317	2.27321	0.000717221	2.05621	0.000509812	2.38707	0.00125387	0.626747	0.00496092	0.311863	0.00180044	0.963262	0.00160813	1.11013	0.000785351	1.36881	0.000203581	1.8767	4.62784e-05	1.6984	7.29686e-05	1.83534	6.64093e-05	1.63029	0.000490686
	-0.218064	0.00121476	1.27513	0.000308633	2.2996	7.81564e-05	1.90503	2.66428e-05	2.49128	2.99672e-05	2.09073	5.97447e-05	2.31857	0.000178677	2.09005	0.000140244	2.42059	0.000292276	0.657949	0.00114662	0.339723	0.000416412	0.99705	0.000347053	1.14578	0.000203679	1.40769	7.01857e-05	1.92109	2.02443e-05	1.73949	3.06869e-05	1.86883	3.01958e-05	1.65969	0.000171927
	-0.197106	0.000211818	1.31095	5.07841e-05	2.34634	1.80137e-05	1.94798	1.13374e-05	2.53613	1.11413e-05	2.1266	1.69195e-05	2.36394	2.61641e-05	2.12389	2.79809e-05	2.45412	3.42491e-05	0.689151	7.0092e-05	0.367582	4.71343e-05	1.03084	4.45383e-05	1.18144	4.02093e-05	1.44656	2.04245e-05	1.96548	8.06955e-06	1.78057	1.12204e-05	1.90233	1.24632e-05	1.68908	5.11056e-05

## Sheet: E
Supplementary Figure 4E
	time (hr)	pSMAD1/5/9 BMPRi_0	pSMAD1/5/9 error BMPRi_0	pSMAD1/5/9 BMPRi_3	pSMAD1/5/9 error BMPRi_3	pSMAD1/5/9 BMPRi_10	pSMAD1/5/9 error BMPRi_10	pSMAD1/5/9 BMPRi_30	pSMAD1/5/9 error BMPRi_30	pSMAD1/5/9 BMPRi_100	pSMAD1/5/9 error BMPRi_100	pSMAD1/5/9 BMPRi_300	pSMAD1/5/9 error BMPRi_300	pSMAD1/5/9 BMPRi_1000	pSMAD1/5/9 error BMPRi_1000	pSMAD1/5/9 X	pSMAD1/5/9 error X
	0	-0.0951156	0.0671047	-0.0951156	0.0671047	-0.0951156	0.0671047	-0.0951156	0.0671047	-0.0951156	0.0671047	-0.0951156	0.0671047	-0.0951156	0.0671047	-0.0951156	0.0671047
	10	1.48134	0.317053	1.1143	0.272866	1.14624	0.237641	0.967063	0.226559	0.650058	0.193829	0.341996	0.189391	0.0475787	0.120012	0.06437	0.0907767
	22	0.967486	0.207246	1.10376	0.399824	0.96879	0.190337	0.655573	0.157791	0.537903	0.143854	0.297038	0.144141	0.0194741	0.0941046	0.0171441	0.114299
	32	0.879385	0.118747	0.743983	0.177921	0.770143	0.138433	0.721463	0.129248	0.489245	0.206487	0.362658	0.131775	0.057182	0.0878302	-0.0155231	0.06055
	42	0.533692	0.146541	0.658572	0.105596	0.708807	0.176405	0.744873	0.100683	0.661027	0.123794	0.407875	0.125986	0.0772315	0.063075	0.0329483	0.06202
	42 after BMPRi at 32hr	0.0951837	0.093908	0.147528	0.077946	0.169297	0.101841	0.0921167	0.0735915	0.0921452	0.0832887	0.0533606	0.0613168	0.0285231	0.0771804	-0.0236227	0.0452732

## Sheet: F
Supplementary Figure 4F
			full duration - 42 hours			reduced duration - 32 hours
	BMPRi (nM)	pSMAD1/5/9 level	pSMAD1/5/9 integral	percent amnion	percent amnion error	pSMAD1/5/9 integral	percent amnion	percent amnion error
	0	0.964185	0.902413	98.1561	2.33684	0.849846	87.8566	9.60327
	3	0.863711	0.824767	95.1616	3.72072	0.763505	71.7046	12.5289
	10	0.832394	0.810116	77.2474	11.386	0.745441	41.4542	12.8614
	30	0.655564	0.67417	18.4897	10.3602	0.595919	5.07092	3.94268
	100	0.469878	0.495114	0.264416	0.829527	0.426918	1.00563	1.3713
	300	0.26144	0.291128	0.13986	0.541676	0.24863	0.855367	1.30944
	1000	0.0171134	0.0291235	0.64432	0.953735	0.0232845	0.439676	1.0407
	X - untreated	0.010717	0.0102364	0.150294	0.493642	0.00345485	0.065349	0.167161

## Sheet: G
Supplementary Figure 4G
		SMAD4 (normalized N:C)
	time (hr)	BMPRi_10	BMPRi_30	BMPRi_100
	-0.5	-0.0101915	0.0440694	0.0609918
	-0.333333	-0.0200583	0.0312134	0.0424112
	-0.166667	-0.00908811	-0.00375867	0.00255622
	0	0.0134353	0.0120661	0.0132411
	0.166667	-0.00397618	-0.0236523	-0.05106
	0.333333	0.512329	0.29718	0.123201
	0.5	0.601349	0.470967	0.279802
	0.666667	0.615841	0.504851	0.307086
	0.833333	0.607148	0.484412	0.337765
	1	0.594299	0.469777	0.320249
	1.16667	0.607829	0.448991	0.273496
	1.33333	0.5603	0.450724	0.291944
	1.5	0.566523	0.393784	0.255691
	1.66667	0.565611	0.427483	0.287805
	1.83333	0.575629	0.416101	0.26771
	2	0.588392	0.416489	0.233205
	2.16667	0.57268	0.385884	0.251472
	2.33333	0.565736	0.367295	0.251788
	2.5	0.573276	0.400579	0.250856
	2.66667	0.53791	0.429226	0.271506
	2.83333	0.579387	0.407603	0.251262
	3	0.564145	0.393757	0.255264
	3.16667	0.593172	0.415839	0.245379
	3.33333	0.56474	0.435285	0.243227
	3.5	0.575864	0.425237	0.275242
	3.66667	0.604655	0.432877	0.277163
	3.83333	0.621274	0.472589	0.254597
	4	0.617302	0.474291	0.265714
	4.16667	0.628586	0.4457	0.265483
	4.33333	0.627029	0.446204	0.288872
	4.5	0.635564	0.451238	0.289417
	4.66667	0.617585	0.453566	0.307159
	4.83333	0.602973	0.457287	0.288554
	5	0.61592	0.482695	0.301478
	5.16667	0.621288	0.485727	0.300621
	5.33333	0.595272	0.457446	0.32218
	5.5	0.61782	0.473263	0.307287
	5.66667	0.593127	0.465178	0.284695
	5.83333	0.601807	0.454759	0.300095
	6	0.590971	0.438473	0.30208
	6.16667	0.626144	0.462916	0.28814
	6.33333	0.619192	0.469742	0.301418
	6.5	0.647609	0.441968	0.273545
	6.66667	0.614975	0.479664	0.301375
	6.83333	0.608423	0.457048	0.26463
	7	0.636971	0.485651	0.287458
	7.16667	0.65405	0.474707	0.272494
	7.33333	0.671982	0.472307	0.290799
	7.5	0.659757	0.477973	0.311534
	7.66667	0.648329	0.472297	0.329574
	7.83333	0.649328	0.462059	0.308528
	8	0.674651	0.463474	0.330049
	8.16667	0.680384	0.468965	0.315811
	8.33333	0.66625	0.480402	0.314976
	8.5	0.67121	0.472636	0.310688
	8.66667	0.718106	0.486477	0.322528
	8.83333	0.710405	0.490542	0.330852
	9	0.702042	0.513564	0.324494
	9.16667	0.713124	0.4637	0.313146
	9.33333	0.719395	0.485125	0.317292
	9.5	0.701048	0.501299	0.306495
	9.66667	0.724212	0.499839	0.298172
	9.83333	0.71575	0.483016	0.317223
	10	0.726892	0.490063	0.310337
	10.1667	0.725123	0.473636	0.318638
	10.3333	0.731308	0.476929	0.300506
	10.5	0.707576	0.481463	0.326022
	10.6667	0.695781	0.490346	0.305092
	10.8333	0.695178	0.51667	0.294352
	11	0.667643	0.499127	0.298382
	11.1667	0.67542	0.505012	0.31341
	11.3333	0.711799	0.491071	0.293974
	11.5	0.705078	0.490401	0.303041
	11.6667	0.711129	0.516018	0.311454
	11.8333	0.693172	0.535117	0.326697
	12	0.706494	0.511986	0.314235
	12.1667	0.728603	0.521836	0.355341
	12.3333	0.728113	0.514023	0.341026
	12.5	0.73567	0.510911	0.33315
	12.6667	0.727015	0.501548	0.35446
	12.8333	0.729275	0.538077	0.343317
	13	0.709832	0.504477	0.323432
	13.1667	0.71261	0.497463	0.300038
	13.3333	0.704389	0.515555	0.311434
	13.5	0.738714	0.524362	0.323509
	13.6667	0.702094	0.519296	0.308918
	13.8333	0.724775	0.548361	0.331746
	14	0.752834	0.533711	0.329429
	14.1667	0.761327	0.52829	0.320869
	14.3333	0.754532	0.531735	0.307682
	14.5	0.75968	0.535352	0.326292
	14.6667	0.758516	0.535091	0.349459
	14.8333	0.756561	0.542732	0.320998
	15	0.75035	0.53737	0.326526
	15.1667	0.796479	0.537006	0.330243
	15.3333	0.78096	0.544869	0.327489
	15.5	0.767606	0.551716	0.329171
	15.6667	0.780416	0.550889	0.325098
	15.8333	0.768188	0.550031	0.318971
	16	0.765917	0.542198	0.347695
	16.1667	0.783597	0.571895	0.338946
	16.3333	0.800051	0.55049	0.326052
	16.5	0.775444	0.571202	0.342923
	16.6667	0.816016	0.558514	0.335473
	16.8333	0.799341	0.59087	0.325135
	17	0.829251	0.559746	0.3047
	17.1667	0.827969	0.565768	0.352613
	17.3333	0.818783	0.546733	0.342224
	17.5	0.821031	0.55485	0.390851
	17.6667	0.840979	0.569127	0.363368
	17.8333	0.823687	0.563838	0.369378
	18	0.827797	0.582076	0.344843
	18.1667	0.862395	0.594833	0.368471
	18.3333	0.846057	0.579089	0.36444
	18.5	0.839317	0.598592	0.382588
	18.6667	0.849222	0.599133	0.402033
	18.8333	0.84753	0.588476	0.379498
	19	0.834935	0.594518	0.372788
	19.1667	0.844905	0.593995	0.408255
	19.3333	0.845326	0.591658	0.389921
	19.5	0.862835	0.601875	0.368768
	19.6667	0.848742	0.601004	0.37839
	19.8333	0.831076	0.603462	0.375161
	20	0.863262	0.611658	0.383538
	20.1667	0.843671	0.610711	0.350211
	20.3333	0.828298	0.5944	0.407757
	20.5	0.858373	0.610701	0.393394
	20.6667	0.837594	0.59353	0.352275
	20.8333	0.852504	0.599805	0.367071
	21	0.871097	0.604856	0.371747
	21.1667	0.853661	0.617436	0.358544
	21.3333	0.857289	0.593845	0.375816
	21.5	0.889783	0.591758	0.379469
	21.6667	0.828124	0.616579	0.403578
	21.8333	0.841986	0.62526	0.40051
	22	0.840732	0.627493	0.377003
	22.1667	0.862031	0.607493	0.403531
	22.3333	0.853812	0.639288	0.400139
	22.5	0.853597	0.620881	0.404426
	22.6667	0.879084	0.63084	0.388733
	22.8333	0.84329	0.635614	0.41551
	23	0.861191	0.652262	0.355921
	23.1667	0.863616	0.64437	0.366987
	23.3333	0.871958	0.638494	0.357453
	23.5	0.892183	0.620326	0.391776
	23.6667	0.883533	0.664597	0.40715
	23.8333	0.891294	0.653305	0.39259
	24	0.890028	0.63466	0.379538
	24.1667	0.902018	0.640388	0.414069
	24.3333	0.914012	0.645964	0.402332
	24.5	0.907477	0.650383	0.397549
	24.6667	0.905843	0.648882	0.377671
	24.8333	0.898791	0.639533	0.40162
	25	0.927524	0.644388	0.409277
	25.1667	0.920783	0.623319	0.407398
	25.3333	0.899085	0.612221	0.413738
	25.5	0.919853	0.645197	0.395575
	25.6667	0.907072	0.623818	0.404965
	25.8333	0.927739	0.632599	0.425138
	26	0.912407	0.622288	0.387623
	26.1667	0.9245	0.626231	0.420534
	26.3333	0.91036	0.64765	0.397177
	26.5	0.881926	0.636071	0.379479
	26.6667	0.909885	0.659655	0.388375
	26.8333	0.874268	0.665022	0.411165
	27	0.892544	0.657749	0.409177
	27.1667	0.900683	0.662411	0.391215
	27.3333	0.914267	0.661596	0.405597
	27.5	0.901891	0.657101	0.415485
	27.6667	0.918509	0.640641	0.387021
	27.8333	0.899186	0.682915	0.394094
	28	0.88822	0.668188	0.405281
	28.1667	0.898462	0.647254	0.413117
	28.3333	0.91943	0.65185	0.41429
	28.5	0.906246	0.647244	0.424945
	28.6667	0.894371	0.64356	0.400901
	28.8333	0.88636	0.661464	0.392495
	29	0.895725	0.654234	0.405087
	29.1667	0.917051	0.653382	0.385829
	29.3333	0.88915	0.656374	0.399638
	29.5	0.90862	0.652274	0.396186
	29.6667	0.901977	0.665493	0.419947
	29.8333	0.874417	0.666004	0.395215
	30	0.899739	0.651616	0.399921
	30.1667	0.921917	0.665893	0.402176
	30.3333	0.899209	0.674192	0.404008
	30.5	0.881576	0.67405	0.407849
	30.6667	0.869902	0.67258	0.390687
	30.8333	0.865594	0.662305	0.392628
	31	0.87212	0.664421	0.411433
	31.1667	0.919938	0.664257	0.41015
	31.3333	0.891614	0.691662	0.419086
	31.5	0.872851	0.678711	0.430802
	31.6667	0.904155	0.667045	0.433124
	31.8333	0.875576	0.684392	0.42906
	32	0.875531	0.67471	0.427647
	32.1667	0.788117	0.582196	0.335933
	32.3333	0.83953	0.631609	0.402781
	32.5	0.886469	0.673881	0.434428
	32.6667	0.895217	0.72693	0.435828
	32.8333	0.879012	0.701741	0.452332
	33	0.830621	0.685059	0.46143
	33.1667	0.830425	0.686164	0.448908
	33.3333	0.848934	0.685523	0.471394
	33.5	0.865541	0.69396	0.425517
	33.6667	0.865527	0.657384	0.410688
	33.8333	0.830272	0.673771	0.39747
	34	0.849607	0.64837	0.418195
	34.1667	0.833753	0.673712	0.439254
	34.3333	0.849585	0.652535	0.433287
	34.5	0.811802	0.637828	0.42651
	34.6667	0.82219	0.663413	0.432207
	34.8333	0.845955	0.643863	0.466964
	35	0.835219	0.649507	0.419183
	35.1667	0.842532	0.642641	0.459581
	35.3333	0.838693	0.637315	0.439819
	35.5	0.828378	0.625165	0.447421
	35.6667	0.793402	0.650308	0.452154
	35.8333	0.79275	0.641769	0.414067
	36	0.78292	0.633242	0.434443
	36.1667	0.786408	0.629055	0.425889
	36.3333	0.791439	0.637105	0.44431
	36.5	0.778738	0.63318	0.437345
	36.6667	0.800189	0.628172	0.434603
	36.8333	0.77187	0.615806	0.442171
	37	0.751352	0.634706	0.46117
	37.1667	0.765462	0.5937	0.442784
	37.3333	0.745582	0.595514	0.441051
	37.5	0.731456	0.616953	0.437486
	37.6667	0.717344	0.624239	0.438599
	37.8333	0.734531	0.607217	0.433839
	38	0.759086	0.612761	0.448733
	38.1667	0.739343	0.598452	0.443169
	38.3333	0.719915	0.569785	0.442837
	38.5	0.756183	0.615812	0.418717
	38.6667	0.716206	0.581142	0.424999
	38.8333	0.689187	0.581133	0.431991
	39	0.689081	0.580703	0.463228
	39.1667	0.695843	0.597203	0.430421
	39.3333	0.676369	0.580149	0.426144
	39.5	0.710573	0.571678	0.441621
	39.6667	0.672015	0.569725	0.45479
	39.8333	0.715879	0.557946	0.445818
	40	0.674755	0.535862	0.426034
	40.1667	0.659198	0.552051	0.449229
	40.3333	0.669101	0.556476	0.440743
	40.5	0.649962	0.569873	0.436314
	40.6667	0.650505	0.54948	0.440348
	40.8333	0.664131	0.541492	0.429727
	41	0.646304	0.544873	0.43364
	41.1667	0.630847	0.550462	0.417016
	41.3333	0.610732	0.543784	0.450372
	41.5	0.626089	0.536806	0.42849
	41.6667	0.619774	0.541106	0.40705
	41.8333	0.613646	0.562034	0.436633
	42	0.636912	0.553027	0.451543
	42.1667	0.596644	0.532931	0.425037
	42.3333	0.616028	0.550298	0.456993

## Sheet: H
Supplementary Figure 4H
		SMAD4 (normalized N:C) - 42 hr								SMAD4 (normalized N:C) - 32 hr
	time (hr)	BMPRi_0	BMPRi_3	BMPRi_10	BMPRi_30	BMPRi_100	BMPRi_300	BMPRi_1000	X - untreated	BMPRi_0	BMPRi_3	BMPRi_10	BMPRi_30	BMPRi_100	BMPRi_300	X - untreated
	-0.5	-0.00736094	0.0127213	0.0307977	0.0137308	0.0335496	0.00900601	0.0276637	0.0133859	-0.0268946	0.01885	0.0574099	0.0210392	0.0162373	-0.00754823	0.0133859
	-0.333333	-0.0158378	0.0227911	0.0316642	0.038249	-0.000142607	-0.0437565	-0.00397293	-0.029855	-0.0584067	-0.00252253	0.0414875	0.0045453	-0.0434436	-0.00818437	-0.029855
	-0.166667	-0.0155757	-0.0255603	-0.0271175	-0.0148096	-0.0253825	-0.0112445	-0.0262376	-0.012579	-0.0165347	0.0125187	-0.00585911	-0.0143814	-0.0285113	-0.0406674	-0.012579
	0	-0.0357723	0.0272512	0.000446081	-0.00410137	-0.0147483	-0.010016	0.0186024	0.024206	-0.0423353	-0.0170744	0.00151039	0.00469548	-0.023249	0.000436078	0.024206
	0.166667	-0.011247	-0.0229648	-0.0121525	-0.0538944	-0.0604175	-0.0952703	-0.0449382	-0.0148212	0.0547087	0.0393886	0.0633177	-0.062882	-0.128575	-0.122676	-0.0148212
	0.333333	0.505279	0.434816	0.350366	0.116098	-0.0791118	-0.120541	-0.114793	-0.0881041	0.495418	0.52212	0.489143	0.187514	-0.0257549	-0.0725301	-0.0881041
	0.5	0.649577	0.586954	0.532557	0.346028	0.0884031	-0.0239036	0.000774468	0.0153698	0.611937	0.596092	0.549362	0.371515	0.153996	0.0396615	0.0153698
	0.666667	0.691247	0.618205	0.536788	0.389758	0.221264	0.0783808	0.0342189	0.0460273	0.658661	0.648783	0.554453	0.424227	0.223806	0.0796374	0.0460273
	0.833333	0.652612	0.616233	0.540087	0.398283	0.195659	0.111779	-0.00545566	0.052282	0.668897	0.609045	0.540238	0.432532	0.237227	0.0809583	0.052282
	1	0.627933	0.585669	0.491205	0.376662	0.229206	0.118299	0.00264788	0.0263141	0.645103	0.574469	0.538676	0.429958	0.239066	0.0888302	0.0263141
	1.16667	0.662321	0.578282	0.512148	0.373099	0.266061	0.103029	0.0321272	0.0454025	0.621629	0.605852	0.53111	0.411073	0.262828	0.113567	0.0454025
	1.33333	0.63004	0.564371	0.546779	0.3919	0.259449	0.139329	0.028659	0.0528911	0.678199	0.614271	0.554148	0.450651	0.245752	0.108734	0.0528911
	1.5	0.691234	0.623968	0.561486	0.378855	0.268298	0.115201	0.0409937	0.0219062	0.69728	0.619982	0.583263	0.480603	0.242285	0.0859122	0.0219062
	1.66667	0.668346	0.662168	0.594034	0.40775	0.268091	0.156522	0.0845002	0.0242	0.685383	0.645435	0.595195	0.495392	0.293536	0.0847971	0.0242
	1.83333	0.699381	0.697892	0.593388	0.460707	0.287388	0.170233	0.0869213	0.0374227	0.729778	0.685017	0.660254	0.53264	0.310031	0.12966	0.0374227
	2	0.726877	0.749036	0.639921	0.450779	0.355097	0.178296	0.0706169	-0.0109249	0.761756	0.715596	0.721449	0.537073	0.339758	0.123247	-0.0109249
	2.16667	0.765301	0.736951	0.687271	0.496616	0.339429	0.170541	0.0548573	-0.0143244	0.798626	0.789746	0.752704	0.547916	0.361563	0.130441	-0.0143244
	2.33333	0.795993	0.788788	0.692629	0.513037	0.380958	0.152621	0.0518995	0.0156878	0.857191	0.815163	0.76128	0.588682	0.380408	0.139902	0.0156878
	2.5	0.835701	0.811445	0.745303	0.546261	0.369892	0.193795	0.0823991	0.0199239	0.880161	0.826815	0.819671	0.577758	0.387234	0.18927	0.0199239
	2.66667	0.889133	0.856179	0.759304	0.585586	0.393723	0.193031	0.0881818	-0.011027	0.92487	0.871128	0.838037	0.587995	0.385519	0.186094	-0.011027
	2.83333	0.909104	0.881913	0.785435	0.588919	0.394672	0.226654	0.0841325	-0.0138007	0.932684	0.881699	0.853359	0.627971	0.403153	0.234797	-0.0138007
	3	0.9332	0.911494	0.763705	0.597868	0.441983	0.242557	0.0891064	-0.0145263	0.93103	0.919148	0.853263	0.640825	0.405593	0.194098	-0.0145263
	3.16667	0.95253	0.916202	0.799759	0.64719	0.428678	0.196532	0.106601	-0.032616	0.983774	0.932822	0.875421	0.659476	0.430143	0.210984	-0.032616
	3.33333	0.971169	0.936669	0.822491	0.631598	0.419304	0.195094	0.0868013	-0.0171214	0.963116	0.946187	0.895122	0.639002	0.407184	0.183535	-0.0171214
	3.5	0.970932	0.935773	0.813342	0.60743	0.425773	0.200989	0.0920031	0.00881936	0.990331	0.93653	0.907728	0.642918	0.419498	0.208096	0.00881936
	3.66667	0.998202	0.953476	0.810004	0.632297	0.435845	0.231983	0.125977	-0.0199531	1.00343	0.942505	0.879682	0.648151	0.410208	0.244109	-0.0199531
	3.83333	0.987121	0.975387	0.802806	0.626573	0.442285	0.251408	0.116622	-0.00191818	1.00067	0.937639	0.903518	0.633492	0.391515	0.229969	-0.00191818
	4	0.98639	0.966969	0.850497	0.624207	0.408325	0.22397	0.0706747	-0.0395863	0.997521	0.932627	0.886704	0.632565	0.401969	0.199393	-0.0395863
	4.16667	0.979985	0.988267	0.816061	0.592068	0.360144	0.192908	0.0913873	-0.0474284	0.987591	0.927804	0.884381	0.658456	0.377459	0.198268	-0.0474284
	4.33333	0.994648	0.974271	0.787354	0.619263	0.3932	0.226375	0.147076	-0.0170662	0.984144	0.933718	0.91119	0.641234	0.426976	0.242959	-0.0170662
	4.5	1.02038	0.948571	0.80131	0.604379	0.406775	0.202825	0.11315	-0.014103	1.00713	0.917358	0.86511	0.642865	0.391	0.215114	-0.014103
	4.66667	0.972077	0.947731	0.812097	0.642498	0.430297	0.199915	0.078372	-0.0310081	1.00799	0.933582	0.863724	0.644982	0.391658	0.212465	-0.0310081
	4.83333	0.980859	0.923207	0.831406	0.629626	0.430247	0.200623	0.136603	-0.0580822	1.04394	0.914645	0.850708	0.612507	0.411563	0.171788	-0.0580822
	5	0.952399	0.924157	0.799804	0.621045	0.441597	0.192745	0.0825487	-0.0397239	0.955058	0.928955	0.854939	0.644645	0.382819	0.218831	-0.0397239
	5.16667	0.985823	0.929387	0.811309	0.604792	0.445985	0.204428	0.0618397	-0.00460291	0.988572	0.936689	0.838917	0.627159	0.390852	0.205504	-0.00460291
	5.33333	0.965018	0.907216	0.822132	0.609488	0.459126	0.207518	0.0684943	-0.0470229	0.986746	0.909147	0.825111	0.648338	0.367319	0.189844	-0.0470229
	5.5	0.930917	0.913287	0.798446	0.617569	0.438145	0.203421	0.0340241	-0.0249929	0.996973	0.921887	0.829134	0.655412	0.395848	0.205581	-0.0249929
	5.66667	0.964876	0.923832	0.831069	0.623838	0.419739	0.194374	0.0805401	-0.0225199	1.00536	0.900921	0.833305	0.630454	0.400954	0.190067	-0.0225199
	5.83333	0.932206	0.907691	0.798912	0.618184	0.418126	0.184686	0.0692262	-0.03322	0.95827	0.898062	0.80593	0.655732	0.409835	0.190982	-0.03322
	6	0.917366	0.888145	0.812628	0.62404	0.409299	0.218311	0.0572607	-0.0352843	0.923175	0.89738	0.838341	0.633569	0.402331	0.216141	-0.0352843
	6.16667	0.928163	0.895295	0.819662	0.634912	0.407033	0.199006	0.110772	0.00148306	0.957461	0.861502	0.83935	0.670926	0.407209	0.204541	0.00148306
	6.33333	0.91764	0.892506	0.813233	0.623006	0.449422	0.227059	0.0479524	-0.0142815	0.928348	0.864713	0.864033	0.654556	0.442711	0.219529	-0.0142815
	6.5	0.901767	0.891999	0.829699	0.6095	0.409732	0.200194	0.0443766	-0.0256982	0.910479	0.896508	0.838433	0.668199	0.445279	0.229523	-0.0256982
	6.66667	0.91479	0.875747	0.845905	0.625363	0.470673	0.201613	0.072266	-0.0223636	0.926379	0.865633	0.84042	0.669164	0.44676	0.243232	-0.0223636
	6.83333	0.929209	0.901906	0.853015	0.594516	0.457351	0.211057	0.0313984	-0.0506492	0.936607	0.864776	0.829127	0.672144	0.463159	0.219545	-0.0506492
	7	0.924777	0.899311	0.846744	0.631801	0.422282	0.243615	0.0672931	-0.0353147	0.937082	0.880876	0.849582	0.685476	0.449022	0.236287	-0.0353147
	7.16667	0.955702	0.875568	0.841378	0.607852	0.476533	0.226798	0.066017	-0.0703874	0.918556	0.922359	0.860461	0.699651	0.467038	0.211115	-0.0703874
	7.33333	0.928976	0.884244	0.848738	0.626395	0.474394	0.239714	0.0910861	-0.0249975	0.956901	0.896551	0.827286	0.697215	0.421301	0.237846	-0.0249975
	7.5	0.905108	0.895452	0.885092	0.640972	0.459195	0.230549	0.0529203	-0.0142036	0.955097	0.913427	0.832905	0.714573	0.442389	0.206359	-0.0142036
	7.66667	0.906883	0.902442	0.881807	0.665724	0.475201	0.214465	0.0489063	-0.0100884	0.949799	0.936073	0.822091	0.731738	0.43648	0.236544	-0.0100884
	7.83333	0.931719	0.905373	0.913992	0.647663	0.468605	0.222136	0.0190119	-0.048099	0.933304	0.919659	0.853611	0.72333	0.459255	0.229802	-0.048099
	8	0.952637	0.874729	0.890012	0.658946	0.475062	0.234081	0.0537665	-0.0754343	0.958084	0.920107	0.829319	0.712279	0.427001	0.25154	-0.0754343
	8.16667	0.960561	0.90418	0.901527	0.647794	0.484617	0.221376	0.0280636	-0.0348758	0.960044	0.945316	0.847289	0.718274	0.438256	0.206861	-0.0348758
	8.33333	0.956073	0.907038	0.938137	0.65383	0.457658	0.273602	0.0301771	-0.0306894	0.939851	0.927035	0.897716	0.72628	0.450671	0.220655	-0.0306894
	8.5	0.99025	0.925914	0.908036	0.684293	0.479363	0.300169	0.0215786	-0.0376536	0.975066	0.95155	0.886504	0.729738	0.449118	0.212784	-0.0376536
	8.66667	0.958878	0.93452	0.897869	0.658528	0.496207	0.264051	0.0572328	-0.00473569	0.968892	0.960641	0.902327	0.75008	0.480454	0.24435	-0.00473569
	8.83333	0.964017	0.96206	0.921753	0.684442	0.494508	0.269048	0.0817601	0.00304077	0.96965	0.948188	0.903435	0.735659	0.482782	0.228899	0.00304077
	9	0.952337	0.91605	0.957094	0.65723	0.50313	0.301222	0.0358516	-0.038606	0.960686	0.96896	0.923069	0.742133	0.459535	0.244423	-0.038606
	9.16667	0.99271	0.939242	0.931086	0.640415	0.511068	0.261385	0.0324586	-0.0322407	0.986006	0.988872	0.913979	0.747111	0.478714	0.183626	-0.0322407
	9.33333	0.975025	0.969785	0.93608	0.64871	0.519998	0.289195	0.0903959	-0.0560776	0.971766	0.97214	0.875053	0.713198	0.470315	0.223646	-0.0560776
	9.5	0.989039	0.961788	0.944548	0.665943	0.525438	0.27296	0.0834496	-0.0359848	0.972856	0.984273	0.90887	0.712724	0.459217	0.22188	-0.0359848
	9.66667	0.986644	0.950879	0.914611	0.662492	0.526743	0.269473	0.0713632	-0.0204862	0.999001	0.983926	0.893562	0.730296	0.476087	0.242658	-0.0204862
	9.83333	1.0056	0.968861	0.928434	0.66308	0.502687	0.257515	0.0929005	-0.0171184	1.03497	0.97382	0.895023	0.729537	0.470824	0.233789	-0.0171184
	10	0.985806	0.963398	0.951142	0.653244	0.522908	0.271891	0.0739648	0.0243811	1.00672	0.985786	0.91912	0.71418	0.473524	0.233256	0.0243811
	10.1667	0.996942	0.945654	0.988596	0.668946	0.49427	0.265443	0.0734727	-0.0197494	1.01587	0.996219	0.926545	0.7267	0.477738	0.225746	-0.0197494
	10.3333	1.01242	0.961951	0.958858	0.688628	0.511512	0.255905	0.0799124	-0.0017277	0.987529	0.997083	0.94003	0.729774	0.487805	0.230639	-0.0017277
	10.5	1.02465	0.955014	0.951883	0.646046	0.490835	0.275169	0.0185213	-0.0127151	1.01965	1.02189	0.912522	0.713288	0.452066	0.222701	-0.0127151
	10.6667	1.03151	0.995118	0.957949	0.670042	0.491346	0.252591	0.0294854	-0.0102797	1.03072	0.999402	0.903608	0.708131	0.463811	0.220815	-0.0102797
	10.8333	1.03737	1.00342	0.964336	0.669472	0.495944	0.271643	0.0463871	-0.0114403	0.998076	0.987696	0.929298	0.712591	0.463922	0.26145	-0.0114403
	11	1.02724	1.00061	0.935585	0.681459	0.515112	0.268772	0.0910409	-0.0355337	0.998416	0.976107	0.916681	0.704482	0.45816	0.234656	-0.0355337
	11.1667	1.03706	0.976734	0.966631	0.664975	0.487166	0.277731	0.0358642	-0.0326974	1.01471	0.976603	0.942957	0.699055	0.458264	0.242298	-0.0326974
	11.3333	1.05713	0.976084	0.962749	0.665852	0.476131	0.270713	0.0531111	-0.0374755	1.01314	0.96603	0.902402	0.723841	0.482255	0.230932	-0.0374755
	11.5	1.02826	0.990906	0.941754	0.656567	0.470152	0.251652	0.0539346	-0.0563661	1.07739	1.00034	0.899171	0.705485	0.448789	0.239162	-0.0563661
	11.6667	1.03813	1.00271	0.925285	0.666973	0.504746	0.274196	0.0680153	0.0204375	1.04474	0.999796	0.905742	0.713143	0.471881	0.234853	0.0204375
	11.8333	1.0406	0.994807	0.948987	0.673773	0.459546	0.281283	0.0421878	-0.011398	1.02905	1.00894	0.893761	0.735986	0.481216	0.256803	-0.011398
	12	1.01017	1.00489	0.928274	0.662864	0.479051	0.248662	0.0294069	-0.00671581	1.01539	1.00255	0.934151	0.721971	0.444932	0.250462	-0.00671581
	12.1667	1.04477	0.990622	0.99422	0.646487	0.468114	0.253249	0.0574713	-0.0269513	1.04868	1.01505	0.914352	0.685529	0.463187	0.227343	-0.0269513
	12.3333	1.02524	0.999802	0.935241	0.667555	0.481169	0.280291	0.0489744	-0.0159312	1.02087	1.02494	0.930153	0.695489	0.446777	0.286262	-0.0159312
	12.5	1.02183	0.991112	0.987687	0.647937	0.469709	0.253674	0.0522095	-0.0297801	1.03689	1.03241	0.924827	0.691205	0.42689	0.268155	-0.0297801
	12.6667	1.03432	0.980617	0.94339	0.642187	0.468109	0.252846	0.0625721	-0.0253007	1.04125	1.01225	0.89503	0.685457	0.447813	0.242909	-0.0253007
	12.8333	1.02608	0.969347	0.965849	0.638734	0.448669	0.259935	0.033867	-0.0114636	0.997949	1.03322	0.942987	0.707213	0.455512	0.245117	-0.0114636
	13	1.01946	0.963732	0.981176	0.631177	0.483021	0.312942	0.0328616	-0.0163869	1.03251	1.05735	0.914529	0.684562	0.459777	0.288419	-0.0163869
	13.1667	1.02366	0.971942	0.987879	0.648633	0.485499	0.273014	0.0557849	-0.0328171	1.01039	1.00588	0.889332	0.691038	0.434108	0.269278	-0.0328171
	13.3333	1.02706	0.967533	0.993751	0.61838	0.479882	0.263252	0.058447	-0.0370134	1.08128	1.01366	0.923539	0.67337	0.425415	0.257057	-0.0370134
	13.5	1.04226	0.978579	0.989114	0.63228	0.454376	0.266378	0.0613209	-0.0398662	1.07952	1.02385	0.895336	0.662494	0.434357	0.250755	-0.0398662
	13.6667	1.04564	0.947421	0.963904	0.63467	0.428667	0.288576	-0.00211545	-0.033806	1.04782	1.04751	0.903066	0.653042	0.442941	0.2474	-0.033806
	13.8333	1.03864	0.947015	0.962012	0.62547	0.447356	0.27308	0.0197855	-0.0251684	1.03002	1.02488	0.886468	0.657833	0.448624	0.261179	-0.0251684
	14	1.03817	0.942674	0.970479	0.602493	0.450437	0.252436	0.0440637	-0.0240291	1.0326	1.02699	0.886128	0.674393	0.456942	0.276382	-0.0240291
	14.1667	1.042	0.959207	0.964086	0.621486	0.428646	0.264994	0.0444825	-0.0296335	1.05445	1.06771	0.895871	0.6634	0.438147	0.270132	-0.0296335
	14.3333	1.06631	0.934616	0.950695	0.647982	0.454314	0.269353	0.0270159	-0.0270858	1.01653	1.05806	0.885164	0.656403	0.461227	0.244872	-0.0270858
	14.5	1.05465	0.953499	0.954562	0.622265	0.450111	0.243665	0.0415105	-0.0275747	1.06712	1.06976	0.866541	0.658452	0.423525	0.214203	-0.0275747
	14.6667	1.06635	0.948177	0.949465	0.626784	0.44297	0.266196	0.0248684	-0.0312637	1.08327	1.04901	0.895012	0.670913	0.430279	0.247597	-0.0312637
	14.8333	1.06019	0.972264	0.944072	0.638717	0.442128	0.28359	0.0159196	0.0105924	1.07641	1.02833	0.885968	0.683356	0.449351	0.229763	0.0105924
	15	1.09089	0.996342	0.958439	0.640216	0.436491	0.260392	0.00316622	-0.0278034	1.08459	1.04342	0.89822	0.660925	0.440335	0.255316	-0.0278034
	15.1667	1.07629	0.986671	0.956686	0.610479	0.42017	0.250498	-0.00294286	-0.00803453	1.10397	1.0815	0.88866	0.682426	0.461804	0.234884	-0.00803453
	15.3333	1.07992	0.980314	0.954896	0.640157	0.459178	0.246518	0.0715445	-0.010204	1.1044	1.05772	0.863726	0.666246	0.459716	0.212948	-0.010204
	15.5	1.07708	0.947925	0.948045	0.63215	0.46813	0.26441	0.0465925	-0.00992172	1.09748	1.03841	0.877001	0.675786	0.468062	0.233335	-0.00992172
	15.6667	1.08342	0.976024	0.945134	0.650346	0.446754	0.287817	0.0206933	-0.0211761	1.08876	1.05811	0.905061	0.661071	0.457628	0.256613	-0.0211761
	15.8333	1.09854	0.974157	0.950011	0.646419	0.440387	0.315508	0.0138234	0.00192066	1.08875	1.05153	0.875239	0.657827	0.433939	0.254563	0.00192066
	16	1.07251	0.977857	0.947772	0.648857	0.428046	0.2942	0.0266036	-0.0154682	1.1181	1.06798	0.853499	0.666998	0.445547	0.263741	-0.0154682
	16.1667	1.0615	0.989268	0.974592	0.61067	0.455965	0.26234	0.0121849	-0.00230001	1.12714	1.04967	0.872185	0.694857	0.437517	0.233187	-0.00230001
	16.3333	1.08992	1.00946	0.916901	0.63009	0.460625	0.250214	0.00423221	0.00143295	1.11474	1.07158	0.869018	0.676023	0.427576	0.238241	0.00143295
	16.5	1.09998	0.998977	0.956754	0.62658	0.433159	0.285419	0.0292569	0.0288937	1.10902	1.03975	0.863121	0.656048	0.443764	0.228975	0.0288937
	16.6667	1.10708	1.01409	0.944192	0.639304	0.459366	0.244903	0.000976229	-0.0119722	1.0952	1.05427	0.874909	0.669171	0.43708	0.262985	-0.0119722
	16.8333	1.1044	1.00231	0.914458	0.631315	0.456203	0.250694	0.0392667	0.0117819	1.0936	1.04575	0.865228	0.672257	0.436312	0.232565	0.0117819
	17	1.11567	0.995056	0.941388	0.604963	0.455396	0.239163	0.0130392	-0.0170569	1.09594	1.05136	0.864526	0.672251	0.414942	0.220647	-0.0170569
	17.1667	1.12052	1.00921	0.925126	0.631267	0.463622	0.268517	0.00684515	-0.00464817	1.09331	1.03337	0.876068	0.678413	0.437052	0.214489	-0.00464817
	17.3333	1.11983	1.01126	0.918471	0.63012	0.460151	0.255123	-0.0180083	0.00504274	1.11434	1.04743	0.847659	0.643153	0.438191	0.232186	0.00504274
	17.5	1.13583	1.00861	0.896516	0.611547	0.449624	0.236601	0.0284558	-0.0130235	1.13879	1.04662	0.863799	0.652314	0.438709	0.233737	-0.0130235
	17.6667	1.11649	1.01326	0.931502	0.614292	0.435924	0.214861	0.055542	0.0009863	1.10403	1.0267	0.874708	0.650754	0.444517	0.203763	0.0009863
	17.8333	1.11583	1.02178	0.938765	0.604332	0.447178	0.242114	0.0228124	-0.00642972	1.1035	1.05726	0.880314	0.679511	0.433831	0.207379	-0.00642972
	18	1.11342	1.01329	0.924139	0.626243	0.473417	0.243986	0.0122768	-0.00365331	1.13306	1.02994	0.878941	0.664753	0.423447	0.209079	-0.00365331
	18.1667	1.13785	1.03367	0.919568	0.605558	0.489154	0.2293	-0.019256	-0.0367221	1.14884	1.02574	0.871392	0.68323	0.463036	0.21645	-0.0367221
	18.3333	1.12543	1.00631	0.928535	0.62226	0.457206	0.224661	-0.00478313	-0.0313806	1.13265	1.02019	0.870037	0.670019	0.449111	0.210766	-0.0313806
	18.5	1.11338	1.03692	0.909273	0.61694	0.474635	0.220245	0.00462625	-0.00577784	1.11693	1.04329	0.851765	0.718974	0.430064	0.223272	-0.00577784
	18.6667	1.13057	1.03806	0.923747	0.623008	0.453867	0.231545	-0.00126823	-0.0286851	1.12452	1.03054	0.877145	0.709098	0.399992	0.232774	-0.0286851
	18.8333	1.11657	1.0368	0.933817	0.62406	0.440412	0.242365	-0.0207237	-0.0249307	1.09673	1.02083	0.86339	0.687709	0.453023	0.216305	-0.0249307
	19	1.13166	1.04112	0.910717	0.623299	0.435169	0.255403	0.00433581	-0.0011344	1.10377	1.02114	0.82868	0.66575	0.432462	0.231792	-0.0011344
	19.1667	1.10789	1.03442	0.908878	0.625978	0.427613	0.240965	-0.0263709	0.0348125	1.08927	1.03061	0.843029	0.682974	0.41529	0.203364	0.0348125
	19.3333	1.10813	1.02127	0.921583	0.612375	0.42209	0.236611	-0.0054825	-0.0212914	1.10487	1.04244	0.836945	0.702931	0.442289	0.230449	-0.0212914
	19.5	1.09042	1.00836	0.928603	0.615257	0.41036	0.23586	-0.0119619	-0.0151462	1.09093	1.02031	0.847742	0.663367	0.431353	0.233782	-0.0151462
	19.6667	1.11997	1.01584	0.906736	0.605928	0.41294	0.21827	-0.0181185	-0.00572156	1.10051	1.02045	0.831401	0.672933	0.453272	0.20802	-0.00572156
	19.8333	1.11166	1.0176	0.918033	0.61736	0.424353	0.233263	0.00749337	0.0123872	1.11861	1.00746	0.837981	0.686995	0.4346	0.226111	0.0123872
	20	1.11731	1.02914	0.894882	0.646481	0.440061	0.216941	-0.0207483	0.0298711	1.10368	1.02651	0.830676	0.685123	0.4396	0.232739	0.0298711
	20.1667	1.13092	0.998331	0.899183	0.63092	0.400121	0.215269	-0.0382985	0.0395608	1.14298	1.0401	0.853542	0.682208	0.450468	0.22159	0.0395608
	20.3333	1.10183	1.02	0.921116	0.626735	0.411532	0.208582	-0.00723978	0.033509	1.10284	1.0325	0.84826	0.684354	0.429893	0.250503	0.033509
	20.5	1.11905	1.02491	0.911401	0.613679	0.428165	0.212757	-0.0146038	0.0051803	1.1412	1.02651	0.829946	0.708584	0.428731	0.224825	0.0051803
	20.6667	1.10465	1.02432	0.907775	0.597118	0.424673	0.212242	-0.011528	0.031918	1.09863	1.01345	0.822175	0.709875	0.413347	0.189371	0.031918
	20.8333	1.07849	1.0031	0.907	0.598806	0.409443	0.235083	-0.0270982	0.0281551	1.07797	0.98589	0.814991	0.667039	0.409821	0.227977	0.0281551
	21	1.09673	1.02001	0.905327	0.600038	0.403701	0.230939	-0.0224766	0.0265881	1.08316	0.987266	0.84665	0.663938	0.410886	0.209951	0.0265881
	21.1667	1.07302	1.00948	0.927272	0.594246	0.42112	0.203679	-0.0231552	0.000261477	1.08662	1.00273	0.83735	0.683568	0.408647	0.198655	0.000261477
	21.3333	1.08811	0.987607	0.926102	0.602117	0.407116	0.22004	-0.0480476	-0.0124455	1.11093	1.00524	0.815289	0.652634	0.417683	0.203053	-0.0124455
	21.5	1.07059	0.992835	0.905046	0.580145	0.399795	0.198483	-0.0123751	-0.012513	1.12024	0.992774	0.834206	0.671663	0.408107	0.173669	-0.012513
	21.6667	1.07891	1.00069	0.885278	0.571965	0.399463	0.196045	-0.0417714	-0.0133174	1.11263	0.98577	0.828271	0.679241	0.3928	0.190657	-0.0133174
	21.8333	1.11819	1.04286	0.883651	0.554556	0.412101	0.227939	-0.0105715	-0.0280919	1.13076	0.978094	0.817593	0.659788	0.427099	0.19018	-0.0280919
	22	1.10023	1.04825	0.90631	0.582327	0.38388	0.219634	-0.0444271	-0.00771558	1.0854	1.00685	0.83913	0.657048	0.404645	0.189851	-0.00771558
	22.1667	1.0988	0.999702	0.904521	0.591643	0.419282	0.207962	-0.00282441	-0.0229479	1.11952	1.00311	0.840572	0.655624	0.423608	0.20382	-0.0229479
	22.3333	1.07576	1.00737	0.875554	0.576583	0.400129	0.210613	-0.0308226	-0.0586502	1.14707	0.97858	0.856825	0.661391	0.418758	0.195283	-0.0586502
	22.5	1.10548	1.02204	0.883487	0.557839	0.403723	0.191594	-0.0470001	-0.0122066	1.13428	1.02711	0.842633	0.66829	0.409953	0.201824	-0.0122066
	22.6667	1.09941	1.02768	0.855712	0.587436	0.395053	0.231662	-0.0349554	-0.0278974	1.14481	1.02562	0.821329	0.6908	0.38203	0.229136	-0.0278974
	22.8333	1.06916	1.0207	0.90342	0.594912	0.415304	0.21866	-0.0255401	-0.0039427	1.10515	1.02721	0.819937	0.681827	0.425385	0.209986	-0.0039427
	23	1.08757	1.04155	0.903939	0.574565	0.426942	0.223246	-0.0154766	-0.0177145	1.13984	1.02017	0.826855	0.669865	0.414309	0.182545	-0.0177145
	23.1667	1.14139	1.01961	0.903231	0.591019	0.426447	0.217208	-0.0355937	-0.0454753	1.12662	1.03946	0.813416	0.620489	0.40762	0.175619	-0.0454753
	23.3333	1.13804	1.05892	0.885736	0.577047	0.425961	0.198074	0.00437939	-0.0363235	1.1065	1.02051	0.814192	0.665208	0.4004	0.165411	-0.0363235
	23.5	1.11658	1.04231	0.921289	0.600861	0.425353	0.216282	-0.0219816	-0.0297018	1.12594	1.0259	0.818681	0.661939	0.402541	0.194147	-0.0297018
	23.6667	1.12811	1.08822	0.904706	0.599307	0.418302	0.24972	-0.0381995	-0.0128787	1.10102	1.04206	0.821273	0.690747	0.414815	0.204314	-0.0128787
	23.8333	1.12863	1.06254	0.931919	0.621058	0.414777	0.220586	-0.0261358	-0.0445467	1.12454	1.00118	0.810065	0.671928	0.414804	0.193961	-0.0445467
	24	1.12417	1.0334	0.944149	0.629436	0.408504	0.216404	-0.0553156	-0.0322691	1.12181	1.0129	0.828866	0.664647	0.411183	0.19313	-0.0322691
	24.1667	1.14359	1.07623	0.931383	0.614691	0.415162	0.215125	-0.0210354	-0.0314808	1.13141	1.02453	0.812552	0.662487	0.409725	0.174395	-0.0314808
	24.3333	1.11463	1.05755	0.913455	0.613356	0.407839	0.203337	-0.0281591	-0.0122027	1.11064	1.02419	0.836276	0.677948	0.408469	0.18925	-0.0122027
	24.5	1.1099	1.04878	0.945124	0.616108	0.432671	0.208723	-0.00360433	-0.0280683	1.14306	1.04771	0.818571	0.672675	0.426633	0.181005	-0.0280683
	24.6667	1.15105	1.0294	0.920721	0.598363	0.422541	0.20381	-0.0414187	-0.0140882	1.12681	1.05298	0.799726	0.650036	0.38565	0.156529	-0.0140882
	24.8333	1.09441	1.02067	0.919929	0.582186	0.404845	0.204777	-0.0463309	-0.0273389	1.11773	1.01454	0.808145	0.633875	0.408979	0.159755	-0.0273389
	25	1.1253	1.02848	0.94867	0.575824	0.432062	0.185168	-0.0787383	-0.0416454	1.11896	1.03257	0.834992	0.656269	0.378436	0.172081	-0.0416454
	25.1667	1.10484	1.04194	0.950027	0.59162	0.432647	0.20438	-0.0209112	-0.0189498	1.1397	1.06915	0.82398	0.63856	0.376716	0.166286	-0.0189498
	25.3333	1.12455	1.02932	0.933564	0.578334	0.41991	0.185554	-0.0694429	-0.00723149	1.11616	1.0531	0.817473	0.643403	0.38643	0.169511	-0.00723149
	25.5	1.10384	1.04842	0.914333	0.581242	0.414952	0.176799	-0.0645262	-0.0445142	1.13834	1.01824	0.854188	0.639709	0.400233	0.181139	-0.0445142
	25.6667	1.12047	1.07974	0.960259	0.608778	0.43876	0.199428	-0.00340085	-0.00764446	1.11788	1.04012	0.852867	0.659059	0.373778	0.18928	-0.00764446
	25.8333	1.11592	1.07423	0.927571	0.604402	0.432359	0.18173	-0.0397621	-0.036832	1.13267	1.04237	0.808418	0.648061	0.374327	0.177669	-0.036832
	26	1.12106	1.03709	0.954887	0.605097	0.452633	0.1833	-0.0294018	-0.0461376	1.12918	1.01982	0.817205	0.636385	0.394227	0.179002	-0.0461376
	26.1667	1.12847	1.06773	0.935885	0.58454	0.448361	0.194887	-0.0549262	-0.016993	1.10796	1.00792	0.845014	0.646438	0.364583	0.170975	-0.016993
	26.3333	1.1218	1.0618	0.962609	0.567424	0.425036	0.186439	-0.0436012	-0.0449406	1.13307	0.994719	0.835301	0.662765	0.386807	0.176486	-0.0449406
	26.5	1.13984	1.04659	0.960452	0.621085	0.436673	0.188689	-0.0378233	-0.0253166	1.13656	1.00559	0.831569	0.651235	0.38233	0.164244	-0.0253166
	26.6667	1.13299	1.03632	0.929687	0.597416	0.432599	0.193876	-0.0545906	-0.0368402	1.12127	1.00702	0.799817	0.620141	0.368128	0.198243	-0.0368402
	26.8333	1.12578	1.03878	0.941325	0.600355	0.434168	0.185873	-0.0645397	-0.0146233	1.11932	1.0323	0.807791	0.619746	0.410128	0.169529	-0.0146233
	27	1.13465	1.02852	0.955934	0.586227	0.415058	0.190166	-0.0488231	-0.0322564	1.10999	1.02521	0.830698	0.647644	0.368985	0.196602	-0.0322564
	27.1667	1.12926	1.03354	0.950636	0.591131	0.431429	0.180188	-0.0503847	-0.0276085	1.11159	1.00817	0.846568	0.650677	0.392828	0.191177	-0.0276085
	27.3333	1.12566	1.04917	0.934168	0.568709	0.436253	0.17931	-0.0428055	-0.0207334	1.10809	1.00404	0.854377	0.635244	0.371745	0.185854	-0.0207334
	27.5	1.11848	1.04542	0.949988	0.573758	0.405996	0.184905	-0.08725	-0.0283188	1.14308	0.98334	0.824727	0.644975	0.372998	0.149958	-0.0283188
	27.6667	1.10716	1.04715	0.961457	0.584653	0.41283	0.206842	-0.0583495	-0.046091	1.10711	1.00497	0.809626	0.651013	0.376445	0.155762	-0.046091
	27.8333	1.09868	1.01887	0.98039	0.600016	0.392948	0.223046	-0.057953	-0.0448113	1.13333	1.00625	0.820325	0.615242	0.374105	0.169481	-0.0448113
	28	1.08912	1.02192	0.96046	0.603763	0.426915	0.214312	-0.0687631	-0.0313934	1.12272	1.03747	0.799945	0.641859	0.387373	0.174847	-0.0313934
	28.1667	1.07485	1.02476	0.972868	0.587739	0.427964	0.19545	-0.0765799	-0.0341819	1.11859	1.02571	0.807023	0.612894	0.394376	0.173808	-0.0341819
	28.3333	1.09986	1.03127	0.966385	0.572079	0.405476	0.200983	-0.0540491	-0.0392708	1.12565	1.03339	0.812939	0.611652	0.362893	0.162366	-0.0392708
	28.5	1.10532	1.00217	0.98465	0.58369	0.421254	0.225303	-0.0586725	-0.0316316	1.13673	1.04117	0.807228	0.62034	0.402797	0.187518	-0.0316316
	28.6667	1.11084	1.02919	0.952647	0.571468	0.403078	0.188635	-0.0506503	-0.042707	1.1049	1.02275	0.811831	0.613411	0.368815	0.192671	-0.042707
	28.8333	1.07686	1.00769	0.957571	0.587868	0.396934	0.167521	-0.0704008	-0.0531577	1.13053	1.01874	0.821222	0.610322	0.375948	0.164266	-0.0531577
	29	1.09869	0.99318	0.959081	0.61046	0.416086	0.182887	-0.059667	-0.0588892	1.1002	0.996155	0.8169	0.636015	0.342287	0.170579	-0.0588892
	29.1667	1.09627	1.0237	0.991836	0.589169	0.426544	0.168008	-0.0701355	-0.0243896	1.11236	0.982419	0.812947	0.60812	0.376398	0.159225	-0.0243896
	29.3333	1.07683	1.00664	0.96064	0.573216	0.404792	0.194382	-0.0756486	-0.0348963	1.12004	1.0109	0.816689	0.604399	0.394609	0.166666	-0.0348963
	29.5	1.06507	1.02734	0.968176	0.585821	0.413144	0.188275	-0.0940373	-0.0482594	1.12015	1.01875	0.783883	0.600112	0.382442	0.135396	-0.0482594
	29.6667	1.07853	0.990464	0.9481	0.614909	0.43931	0.217584	-0.0847392	-0.0263492	1.14687	0.992316	0.821858	0.626934	0.388315	0.163357	-0.0263492
	29.8333	1.06192	0.987371	0.955423	0.572878	0.441038	0.171963	-0.0888298	-0.0386726	1.12677	0.977715	0.794793	0.62737	0.380985	0.163703	-0.0386726
	30	1.06237	1.02595	0.946049	0.586504	0.422245	0.166534	-0.100144	-0.0326288	1.14527	0.970957	0.826071	0.60013	0.36683	0.176363	-0.0326288
	30.1667	1.04703	1.01451	0.975444	0.608474	0.389805	0.194119	-0.101373	-0.0401128	1.15063	1.00431	0.81774	0.595258	0.379754	0.170002	-0.0401128
	30.3333	1.07751	1.0406	0.990661	0.574895	0.388926	0.203347	-0.0884577	-0.0504363	1.15391	0.984627	0.832439	0.609139	0.367952	0.173417	-0.0504363
	30.5	1.05043	1.02567	0.958147	0.575575	0.398483	0.174286	-0.112719	-0.0486847	1.14304	0.967603	0.802699	0.58953	0.38727	0.176464	-0.0486847
	30.6667	1.07021	1.01559	0.934555	0.604234	0.389772	0.164264	-0.0860307	-0.0429552	1.09314	0.997541	0.800453	0.597805	0.380064	0.172475	-0.0429552
	30.8333	1.07413	1.03492	0.94992	0.593256	0.39197	0.182497	-0.0727042	-0.0538377	1.13709	0.967436	0.819053	0.614558	0.36049	0.159555	-0.0538377
	31	1.04267	0.99148	0.928237	0.592606	0.396736	0.177281	-0.106029	-0.0365087	1.16662	0.969042	0.798235	0.606742	0.373484	0.180406	-0.0365087
	31.1667	1.04728	1.04258	0.950249	0.577812	0.404542	0.194406	-0.0974114	-0.0350067	1.18524	1.00277	0.80028	0.572274	0.362355	0.132541	-0.0350067
	31.3333	1.05282	1.01635	0.952944	0.588978	0.39746	0.179465	-0.10337	-0.0642674	1.19	1.01291	0.819322	0.59645	0.385598	0.173979	-0.0642674
	31.5	1.05643	0.998709	0.933859	0.598861	0.385134	0.183375	-0.101337	-0.0486496	1.17118	1.00894	0.860238	0.573532	0.38894	0.14184	-0.0486496
	31.6667	1.04536	1.0261	0.942563	0.583463	0.386729	0.17157	-0.112967	-0.0459712	1.15901	0.983175	0.838104	0.594387	0.370222	0.161808	-0.0459712
	31.8333	1.06228	1.01617	0.9257	0.613915	0.415375	0.191066	-0.120054	-0.0419322	1.09879	0.97769	0.809319	0.623392	0.396546	0.149525	-0.0419322
	32	1.05411	1.05789	0.916436	0.612106	0.393934	0.180949	-0.121973	-0.0680644	1.15093	0.974498	0.827084	0.581285	0.371907	0.151739	-0.0680644
	32.1667	1.03237	0.987313	0.893802	0.553413	0.328941	0.151837	-0.13096	-0.104724	0.94894	0.80209	0.70762	0.466028	0.209881	-0.00068202	-0.104724
	32.3333	1.02179	0.989062	0.901831	0.561326	0.344278	0.162218	-0.126688	-0.0666871	0.777775	0.662908	0.594636	0.459792	0.203604	0.0716714	-0.0666871
	32.5	1.03837	1.02105	0.935425	0.576355	0.367968	0.167255	-0.110471	-0.0503691	0.607894	0.486132	0.479854	0.333718	0.192325	0.0395959	-0.0503691
	32.6667	1.05456	1.01091	0.918292	0.620938	0.387029	0.165343	-0.11114	-0.0308563	0.534145	0.409694	0.40864	0.242943	0.150272	0.0408408	-0.0308563
	32.8333	1.07024	1.01382	0.93249	0.575723	0.357816	0.162122	-0.10937	-0.0242931	0.444772	0.37079	0.345807	0.181471	0.0908376	0.0162922	-0.0242931
	33	1.04034	1.00567	0.933042	0.594751	0.364881	0.172697	-0.11558	-0.039787	0.387003	0.302706	0.299902	0.187245	0.0983539	-0.00174617	-0.039787
	33.1667	1.02334	1.02424	0.880778	0.617589	0.361851	0.159189	-0.0882269	-0.0508477	0.350112	0.280685	0.282319	0.169047	0.109286	0.00376601	-0.0508477
	33.3333	1.03569	1.0268	0.925069	0.608368	0.389142	0.173951	-0.0738784	-0.051135	0.392486	0.291766	0.283389	0.161833	0.0932467	0.0291461	-0.051135
	33.5	1.02624	1.01526	0.899821	0.596946	0.372895	0.159852	-0.0954395	-0.0208755	0.327297	0.314533	0.251907	0.136995	0.0858665	-0.0267449	-0.0208755
	33.6667	1.04748	1.01752	0.897959	0.5835	0.35401	0.133424	-0.109031	-0.0437646	0.329499	0.217558	0.2396	0.106011	0.0642792	-0.040996	-0.0437646
	33.8333	1.02442	1.00689	0.892676	0.614761	0.338412	0.143191	-0.117638	-0.0532562	0.228612	0.178154	0.205305	0.0957682	0.0462951	-0.0593536	-0.0532562
	34	1.04917	1.01623	0.876722	0.605469	0.37866	0.14905	-0.0840863	-0.0388689	0.274384	0.175876	0.185301	0.0936553	0.0297994	-0.0311341	-0.0388689
	34.1667	1.03333	0.982923	0.882843	0.582591	0.373285	0.15708	-0.118896	-0.0249068	0.279556	0.216095	0.202735	0.0904758	0.0319437	-0.0574485	-0.0249068
	34.3333	1.04511	0.98479	0.874663	0.581146	0.380171	0.131872	-0.122238	-0.0465	0.218705	0.135068	0.167248	0.103355	0.0310246	-0.0704289	-0.0465
	34.5	1.04792	0.979096	0.878941	0.582981	0.377564	0.13734	-0.115376	-0.0387415	0.172416	0.170226	0.193156	0.068031	0.0301827	-0.0366375	-0.0387415
	34.6667	1.04898	0.985136	0.890627	0.59574	0.374761	0.146029	-0.109	-0.0535737	0.189282	0.179025	0.1624	0.0614219	0.00901577	-0.0614783	-0.0535737
	34.8333	1.07124	0.999998	0.882913	0.627126	0.364663	0.139625	-0.133044	-0.0547085	0.16932	0.174144	0.146848	0.0799755	-0.0225732	-0.0736869	-0.0547085
	35	1.0439	0.982275	0.885515	0.606597	0.354871	0.147826	-0.155591	-0.0527299	0.158763	0.156941	0.139663	0.0804546	0.00445918	-0.087746	-0.0527299
	35.1667	1.02276	0.96163	0.895405	0.602409	0.349792	0.124041	-0.164419	-0.068018	0.183596	0.150849	0.147536	0.0633158	-0.00608696	-0.0560641	-0.068018
	35.3333	1.00675	0.981491	0.909427	0.60305	0.363348	0.146163	-0.146544	-0.0692405	0.150649	0.125131	0.171926	0.0360015	0.00792752	-0.0828017	-0.0692405
	35.5	0.999373	0.953116	0.902499	0.588559	0.35791	0.161464	-0.150974	-0.0527246	0.128349	0.149445	0.160554	0.0400378	0.00498233	-0.081218	-0.0527246
	35.6667	1.02873	0.979466	0.862752	0.611912	0.350262	0.152232	-0.148124	-0.052128	0.184109	0.165643	0.140847	0.0386454	-0.0158635	-0.0929208	-0.052128
	35.8333	1.01608	0.982759	0.891959	0.611228	0.348278	0.149687	-0.158198	-0.0538515	0.147841	0.107217	0.139255	0.0160252	-0.0208563	-0.101537	-0.0538515
	36	1.02639	0.952142	0.917192	0.594756	0.357288	0.160146	-0.150079	-0.0656575	0.114549	0.121667	0.111793	0.00653827	-0.0191167	-0.112065	-0.0656575
	36.1667	1.04069	0.954487	0.897807	0.593854	0.360379	0.125175	-0.149791	-0.0494592	0.0958357	0.0892047	0.133079	0.0167053	-0.011022	-0.119125	-0.0494592
	36.3333	1.02706	0.94378	0.868625	0.590007	0.343512	0.148216	-0.133406	-0.0615549	0.105481	0.0907889	0.104741	0.00760289	-0.00220083	-0.117736	-0.0615549
	36.5	1.00948	0.957206	0.859376	0.600736	0.375492	0.160661	-0.138144	-0.065209	0.13454	0.0785601	0.085015	0.00799838	-0.0162109	-0.123039	-0.065209
	36.6667	1.01638	0.948479	0.868878	0.602047	0.375669	0.148171	-0.126112	-0.0453745	0.138166	0.0995829	0.133744	0.0538173	-0.0192132	-0.126933	-0.0453745
	36.8333	1.01484	0.951531	0.875124	0.594401	0.380761	0.143148	-0.13378	-0.0201918	0.0671172	0.143645	0.0909692	0.0566201	-0.0286334	-0.101303	-0.0201918
	37	1.00377	0.922231	0.85956	0.608557	0.369734	0.141839	-0.153773	-0.032347	0.0871666	0.0952783	0.100036	0.0292795	-0.0560366	-0.09581	-0.032347
	37.1667	1.00413	0.93315	0.865511	0.611756	0.378128	0.140405	-0.148591	-0.0741552	0.0777775	0.0799569	0.0614459	-0.00468795	-0.0443345	-0.12451	-0.0741552
	37.3333	1.00448	0.956665	0.882819	0.615077	0.389968	0.150216	-0.117253	-0.0380873	0.0810311	0.0504686	0.0588608	0.0365889	-0.0476156	-0.120682	-0.0380873
	37.5	1.02477	0.967642	0.857153	0.619253	0.366783	0.126921	-0.153251	-0.0623429	0.058629	0.0635424	0.0647624	0.0441747	-0.0682024	-0.124963	-0.0623429
	37.6667	0.990949	0.929779	0.884687	0.595305	0.35199	0.164381	-0.132763	-0.0471617	0.0464912	0.071489	0.0958023	0.0153286	-0.0535375	-0.113015	-0.0471617
	37.8333	0.986777	0.9279	0.881301	0.599446	0.37783	0.156612	-0.150991	-0.0273519	0.036947	0.105685	0.076674	0.0405788	-0.0634996	-0.103835	-0.0273519
	38	1.013	0.916297	0.863383	0.607038	0.382768	0.12888	-0.117453	-0.0555963	0.0724767	0.096193	0.0785198	0.0513069	-0.0550658	-0.120718	-0.0555963
	38.1667	1.00947	0.917185	0.865235	0.591789	0.375814	0.15354	-0.147319	-0.0688273	0.04701	0.1203	0.0729598	0.0282243	-0.0448548	-0.12455	-0.0688273
	38.3333	0.991472	0.906191	0.888654	0.581202	0.369657	0.140632	-0.148274	-0.072434	0.0283763	0.112485	0.0137853	0.0356014	-0.0632948	-0.125047	-0.072434
	38.5	0.981637	0.91297	0.878664	0.593338	0.369363	0.141126	-0.110649	-0.0395037	0.0645323	0.027373	0.0232676	0.0120904	-0.0767332	-0.124133	-0.0395037
	38.6667	1.02673	0.907437	0.89977	0.592274	0.379004	0.155636	-0.121651	-0.0488674	0.0369602	0.0699901	0.0736905	0.0118386	-0.0517033	-0.136862	-0.0488674
	38.8333	0.973649	0.918997	0.856577	0.573845	0.36209	0.144261	-0.118292	-0.0755653	0.0302461	0.0660239	0.0538743	0.030564	-0.0837409	-0.145497	-0.0755653
	39	0.981498	0.889174	0.851529	0.60604	0.404118	0.15805	-0.115891	-0.0506695	0.0075506	0.0922558	0.0936969	0.0538686	-0.0862888	-0.163139	-0.0506695
	39.1667	0.992808	0.875388	0.855567	0.576091	0.37109	0.144354	-0.13882	-0.0872206	0.0155095	0.0429443	0.0321163	-0.0185918	-0.108651	-0.183353	-0.0872206
	39.3333	0.988508	0.883407	0.864432	0.581934	0.378344	0.146756	-0.117507	-0.0483752	0.0160971	0.110504	0.019131	-0.0137342	-0.0826689	-0.149808	-0.0483752
	39.5	0.991483	0.880856	0.847291	0.583387	0.379361	0.154508	-0.130642	-0.044692	0.0558684	0.0532253	0.0102052	0.0132914	-0.102542	-0.139038	-0.044692
	39.6667	0.98163	0.887565	0.883708	0.554598	0.365659	0.143907	-0.114857	-0.0348754	0.0343053	0.0792273	0.0549336	0.0278411	-0.0495736	-0.117531	-0.0348754
	39.8333	0.971245	0.889142	0.874581	0.581302	0.387651	0.151261	-0.153733	-0.0413035	0.0164118	0.0551057	0.045965	-0.0268089	-0.10362	-0.1225	-0.0413035
	40	0.977644	0.883299	0.854052	0.553934	0.341974	0.14938	-0.136238	-0.0502818	-0.0157859	0.0279202	0.0323013	-0.0387194	-0.12217	-0.141164	-0.0502818
	40.1667	0.980794	0.869412	0.864258	0.600721	0.35582	0.150725	-0.16094	-0.0698965	-0.0301889	0.00981994	0.030727	0.00490089	-0.115856	-0.155555	-0.0698965
	40.3333	0.977548	0.878199	0.873305	0.583274	0.374867	0.145515	-0.135092	-0.0575535	0.0174935	0.0282595	0.0245485	-0.00938317	-0.116845	-0.138171	-0.0575535
	40.5	0.972732	0.890703	0.854153	0.592773	0.368794	0.145242	-0.114841	-0.0625161	0.0492911	0.0575342	0.00221546	-0.00590687	-0.0697824	-0.119645	-0.0625161
	40.6667	0.996694	0.900457	0.870063	0.565607	0.390671	0.150767	-0.135243	-0.0505018	0.0164503	0.0698377	0.00019745	-0.0330366	-0.101867	-0.131489	-0.0505018
	40.8333	0.927145	0.888101	0.857214	0.551423	0.415879	0.143824	-0.125957	-0.0415738	0.0338405	0.0812548	0.0329199	0.0138268	-0.0976153	-0.125033	-0.0415738
	41	0.944173	0.878742	0.895936	0.558172	0.38539	0.134028	-0.140306	-0.053867	0.00324604	0.034229	0.0556779	-0.010298	-0.0847484	-0.141	-0.053867
	41.1667	0.957279	0.880358	0.857901	0.567718	0.395695	0.147184	-0.135017	-0.0562794	0.0348797	0.0198483	0.0135703	-0.00196106	-0.0778834	-0.156639	-0.0562794
	41.3333	0.958219	0.872368	0.855531	0.567434	0.408499	0.13659	-0.118722	-0.0538768	0.0361015	0.0434597	0.02639	-0.027288	-0.10292	-0.146371	-0.0538768
	41.5	0.923748	0.881204	0.844433	0.548603	0.390879	0.114052	-0.113087	-0.0437065	0.0359523	0.0560329	0.0156048	-0.0113688	-0.111273	-0.153081	-0.0437065
	41.6667	0.926309	0.86509	0.843706	0.558833	0.366272	0.12107	-0.132105	-0.0804726	0.0298507	0.0658229	0.0277221	-0.0422281	-0.110058	-0.171942	-0.0804726
	41.8333	0.934964	0.887295	0.898475	0.577208	0.373338	0.129622	-0.124547	-0.0869102	0.0248991	0.034682	0.0149419	-0.0312596	-0.0861784	-0.17968	-0.0869102
	42	0.920779	0.907428	0.859612	0.554136	0.393266	0.141299	-0.0998325	-0.0751939	0.0138252	0.0573041	0.0199452	0.00835103	-0.089136	-0.147635	-0.0751939
	42.1667	0.918488	0.904527	0.861359	0.548017	0.362906	0.126417	-0.118155	-0.0650957	-0.00699941	0.0421504	0.0143823	-0.0249768	-0.108644	-0.171864	-0.0650957
	42.3333	0.926705	0.907686	0.862539	0.535072	0.377893	0.100914	-0.108426	-0.0484315	0.0242355	0.0826425	0.0258129	-0.0429129	-0.0970321	-0.150144	-0.0484315

## Sheet: J
Supplementary Figure 4J
		+TGFBRi, 42hr						+TGFBRi, 32hr						-TGFBRi, 42hr
	BMPRi (nM)	SMAD4 level	level error	SMAD4 integral	integral error	percent amnion	percent amnion error	SMAD4 level	level error	SMAD4 integral	integral error	percent amnion	percent amnion error	SMAD4 level	level error	SMAD4 integral	integral error	percent amnion	percent amnion error
	0	1.0241	0.0308715	1.0041	0.0336407	99.7224	0.324447	1.03502	0.00397635	0.807213	0.00861973	91.1466	4.73794
	3	0.957711	0.0156977	0.939615	0.00665437	99.8051	0.337632	0.970995	0.0204771	0.760407	0.0220148	76.1836	20.2382
	10	0.898881	0.0337591	0.887215	0.0432568	92.738	10.9482	0.831991	0.0147255	0.651234	0.00538517	39.3831	7.24076	0.7646	0.0131432	0.75013	0.0168414	91.6555	1.93327
	30	0.601777	0.0356544	0.590645	0.0402293	43.6924	2.91136	0.653152	0.0352443	0.501492	0.0364274	1.81492	0.243943	0.550186	0.0225328	0.557293	0.0124834	16.2469	2.98407
	100	0.423445	0.00353834	0.405085	0.00558471	0.078064	0.135211	0.405604	0.0431604	0.295959	0.0346378	0	0	0.341035	0.0130955	0.359377	0.00949621	0	0
	300	0.00663093	0.0264315	-0.0269461	0.0214758	0	0	0.199158	0.00301425	0.124561	0.00715806	0	0
	1000	0.218546	0.0199832	0.197946	0.0197066	0	0	-0.0239043	0.0281545	-0.0314442	0.0240195	0	0
	X - untreated	-0.0239043	0.0281545	-0.0314442	0.0240195	0	0

## Sheet: K
Supplementary Figure 4K
	20 hr				24 hr				27 hr				30 hr				42 hr
	edge dist (um)	edge dist error	SMAD4 level	level error	edge dist (um)	edge dist error	SMAD4 level	level error	edge dist (um)	edge dist error	SMAD4 level	level error	edge dist (um)	edge dist error	SMAD4 level	level error	edge dist (um)	edge dist error	SMAD4 level	level error
	0.846639	0.235741	1.13029	0.0585308	0.846639	0.235741	1.12689	0.0929572	0.846639	0.235741	1.1096	0.053877	0.846639	0.235741	1.00047	0.00702287	0.846639	0.235741	1.02814	0.034004
	8.86375	0.646892	1.06474	0.0330139	8.86375	0.646892	1.03447	0.0929746	8.86375	0.646892	1.05536	0.0294128	8.86375	0.646892	0.95407	0.0176314	8.86375	0.646892	0.963852	0.0104518
	16.6621	1.04597	0.99424	0.0387784	16.6621	1.04597	0.994103	0.0968492	16.6621	1.04597	1.02565	0.034247	16.6621	1.04597	0.94002	0.018215	16.6621	1.04597	0.902388	0.0273819
	26.6021	3.5533	0.980463	0.0189987	26.6021	3.5533	0.967291	0.0818877	26.6021	3.5533	0.981999	0.0262681	26.6021	3.5533	0.901144	0.0255993	26.6021	3.5533	0.876718	0.0187666
	40.4628	7.90082	0.931251	0.0186574	40.4628	7.90082	0.932115	0.0628889	40.4628	7.90082	0.924697	0.0136561	40.4628	7.90082	0.853038	0.0306821	40.4628	7.90082	0.850133	0.0203932
	56.8836	10.4395	0.9007	0.0410117	56.8836	10.4395	0.89671	0.0775346	56.8836	10.4395	0.881274	0.0260119	56.8836	10.4395	0.817847	0.0182419	56.8836	10.4395	0.782667	0.0611939
	74.8344	7.23344	0.849026	0.0395703	74.8344	7.23344	0.869119	0.100943	74.8344	7.23344	0.800373	0.0146627	74.8344	7.23344	0.740842	0.011735	74.8344	7.23344	0.674726	0.0991736
	89.4132	3.45328	0.808954	0.0448475	89.4132	3.45328	0.813044	0.127418	89.4132	3.45328	0.727077	0.0196169	89.4132	3.45328	0.660114	0.00813036	89.4132	3.45328	0.538711	0.0712631
	100.238	0.907364	0.738971	0.066841	100.238	0.907364	0.715181	0.154109	100.238	0.907364	0.640632	0.0158116	100.238	0.907364	0.543193	0.0332055	100.238	0.907364	0.433692	0.043691
	109.095	2.02373	0.648369	0.0455601	109.095	2.02373	0.609922	0.141456	109.095	2.02373	0.549268	0.000878122	109.095	2.02373	0.473312	0.0245993	109.095	2.02373	0.374514	0.0187898
	117.053	4.00378	0.578483	0.0218655	117.053	4.00378	0.519927	0.12907	117.053	4.00378	0.428237	0.00636118	117.053	4.00378	0.390457	0.0578854	117.053	4.00378	0.325451	0.01931
	123.942	5.23146	0.46878	0.0682467	123.942	5.23146	0.429866	0.105906	123.942	5.23146	0.361412	0.0303183	123.942	5.23146	0.327118	0.0514118	123.942	5.23146	0.282911	0.0161794
	130.515	6.20681	0.378992	0.0978624	130.515	6.20681	0.342958	0.0874566	130.515	6.20681	0.288754	0.0305146	130.515	6.20681	0.272999	0.0519636	130.515	6.20681	0.25481	0.0190495
	137.126	7.01134	0.283936	0.0908928	137.126	7.01134	0.294728	0.0686343	137.126	7.01134	0.238732	0.0258815	137.126	7.01134	0.237053	0.032063	137.126	7.01134	0.243074	0.0118587
	143.864	7.28924	0.22596	0.0969149	143.864	7.28924	0.253942	0.0595182	143.864	7.28924	0.201565	0.0465869	143.864	7.28924	0.199763	0.0203272	143.864	7.28924	0.220764	0.010694
	150.494	7.35787	0.188859	0.086522	150.494	7.35787	0.200049	0.0415823	150.494	7.35787	0.177631	0.0495939	150.494	7.35787	0.171868	0.0210981	150.494	7.35787	0.191439	0.0194581
	156.953	7.65295	0.173972	0.0652154	156.953	7.65295	0.169121	0.0427329	156.953	7.65295	0.142936	0.0340524	156.953	7.65295	0.164192	0.0332164	156.953	7.65295	0.176418	0.0224585
	163.739	7.17966	0.159375	0.0719214	163.739	7.17966	0.135849	0.0268783	163.739	7.17966	0.128202	0.0355191	163.739	7.17966	0.145606	0.0321235	163.739	7.17966	0.166953	0.0209029
	170.489	6.64839	0.133046	0.0472082	170.489	6.64839	0.126445	0.0184999	170.489	6.64839	0.12287	0.0323881	170.489	6.64839	0.127124	0.0254074	170.489	6.64839	0.157015	0.0204798
	177.369	6.44042	0.116665	0.042945	177.369	6.44042	0.112138	0.0169656	177.369	6.44042	0.110579	0.042625	177.369	6.44042	0.107631	0.0313465	177.369	6.44042	0.155994	0.0191683
	184.519	6.5769	0.120103	0.055334	184.519	6.5769	0.102848	0.0287212	184.519	6.5769	0.0978538	0.0432849	184.519	6.5769	0.116478	0.00648834	184.519	6.5769	0.148779	0.0208022
	192.323	6.86623	0.122356	0.0478261	192.323	6.86623	0.086428	0.0191055	192.323	6.86623	0.0812805	0.0397206	192.323	6.86623	0.12348	0.0195515	192.323	6.86623	0.142367	0.019637
	200.518	6.50774	0.135252	0.0216978	200.518	6.50774	0.0962445	0.0592031	200.518	6.50774	0.0927164	0.0249204	200.518	6.50774	0.126637	0.0187772	200.518	6.50774	0.131662	0.0121057
	209.17	6.15125	0.140473	0.0564331	209.17	6.15125	0.0987921	0.0667056	209.17	6.15125	0.0766014	0.0143974	209.17	6.15125	0.116209	0.00762001	209.17	6.15125	0.137813	0.00721213
	218.481	5.85606	0.148205	0.0459699	218.481	5.85606	0.109697	0.0589772	218.481	5.85606	0.0882929	0.0317529	218.481	5.85606	0.126119	0.0207583	218.481	5.85606	0.128386	0.00519274
	228.83	5.37615	0.153215	0.0463443	228.83	5.37615	0.0956567	0.045048	228.83	5.37615	0.0883969	0.0129358	228.83	5.37615	0.118683	0.0420713	228.83	5.37615	0.13246	0.00612264
	240.462	4.76561	0.140338	0.0667746	240.462	4.76561	0.0864449	0.0608395	240.462	4.76561	0.12246	0.0067026	240.462	4.76561	0.131157	0.0266836	240.462	4.76561	0.144326	0.00440103
	253.932	4.64561	0.14933	0.039318	253.932	4.64561	0.10654	0.0523601	253.932	4.64561	0.124737	0.0113416	253.932	4.64561	0.136449	0.0351457	253.932	4.64561	0.170678	0.0112675
	270.671	4.96873	0.189781	0.0139041	270.671	4.96873	0.11416	0.0297023	270.671	4.96873	0.171253	0.0406628	270.671	4.96873	0.161786	0.0202214	270.671	4.96873	0.241071	0.0321481
	295.545	6.04638	0.218413	0.104081	295.545	6.04638	0.18429	0.0401051	295.545	6.04638	0.278531	0.0354333	295.545	6.04638	0.289131	0.0286712	295.545	6.04638	0.344311	0.040567

## Sheet: L
Supplementary Figure 4L
	20 hr				24 hr				27 hr				30 hr				42 hr
	edge dist (um)	edge dist error	SMAD4 integral	integral error	edge dist (um)	edge dist error	SMAD4 integral	integral error	edge dist (um)	edge dist error	SMAD4 integral	integral error	edge dist (um)	edge dist error	SMAD4 integral	integral error	edge dist (um)	edge dist error	SMAD4 integral	integral error
	0.846639	0.235741	0.655015	0.0271265	0.846639	0.235741	0.650441	0.0597941	0.846639	0.235741	0.733793	0.0106784	0.846639	0.235741	0.722836	0.0166676	0.846639	0.235741	0.999431	0.0224073
	8.86375	0.646892	0.582227	0.0344604	8.86375	0.646892	0.565601	0.0612383	8.86375	0.646892	0.679953	0.0109577	8.86375	0.646892	0.68862	0.0179719	8.86375	0.646892	0.941603	0.0104669
	16.6621	1.04597	0.527422	0.0302458	16.6621	1.04597	0.529402	0.0660021	16.6621	1.04597	0.646297	0.0271602	16.6621	1.04597	0.660824	0.0172983	16.6621	1.04597	0.89769	0.0242579
	26.6021	3.5533	0.495222	0.0214862	26.6021	3.5533	0.492773	0.0612569	26.6021	3.5533	0.605405	0.0181345	26.6021	3.5533	0.629021	0.00739282	26.6021	3.5533	0.872093	0.0173098
	40.4628	7.90082	0.469752	0.0125109	40.4628	7.90082	0.471594	0.0447004	40.4628	7.90082	0.582497	0.00269996	40.4628	7.90082	0.613081	0.00494346	40.4628	7.90082	0.853274	0.0147565
	56.8836	10.4395	0.454268	0.0180024	56.8836	10.4395	0.464918	0.0418318	56.8836	10.4395	0.560995	0.0125625	56.8836	10.4395	0.604875	0.0158747	56.8836	10.4395	0.802333	0.0390327
	74.8344	7.23344	0.433869	0.0101117	74.8344	7.23344	0.465607	0.0416969	74.8344	7.23344	0.527772	0.00951457	74.8344	7.23344	0.574221	0.0231635	74.8344	7.23344	0.720843	0.0637868
	89.4132	3.45328	0.418873	0.0139691	89.4132	3.45328	0.460514	0.0502309	89.4132	3.45328	0.508321	0.0106847	89.4132	3.45328	0.530367	0.0169836	89.4132	3.45328	0.62207	0.0398076
	100.238	0.907364	0.403435	0.0192628	100.238	0.907364	0.446348	0.0537823	100.238	0.907364	0.472244	0.00586617	100.238	0.907364	0.492098	0.0259887	100.238	0.907364	0.544474	0.0288146
	109.095	2.02373	0.378049	0.00732075	109.095	2.02373	0.41856	0.0494238	109.095	2.02373	0.439621	0.00207174	109.095	2.02373	0.470027	0.0241201	109.095	2.02373	0.497905	0.0105433
	117.053	4.00378	0.357865	0.0134609	117.053	4.00378	0.400118	0.0511836	117.053	4.00378	0.394976	0.0117886	117.053	4.00378	0.426743	0.0307532	117.053	4.00378	0.461552	0.0146498
	123.942	5.23146	0.336108	0.0175959	123.942	5.23146	0.377152	0.0429584	123.942	5.23146	0.368543	0.0162812	123.942	5.23146	0.397631	0.0199883	123.942	5.23146	0.424688	0.00895788
	130.515	6.20681	0.314509	0.0188431	130.515	6.20681	0.350122	0.0390516	130.515	6.20681	0.339068	0.0170848	130.515	6.20681	0.364653	0.0295015	130.515	6.20681	0.405976	0.00369099
	137.126	7.01134	0.294577	0.0164099	137.126	7.01134	0.341507	0.0319104	137.126	7.01134	0.313342	0.0214368	137.126	7.01134	0.349307	0.0250529	137.126	7.01134	0.393288	0.00231942
	143.864	7.28924	0.272947	0.0116056	143.864	7.28924	0.326462	0.0332665	143.864	7.28924	0.293093	0.0287145	143.864	7.28924	0.336485	0.00912371	143.864	7.28924	0.366011	0.00831831
	150.494	7.35787	0.265407	0.0180157	150.494	7.35787	0.301016	0.0351279	150.494	7.35787	0.269158	0.0262157	150.494	7.35787	0.31806	0.0182523	150.494	7.35787	0.343603	0.016818
	156.953	7.65295	0.250921	0.0245213	156.953	7.65295	0.285527	0.0278336	156.953	7.65295	0.254036	0.0214331	156.953	7.65295	0.301627	0.0209653	156.953	7.65295	0.326016	0.00168742
	163.739	7.17966	0.248354	0.0214922	163.739	7.17966	0.272545	0.0304805	163.739	7.17966	0.237081	0.0244504	163.739	7.17966	0.289262	0.0190623	163.739	7.17966	0.313478	0.00864178
	170.489	6.64839	0.233755	0.0178458	170.489	6.64839	0.254044	0.0327622	170.489	6.64839	0.230363	0.0248041	170.489	6.64839	0.268482	0.0120745	170.489	6.64839	0.30356	0.00548893
	177.369	6.44042	0.230934	0.0187977	177.369	6.44042	0.242079	0.0285993	177.369	6.44042	0.221153	0.0241874	177.369	6.44042	0.257662	0.0108787	177.369	6.44042	0.303081	0.00791711
	184.519	6.5769	0.222846	0.023483	184.519	6.5769	0.228301	0.0388673	184.519	6.5769	0.210933	0.0225375	184.519	6.5769	0.264393	0.0150609	184.519	6.5769	0.29205	0.0110555
	192.323	6.86623	0.225265	0.0161407	192.323	6.86623	0.212556	0.0329367	192.323	6.86623	0.198499	0.0314115	192.323	6.86623	0.263692	0.0204278	192.323	6.86623	0.288338	0.0055802
	200.518	6.50774	0.230248	0.0155505	200.518	6.50774	0.20643	0.0434671	200.518	6.50774	0.20278	0.0260927	200.518	6.50774	0.269492	0.0186467	200.518	6.50774	0.287851	0.00142295
	209.17	6.15125	0.22709	0.0256778	209.17	6.15125	0.211246	0.0496757	209.17	6.15125	0.193297	0.0190649	209.17	6.15125	0.270237	0.0275463	209.17	6.15125	0.296023	0.0110735
	218.481	5.85606	0.225969	0.0237043	218.481	5.85606	0.208133	0.0503683	218.481	5.85606	0.196375	0.0175113	218.481	5.85606	0.269577	0.0217273	218.481	5.85606	0.288967	0.00331813
	228.83	5.37615	0.234117	0.0174028	228.83	5.37615	0.201679	0.039963	228.83	5.37615	0.207001	0.0174841	228.83	5.37615	0.265692	0.0338573	228.83	5.37615	0.295603	0.00367966
	240.462	4.76561	0.230374	0.0110485	240.462	4.76561	0.20812	0.0434002	240.462	4.76561	0.225002	0.0109989	240.462	4.76561	0.265851	0.0259551	240.462	4.76561	0.302969	0.0058607
	253.932	4.64561	0.245856	0.0167493	253.932	4.64561	0.216025	0.037573	253.932	4.64561	0.233071	0.00342783	253.932	4.64561	0.275785	0.0344736	253.932	4.64561	0.330498	0.00708579
	270.671	4.96873	0.2811	0.0216284	270.671	4.96873	0.238974	0.0401117	270.671	4.96873	0.283043	0.0226653	270.671	4.96873	0.3086	0.0221395	270.671	4.96873	0.396466	0.0283344
	295.545	6.04638	0.369128	0.0530624	295.545	6.04638	0.304465	0.0508666	295.545	6.04638	0.392821	0.0221749	295.545	6.04638	0.422732	0.0079774	295.545	6.04638	0.471861	0.0469934

[truncated: 4 more sheets: T, U, W, X]
