# Supplementary material for: Time-integrated BMP signaling determines fate in a stem cell model for early human development
Source: Nat Commun. 2024 Feb 17;15:1471. doi: 10.1038/s41467-024-45719-9 (PMC10874454; doi:10.1038/s41467-024-45719-9)
Supplement: Supplementary file 6 — Source Data [file 41467_2024_45719_MOESM6_ESM.zip › SourceData/SourceData_SI_Fig5.xlsx]

## Sheet: A
Supplementary Figure 5A
	TFAP2C intensity (normalized)								NANOG intensity (normalized)								HAND1 intensity (normalized)								OCT4 intensity (normalized)
	time (hr)	BMPRi_0	BMPRi_10	BMPRi_30	BMPRi_100	BMPRi_300	X - untreated		time (hr)	BMPRi_0	BMPRi_10	BMPRi_30	BMPRi_100	BMPRi_300	X - untreated		time (hr)	BMPRi_0	BMPRi_10	BMPRi_30	BMPRi_100	BMPRi_300	X - untreated		time (hr)	BMPRi_0	BMPRi_10	BMPRi_30	BMPRi_100	BMPRi_300	X - untreated
	0	0.0353099	0.0353099	0.0353099	0.0353099	0.0353099	0.0353099		0	0.73373	0.73373	0.73373	0.73373	0.73373	0.73373		0	0.0199111	0.0199111	0.0199111	0.0199111	0.0199111	0.0199111		0	0.744841	0.744841	0.744841	0.744841	0.744841	0.744841
	6	0.0840053	0.127109	0.0887435					6	0.478216	0.549522	0.535796					6	0.0169557	0.0503662	0.0193204	0.0237497	0.0145665	0.00470252		6	0.485318	0.508831	0.633828	0.718598	0.566245	0.420335
	12	0.148373	0.120654	0.093154	0.0426756	0.0172579	0.0178875		12	0.311033	0.352395	0.390336	0.491933	0.500491	0.562933		12								12
	24	0.382428	0.182961	0.147715	0.0605342	0.0226315	0.010665		24	0.0665548	0.116041	0.370821	0.624287	0.65481	0.702466		24	0.0179353	0.000170041	0.0354929	0.0493153	0.0596852	0.0489615		24	0.151944	0.271012	0.707942	1	0.787651	0.791219
	36	1	0.987763	0.311651	0.0679593	0.00657038	0.00812859		36	0.00499432	0.0368413	0.229666	0.801013	0.85807	1		36	0.171405	0.0763437	0.0118625	0.00279606	0.0242697	0.0123409		36	0.0448788	0.13225	0.34399	0.614293	0.826332	0.714741
	48	0.451591	0.900454	0.312991	0.048241	0.00255065	0		48	0	0.0157165	0.383552	0.720862	0.834349	0.793837		48	1	0.392447	0.0577105	0	0.00376632	0.00921709		48	0	0.014345	0.186372	0.454316	0.550531	0.42812
	TFAP2C error								NANOG error								HAND1 error								OCT4 error
	time (hr)	BMPRi_0	BMPRi_10	BMPRi_30	BMPRi_100	BMPRi_300	X - untreated		time (hr)	BMPRi_0	BMPRi_10	BMPRi_30	BMPRi_100	BMPRi_300	X - untreated		time (hr)	BMPRi_0	BMPRi_10	BMPRi_30	BMPRi_100	BMPRi_300	X - untreated		time (hr)	BMPRi_0	BMPRi_10	BMPRi_30	BMPRi_100	BMPRi_300	X - untreated
	0	0.00657796	0.00657796	0.00657796	0.00657796	0.00657796	0.00657796		0	0.0430207	0.0430207	0.0430207	0.0430207	0.0430207	0.0430207		0	0.0110315	0.0110315	0.0110315	0.0110315	0.0110315	0.0110315		0	0.286998	0.286998	0.286998	0.286998	0.286998	0.286998
	6	0.0142876	0.0199805	0.0307682					6	0.0538173	0.0731987	0.112913					6	0.00398562	0.0889685	0.00412167	0.00554923	0.00328138	0.00453094		6	0.0571491	0.1372	0.0726074	0.0991718	0.0794103	0.0672921
	12	0.0343946	0.0338285	0.00898704	0.00944392	0.00339533	0.00626485		12	0.0226682	0.0459999	0.0474014	0.0410183	0.0646082	0.0347717		12								12
	24	0.0417653	0.0171687	0.0169075	0.0106145	0.00412383	0.00264799		24	0.021364	0.0245894	0.0317014	0.0530925	0.0850651	0.129948		24	0.00631223	0.00888543	0.00982944	0.00625825	0.0129289	0.0110416		24	0.0243042	0.104775	0.13217	0.0754457	0.167591	0.122181
	36	0.177564	0.14575	0.0445093	0.00306285	0.00185253	0.00444253		36	0.0040774	0.00800256	0.0245703	0.0453309	0.0829563	0.0816507		36	0.0606081	0.00730316	0.00556458	0.00722087	0.0576712	0.0029416		36	0.0138418	0.013301	0.0328005	0.138392	0.054091	0.0494335
	48	0.0544959	0.125585	0.0864325	0.00513559	0.00126641	0.000872626		48	0.00118382	0.036323	0.0841278	0.0521581	0.0835269	0.0667751		48	0.161811	0.0738377	0.0257293	0.00284648	0.00178183	0.00321413		48	0.0103766	0.0127916	0.0558497	0.047363	0.0388833	0.0647695

## Sheet: B
Supplementary Figure 5B
		SMAD4 (normalized N:C)
	time (hr)	BMPRi_0	BMPRi_10	BMPRi_30	BMPRi_100	BMPRi_300	X - no treatment
	-0.333333	0.222922	0.106979	0.12923	0.156374	0.0624694	0.00344035
	-0.166667	0.020266	0.134876	0.122372	0.0604208	0.036659	0.061334
	0	0.0429749	0.189633	0.123875	0.0611258	0.070584	0.0312964
	0.166667	0.185525	0.185796	0.139596	-0.00608024	-0.0415354	-0.0992692
	0.333333	1.07443	1.06315	0.789217	0.395486	0.144445	0.00920859
	0.5	1.11745	1.04319	0.763685	0.486008	0.24174	-0.0227637
	0.666667	1.19603	1.02361	0.733345	0.45886	0.269422	-0.0202727
	0.833333	1.20731	1.00844	0.667639	0.396685	0.259517	-0.0182085
	1	1.17978	0.979031	0.623759	0.363761	0.192958	-0.0420849
	1.16667	1.10062	0.931379	0.65429	0.364977	0.185953	-0.0110834
	1.33333	1.10308	0.915714	0.684777	0.341896	0.167579	-0.0533145
	1.5	1.16279	0.919585	0.6983	0.353415	0.182652	-0.0469002
	1.66667	1.20222	0.995465	0.658574	0.378422	0.18818	-0.0657436
	1.83333	1.13512	0.903395	0.639213	0.354322	0.208217	-0.0463198
	2	1.14229	0.888589	0.601636	0.361297	0.168758	-0.0349718
	2.16667	1.16779	0.912661	0.613251	0.396212	0.22887	-0.00199394
	2.33333	1.13545	0.960296	0.536693	0.311792	0.230574	-0.0700947
	2.5	1.16688	0.946283	0.564001	0.319007	0.243837	-0.0337291
	2.66667	1.19525	0.940272	0.606713	0.315753	0.24436	-0.0214472
	2.83333	1.15178	0.976496	0.581098	0.35609	0.241447	-0.0231433
	3	1.12496	0.971403	0.601445	0.348686	0.247784	0.0135814
	3.16667	1.15486	0.984069	0.649058	0.362905	0.249405	-0.0272031
	3.33333	1.12826	0.98576	0.630597	0.371304	0.243123	-0.0116555
	3.5	1.09506	0.860252	0.640777	0.332442	0.300831	-0.0409592
	3.66667	1.11038	0.91173	0.595679	0.352773	0.274173	-0.0351594
	3.83333	1.08245	0.874303	0.599807	0.363332	0.222513	-0.0861967
	4	1.05364	0.861061	0.657383	0.351641	0.204812	-0.0733832
	4.16667	1.08978	0.806943	0.705747	0.393975	0.223335	0.0215351
	4.33333	1.07612	0.763234	0.697892	0.400446	0.232291	-0.0529351
	4.5	1.02472	0.834086	0.641039	0.416019	0.21571	-0.016273
	4.66667	1.00307	0.784389	0.614481	0.403438	0.204144	-0.0615576
	4.83333	0.992373	0.786077	0.61814	0.412841	0.238897	-0.0226599
	5	1.0042	0.766852	0.656495	0.448108	0.23541	-0.0818947
	5.16667	0.977513	0.787044	0.683132	0.467864	0.234693	-0.0235649
	5.33333	0.943183	0.763726	0.698132	0.414037	0.225859	0.00365552
	5.5	0.941848	0.771279	0.618724	0.464506	0.229426	-0.0242068
	5.66667	0.898284	0.757228	0.700437	0.415778	0.238221	-0.0735459
	5.83333	0.927523	0.812066	0.711144	0.432256	0.240152	-0.0460175
	6	0.919272	0.809243	0.646201	0.471217	0.276961	-0.0111743
	6.16667	0.939902	0.83852	0.694944	0.447337	0.259184	-0.0123659
	6.33333	0.871941	0.830646	0.639839	0.478962	0.19861	-0.0282375
	6.5	0.902471	0.835236	0.642447	0.478904	0.223445	-0.0653504
	6.66667	0.937134	0.794307	0.653244	0.481196	0.215481	-0.0245909
	6.83333	0.894701	0.842381	0.729413	0.538645	0.232864	-0.0385108
	7	0.917051	0.837172	0.746835	0.503169	0.232208	-0.0623162
	7.16667	0.923799	0.850289	0.687598	0.482086	0.198677	-0.0669936
	7.33333	0.98584	0.808298	0.758456	0.503381	0.177926	-0.0357184
	7.5	0.984272	0.809625	0.720208	0.513565	0.296564	0.012382
	7.66667	1.03855	0.8484	0.771087	0.511242	0.264694	-0.0284829
	7.83333	1.05048	0.806018	0.795911	0.497843	0.250215	0.0499974
	8	1.05235	0.872488	0.834958	0.479034	0.258131	0.00189682
	8.16667	1.06555	0.871872	0.818955	0.468082	0.328953	0.0406526
	8.33333	1.10765	0.906941	0.83304	0.499103	0.252583	6.40902e-05
	8.5	1.08664	0.902127	0.848505	0.51824	0.242923	-0.0321194
	8.66667	1.00454	0.823481	0.746411	0.502184	0.257217	0.0198776
	8.83333	1.0356	0.810575	0.804041	0.487158	0.334338	-0.0526089
	9	1.09016	0.833841	0.801537	0.466867	0.294999	-0.0326415
	9.16667	1.09983	0.848311	0.769759	0.479255	0.265946	-0.0469198
	9.33333	1.10189	0.818765	0.713248	0.469374	0.272416	-0.0333001
	9.5	1.07416	0.849322	0.734449	0.432947	0.273176	0.00718137
	9.66667	1.16244	0.848563	0.758905	0.449547	0.244452	-0.0834475
	9.83333	1.12364	0.841075	0.759974	0.479629	0.28206	-0.0638443
	10	1.12715	0.851293	0.783593	0.473174	0.262521	-0.0724556
	10.1667	1.08916	0.859938	0.721905	0.474573	0.247985	-0.0237493
	10.3333	1.07299	0.857325	0.748535	0.426125	0.223978	-0.0552416
	10.5	1.1076	0.917946	0.764828	0.488051	0.228365	-0.0599866
	10.6667	1.12422	0.913645	0.75754	0.445863	0.209855	-0.0393651
	10.8333	1.06661	0.863242	0.775676	0.456076	0.29892	-0.0159235
	11	1.11206	0.86896	0.789713	0.47393	0.178089	-0.0773614
	11.1667	1.09806	0.908553	0.732259	0.519024	0.2371	-0.0134549
	11.3333	1.07357	0.904823	0.812775	0.486253	0.229106	-0.0699375
	11.5	1.06278	0.873086	0.776626	0.466879	0.252819	-0.0469479
	11.6667	1.08274	0.920625	0.81286	0.449543	0.190179	-0.0316856
	11.8333	1.09501	0.895739	0.81865	0.499165	0.232843	-0.0321315
	12	1.07836	0.922762	0.790775	0.516144	0.243634	-0.0493424
	12.1667	1.07354	0.887636	0.861418	0.497778	0.201321	-0.00826458
	12.3333	1.09126	0.917839	0.793006	0.499814	0.221146	0.00567635
	12.5	1.08988	0.911849	0.773959	0.508066	0.280057	0.0188378
	12.6667	1.08403	0.869766	0.79983	0.555341	0.252624	-0.0200282
	12.8333	1.08315	0.904909	0.833537	0.497339	0.265722	0.0118515
	13	1.112	0.934321	0.869622	0.474662	0.274527	-0.0012373
	13.1667	1.12127	0.982924	0.843372	0.505579	0.248729	-0.00279266
	13.3333	1.08032	0.929271	0.795984	0.537409	0.256598	0.0044085
	13.5	1.09116	0.937008	0.754074	0.529532	0.205308	-0.0031558
	13.6667	1.08472	0.895261	0.83888	0.497203	0.259619	0.0254368
	13.8333	1.08736	0.915935	0.766357	0.490644	0.291811	0.00356285
	14	1.09998	0.90215	0.742062	0.455621	0.26645	0.0100074
	14.1667	1.10671	0.934773	0.832783	0.547159	0.258668	0.00269671
	14.3333	1.14068	0.906861	0.820271	0.512263	0.256348	0.00381491
	14.5	1.16597	0.938415	0.784555	0.513464	0.295209	-0.0231924
	14.6667	1.16503	0.964888	0.809656	0.509993	0.289527	-0.012593
	14.8333	1.17711	0.993218	0.838961	0.546875	0.265971	-0.0869286
	15	1.20859	0.95411	0.799558	0.535903	0.228068	-0.055589
	15.1667	1.15247	0.948457	0.779567	0.502967	0.289343	-0.00990912
	15.3333	1.19988	1.01409	0.809974	0.557086	0.306756	-0.038383
	15.5	1.18671	0.960889	0.777814	0.594256	0.279351	-0.0394621
	15.6667	1.20836	0.956335	0.787757	0.58863	0.275085	-0.0204757
	15.8333	1.20377	0.972671	0.798262	0.591099	0.248095	-0.0523442
	16	1.18688	0.968139	0.780909	0.572457	0.254896	-0.000158948
	16.1667	1.18769	0.96897	0.830895	0.607317	0.269283	0.00216441
	16.3333	1.23418	0.959684	0.75522	0.572249	0.318426	0.00831516
	16.5	1.19113	0.974291	0.834589	0.545536	0.299437	-0.0124065
	16.6667	1.167	0.96277	0.779293	0.551254	0.298002	-0.0455442
	16.8333	1.18157	0.989732	0.808926	0.58618	0.311591	-0.0416313
	17	1.15554	1.02575	0.799839	0.600885	0.29918	-0.0337882
	17.1667	1.2229	1.02372	0.803405	0.606469	0.281623	-0.0578266
	17.3333	1.2357	1.01019	0.824154	0.611882	0.268401	-0.0586254
	17.5	1.22199	1.00003	0.810344	0.595833	0.249833	-0.0412929
	17.6667	1.19453	0.989635	0.842634	0.615991	0.29262	-0.0362952
	17.8333	1.23823	0.997129	0.833001	0.608012	0.293659	-0.0432547
	18	1.21695	1.00463	0.855869	0.635609	0.217164	-0.00291291
	18.1667	1.22076	1.06155	0.865976	0.608224	0.283643	0.0137788
	18.3333	1.24471	1.03045	0.875535	0.578675	0.271604	-0.0419541
	18.5	1.25902	1.02027	0.884594	0.640581	0.259373	-0.0456698
	18.6667	1.22002	1.09013	0.909383	0.701077	0.211819	0.00339174
	18.8333	1.18641	1.03708	0.909818	0.638511	0.220658	0.0112529
	19	1.18327	1.04232	0.882215	0.624309	0.268542	-0.0121173
	19.1667	1.22044	1.02815	0.879115	0.651008	0.262122	-0.0339024
	19.3333	1.23298	1.09039	0.780361	0.630939	0.274575	-0.0149009
	19.5	1.25182	1.08046	0.768146	0.56497	0.226868	-0.0479414
	19.6667	1.23333	1.05487	0.796255	0.645916	0.225936	0.0398898
	19.8333	1.24938	1.0656	0.751959	0.606269	0.228098	-0.0613492
	20	1.24384	1.07293	0.762321	0.64899	0.258204	-0.0553596
	20.1667	1.24714	1.09162	0.797934	0.596629	0.241051	-0.0419488
	20.3333	1.23941	1.06236	0.818307	0.592449	0.243147	-0.0865275
	20.5	1.2167	1.08186	0.828803	0.609006	0.210745	-0.103092
	20.6667	1.20815	1.11761	0.832599	0.606544	0.245463	-0.0757583
	20.8333	1.24307	1.09301	0.814625	0.62733	0.208184	-0.0190363
	21	1.28518	1.1296	0.864475	0.606796	0.233858	-0.0664095
	21.1667	1.24543	1.14223	0.868844	0.651489	0.253156	-0.0579523
	21.3333	1.19309	1.12317	0.866205	0.635326	0.277366	-0.00905173
	21.5	1.18868	1.04726	0.821187	0.624583	0.277265	-0.0502413
	21.6667	1.17661	1.05441	0.852488	0.660009	0.230442	0.000972083
	21.8333	1.20066	1.03275	0.848336	0.631482	0.247467	-0.0127692
	22	1.22364	1.05086	0.847179	0.637731	0.242211	-0.0357085
	22.1667	1.15064	1.01761	0.819353	0.636557	0.279198	-0.0050944
	22.3333	1.187	1.00643	0.880853	0.682177	0.281098	0.0287743
	22.5	1.23173	1.03644	0.841027	0.688355	0.29007	0.00262674
	22.6667	1.18438	1.04938	0.896882	0.631218	0.312705	0.0303193
	22.8333	1.17851	1.02568	0.881955	0.666263	0.284959	-0.0471695
	23	1.20185	1.07071	0.825753	0.637485	0.330201	-0.0136616
	23.1667	1.23295	1.06639	0.814798	0.650176	0.276715	0.0551817
	23.3333	1.21395	1.01266	0.864384	0.657776	0.264175	-0.0494918
	23.5	1.19334	1.09194	0.890416	0.682681	0.271323	0.0108567
	23.6667	1.22306	1.02836	0.842549	0.661645	0.290929	0.0221055
	23.8333	1.19636	1.06344	0.816486	0.642854	0.296466	-0.0235276
	24	1.21299	1.03178	0.81968	0.660747	0.327084	0.0324394

## Sheet: C
Supplementary Figure 5C
	SMAD4 integral (normalized N:C)	NANOG (au)	NANOG error	TFAP2C (au)	TFAP2C error
	0.285714	0.311033	0.0226682	0.148373	0.0343946
	0.24011	0.352395	0.0459999	0.120654	0.0338285
	0.196357	0.390336	0.0474014	0.093154	0.00898704
	0.133904	0.491933	0.0410183	0.0426756	0.00944392
	0.0686819	0.500491	0.0646082	0.0172579	0.00339533
	0	0.562933	0.0347717	0.0178875	0.00626485

## Sheet: D
Supplementary Figure 5D
	SMAD4 integral (normalized N:C)	ISL1 (au)	ISL1 error	HAND1 (au)	HAND1 error	OCT4 (au)	OCT4 error
	1.14286	1	0.247022	1	0.161811	0	0.0103766
	0.960439	0.772932	0.0870193	0.392447	0.0738377	0.014345	0.0127916
	0.785426	0.0269603	0.0139051	0.0577105	0.0257293	0.186372	0.0558497
	0.535618	0	0.000417593	0	0.00284648	0.454316	0.047363
	0.274728	0.00165962	0.000378191	0.00376632	0.00178183	0.550531	0.0388833
	0	0.00353702	0.000374769	0.00921709	0.00321413	0.42812	0.0647695

## Sheet: F
Supplementary Figure 5F
		normalized counts per million
	time (hr)	ISL1	TFAP2C	GATA3	HAND1	POU5F1	SOX2	NANOG	TFAP2A	GATA2	GABRP	KRT7	TP63	CDX2
	0	0.00239057	0.0413967	0.000536693	1.86143e-05	0.780429	1	0.980753	0.000409476	0.00189608	0.00927422	0.0192849	0.00173644	0.00149268
	4	0.0023176	0.153698	0.102581	0.00149172	0.711289	0.564505	1	0.0900391	0.155578	0.00650032	0.0171565	0.00042194	0.0318793
	12	0.0147405	0.225008	0.41349	0.00586675	0.867672	0.554831	0.704213	0.361326	0.280383	0.00424189	0.0173671	0.00121246	0.0450098
	20	0.147335	0.531581	0.698273	0.0844932	1	0.400343	0.332808	0.70649	0.577452	0.0027705	0.0481131	0.00647133	0.139011
	28	0.462693	1	0.786134	0.302632	0.910582	0.17294	0.0982701	0.807906	0.751604	0.0221661	0.169112	0.0452022	0.747906
	42	1	0.872208	1	1	0.839211	0.0376737	0.0103185	1	1	1	1	1	1

## Sheet: H
Supplementary Figure 5H
		measured SOX2 (normalized intensity)																	simulated SOX2
	time (hr)	BMPRi_0,42hr	BMPRi_5,42hr	BMPRi_10,42hr	BMPRi_25,42hr	BMPRi_50,42hr	BMPRi_100,42hr	BMPRi_250,42hr	BMPRi_1000,42hr	BMPRi_0,32hr	BMPRi_5,32hr	BMPRi_10,32hr	BMPRi_25,32hr	BMPRi_50,32hr	BMPRi_100,32hr	BMPRi_250,32hr	BMPRi_1000,32hr	X - untreated	BMPRi_0,42hr	BMPRi_5,42hr	BMPRi_10,42hr	BMPRi_25,42hr	BMPRi_50,42hr	BMPRi_100,42hr	BMPRi_250,42hr	BMPRi_1000,42hr	BMPRi_0,32hr	BMPRi_5,32hr	BMPRi_10,32hr	BMPRi_25,32hr	BMPRi_50,32hr	BMPRi_100,32hr	BMPRi_250,32hr	BMPRi_1000,32hr	X - untreated
	-0.5	0.949848	0.981142	1.01303	1.0103	1.03566	0.966435	1.01816	1.03518	1.00633	0.98881	0.98902	1.00453	0.978506	0.950763	1.00078	0.998619	1.01193	0.961535	0.985855	1.02321	0.998355	1.03149	0.964512	1.03521	1.03856	1.00805	0.990254	0.985452	1.01749	0.971824	0.958167	1.00668	0.993162	1.01728
	-0.333333	0.967661	0.99073	1.01516	1.00277	1.02153	0.972162	1.02722	1.03311	1.01457	0.986039	0.982578	1.01021	0.955222	0.967941	1.00729	0.988264	1.00928	0.963742	0.987811	1.02479	0.999785	1.03246	0.965509	1.03528	1.038	1.00997	0.992184	0.98726	1.0188	0.973152	0.959203	1.00692	0.992876	1.01661
	-0.166667	0.972777	0.980057	1.03214	0.993703	1.03604	0.965196	1.04114	1.03841	0.999856	0.994298	0.983926	1.02373	0.968746	0.951564	1.0087	0.997599	1.0183	0.964687	0.988557	1.02523	1.00023	1.03257	0.965837	1.03493	1.03733	1.01064	0.992904	0.987932	1.01913	0.973625	0.959569	1.00675	0.992474	1.01594
	0	0.967559	1.0008	1.03818	0.992276	1.03435	0.958385	1.05025	1.03948	1.01978	1.00086	0.99469	1.03575	0.990742	0.966987	1.00796	0.983374	1.0216	0.964461	0.988182	1.02463	0.999762	1.0319	0.965544	1.03419	1.03655	1.01013	0.992503	0.987554	1.01855	0.973304	0.959314	1.00618	0.991964	1.01528
	0.166667	1.02274	1.06868	1.07436	1.05182	1.0967	1.01491	1.08243	1.07154	1.05995	1.03634	1.03151	1.08563	1.02226	1.0059	1.0592	1.03584	1.04356	0.963158	0.986774	1.02306	0.998453	1.03049	0.96468	1.0331	1.03567	1.00855	0.991068	0.986206	1.01713	0.972252	0.958487	1.00526	0.991355	1.01462
	0.333333	0.990417	1.01951	1.05654	1.02982	1.043	0.987489	1.04018	1.0582	1.04468	1.0291	1.02804	1.04663	1.00748	0.995781	1.03847	1.02507	1.03524	0.960868	0.984422	1.0206	0.996374	1.02842	0.963293	1.03168	1.0347	1.00599	0.98869	0.983972	1.01494	0.970533	0.957137	1.00401	0.990656	1.01397
	0.5	0.99611	1.03468	1.04173	1.01701	1.03696	0.976343	1.06209	1.04685	1.04527	1.00659	0.995169	1.04535	1.00501	0.98035	1.03763	1.03771	1.0367	0.957685	0.981213	1.01734	0.993599	1.02575	0.961432	1.02997	1.03365	1.00253	0.985456	0.980936	1.01205	0.968207	0.955313	1.00246	0.989875	1.01331
	0.666667	0.975538	1.0136	1.04437	0.996411	1.03483	0.968705	1.02947	1.03555	1.02679	1.01262	0.989939	1.03314	0.975305	0.988281	1.0327	1.03242	1.01999	0.953701	0.977237	1.01337	0.990199	1.02253	0.959146	1.02799	1.03254	0.99828	0.981453	0.97718	1.00854	0.965338	0.953065	1.00065	0.989021	1.01267
	0.833333	0.990774	1.016	1.03444	0.98928	1.03011	0.981403	1.02051	1.04216	1.01545	0.991365	0.995311	1.03597	0.97858	0.969075	1.02839	1.02373	1.01044	0.949007	0.972581	1.00876	0.986246	1.01883	0.956485	1.02578	1.03135	0.993317	0.976772	0.972786	1.00448	0.961989	0.95044	0.998605	0.988103	1.01202
	1	0.969289	0.996725	1.03816	0.990783	1.03981	0.967697	1.02723	1.05923	1.01948	0.988327	0.997504	1.02502	0.970902	0.985152	1.02577	1.00683	1.00646	0.943696	0.967334	1.00359	0.981812	1.01472	0.953496	1.02337	1.03012	0.987738	0.9715	0.967839	0.999932	0.958222	0.947488	0.996356	0.98713	1.01138
	1.16667	0.952927	0.994328	1.02482	0.995851	1.03063	0.969662	1.03097	1.03221	1.00701	0.978109	0.993834	1.01931	0.961062	0.966664	1.01834	1.01087	1.0125	0.93786	0.961585	0.997956	0.97697	1.01026	0.95023	1.02078	1.02884	0.981636	0.965726	0.96242	0.99498	0.9541	0.944258	0.993933	0.986109	1.01075
	1.33333	0.96818	1.00891	1.01844	0.974687	1.02219	0.961439	1.05269	1.03955	0.997038	0.983405	0.985984	1.00539	0.952455	0.952437	1.01444	1.00725	1.00735	0.931592	0.955421	0.991934	0.971791	1.00551	0.946735	1.01806	1.02752	0.975104	0.959537	0.956613	0.989692	0.949685	0.940799	0.991369	0.985051	1.01011
	1.5	0.961782	0.990527	1.01534	0.955787	1.01533	0.956528	1.04065	1.04	0.976134	0.975204	0.979601	1.00395	0.962935	0.943226	1.00318	0.996936	1.02413	0.924983	0.948932	0.985608	0.966347	1.00052	0.94306	1.01522	1.02618	0.968232	0.953023	0.950501	0.984141	0.945039	0.93716	0.988693	0.983963	1.00948
	1.66667	0.956329	0.981018	0.980712	0.953412	0.998506	0.944565	1.01252	1.04036	0.971147	0.960002	0.949027	1.00235	0.963042	0.925589	1.00046	0.987355	1.02268	0.918125	0.942206	0.979061	0.960711	0.995375	0.939254	1.0123	1.02482	0.961113	0.946272	0.944166	0.978397	0.940226	0.933389	0.985938	0.982854	1.00886
	1.83333	0.940068	0.967242	0.987339	0.952257	1.00195	0.948852	1.02772	1.04022	0.969905	0.93752	0.957773	0.994333	0.93838	0.938501	1.00335	1.00447	1.01163	0.911112	0.935331	0.972376	0.954954	0.990124	0.935366	1.00934	1.02344	0.95384	0.939372	0.937691	0.972534	0.935308	0.929537	0.983132	0.981733	1.00824
	2	0.924126	0.948515	0.973567	0.932848	1.00747	0.95888	1.01049	1.03018	0.95614	0.933945	0.950694	0.989296	0.938143	0.936083	1.00495	1.00418	1.00944	0.904034	0.928395	0.965636	0.949149	0.984832	0.931445	1.00636	1.02207	0.946504	0.932412	0.93116	0.966622	0.930347	0.925651	0.980308	0.980609	1.00762
	2.16667	0.938671	0.953741	0.959322	0.930752	0.99152	0.941795	1.0229	1.02258	0.941406	0.930072	0.932151	0.986548	0.931487	0.934521	0.992553	1.01251	1.0039	0.896984	0.921486	0.958922	0.943367	0.979562	0.927539	1.00339	1.0207	0.939197	0.925479	0.924655	0.960735	0.925406	0.92178	0.977496	0.979491	1.00701
	2.33333	0.914154	0.951966	0.96515	0.925581	0.993836	0.926133	0.9993	1.0249	0.934549	0.931586	0.940394	0.974905	0.939924	0.932474	0.988598	1.00005	1.01256	0.890018	0.914659	0.952287	0.937653	0.974352	0.92368	1.00045	1.01934	0.931976	0.918628	0.918227	0.954916	0.920523	0.917955	0.974715	0.978383	1.0064
	2.5	0.906917	0.931998	0.960533	0.92355	0.987415	0.925242	0.988224	1.03901	0.922801	0.92286	0.931526	0.979839	0.920369	0.924971	0.990876	1.00632	1.01192	0.883149	0.907927	0.945742	0.932017	0.969211	0.919873	0.997548	1.018	0.924855	0.911872	0.911887	0.949175	0.915707	0.914183	0.97197	0.977287	1.00579
	2.66667	0.901992	0.942226	0.963008	0.909488	0.986991	0.936083	1.00763	1.03059	0.92424	0.919567	0.926407	0.973982	0.91714	0.92182	0.991298	1.00241	1.01093	0.876389	0.901299	0.939295	0.926466	0.964147	0.916124	0.994687	1.01667	0.917842	0.90522	0.905645	0.943521	0.910965	0.910469	0.969263	0.976204	1.00519
	2.83333	0.911772	0.955947	0.952821	0.901176	0.982237	0.930737	1.01957	1.02201	0.934092	0.901719	0.921301	0.971875	0.907023	0.92065	0.99017	0.997917	1.01337	0.869746	0.894784	0.932957	0.921009	0.959165	0.912439	0.991869	1.01535	0.910949	0.898682	0.89951	0.937961	0.906305	0.906818	0.966598	0.975134	1.00459
	3	0.889319	0.932256	0.948178	0.891061	0.973396	0.925889	1.00709	1.03654	0.916512	0.895699	0.907293	0.973659	0.909217	0.910947	0.981402	0.993145	1.01513	0.863231	0.888393	0.926736	0.915654	0.954272	0.908822	0.989097	1.01406	0.904185	0.892267	0.893491	0.932503	0.901731	0.903235	0.963978	0.97408	1.004
	3.16667	0.881887	0.946694	0.94739	0.897102	0.967747	0.925113	1.00258	1.02091	0.904796	0.901178	0.903203	0.957746	0.902548	0.904518	0.985596	0.974053	1.01611	0.856854	0.882135	0.920641	0.910408	0.949476	0.90528	0.986374	1.01278	0.897561	0.885986	0.887597	0.927155	0.897253	0.899727	0.961408	0.973041	1.0034
	3.33333	0.88206	0.937876	0.938926	0.895106	0.952474	0.918705	1.00815	1.02418	0.881976	0.900999	0.893117	0.952	0.892007	0.904229	0.979448	0.977129	1	0.850616	0.876012	0.914674	0.905272	0.944777	0.901813	0.983702	1.01151	0.891077	0.879839	0.88183	0.921919	0.892869	0.896293	0.958886	0.972018	1.00282
	3.5	0.87747	0.933068	0.92304	0.875342	0.953088	0.916831	0.985983	1.03342	0.888885	0.885498	0.879878	0.955631	0.89442	0.897255	0.981529	0.987526	0.999401	0.844493	0.87	0.908813	0.900228	0.94016	0.898408	0.981072	1.01026	0.88471	0.873804	0.876167	0.916774	0.888566	0.892921	0.956406	0.971009	1.00223
	3.66667	0.869121	0.904148	0.934457	0.89182	0.945236	0.911245	0.981343	1.03236	0.861431	0.881393	0.878613	0.942944	0.896248	0.881276	0.975202	0.993345	1.00462	0.838458	0.864073	0.903032	0.895254	0.935604	0.89505	0.978475	1.00903	0.878432	0.867854	0.870583	0.9117	0.884321	0.889597	0.953958	0.97001	1.00165
	3.83333	0.860213	0.893953	0.925574	0.893677	0.940909	0.91473	0.98863	1.03049	0.863768	0.874267	0.865079	0.936344	0.890067	0.888325	0.966173	1.01775	0.993624	0.83248	0.858202	0.897305	0.890327	0.931091	0.891724	0.9759	1.0078	0.872213	0.86196	0.865052	0.906673	0.880118	0.886303	0.951532	0.969019	1.00107
	4	0.870289	0.908866	0.902735	0.876564	0.931619	0.904691	0.977744	1.0153	0.862953	0.868621	0.869908	0.925779	0.890586	0.88815	0.963064	1.00755	1.01148	0.826533	0.85236	0.891608	0.885424	0.9266	0.888414	0.973339	1.00658	0.866025	0.856095	0.859549	0.901672	0.875935	0.883027	0.949118	0.968034	1.0005
	4.16667	0.853863	0.88406	0.899366	0.880696	0.922459	0.901599	0.972731	1.01349	0.848149	0.865865	0.849898	0.920945	0.880254	0.883289	0.962892	1.0162	1.00271	0.820586	0.846519	0.885913	0.880524	0.922113	0.885106	0.970782	1.00537	0.85984	0.850233	0.854048	0.896674	0.871754	0.879751	0.946707	0.967052	0.999929
	4.33333	0.842196	0.874772	0.882694	0.864778	0.924445	0.905338	0.971425	1.01228	0.839825	0.853662	0.849129	0.928905	0.883319	0.876526	0.952964	1.00756	0.995831	0.814615	0.840657	0.880198	0.875606	0.917612	0.881786	0.96822	1.00415	0.853632	0.844348	0.848526	0.891658	0.867557	0.876463	0.94429	0.966069	0.999362
	4.5	0.838467	0.877657	0.888971	0.869314	0.917836	0.889915	0.977348	1.02034	0.83647	0.838428	0.853737	0.909292	0.873458	0.877214	0.947253	0.986271	0.999706	0.808621	0.834774	0.874466	0.870672	0.913099	0.878455	0.965654	1.00294	0.847403	0.838442	0.842984	0.886628	0.863346	0.873164	0.941869	0.965087	0.998799
	4.66667	0.838776	0.868	0.879569	0.869159	0.912381	0.89103	0.963398	1.00908	0.83007	0.834474	0.843093	0.919756	0.874972	0.869757	0.938622	0.994714	0.999675	0.80262	0.828884	0.868728	0.865733	0.908583	0.87512	0.963088	1.00173	0.841167	0.83253	0.837437	0.881593	0.85913	0.869862	0.939447	0.964107	0.998239
	4.83333	0.836935	0.866944	0.86977	0.868563	0.900947	0.882854	0.965751	1.01882	0.817872	0.826665	0.850667	0.902894	0.861641	0.881467	0.92441	0.9932	1.0034	0.796623	0.822999	0.862996	0.8608	0.904073	0.87179	0.960528	1.00053	0.834938	0.826624	0.831894	0.876564	0.854919	0.866563	0.937029	0.96313	0.997682
	5	0.840305	0.846884	0.843926	0.851492	0.90735	0.887604	0.947621	1.00937	0.822271	0.807476	0.829971	0.914807	0.854884	0.868773	0.918956	0.991782	0.996807	0.790646	0.817135	0.857285	0.855884	0.899578	0.86847	0.957978	0.99933	0.828729	0.820737	0.826371	0.871552	0.850721	0.863275	0.934621	0.962157	0.997128
	5.16667	0.82197	0.832707	0.837777	0.848033	0.901642	0.889829	0.97375	1.011	0.817831	0.807503	0.834715	0.9107	0.842456	0.872496	0.934857	0.970719	1.00144	0.784703	0.811303	0.851605	0.850995	0.895109	0.865169	0.955442	0.998139	0.822556	0.814883	0.820878	0.866569	0.846547	0.860005	0.932226	0.96119	0.996578
	5.33333	0.814715	0.840648	0.839396	0.826827	0.892658	0.879646	0.945847	1.01595	0.803276	0.799416	0.826729	0.889089	0.842796	0.875911	0.935766	0.987099	0.998148	0.778806	0.805516	0.84597	0.846145	0.890675	0.861894	0.952925	0.996955	0.81643	0.809075	0.815428	0.861624	0.842406	0.856761	0.929849	0.960229	0.996032
	5.5	0.808042	0.838787	0.845715	0.816413	0.887501	0.88149	0.975615	1.00458	0.800336	0.797283	0.829235	0.882391	0.832811	0.854349	0.9389	0.985613	1.01801	0.772961	0.79978	0.840383	0.841336	0.886278	0.858647	0.950428	0.99578	0.810358	0.803318	0.810025	0.856722	0.838301	0.853545	0.927492	0.959276	0.995488
	5.66667	0.81731	0.835033	0.830121	0.831628	0.894583	0.887601	0.970827	1.01247	0.78143	0.805551	0.824859	0.896019	0.839903	0.84495	0.931415	0.979753	1.00742	0.767164	0.794091	0.834841	0.836566	0.881917	0.855426	0.947951	0.994614	0.804336	0.797608	0.804667	0.851859	0.834229	0.850355	0.925154	0.95833	0.994948
	5.83333	0.818923	0.827643	0.84137	0.83455	0.883624	0.885123	0.965507	1.02272	0.793804	0.805212	0.807444	0.876667	0.830881	0.844113	0.932415	0.979602	1.00689	0.761412	0.788446	0.829342	0.831832	0.877588	0.85223	0.945493	0.993455	0.798359	0.791941	0.79935	0.847033	0.830188	0.84719	0.922832	0.957391	0.994411
	6	0.799997	0.817227	0.838204	0.828008	0.88284	0.874621	0.987997	1.01098	0.786935	0.802425	0.814924	0.871142	0.825843	0.847494	0.936354	0.978857	1.01214	0.7557	0.78284	0.82388	0.827132	0.873289	0.849056	0.94305	0.992304	0.792423	0.786313	0.794069	0.842241	0.826176	0.844046	0.920527	0.956457	0.993877
	6.16667	0.789997	0.800066	0.814207	0.817504	0.878126	0.866101	0.957031	1.02255	0.778768	0.78806	0.79321	0.872356	0.82011	0.85719	0.933311	0.97132	1.00488	0.750024	0.777269	0.818453	0.822461	0.869017	0.845903	0.940623	0.99116	0.786526	0.780722	0.788822	0.837479	0.822189	0.840923	0.918236	0.95553	0.993347
	6.33333	0.78397	0.817258	0.825885	0.823138	0.88011	0.868518	0.979316	1.03085	0.774726	0.781736	0.794592	0.872073	0.830333	0.8617	0.928516	0.965741	1.01572	0.74438	0.77173	0.813057	0.817817	0.86477	0.842767	0.938211	0.990023	0.780662	0.775162	0.783605	0.832744	0.818224	0.837817	0.915958	0.954608	0.99282
	6.5	0.790632	0.818955	0.819253	0.804413	0.881469	0.866812	0.975968	1.00955	0.771291	0.783618	0.786297	0.864304	0.820475	0.851023	0.919064	0.981491	1.01739	0.738766	0.76622	0.80769	0.813197	0.860546	0.839648	0.935811	0.988892	0.774829	0.769632	0.778416	0.828034	0.814281	0.834728	0.913693	0.953691	0.992296
	6.66667	0.786006	0.794326	0.825556	0.799355	0.864934	0.866388	0.978053	1.02233	0.766088	0.766475	0.794286	0.859076	0.811288	0.844932	0.914945	0.980931	0.999859	0.733183	0.76074	0.802352	0.808602	0.856344	0.836546	0.933424	0.987767	0.769027	0.764131	0.773255	0.82335	0.810359	0.831656	0.91144	0.952779	0.991775
	6.83333	0.775629	0.80213	0.827415	0.80551	0.865635	0.869115	0.965082	1.00418	0.744246	0.778422	0.785511	0.850553	0.815283	0.842262	0.927299	0.990977	1.01679	0.72763	0.755291	0.797043	0.804033	0.852166	0.833461	0.931051	0.98665	0.763258	0.758661	0.768122	0.818692	0.806458	0.8286	0.9092	0.951872	0.991257
	7	0.771739	0.802624	0.825237	0.797019	0.861974	0.858361	0.985119	1.01704	0.743288	0.776443	0.786489	0.851674	0.823325	0.843046	0.920531	0.991327	1.01093	0.722109	0.749873	0.791765	0.799491	0.848012	0.830393	0.928692	0.985538	0.757522	0.753222	0.763019	0.81406	0.80258	0.825562	0.906973	0.950971	0.990742
	7.16667	0.750757	0.785966	0.818999	0.792789	0.860118	0.871606	0.963807	1.01086	0.740607	0.777467	0.77333	0.837957	0.820266	0.841918	0.91327	0.985151	1.01746	0.71662	0.744486	0.786519	0.794974	0.843882	0.827344	0.926347	0.984434	0.75182	0.747816	0.757945	0.809456	0.798725	0.822542	0.904758	0.950075	0.990231
	7.33333	0.743371	0.78425	0.80763	0.782447	0.853538	0.855606	0.978219	1.01017	0.748041	0.767822	0.767328	0.839641	0.819577	0.843884	0.904616	0.977062	1.01742	0.711165	0.739133	0.781304	0.790486	0.839778	0.824314	0.924016	0.983336	0.746152	0.742442	0.752903	0.80488	0.794893	0.819541	0.902558	0.949185	0.989722
	7.5	0.749232	0.785681	0.805474	0.777307	0.854616	0.850984	0.958102	1.00844	0.745601	0.761813	0.770803	0.846385	0.80186	0.839252	0.906873	0.97496	1.01952	0.705744	0.733813	0.776121	0.786025	0.835699	0.821302	0.921699	0.982245	0.74052	0.737102	0.747892	0.800333	0.791085	0.816558	0.900371	0.9483	0.989217
	7.66667	0.751054	0.785847	0.795054	0.773991	0.855319	0.843261	0.949104	1.01379	0.736483	0.746298	0.758164	0.838577	0.79223	0.831913	0.905518	0.974561	1.01124	0.700357	0.728526	0.770971	0.781593	0.831646	0.818309	0.919397	0.98116	0.734922	0.731795	0.742912	0.795813	0.787301	0.813593	0.898197	0.947421	0.988715
	7.83333	0.732792	0.772843	0.790662	0.776635	0.844546	0.855743	0.939885	1.01191	0.724199	0.749131	0.751615	0.83968	0.793314	0.831669	0.908097	0.973688	0.999875	0.695003	0.723271	0.765853	0.777187	0.827617	0.815334	0.917109	0.980083	0.72936	0.726521	0.737964	0.791322	0.783541	0.810647	0.896037	0.946547	0.988215
	8	0.735408	0.766481	0.792729	0.763474	0.836624	0.850132	0.954084	0.994773	0.721756	0.742917	0.747496	0.822309	0.789578	0.819915	0.89353	0.984156	1.0082	0.689682	0.718049	0.760766	0.772809	0.823613	0.812378	0.914835	0.979011	0.723831	0.72128	0.733045	0.786859	0.779803	0.807719	0.89389	0.945678	0.987719
	8.16667	0.737244	0.768515	0.785496	0.769123	0.836888	0.843702	0.969389	0.990861	0.717162	0.734149	0.755242	0.834711	0.78168	0.825069	0.886142	0.975661	1.00362	0.684394	0.712859	0.75571	0.768457	0.819634	0.80944	0.912574	0.977946	0.718337	0.71607	0.728157	0.782422	0.776088	0.804809	0.891757	0.944814	0.987226
	8.33333	0.721935	0.757384	0.784164	0.763022	0.830777	0.836478	0.958709	0.993484	0.725169	0.726685	0.747127	0.824529	0.782525	0.814365	0.901777	0.981212	1.01909	0.679137	0.7077	0.750685	0.764132	0.815679	0.806519	0.910328	0.976888	0.712875	0.710892	0.723298	0.778012	0.772396	0.801917	0.889636	0.943956	0.986736
	8.5	0.730539	0.754512	0.789443	0.750548	0.82936	0.834463	0.965009	0.986842	0.715689	0.73135	0.734327	0.831624	0.779753	0.810106	0.898683	0.971544	1.01428	0.673912	0.702572	0.745689	0.759832	0.811747	0.803617	0.908095	0.975836	0.707447	0.705745	0.718468	0.773629	0.768726	0.799042	0.887528	0.943103	0.986248
	8.66667	0.723683	0.753004	0.787958	0.749469	0.824434	0.827548	0.960145	1.00055	0.71912	0.723961	0.739349	0.814994	0.782074	0.810315	0.89906	0.980045	1.00964	0.668719	0.697475	0.740724	0.755559	0.807839	0.800731	0.905875	0.974791	0.70205	0.700628	0.713667	0.769272	0.765078	0.796184	0.885432	0.942255	0.985764
	8.83333	0.717626	0.753633	0.774569	0.754403	0.815354	0.823527	0.956127	1.00534	0.721876	0.711052	0.733187	0.814893	0.771863	0.802647	0.888667	0.97467	1.0063	0.663556	0.692409	0.735788	0.751311	0.803955	0.797863	0.903669	0.973751	0.696686	0.695542	0.708895	0.764941	0.761451	0.793343	0.883349	0.941412	0.985282
	9	0.715392	0.748918	0.773805	0.744831	0.806854	0.822556	0.963283	1.00362	0.707492	0.70806	0.737752	0.809418	0.774159	0.809631	0.894052	0.969088	1.01698	0.658424	0.687372	0.730883	0.747088	0.800093	0.795012	0.901476	0.972718	0.691354	0.690487	0.704151	0.760636	0.757847	0.790519	0.881279	0.940574	0.984804
	9.16667	0.709756	0.746343	0.766475	0.739317	0.805914	0.821849	0.955846	0.993223	0.702756	0.713884	0.742427	0.795064	0.766947	0.806229	0.897447	0.965938	1.00901	0.653323	0.682366	0.726006	0.742891	0.796255	0.792178	0.899296	0.971691	0.686055	0.685462	0.699436	0.756357	0.754264	0.787712	0.879221	0.939742	0.984328
	9.33333	0.714448	0.733468	0.754818	0.751216	0.809654	0.818173	0.955732	0.99474	0.699394	0.704212	0.729315	0.799483	0.76273	0.803302	0.896458	0.971613	1.01191	0.648253	0.677391	0.721159	0.738719	0.79244	0.789361	0.897129	0.97067	0.680787	0.680468	0.69475	0.752104	0.750702	0.784923	0.877175	0.938914	0.983855
	9.5	0.703704	0.735466	0.758062	0.747355	0.802629	0.817925	0.952192	0.987752	0.693794	0.705901	0.722213	0.793962	0.757567	0.798781	0.874121	0.960571	1.00047	0.643214	0.672445	0.716341	0.734572	0.788648	0.786561	0.894975	0.969656	0.675551	0.675504	0.690091	0.747877	0.747163	0.78215	0.875142	0.938091	0.983386
	9.66667	0.693586	0.72647	0.745041	0.750377	0.80575	0.81415	0.9548	0.975991	0.678929	0.697376	0.721329	0.783378	0.737328	0.802887	0.888269	0.968219	0.988902	0.638205	0.667529	0.711553	0.730451	0.78488	0.783778	0.892835	0.968648	0.670347	0.670569	0.685461	0.743675	0.743644	0.779393	0.873121	0.937273	0.982918
	9.83333	0.69401	0.720402	0.739405	0.731587	0.799968	0.811904	0.94209	0.979359	0.681723	0.693559	0.714348	0.790171	0.741695	0.793519	0.864446	0.956865	0.993032	0.633227	0.662643	0.706793	0.726354	0.781134	0.781012	0.890707	0.967645	0.665174	0.665665	0.680859	0.739498	0.740147	0.776654	0.871113	0.936461	0.982454
	10	0.698752	0.723377	0.736382	0.730152	0.798521	0.806836	0.940272	0.975587	0.673585	0.693453	0.711657	0.786177	0.73619	0.785913	0.870514	0.962307	1.00522	0.628278	0.657787	0.702063	0.722282	0.77741	0.778263	0.888592	0.966649	0.660033	0.660791	0.676285	0.735347	0.736671	0.773931	0.869116	0.935653	0.981993
	10.1667	0.676758	0.714472	0.72503	0.734964	0.791403	0.804391	0.936284	0.969958	0.669968	0.684225	0.710374	0.7808	0.738485	0.770927	0.862068	0.968982	1.0068	0.62336	0.65296	0.697361	0.718235	0.773709	0.775531	0.88649	0.965659	0.654923	0.655945	0.671739	0.731221	0.733217	0.771225	0.867132	0.93485	0.981534
	10.3333	0.678842	0.715149	0.719544	0.721049	0.78413	0.813288	0.930813	0.981664	0.666377	0.684908	0.70028	0.772122	0.729445	0.780664	0.866054	0.971509	1.01339	0.618471	0.648162	0.692687	0.714213	0.770031	0.772814	0.884401	0.964675	0.649844	0.651129	0.66722	0.72712	0.729783	0.768534	0.865159	0.934051	0.981078
	10.5	0.682691	0.721073	0.717403	0.720404	0.776909	0.811488	0.925071	0.980187	0.67342	0.674347	0.694264	0.773124	0.725363	0.775831	0.868553	0.972112	1.00979	0.613612	0.643393	0.688041	0.710214	0.766374	0.770115	0.882324	0.963696	0.644795	0.646343	0.662728	0.723044	0.726369	0.765861	0.863199	0.933258	0.980625
	10.6667	0.675986	0.715986	0.708954	0.707203	0.776509	0.818303	0.928272	0.98504	0.672995	0.676672	0.69563	0.75383	0.72176	0.763498	0.858642	0.964899	1.01557	0.608782	0.638653	0.683424	0.70624	0.76274	0.767431	0.88026	0.962724	0.639777	0.641585	0.658264	0.718992	0.722977	0.763203	0.86125	0.93247	0.980175
	10.8333	0.662551	0.709196	0.708461	0.700295	0.768239	0.806276	0.926525	0.978443	0.659511	0.668836	0.695696	0.748543	0.723177	0.757128	0.847901	0.962431	1.01359	0.603981	0.633941	0.678834	0.70229	0.759128	0.764764	0.878208	0.961758	0.634789	0.636855	0.653826	0.714964	0.719604	0.760561	0.859313	0.931686	0.979727
	11	0.649503	0.688155	0.700937	0.698875	0.764985	0.800161	0.917625	0.976156	0.655632	0.665244	0.684879	0.753218	0.714662	0.7526	0.842132	0.962929	1.00649	0.599209	0.629258	0.674272	0.698363	0.755537	0.762113	0.876169	0.960797	0.629831	0.632155	0.649415	0.710961	0.716253	0.757935	0.857388	0.930907	0.979282
	11.1667	0.655731	0.686935	0.7024	0.709655	0.761147	0.791797	0.923298	0.974798	0.639098	0.653484	0.682899	0.744132	0.71453	0.754122	0.850987	0.952951	1.00224	0.594466	0.624603	0.669738	0.69446	0.751968	0.759478	0.874142	0.959842	0.624903	0.627482	0.645031	0.706983	0.712921	0.755326	0.855474	0.930132	0.97884
	11.3333	0.64404	0.681083	0.702261	0.68796	0.756116	0.782325	0.916322	0.972907	0.646624	0.650095	0.670622	0.738312	0.713945	0.746289	0.844447	0.954322	0.994352	0.589752	0.619977	0.665231	0.690581	0.748421	0.756859	0.872127	0.958893	0.620005	0.622838	0.640673	0.703028	0.70961	0.752731	0.853572	0.929363	0.9784
	11.5	0.637395	0.669975	0.698804	0.700042	0.748034	0.768068	0.906099	0.957617	0.637404	0.651003	0.664586	0.727902	0.706484	0.747515	0.844386	0.948671	0.989325	0.585066	0.615378	0.660751	0.686725	0.744895	0.754255	0.870124	0.95795	0.615136	0.618222	0.636342	0.699097	0.706318	0.750153	0.851682	0.928598	0.977963
	11.6667	0.623372	0.675328	0.685877	0.67636	0.739039	0.776149	0.918143	0.959108	0.626813	0.639621	0.659167	0.725107	0.696639	0.742039	0.841026	0.942715	1.0005	0.580408	0.610807	0.656299	0.682893	0.741391	0.751668	0.868134	0.957012	0.610297	0.613634	0.632036	0.69519	0.703046	0.74759	0.849803	0.927837	0.977529
	11.8333	0.62211	0.670272	0.674888	0.685142	0.736759	0.775095	0.897507	0.958745	0.621591	0.632678	0.662988	0.71611	0.699488	0.733326	0.834309	0.951148	1.00334	0.575779	0.606264	0.651873	0.679084	0.737907	0.749096	0.866155	0.95608	0.605487	0.609074	0.627757	0.691306	0.699795	0.745043	0.847935	0.927081	0.977097
	12	0.613777	0.668841	0.674081	0.675909	0.738929	0.778468	0.902321	0.953795	0.620413	0.631926	0.658758	0.707141	0.685801	0.738997	0.838315	0.935387	1.00561	0.571178	0.601748	0.647474	0.675297	0.734445	0.746539	0.864189	0.955154	0.600706	0.604541	0.623504	0.687446	0.696562	0.742511	0.846078	0.92633	0.976668
	12.1667	0.616572	0.651183	0.661339	0.668012	0.725003	0.773126	0.896234	0.961368	0.617664	0.620702	0.652248	0.708499	0.688494	0.737195	0.833221	0.94079	1.00125	0.566604	0.597259	0.643101	0.671534	0.731004	0.743998	0.862234	0.954233	0.595954	0.600035	0.619276	0.683609	0.69335	0.739994	0.844233	0.925583	0.976241
	12.3333	0.614564	0.643858	0.65987	0.669146	0.718221	0.767733	0.891164	0.970722	0.608569	0.627038	0.63536	0.705427	0.692567	0.733191	0.826681	0.941521	1.00966	0.562058	0.592797	0.638755	0.667793	0.727583	0.741472	0.860291	0.953318	0.591231	0.595557	0.615074	0.679796	0.690156	0.737492	0.842399	0.924841	0.975817
	12.5	0.60532	0.645871	0.660619	0.665905	0.72161	0.768219	0.896778	0.960831	0.595277	0.612516	0.628943	0.696862	0.695253	0.725559	0.825707	0.933532	0.997465	0.557539	0.588363	0.634435	0.664075	0.724183	0.738962	0.85836	0.952408	0.586536	0.591106	0.610897	0.676005	0.686982	0.735006	0.840576	0.924104	0.975396
	12.6667	0.593869	0.632075	0.64841	0.663739	0.717529	0.762381	0.893787	0.968494	0.590449	0.608571	0.622471	0.695838	0.691451	0.721362	0.815552	0.934034	0.998377	0.553048	0.583955	0.630141	0.660379	0.720803	0.736467	0.856441	0.951504	0.58187	0.586681	0.606745	0.672237	0.683828	0.732535	0.838764	0.92337	0.974977
	12.8333	0.589932	0.620886	0.635214	0.646416	0.713326	0.767216	0.890915	0.959296	0.583742	0.597649	0.627684	0.691245	0.682707	0.717906	0.816251	0.938148	0.9993	0.548584	0.579574	0.625874	0.656706	0.717444	0.733986	0.854533	0.950605	0.577231	0.582284	0.602619	0.668492	0.680692	0.730078	0.836963	0.922641	0.974561
	13	0.58138	0.629616	0.625824	0.650623	0.707169	0.756605	0.880302	0.944912	0.569369	0.598682	0.623215	0.684365	0.68355	0.713798	0.820087	0.922448	1.00591	0.544146	0.575219	0.621632	0.653055	0.714106	0.731521	0.852636	0.949712	0.572621	0.577913	0.598517	0.66477	0.677575	0.727636	0.835172	0.921917	0.974147
	13.1667	0.584337	0.614755	0.635947	0.642327	0.701321	0.765859	0.885115	0.95494	0.573593	0.58873	0.614413	0.677739	0.670697	0.718635	0.820771	0.931698	0.985374	0.539736	0.570891	0.617415	0.649426	0.710787	0.729071	0.850751	0.948824	0.568039	0.573568	0.59444	0.66107	0.674477	0.72521	0.833393	0.921197	0.973736
	13.3333	0.56883	0.609508	0.629973	0.628064	0.700906	0.752751	0.889081	0.948837	0.569345	0.575769	0.615814	0.663995	0.667661	0.712988	0.81263	0.930679	0.99943	0.535352	0.566588	0.613224	0.645818	0.707488	0.726635	0.848878	0.947941	0.563484	0.569249	0.590388	0.657392	0.671398	0.722797	0.831624	0.920481	0.973327
	13.5	0.563602	0.614128	0.620268	0.648461	0.704437	0.752235	0.888713	0.943439	0.558158	0.580044	0.607864	0.672201	0.663274	0.703831	0.808526	0.92434	0.989753	0.530995	0.562312	0.609058	0.642233	0.70421	0.724214	0.847016	0.947064	0.558957	0.564957	0.58636	0.653737	0.668337	0.7204	0.829866	0.91977	0.97292
	13.6667	0.566498	0.6074	0.614262	0.629236	0.703893	0.743415	0.893111	0.940803	0.543555	0.578113	0.600931	0.657266	0.660138	0.706456	0.796407	0.939257	0.983912	0.526664	0.558061	0.604918	0.638669	0.700951	0.721808	0.845165	0.946192	0.554457	0.56069	0.582357	0.650104	0.665295	0.718016	0.828119	0.919063	0.972517
	13.8333	0.557189	0.595018	0.610852	0.621504	0.686467	0.744573	0.884705	0.941253	0.538999	0.575361	0.599567	0.649108	0.65423	0.696151	0.80074	0.932732	0.984568	0.522359	0.553837	0.600802	0.635127	0.697712	0.719416	0.843325	0.945325	0.549984	0.55645	0.578377	0.646492	0.662271	0.715648	0.826382	0.91836	0.972115
	14	0.555283	0.591103	0.595714	0.623682	0.692984	0.745333	0.875387	0.941978	0.541277	0.577517	0.591959	0.65346	0.649292	0.698116	0.801674	0.933266	0.990204	0.51808	0.549637	0.596712	0.631606	0.694492	0.717039	0.841496	0.944464	0.545538	0.552235	0.574422	0.642903	0.659265	0.713293	0.824656	0.917661	0.971716
	14.1667	0.551773	0.597352	0.595039	0.62306	0.689143	0.748162	0.882522	0.939932	0.54206	0.563832	0.581806	0.642664	0.646378	0.701493	0.804128	0.935529	0.999909	0.513827	0.545463	0.592646	0.628106	0.691292	0.714676	0.839679	0.943608	0.541119	0.548045	0.570491	0.639335	0.656278	0.710953	0.82294	0.916967	0.971319
	14.3333	0.542281	0.588573	0.595513	0.619457	0.683207	0.740887	0.874422	0.9437	0.532499	0.552119	0.573054	0.636236	0.641115	0.692226	0.79224	0.923492	0.99499	0.5096	0.541315	0.588604	0.624628	0.688111	0.712328	0.837872	0.942757	0.536727	0.543881	0.566583	0.635789	0.653309	0.708627	0.821234	0.916277	0.970925
	14.5	0.534781	0.586783	0.596418	0.606977	0.682429	0.735416	0.874861	0.945804	0.533288	0.551423	0.569344	0.642985	0.640058	0.690175	0.803593	0.925924	1.00563	0.505398	0.537191	0.584587	0.62117	0.684949	0.709993	0.836076	0.941911	0.532362	0.539741	0.562699	0.632264	0.650357	0.706315	0.819539	0.915591	0.970533
	14.6667	0.530834	0.580859	0.592393	0.601915	0.672179	0.734399	0.874003	0.941103	0.526533	0.546168	0.567072	0.636753	0.631237	0.696161	0.798585	0.934091	1.00068	0.501221	0.533092	0.580595	0.617734	0.681807	0.707673	0.834291	0.94107	0.528022	0.535627	0.558839	0.62876	0.647423	0.704016	0.817854	0.914909	0.970144
	14.8333	0.52572	0.57228	0.589267	0.601659	0.666585	0.736419	0.87084	0.941433	0.516408	0.540979	0.562052	0.632263	0.624697	0.690942	0.799363	0.934652	1.00651	0.49707	0.529018	0.576626	0.614318	0.678683	0.705366	0.832517	0.940234	0.523709	0.531538	0.555001	0.625278	0.644507	0.701732	0.816179	0.914231	0.969757
	15	0.522574	0.566279	0.575966	0.598421	0.666248	0.72782	0.865169	0.93064	0.507715	0.531889	0.558343	0.624178	0.618621	0.681449	0.799191	0.928499	0.996336	0.492944	0.524969	0.572681	0.610923	0.675579	0.703074	0.830754	0.939403	0.519422	0.527473	0.551187	0.621817	0.641609	0.699462	0.814514	0.913558	0.969372
	15.1667	0.501284	0.56677	0.570801	0.597148	0.66312	0.726134	0.862732	0.935795	0.503551	0.529739	0.555103	0.615644	0.613203	0.684328	0.793682	0.922718	0.999519	0.488843	0.520944	0.568761	0.607548	0.672493	0.700795	0.829001	0.938578	0.515161	0.523433	0.547396	0.618376	0.638728	0.697205	0.812859	0.912888	0.96899
	15.3333	0.5134	0.555846	0.576002	0.592461	0.662811	0.728839	0.865349	0.926358	0.490367	0.521898	0.548837	0.619708	0.615873	0.676708	0.798103	0.927894	0.993034	0.484766	0.516943	0.564863	0.604194	0.669425	0.698531	0.827259	0.937757	0.510926	0.519417	0.543628	0.614956	0.635865	0.694962	0.811215	0.912222	0.968609
	15.5	0.502403	0.551581	0.572969	0.585459	0.646973	0.723182	0.840859	0.933561	0.488883	0.521246	0.550134	0.615598	0.617006	0.666044	0.785146	0.918957	0.994011	0.480714	0.512966	0.56099	0.60086	0.666376	0.69628	0.825527	0.936941	0.506716	0.515426	0.539883	0.611557	0.633019	0.692732	0.80958	0.911561	0.968232
	15.6667	0.4961	0.543802	0.56299	0.580351	0.646866	0.711262	0.847509	0.931896	0.488454	0.515563	0.54495	0.608899	0.610233	0.6705	0.793496	0.929809	0.98313	0.476687	0.509014	0.55714	0.597546	0.663346	0.694042	0.823806	0.936131	0.502531	0.511459	0.53616	0.608179	0.63019	0.690516	0.807955	0.910903	0.967856
	15.8333	0.492516	0.550391	0.556286	0.575439	0.643989	0.713206	0.860073	0.934378	0.47679	0.511344	0.538937	0.608564	0.599367	0.669286	0.782396	0.923725	0.983433	0.472684	0.505085	0.553313	0.594252	0.660334	0.691818	0.822095	0.935325	0.498372	0.507515	0.53246	0.604821	0.627378	0.688313	0.80634	0.91025	0.967483
	16	0.496547	0.538198	0.539369	0.575837	0.641331	0.706354	0.858244	0.926408	0.473936	0.501892	0.53975	0.60869	0.597726	0.665864	0.791369	0.925524	0.977492	0.468705	0.50118	0.549509	0.590978	0.65734	0.689607	0.820395	0.934524	0.494238	0.503596	0.528782	0.601483	0.624583	0.686124	0.804735	0.9096	0.967112
	16.1667	0.488541	0.536375	0.539152	0.570148	0.635614	0.709459	0.84816	0.918018	0.465515	0.501773	0.531385	0.594153	0.606081	0.660617	0.785838	0.924794	0.96584	0.46475	0.497299	0.545728	0.587724	0.654364	0.68741	0.818705	0.933727	0.490129	0.4997	0.525126	0.598165	0.621805	0.683948	0.803139	0.908955	0.966743
	16.3333	0.4827	0.534524	0.530663	0.55519	0.62908	0.707515	0.853024	0.911714	0.465663	0.502624	0.529409	0.587668	0.606749	0.660125	0.783421	0.926345	0.96854	0.460819	0.493441	0.54197	0.584489	0.651406	0.685226	0.817025	0.932936	0.486045	0.495827	0.521493	0.594868	0.619044	0.681785	0.801553	0.908313	0.966376
	16.5	0.475596	0.532059	0.531692	0.545013	0.624703	0.704767	0.848636	0.920469	0.469286	0.494853	0.529272	0.588225	0.597371	0.660044	0.779527	0.91166	0.979455	0.456912	0.489607	0.538234	0.581274	0.648466	0.683055	0.815355	0.932149	0.481985	0.491978	0.517881	0.59159	0.616299	0.679635	0.799977	0.907675	0.966012
	16.6667	0.469338	0.516662	0.527898	0.548525	0.625064	0.699432	0.844686	0.922362	0.455162	0.488974	0.521707	0.583589	0.589531	0.657204	0.78278	0.91318	0.981369	0.453028	0.485795	0.534522	0.578078	0.645544	0.680898	0.813695	0.931368	0.47795	0.488153	0.514291	0.588332	0.613571	0.677498	0.79841	0.907041	0.96565
	16.8333	0.468581	0.508453	0.513324	0.544851	0.626571	0.684149	0.844869	0.914888	0.452653	0.487391	0.519169	0.579719	0.579758	0.650535	0.783467	0.910711	0.971417	0.449168	0.482007	0.530831	0.574902	0.64264	0.678753	0.812045	0.93059	0.47394	0.48435	0.510723	0.585094	0.61086	0.675374	0.796852	0.906411	0.96529
	17	0.462673	0.507026	0.50224	0.553119	0.616744	0.688724	0.841018	0.91251	0.451571	0.469006	0.509551	0.571313	0.57787	0.650889	0.786411	0.904153	0.975643	0.445331	0.478241	0.527163	0.571745	0.639753	0.676621	0.810406	0.929818	0.469953	0.48057	0.507176	0.581875	0.608165	0.673262	0.795304	0.905784	0.964932
	17.1667	0.453834	0.502704	0.508492	0.546163	0.612055	0.694023	0.834796	0.907172	0.444486	0.471955	0.507998	0.569769	0.568204	0.650383	0.770717	0.909294	0.967296	0.441517	0.474498	0.523517	0.568607	0.636883	0.674503	0.808776	0.92905	0.465991	0.476813	0.503651	0.578676	0.605486	0.671164	0.793766	0.905161	0.964576
	17.3333	0.460448	0.508382	0.503789	0.551284	0.603323	0.689178	0.822859	0.914494	0.448779	0.474387	0.509093	0.563937	0.571089	0.652146	0.782643	0.904191	0.978506	0.437727	0.470778	0.519893	0.565488	0.634031	0.672397	0.807156	0.928287	0.462052	0.473079	0.500147	0.575496	0.602823	0.669078	0.792236	0.904543	0.964223
	17.5	0.44534	0.498126	0.503969	0.542295	0.589757	0.683482	0.823978	0.919446	0.437665	0.468846	0.500303	0.558023	0.566624	0.657488	0.775351	0.906328	0.97495	0.433959	0.46708	0.516291	0.562387	0.631196	0.670303	0.805545	0.927529	0.458138	0.469367	0.496664	0.572335	0.600177	0.667005	0.790716	0.903927	0.963871
	17.6667	0.442249	0.488241	0.493453	0.543533	0.584428	0.684216	0.809562	0.927403	0.436473	0.464792	0.490557	0.56131	0.565278	0.646342	0.776288	0.907677	0.969705	0.430214	0.463405	0.512711	0.559306	0.628378	0.668223	0.803945	0.926775	0.454247	0.465678	0.493202	0.569193	0.597546	0.664944	0.789205	0.903316	0.963522
	17.8333	0.434565	0.492562	0.48504	0.533822	0.580984	0.674424	0.835219	0.913786	0.427769	0.458015	0.487579	0.543988	0.563862	0.643806	0.776794	0.907677	0.969633	0.426492	0.459752	0.509152	0.556243	0.625577	0.666154	0.802354	0.926025	0.450379	0.462011	0.489761	0.566071	0.594931	0.662896	0.787703	0.902708	0.963175
	18	0.441092	0.482725	0.487561	0.53098	0.583066	0.672657	0.839999	0.906367	0.423322	0.455933	0.484928	0.545678	0.55434	0.641407	0.772917	0.899695	0.96583	0.422792	0.456121	0.505615	0.553198	0.622793	0.664099	0.800773	0.92528	0.446535	0.458367	0.486341	0.562967	0.592333	0.66086	0.786211	0.902104	0.96283
	18.1667	0.439938	0.47741	0.483409	0.524857	0.585808	0.674163	0.828091	0.906418	0.423018	0.452888	0.475727	0.541215	0.556807	0.638791	0.776673	0.904924	0.964357	0.419114	0.452511	0.502099	0.550172	0.620026	0.662056	0.799201	0.92454	0.442714	0.454744	0.482942	0.559882	0.589749	0.658836	0.784727	0.901504	0.962487
	18.3333	0.430279	0.470234	0.483202	0.516188	0.57664	0.668148	0.822263	0.906374	0.415816	0.444638	0.470255	0.538177	0.550838	0.637304	0.767235	0.895736	0.963578	0.415459	0.448924	0.498605	0.547164	0.617275	0.660025	0.797639	0.923804	0.438916	0.451143	0.479563	0.556815	0.587182	0.656825	0.783252	0.900907	0.962146
	18.5	0.427393	0.461443	0.472853	0.519351	0.574227	0.66152	0.820061	0.913155	0.417228	0.443772	0.474594	0.532829	0.545462	0.633256	0.761981	0.901076	0.961706	0.411825	0.445358	0.495131	0.544175	0.614541	0.658006	0.796086	0.923073	0.435141	0.447564	0.476205	0.553767	0.58463	0.654825	0.781786	0.900314	0.961807
	18.6667	0.427229	0.454373	0.470671	0.51061	0.566693	0.659752	0.824526	0.901771	0.404395	0.44296	0.468687	0.536091	0.546188	0.634672	0.767038	0.89721	0.963651	0.408214	0.441814	0.491679	0.541203	0.611824	0.656	0.794543	0.922346	0.431389	0.444006	0.472866	0.550738	0.582093	0.652838	0.780329	0.899724	0.96147
	18.8333	0.422968	0.455722	0.467647	0.514445	0.564353	0.657033	0.817481	0.901807	0.394246	0.440073	0.467419	0.526664	0.548547	0.63708	0.767557	0.89263	0.958171	0.404624	0.438291	0.488247	0.538249	0.609123	0.654006	0.793009	0.921623	0.427659	0.44047	0.469548	0.547726	0.579571	0.650863	0.778881	0.899138	0.961136
	19	0.418641	0.448495	0.465357	0.510393	0.56339	0.662824	0.808949	0.906723	0.404353	0.435745	0.460635	0.524968	0.53999	0.638126	0.770179	0.888719	0.960043	0.401057	0.43479	0.484836	0.535314	0.606438	0.652023	0.791484	0.920905	0.423952	0.436955	0.46625	0.544733	0.577065	0.6489	0.777441	0.898556	0.960803
	19.1667	0.413861	0.447596	0.455962	0.500688	0.564316	0.660427	0.80426	0.904558	0.39754	0.428976	0.459004	0.528049	0.535616	0.627064	0.762474	0.893241	0.960097	0.39751	0.431309	0.481446	0.532396	0.60377	0.650053	0.789968	0.920191	0.420268	0.433462	0.462972	0.541758	0.574574	0.646948	0.776011	0.897977	0.960472
	19.3333	0.400222	0.439954	0.458275	0.492272	0.561141	0.659099	0.804104	0.915801	0.396171	0.421882	0.453245	0.521199	0.53276	0.622133	0.763115	0.902836	0.953651	0.393985	0.42785	0.478076	0.529495	0.601118	0.648095	0.788462	0.919481	0.416605	0.42999	0.459714	0.538801	0.572098	0.645009	0.774588	0.897401	0.960144
	19.5	0.393016	0.434286	0.454185	0.495007	0.554492	0.657193	0.800175	0.916372	0.39484	0.412548	0.440157	0.517515	0.528447	0.619574	0.754836	0.879822	0.955946	0.390482	0.424411	0.474726	0.526612	0.598481	0.646148	0.786964	0.918776	0.412965	0.426538	0.456475	0.535862	0.569637	0.643081	0.773175	0.896829	0.959817
	19.6667	0.397563	0.433684	0.459047	0.491435	0.553378	0.65747	0.798932	0.908429	0.384585	0.412158	0.440516	0.512821	0.52239	0.619672	0.757042	0.889583	0.954129	0.386999	0.420994	0.471397	0.523747	0.595861	0.644213	0.785476	0.918075	0.409347	0.423108	0.453256	0.532941	0.567191	0.641165	0.77177	0.896261	0.959492
	19.8333	0.391902	0.435386	0.449067	0.48378	0.544626	0.647942	0.801793	0.909297	0.377632	0.410681	0.435589	0.508687	0.514901	0.621028	0.752622	0.882503	0.949303	0.383538	0.417597	0.468088	0.520898	0.593257	0.64229	0.783997	0.917378	0.405751	0.419698	0.450057	0.530037	0.56476	0.63926	0.770373	0.895696	0.959169
	20	0.386032	0.432672	0.440475	0.475895	0.544786	0.648641	0.803228	0.906122	0.380947	0.403796	0.429768	0.505536	0.516206	0.615052	0.756977	0.885997	0.950019	0.380097	0.41422	0.464799	0.518067	0.590668	0.640379	0.782526	0.916685	0.402176	0.416309	0.446876	0.527151	0.562343	0.637367	0.768985	0.895134	0.958848
	20.1667	0.38533	0.424453	0.429998	0.481626	0.542621	0.645792	0.796276	0.90238	0.382156	0.40016	0.424528	0.500562	0.515078	0.618671	0.744624	0.87802	0.954286	0.376678	0.410864	0.461529	0.515253	0.588095	0.638479	0.781065	0.915997	0.398623	0.41294	0.443715	0.524282	0.559941	0.635485	0.767605	0.894576	0.95853
	20.3333	0.390909	0.41041	0.428982	0.474659	0.539197	0.651771	0.792219	0.903219	0.37814	0.399262	0.421338	0.501072	0.518001	0.614971	0.748601	0.876846	0.946961	0.373278	0.407528	0.45828	0.512456	0.585537	0.63659	0.779612	0.915312	0.395091	0.409591	0.440573	0.521431	0.557553	0.633615	0.766234	0.894021	0.958213
	20.5	0.38168	0.408264	0.426972	0.478001	0.535027	0.647617	0.802868	0.902843	0.366679	0.392604	0.417897	0.500219	0.507268	0.611794	0.752935	0.873722	0.955257	0.3699	0.404212	0.45505	0.509676	0.582995	0.634713	0.778168	0.914632	0.391581	0.406263	0.43745	0.518596	0.55518	0.631755	0.764871	0.893469	0.957897
	20.6667	0.381323	0.409679	0.423204	0.481531	0.529429	0.645462	0.800115	0.902362	0.370946	0.390553	0.417469	0.496282	0.50598	0.612194	0.751369	0.875233	0.960015	0.366542	0.400917	0.451839	0.506913	0.580468	0.632847	0.776733	0.913956	0.388092	0.402955	0.434346	0.515779	0.552821	0.629908	0.763516	0.892921	0.957584
	20.8333	0.372195	0.401595	0.422752	0.468381	0.529318	0.645481	0.797965	0.893651	0.366907	0.384746	0.416328	0.494605	0.502189	0.601089	0.756603	0.875754	0.961038	0.363204	0.397641	0.448648	0.504167	0.577956	0.630993	0.775307	0.913284	0.384624	0.399667	0.431261	0.512979	0.550477	0.628071	0.762169	0.892376	0.957273
	21	0.368044	0.399996	0.417621	0.469253	0.524037	0.642078	0.800168	0.896865	0.365442	0.377835	0.406839	0.491995	0.498265	0.596523	0.752895	0.876391	0.95141	0.359886	0.394385	0.445477	0.501437	0.57546	0.62915	0.773889	0.912616	0.381177	0.396399	0.428194	0.510196	0.548146	0.626245	0.760831	0.891834	0.956964
	21.1667	0.360578	0.397611	0.413923	0.46463	0.520505	0.643365	0.795753	0.90394	0.364916	0.380751	0.405924	0.487754	0.494931	0.594651	0.758359	0.876803	0.95568	0.356588	0.391148	0.442324	0.498723	0.572979	0.627318	0.772479	0.911952	0.37775	0.39315	0.425146	0.50743	0.54583	0.624431	0.7595	0.891296	0.956656
	21.3333	0.357618	0.393857	0.412889	0.462105	0.518893	0.64875	0.795737	0.901614	0.35606	0.374214	0.397834	0.487482	0.488382	0.59406	0.747984	0.878357	0.958735	0.353311	0.387931	0.43919	0.496026	0.570512	0.625497	0.771078	0.911292	0.374345	0.389921	0.422116	0.50468	0.543527	0.622627	0.758178	0.890761	0.95635
	21.5	0.347976	0.386018	0.409464	0.461452	0.51987	0.641798	0.781487	0.902388	0.35875	0.37435	0.396024	0.478355	0.48764	0.5925	0.746143	0.887063	0.9591	0.350053	0.384734	0.436076	0.493345	0.568061	0.623686	0.769686	0.910636	0.37096	0.386712	0.419104	0.501947	0.541239	0.620834	0.756863	0.890229	0.956047
	21.6667	0.350848	0.385646	0.409416	0.45735	0.515595	0.640534	0.795492	0.896608	0.364506	0.370546	0.388453	0.474875	0.4981	0.592079	0.742218	0.884601	0.957748	0.346814	0.381556	0.43298	0.49068	0.565624	0.621887	0.768302	0.909984	0.367595	0.383522	0.416111	0.49923	0.538964	0.619052	0.755557	0.8897	0.955745
	21.8333	0.349923	0.388621	0.408294	0.454057	0.513063	0.642119	0.796325	0.902155	0.349692	0.368023	0.393855	0.474556	0.486706	0.586601	0.742591	0.885796	0.955509	0.343596	0.378397	0.429903	0.488032	0.563202	0.620099	0.766927	0.909336	0.364251	0.380351	0.413135	0.49653	0.536703	0.617281	0.754258	0.889174	0.955444
	22	0.354152	0.384668	0.401292	0.450876	0.508653	0.642777	0.793142	0.901798	0.344753	0.367427	0.387418	0.470876	0.481656	0.580035	0.737185	0.880343	0.962317	0.340396	0.375257	0.426844	0.485399	0.560795	0.618322	0.765559	0.908692	0.360927	0.377199	0.410178	0.493846	0.534456	0.615521	0.752967	0.888652	0.955146
	22.1667	0.352119	0.375409	0.394296	0.447139	0.504402	0.637918	0.80131	0.90263	0.339806	0.364915	0.384602	0.466374	0.480727	0.583406	0.737859	0.87895	0.952448	0.337216	0.372136	0.423804	0.482783	0.558402	0.616555	0.7642	0.908052	0.357623	0.374067	0.407239	0.491178	0.532222	0.613771	0.751684	0.888133	0.95485
	22.3333	0.345746	0.36979	0.391817	0.452656	0.503844	0.636314	0.797718	0.899289	0.33961	0.362748	0.382844	0.461756	0.476056	0.584904	0.736234	0.882541	0.955027	0.334055	0.369034	0.420782	0.480182	0.556024	0.614799	0.762849	0.907416	0.354339	0.370953	0.404317	0.488527	0.530002	0.612032	0.750409	0.887617	0.954555
	22.5	0.339085	0.363174	0.386224	0.449399	0.506248	0.630654	0.793187	0.899623	0.339599	0.359715	0.385165	0.451331	0.47208	0.57152	0.741302	0.879657	0.958631	0.330914	0.365951	0.417779	0.477597	0.55366	0.613053	0.761507	0.906783	0.351075	0.367858	0.401413	0.485891	0.527795	0.610303	0.749142	0.887104	0.954262
	22.6667	0.335281	0.361462	0.388963	0.444786	0.502039	0.629496	0.784898	0.894408	0.331004	0.354631	0.378153	0.444358	0.466961	0.56514	0.740644	0.875169	0.947393	0.327791	0.362886	0.414793	0.475027	0.55131	0.611318	0.760172	0.906155	0.34783	0.364782	0.398526	0.483272	0.525602	0.608585	0.747882	0.886594	0.953971
	22.8333	0.326717	0.367126	0.377728	0.443206	0.500287	0.629425	0.788765	0.892416	0.331611	0.353824	0.373058	0.442584	0.466702	0.566549	0.744469	0.876328	0.948073	0.324687	0.35984	0.411826	0.472473	0.548975	0.609594	0.758846	0.90553	0.344605	0.361724	0.395657	0.480668	0.523422	0.606877	0.746629	0.886087	0.953681
	23	0.322869	0.362545	0.378964	0.433734	0.498207	0.629491	0.790037	0.888819	0.330681	0.355261	0.372583	0.445847	0.467995	0.563588	0.738652	0.87522	0.947798	0.321602	0.356812	0.408877	0.469935	0.546653	0.60788	0.757527	0.904909	0.3414	0.358685	0.392806	0.47808	0.521254	0.605179	0.745385	0.885584	0.953393
	23.1667	0.321861	0.353039	0.372375	0.432413	0.491827	0.625859	0.780949	0.89226	0.329906	0.346868	0.37288	0.440928	0.460208	0.562428	0.73233	0.868008	0.939072	0.318535	0.353803	0.405945	0.467411	0.544346	0.606176	0.756217	0.904291	0.338214	0.355664	0.389971	0.475507	0.5191	0.603492	0.744147	0.885083	0.953107
	23.3333	0.324947	0.352736	0.374091	0.424227	0.496952	0.625922	0.784431	0.894764	0.329251	0.342816	0.370181	0.441426	0.459323	0.558768	0.723432	0.872211	0.935153	0.315487	0.350812	0.403031	0.464903	0.542052	0.604483	0.754914	0.903678	0.335047	0.352662	0.387153	0.47295	0.516959	0.601814	0.742918	0.884585	0.952823
	23.5	0.325815	0.355263	0.377394	0.423044	0.489533	0.624104	0.783725	0.893103	0.319716	0.340757	0.370507	0.442468	0.454099	0.558801	0.72638	0.880321	0.937952	0.312458	0.347838	0.400135	0.46241	0.539773	0.6028	0.753619	0.903068	0.331899	0.349677	0.384353	0.470409	0.514831	0.600147	0.741695	0.884091	0.952541
	23.6667	0.31614	0.353968	0.376475	0.417745	0.486648	0.622496	0.78969	0.891441	0.321486	0.337923	0.364912	0.438385	0.450937	0.555555	0.732219	0.878449	0.942887	0.309447	0.344883	0.397256	0.459933	0.537507	0.601127	0.752332	0.902462	0.32877	0.34671	0.381569	0.467883	0.512716	0.59849	0.74048	0.883599	0.95226
	23.8333	0.317549	0.345914	0.369624	0.415596	0.482961	0.615127	0.79092	0.886266	0.320181	0.33363	0.357654	0.436722	0.448851	0.555984	0.735918	0.882404	0.942247	0.306454	0.341946	0.394394	0.45747	0.535255	0.599464	0.751053	0.901859	0.32566	0.343762	0.378803	0.465372	0.510614	0.596843	0.739273	0.883111	0.951981
	24	0.314255	0.342233	0.374088	0.413192	0.478698	0.619334	0.781287	0.891017	0.311448	0.330353	0.351593	0.431117	0.451173	0.555953	0.742911	0.884975	0.947282	0.303479	0.339026	0.39155	0.455022	0.533016	0.597811	0.749782	0.90126	0.32257	0.340831	0.376053	0.462876	0.508524	0.595206	0.738073	0.882625	0.951703
	24.1667	0.311039	0.348281	0.369381	0.413869	0.479108	0.620657	0.786516	0.883109	0.31358	0.327202	0.362683	0.430052	0.449973	0.554477	0.746558	0.881973	0.950372	0.300521	0.336124	0.388723	0.452589	0.530791	0.596168	0.748518	0.900665	0.319497	0.337919	0.37332	0.460396	0.506447	0.593579	0.73688	0.882142	0.951428
	24.3333	0.308642	0.343668	0.368326	0.408591	0.473213	0.621402	0.784939	0.891366	0.316793	0.333732	0.355201	0.422705	0.44325	0.555877	0.736356	0.878002	0.952031	0.297582	0.333239	0.385913	0.45017	0.52858	0.594535	0.747262	0.900073	0.316444	0.335024	0.370603	0.45793	0.504383	0.591962	0.735694	0.881662	0.951153
	24.5	0.30634	0.341445	0.360887	0.41135	0.469621	0.611322	0.781729	0.886852	0.307907	0.327866	0.356991	0.422307	0.442466	0.552291	0.738806	0.885614	0.947976	0.294661	0.330372	0.383121	0.447766	0.526382	0.592912	0.746013	0.899485	0.313409	0.332146	0.367903	0.45548	0.502331	0.590355	0.734515	0.881185	0.950881
	24.6667	0.300033	0.337918	0.356493	0.405648	0.46694	0.612573	0.770142	0.883372	0.30508	0.324693	0.347893	0.416463	0.431419	0.54441	0.739699	0.874397	0.941837	0.291757	0.327522	0.380344	0.445377	0.524197	0.591299	0.744772	0.8989	0.310393	0.329286	0.365219	0.453044	0.500292	0.588757	0.733344	0.880711	0.95061
	24.8333	0.299561	0.337933	0.354484	0.400658	0.467028	0.606512	0.768737	0.880103	0.302614	0.325795	0.341938	0.414589	0.433898	0.542308	0.731451	0.87152	0.944762	0.288871	0.32469	0.377585	0.443002	0.522025	0.589695	0.743539	0.898319	0.307394	0.326443	0.362551	0.450623	0.498264	0.587169	0.732179	0.88024	0.950341
	25	0.299858	0.337927	0.348848	0.398833	0.465384	0.608757	0.768758	0.881794	0.295081	0.323237	0.341494	0.412381	0.42761	0.540851	0.740089	0.876282	0.936729	0.286002	0.321874	0.374843	0.440641	0.519866	0.588101	0.742313	0.897742	0.304413	0.323617	0.359899	0.448216	0.496249	0.58559	0.731022	0.879772	0.950073
	25.1667	0.302598	0.330124	0.348465	0.393095	0.462048	0.605991	0.769773	0.876223	0.296854	0.317788	0.336554	0.40671	0.420748	0.536958	0.739179	0.872939	0.928047	0.28315	0.319076	0.372116	0.438295	0.517721	0.586517	0.741094	0.897168	0.301449	0.320807	0.357263	0.445823	0.494245	0.584021	0.729871	0.879306	0.949808
	25.3333	0.296092	0.327042	0.346373	0.38785	0.456729	0.594001	0.762328	0.880116	0.292804	0.312981	0.336197	0.413093	0.422733	0.531589	0.728704	0.872838	0.932982	0.280316	0.316294	0.369407	0.435963	0.515588	0.584942	0.739883	0.896597	0.298503	0.318013	0.354641	0.443445	0.492253	0.58246	0.728727	0.878843	0.949543
	25.5	0.294462	0.325204	0.344346	0.385553	0.455274	0.589479	0.757782	0.882633	0.289326	0.308935	0.334087	0.409887	0.419868	0.529673	0.718162	0.872836	0.927851	0.277499	0.313529	0.366714	0.433645	0.513468	0.583377	0.738679	0.89603	0.295574	0.315236	0.352035	0.44108	0.490273	0.580909	0.72759	0.878383	0.949281
	25.6667	0.294978	0.314383	0.335644	0.382565	0.447564	0.58636	0.752389	0.878528	0.282817	0.303317	0.330344	0.40244	0.418771	0.524803	0.719721	0.858568	0.921727	0.274699	0.310781	0.364037	0.43134	0.511361	0.581821	0.737482	0.895466	0.292663	0.312476	0.349446	0.43873	0.488305	0.579368	0.72646	0.877926	0.949019
	25.8333	0.292061	0.321356	0.330961	0.38404	0.448868	0.589168	0.74969	0.870969	0.284141	0.30281	0.32785	0.40058	0.41022	0.521168	0.713501	0.869124	0.924179	0.271916	0.30805	0.361376	0.42905	0.509267	0.580275	0.736292	0.894906	0.28977	0.309734	0.346872	0.436394	0.48635	0.577836	0.725337	0.877472	0.94876
	26	0.285473	0.31717	0.336282	0.382355	0.449698	0.583968	0.757493	0.874375	0.279656	0.305314	0.327496	0.401607	0.409454	0.525978	0.708902	0.862167	0.929659	0.269149	0.305335	0.358731	0.426774	0.507185	0.578738	0.73511	0.894349	0.286897	0.307009	0.344316	0.434074	0.484407	0.576314	0.724221	0.87702	0.948502
	26.1667	0.285729	0.309557	0.32811	0.381665	0.451342	0.585012	0.754669	0.875289	0.281834	0.299559	0.322739	0.398665	0.41045	0.521907	0.714506	0.856738	0.924949	0.266399	0.302636	0.356102	0.424511	0.505116	0.57721	0.733935	0.893795	0.284043	0.304303	0.341776	0.431769	0.482477	0.574802	0.723112	0.876571	0.948245
	26.3333	0.286344	0.310499	0.328165	0.378237	0.447058	0.581781	0.754071	0.873028	0.280249	0.296178	0.324713	0.393086	0.408117	0.52676	0.711213	0.865692	0.92436	0.263666	0.299954	0.353489	0.422262	0.50306	0.575692	0.732767	0.893245	0.281208	0.301616	0.339255	0.42948	0.480561	0.573301	0.722011	0.876125	0.947991
	26.5	0.279271	0.308387	0.329492	0.3726	0.450176	0.582644	0.747585	0.876109	0.278126	0.29689	0.325556	0.396483	0.410883	0.521019	0.714246	0.872197	0.922113	0.26095	0.297288	0.350892	0.420027	0.501016	0.574183	0.731606	0.892698	0.278393	0.298946	0.33675	0.427207	0.478657	0.571809	0.720917	0.875681	0.947737
	26.6667	0.275429	0.30292	0.329057	0.375128	0.448229	0.583733	0.741913	0.87721	0.276896	0.296021	0.318237	0.392856	0.409446	0.52247	0.715672	0.871897	0.924381	0.258249	0.294638	0.348311	0.417805	0.498984	0.572682	0.730452	0.892155	0.275594	0.296293	0.33426	0.424947	0.476765	0.570327	0.719829	0.875241	0.947485
	26.8333	0.276379	0.308108	0.332331	0.37857	0.446014	0.579394	0.749518	0.883251	0.27143	0.293327	0.317751	0.393679	0.403596	0.518099	0.718113	0.86655	0.925619	0.255566	0.292004	0.345745	0.415597	0.496965	0.571191	0.729305	0.891614	0.27281	0.293653	0.331783	0.422699	0.474882	0.568852	0.718747	0.874802	0.947235
	27	0.277461	0.300151	0.325821	0.377344	0.443919	0.576312	0.747399	0.877341	0.270585	0.291239	0.311705	0.389048	0.400955	0.520936	0.71747	0.862082	0.920826	0.252898	0.289386	0.343195	0.413401	0.494957	0.569709	0.728165	0.891077	0.270037	0.291024	0.329316	0.42046	0.473008	0.567384	0.717671	0.874367	0.946986
	27.1667	0.269033	0.295294	0.321961	0.376909	0.442149	0.575985	0.748932	0.874988	0.270342	0.292179	0.309347	0.389727	0.404175	0.515139	0.714555	0.866729	0.926446	0.250246	0.286783	0.34066	0.41122	0.492962	0.568236	0.727032	0.890543	0.267275	0.288405	0.326858	0.41823	0.471141	0.565921	0.716599	0.873934	0.946739
	27.3333	0.2645	0.292432	0.321961	0.377102	0.43801	0.573241	0.737445	0.876908	0.266624	0.289555	0.307479	0.385711	0.397007	0.514057	0.705059	0.857019	0.924886	0.247611	0.284197	0.33814	0.409051	0.490979	0.566772	0.725905	0.890013	0.264519	0.285792	0.324407	0.416006	0.469278	0.564462	0.715531	0.873504	0.946493
	27.5	0.264511	0.295997	0.318508	0.371225	0.43558	0.567779	0.739534	0.869934	0.266188	0.285035	0.306526	0.381722	0.392653	0.512278	0.705347	0.862684	0.926604	0.244991	0.281626	0.335636	0.406895	0.489008	0.565316	0.724786	0.889485	0.261772	0.283188	0.321963	0.413789	0.467422	0.563009	0.714467	0.873076	0.946249
	27.6667	0.261737	0.295659	0.31281	0.36649	0.430264	0.570176	0.733886	0.875342	0.262741	0.278099	0.304832	0.376549	0.39038	0.504097	0.701603	0.866533	0.928795	0.242387	0.27907	0.333146	0.404753	0.487049	0.56387	0.723673	0.888961	0.25904	0.280597	0.319532	0.411585	0.465576	0.561563	0.71341	0.872651	0.946006
	27.8333	0.256189	0.290477	0.307479	0.366115	0.428101	0.57672	0.736352	0.880365	0.258215	0.279528	0.301844	0.377012	0.386095	0.508003	0.700764	0.865911	0.924794	0.239799	0.27653	0.330672	0.402623	0.485101	0.562432	0.722567	0.88844	0.256332	0.278029	0.317123	0.409399	0.463745	0.56013	0.71236	0.872228	0.945765
	28	0.257939	0.287278	0.310308	0.371386	0.426336	0.576414	0.739064	0.877216	0.256221	0.280442	0.297074	0.37354	0.385647	0.505993	0.703355	0.856993	0.931673	0.237227	0.274006	0.328213	0.400506	0.483165	0.561003	0.721467	0.887922	0.253655	0.275491	0.314741	0.407238	0.461936	0.558712	0.711322	0.871808	0.945525
	28.1667	0.255243	0.287021	0.304364	0.364885	0.421503	0.570454	0.73072	0.877197	0.258314	0.275035	0.297756	0.370178	0.384191	0.505421	0.703005	0.855291	0.925103	0.23467	0.271496	0.325768	0.398402	0.481242	0.559582	0.720375	0.887407	0.251019	0.272992	0.312396	0.405108	0.460153	0.557315	0.710295	0.871391	0.945286
	28.3333	0.249093	0.28696	0.300743	0.362062	0.421443	0.568567	0.73615	0.874435	0.252907	0.272906	0.295759	0.37148	0.376799	0.503034	0.694561	0.854024	0.920117	0.232128	0.269002	0.323338	0.396311	0.479329	0.55817	0.719288	0.886896	0.24843	0.270538	0.310093	0.403016	0.458401	0.555941	0.709284	0.870976	0.945049
	28.5	0.252337	0.284741	0.304566	0.358861	0.42408	0.566976	0.73096	0.868879	0.249552	0.271585	0.29437	0.371565	0.373428	0.499243	0.694181	0.86388	0.924827	0.229602	0.266523	0.320923	0.394233	0.477428	0.556766	0.718209	0.886387	0.245893	0.268133	0.307836	0.400963	0.456683	0.554594	0.708288	0.870564	0.944814
	28.6667	0.246789	0.285103	0.301148	0.35412	0.422299	0.563838	0.729818	0.871591	0.249059	0.269809	0.292805	0.368948	0.371838	0.502811	0.695217	0.860665	0.925156	0.227091	0.264059	0.318523	0.392166	0.475539	0.555371	0.717136	0.885882	0.243386	0.265756	0.305605	0.398934	0.454985	0.553261	0.707302	0.870154	0.94458
	28.8333	0.246041	0.280515	0.299607	0.352546	0.419937	0.56065	0.727497	0.874278	0.244089	0.265455	0.286106	0.364101	0.371824	0.496269	0.695913	0.855587	0.918741	0.224595	0.261609	0.316137	0.390113	0.473661	0.553985	0.716069	0.885379	0.240876	0.263378	0.303372	0.396903	0.453286	0.551928	0.706317	0.869746	0.944347
	29	0.245991	0.279012	0.296917	0.350477	0.420102	0.559977	0.725966	0.871799	0.245915	0.263387	0.281851	0.36137	0.369746	0.496437	0.691982	0.85605	0.924135	0.222115	0.259175	0.313765	0.388072	0.471795	0.552607	0.715009	0.88488	0.238334	0.260967	0.30111	0.394849	0.451566	0.55058	0.705325	0.869341	0.944116
	29.1667	0.243159	0.279584	0.294468	0.348042	0.415658	0.553818	0.724972	0.871094	0.239115	0.259892	0.281016	0.363126	0.370686	0.496582	0.695897	0.851963	0.919857	0.219649	0.256755	0.311408	0.386043	0.469939	0.551237	0.713955	0.884383	0.235727	0.258496	0.298791	0.392747	0.449805	0.549201	0.704319	0.868939	0.943886
	29.3333	0.238159	0.27811	0.291584	0.347898	0.414285	0.554902	0.723866	0.877245	0.242355	0.263335	0.281636	0.357642	0.369521	0.494282	0.696529	0.852121	0.927572	0.217198	0.25435	0.309065	0.384026	0.468095	0.549875	0.712908	0.88389	0.233026	0.255933	0.296388	0.390573	0.447983	0.547778	0.703288	0.868538	0.943657
	29.5	0.237813	0.274413	0.2882	0.349557	0.411533	0.550854	0.72856	0.884387	0.238799	0.26082	0.28112	0.357466	0.369643	0.495212	0.689395	0.846752	0.92526	0.214762	0.251959	0.306736	0.382022	0.466262	0.548522	0.711867	0.8834	0.2302	0.253252	0.293874	0.388306	0.446082	0.546296	0.702228	0.868141	0.94343
	29.6667	0.234241	0.276252	0.283856	0.346255	0.408633	0.559792	0.722831	0.874481	0.239136	0.256763	0.275247	0.353751	0.362445	0.489483	0.687605	0.849656	0.920359	0.212341	0.249583	0.304422	0.380029	0.46444	0.547177	0.710832	0.882912	0.227269	0.25047	0.291266	0.385959	0.444113	0.544763	0.70114	0.867745	0.943204
	29.8333	0.233647	0.277021	0.281909	0.347616	0.406852	0.55636	0.726216	0.865186	0.232734	0.253367	0.273282	0.350768	0.360468	0.489841	0.69426	0.848893	0.926858	0.209934	0.247221	0.302121	0.378049	0.46263	0.545839	0.709803	0.882428	0.224282	0.247635	0.288609	0.383571	0.442109	0.543204	0.700041	0.867353	0.94298
	30	0.23209	0.268912	0.282435	0.344533	0.402922	0.557991	0.726703	0.874713	0.229903	0.251141	0.275171	0.34598	0.35295	0.485242	0.690988	0.842109	0.924054	0.207542	0.244873	0.299834	0.376081	0.46083	0.54451	0.708781	0.881946	0.221293	0.244798	0.285951	0.381182	0.440104	0.541645	0.698942	0.866962	0.942757
	30.1667	0.230359	0.267669	0.278119	0.34444	0.405131	0.547963	0.729388	0.877866	0.231623	0.251362	0.27193	0.343585	0.350236	0.485547	0.685603	0.843687	0.918058	0.205164	0.24254	0.297561	0.374124	0.45904	0.543189	0.707765	0.881467	0.218354	0.242008	0.283336	0.378832	0.438131	0.540111	0.697859	0.866574	0.942535
	30.3333	0.228724	0.265601	0.275722	0.343567	0.402477	0.5427	0.726689	0.87371	0.226642	0.252305	0.274781	0.339825	0.351156	0.480902	0.680457	0.849377	0.918319	0.202801	0.24022	0.295301	0.372179	0.457262	0.541876	0.706755	0.880992	0.215518	0.239317	0.280813	0.37656	0.436226	0.538626	0.696804	0.866188	0.942315
	30.5	0.227089	0.266203	0.273275	0.342708	0.398327	0.546516	0.725931	0.875949	0.227988	0.249569	0.271438	0.33762	0.351046	0.482853	0.681804	0.84317	0.924813	0.200452	0.237915	0.293056	0.370247	0.455495	0.540571	0.705751	0.880519	0.212837	0.236773	0.278428	0.374407	0.43442	0.537218	0.695793	0.865804	0.942095
	30.6667	0.226546	0.263937	0.273308	0.33863	0.399182	0.541121	0.725621	0.879134	0.224827	0.247583	0.269965	0.334066	0.349263	0.479075	0.679857	0.847399	0.930401	0.198117	0.235623	0.290824	0.368325	0.453738	0.539274	0.704753	0.880049	0.21036	0.234424	0.276224	0.37241	0.432747	0.535909	0.694837	0.865423	0.941878
	30.8333	0.223296	0.261234	0.272085	0.336954	0.396733	0.546065	0.725026	0.874777	0.221823	0.245278	0.268229	0.335675	0.344171	0.477831	0.680528	0.845287	0.929743	0.195796	0.233346	0.288605	0.366416	0.451992	0.537985	0.703761	0.879581	0.208133	0.232313	0.274242	0.370602	0.431236	0.53472	0.693949	0.865044	0.941661
	31	0.222317	0.25979	0.267729	0.334361	0.39532	0.53878	0.713026	0.878922	0.223443	0.244095	0.269394	0.332628	0.345479	0.477585	0.674645	0.838415	0.928667	0.19349	0.231082	0.2864	0.364518	0.450256	0.536703	0.702775	0.879117	0.206198	0.230482	0.272521	0.369018	0.429914	0.533674	0.693141	0.864668	0.941446
	31.1667	0.219802	0.260281	0.266361	0.333411	0.393258	0.541173	0.729874	0.881629	0.220494	0.242962	0.266277	0.33157	0.344473	0.478983	0.681022	0.844401	0.930671	0.191197	0.228832	0.284208	0.362631	0.448531	0.535429	0.701796	0.878655	0.204601	0.228973	0.271099	0.36769	0.428809	0.53279	0.692424	0.864293	0.941232
	31.3333	0.217017	0.259473	0.263135	0.333518	0.392573	0.538296	0.723267	0.87617	0.218517	0.239543	0.26531	0.329104	0.344374	0.478996	0.681277	0.843038	0.926577	0.188918	0.226595	0.282029	0.360756	0.446816	0.534163	0.700822	0.878197	0.203384	0.227828	0.270017	0.366653	0.427952	0.532092	0.69181	0.863921	0.94102
	31.5	0.216026	0.257209	0.262276	0.329338	0.391324	0.538711	0.722908	0.880615	0.219385	0.237643	0.260673	0.325966	0.34209	0.473885	0.681972	0.83404	0.920496	0.186653	0.224372	0.279863	0.358892	0.445111	0.532905	0.699853	0.877741	0.202593	0.227088	0.269312	0.365938	0.427369	0.531599	0.69131	0.863551	0.940809
	31.6667	0.213019	0.252657	0.257198	0.325747	0.388374	0.544323	0.719444	0.886911	0.216397	0.235395	0.257701	0.327579	0.346455	0.478335	0.679953	0.836012	0.921764	0.184401	0.222162	0.277711	0.357039	0.443417	0.531654	0.698891	0.877287	0.202262	0.226787	0.269016	0.365573	0.427083	0.531328	0.690934	0.863184	0.940599
	31.8333	0.211562	0.250596	0.256151	0.328045	0.384239	0.541878	0.718413	0.879664	0.215565	0.236787	0.2556	0.323537	0.343613	0.473419	0.67768	0.834796	0.916837	0.182163	0.219966	0.275571	0.355198	0.441733	0.53041	0.697935	0.876837	0.202384	0.22692	0.269124	0.365554	0.42709	0.531277	0.69068	0.862819	0.94039
	32	0.20773	0.246485	0.253573	0.323716	0.382678	0.540482	0.713173	0.876272	0.214343	0.234288	0.255095	0.322813	0.337514	0.474621	0.671309	0.828911	0.92276	0.179939	0.217783	0.273445	0.353367	0.44006	0.529175	0.696984	0.876389	0.202946	0.227471	0.269622	0.365868	0.427382	0.531439	0.690544	0.862455	0.940183
	32.1667	0.213904	0.254036	0.260261	0.337622	0.391053	0.55768	0.727809	0.892023	0.222829	0.249528	0.275146	0.338187	0.363947	0.50025	0.706508	0.867491	0.938822	0.177728	0.215613	0.271331	0.351548	0.438396	0.527946	0.696039	0.875944	0.20393	0.228427	0.270496	0.366504	0.427946	0.531805	0.690522	0.862094	0.939976
	32.3333	0.206727	0.245972	0.255553	0.325459	0.379846	0.536311	0.721372	0.885386	0.22014	0.24878	0.279659	0.329823	0.357055	0.490566	0.69521	0.858889	0.934246	0.17553	0.213456	0.26923	0.34974	0.436742	0.526725	0.6951	0.875501	0.205323	0.229772	0.271734	0.367451	0.428775	0.532369	0.69061	0.861736	0.939771
	32.5	0.205862	0.246338	0.255712	0.326778	0.38257	0.53801	0.727979	0.888972	0.224258	0.246054	0.28533	0.329683	0.350986	0.491607	0.69266	0.84292	0.930647	0.173346	0.211313	0.267142	0.347942	0.435099	0.525512	0.694166	0.875062	0.20711	0.231493	0.273321	0.368697	0.429858	0.533123	0.690804	0.861379	0.939568
	32.6667	0.205238	0.244348	0.255661	0.329533	0.380253	0.543796	0.741017	0.881801	0.218942	0.244731	0.276689	0.331612	0.357011	0.495867	0.700798	0.846125	0.94112	0.171175	0.209182	0.265066	0.346156	0.433465	0.524305	0.693239	0.874625	0.209271	0.233572	0.275241	0.370229	0.431183	0.534058	0.6911	0.861025	0.939365
	32.8333	0.204263	0.243624	0.25159	0.324008	0.380863	0.545032	0.736422	0.882883	0.21814	0.240832	0.280319	0.331111	0.354459	0.497044	0.691638	0.828498	0.936261	0.169016	0.207064	0.263003	0.34438	0.431841	0.523106	0.692316	0.87419	0.211765	0.235969	0.277458	0.372014	0.432724	0.535155	0.691485	0.860672	0.939164
	33	0.200758	0.24182	0.248109	0.32434	0.379321	0.544606	0.730646	0.880579	0.218197	0.235571	0.276375	0.331243	0.35449	0.49201	0.684918	0.827438	0.930956	0.166871	0.204959	0.260952	0.342615	0.430227	0.521915	0.6914	0.873758	0.214535	0.238628	0.279919	0.374008	0.434442	0.536386	0.691944	0.860322	0.938964
	33.1667	0.19635	0.23835	0.246373	0.31919	0.378901	0.541801	0.732024	0.876232	0.218648	0.233797	0.276018	0.331389	0.358413	0.493343	0.677827	0.814404	0.931484	0.164739	0.202866	0.258914	0.340861	0.428623	0.52073	0.690488	0.873329	0.217522	0.241496	0.282574	0.376168	0.436302	0.537721	0.692463	0.859974	0.938765
	33.3333	0.194221	0.241059	0.243182	0.31732	0.373146	0.542634	0.734258	0.875883	0.217787	0.234222	0.275617	0.327884	0.362345	0.492312	0.675256	0.817538	0.938977	0.16262	0.200786	0.256888	0.339117	0.427028	0.519553	0.689583	0.872902	0.22067	0.244516	0.285372	0.378451	0.438265	0.539135	0.693027	0.859628	0.938567
	33.5	0.194076	0.239591	0.241882	0.318776	0.373055	0.549083	0.730972	0.878638	0.218301	0.234177	0.27164	0.328172	0.354675	0.492006	0.667775	0.811484	0.934443	0.160514	0.198719	0.254874	0.337383	0.425443	0.518382	0.688682	0.872478	0.22392	0.247634	0.288261	0.380812	0.440295	0.540599	0.693619	0.859284	0.938371
	33.6667	0.191469	0.234686	0.241155	0.317047	0.370828	0.54413	0.728552	0.888286	0.215149	0.231403	0.267114	0.325661	0.357935	0.484169	0.66972	0.812477	0.93572	0.15842	0.196664	0.252873	0.335661	0.423868	0.517219	0.687788	0.872057	0.227216	0.250795	0.29119	0.383208	0.442355	0.542086	0.694224	0.858942	0.938176
	33.8333	0.188572	0.235375	0.239373	0.311067	0.365991	0.540169	0.725917	0.881374	0.215496	0.232876	0.259968	0.325113	0.359764	0.486622	0.670415	0.816548	0.933166	0.156339	0.194622	0.250883	0.333948	0.422302	0.516063	0.686898	0.871638	0.230523	0.253968	0.29413	0.385614	0.444423	0.543579	0.694835	0.858602	0.937982
	34	0.188984	0.22963	0.240205	0.308884	0.366501	0.536975	0.734362	0.882489	0.217198	0.230808	0.264577	0.324793	0.35758	0.483051	0.669754	0.812712	0.940525	0.154271	0.192592	0.248906	0.332246	0.420746	0.514914	0.686014	0.871221	0.233838	0.257148	0.297076	0.388026	0.446496	0.545076	0.695449	0.858265	0.937789
	34.1667	0.187604	0.228626	0.238772	0.307079	0.364097	0.535106	0.734234	0.88053	0.217562	0.231134	0.259778	0.325585	0.355849	0.493297	0.666761	0.807017	0.938333	0.152215	0.190574	0.24694	0.330555	0.419199	0.513772	0.685136	0.870808	0.237159	0.260333	0.300028	0.390443	0.448573	0.546576	0.696066	0.857929	0.937597
	34.3333	0.186177	0.228466	0.235174	0.306906	0.361489	0.535685	0.728946	0.884003	0.216293	0.234447	0.263551	0.324399	0.359065	0.498328	0.671886	0.798957	0.928922	0.150171	0.188569	0.244987	0.328873	0.417661	0.512636	0.684262	0.870396	0.240483	0.263521	0.302982	0.392864	0.450652	0.548079	0.696686	0.857595	0.937407
	34.5	0.183418	0.224211	0.23496	0.307562	0.360817	0.537269	0.7243	0.877564	0.21534	0.238387	0.262288	0.321338	0.356378	0.501638	0.66952	0.80409	0.92633	0.14814	0.186575	0.243045	0.327202	0.416133	0.511508	0.683394	0.869987	0.243809	0.266711	0.305938	0.395286	0.452734	0.549583	0.697308	0.857264	0.937217
	34.6667	0.183018	0.226968	0.238884	0.301336	0.360588	0.534836	0.728421	0.877278	0.214699	0.239084	0.268088	0.323851	0.360992	0.502695	0.672329	0.809815	0.927984	0.146121	0.184594	0.241115	0.32554	0.414614	0.510386	0.682531	0.869581	0.247134	0.2699	0.308894	0.397709	0.454815	0.551087	0.697931	0.856934	0.937029
	34.8333	0.181893	0.224679	0.236121	0.305612	0.361173	0.531692	0.720237	0.874864	0.218103	0.238636	0.269719	0.326557	0.362878	0.505974	0.674454	0.808493	0.924289	0.144114	0.182624	0.239196	0.323889	0.413104	0.509271	0.681674	0.869177	0.250457	0.273087	0.311847	0.40013	0.456895	0.552591	0.698555	0.856607	0.936842
	35	0.181051	0.220236	0.230468	0.305135	0.358052	0.530236	0.723327	0.874899	0.217128	0.232194	0.267798	0.325506	0.365391	0.504544	0.675772	0.803816	0.920491	0.142119	0.180667	0.237289	0.322248	0.411603	0.508163	0.680821	0.868775	0.253774	0.276268	0.314795	0.402547	0.458971	0.554093	0.699179	0.856281	0.936656
	35.1667	0.180166	0.219766	0.229015	0.301198	0.356949	0.52926	0.718599	0.879	0.216898	0.239265	0.266579	0.326296	0.367374	0.506896	0.679521	0.811134	0.92278	0.140137	0.178721	0.235394	0.320616	0.410111	0.507061	0.679974	0.868376	0.257082	0.279441	0.317736	0.404959	0.461043	0.555591	0.699802	0.855957	0.936471
	35.3333	0.173677	0.21881	0.225964	0.299719	0.35571	0.526295	0.728747	0.877656	0.216761	0.240628	0.266754	0.327119	0.367974	0.50817	0.681364	0.807986	0.914711	0.138166	0.176787	0.23351	0.318995	0.408628	0.505967	0.679132	0.867979	0.26038	0.282604	0.320667	0.407363	0.463108	0.557085	0.700424	0.855635	0.936287
	35.5	0.171156	0.21841	0.227423	0.295855	0.355464	0.525472	0.723868	0.874597	0.216495	0.238832	0.270114	0.325444	0.369459	0.50633	0.681741	0.810789	0.925091	0.136208	0.174865	0.231637	0.317383	0.407154	0.504878	0.678295	0.867585	0.263663	0.285752	0.323585	0.409756	0.465164	0.558572	0.701044	0.855316	0.936104
	35.6667	0.17213	0.214863	0.225324	0.298862	0.351595	0.52448	0.718808	0.879263	0.217735	0.241297	0.274553	0.328105	0.372054	0.513245	0.685463	0.807626	0.919731	0.134261	0.172954	0.229776	0.315781	0.405689	0.503797	0.677463	0.867193	0.26693	0.288885	0.326489	0.412138	0.46721	0.560051	0.701661	0.854998	0.935923
	35.8333	0.166403	0.211559	0.221465	0.292628	0.350223	0.521127	0.72233	0.880652	0.220194	0.243902	0.268608	0.332265	0.378536	0.517739	0.690783	0.811697	0.921457	0.132326	0.171055	0.227926	0.314189	0.404233	0.502722	0.676636	0.866803	0.270176	0.291998	0.329374	0.414505	0.469243	0.561522	0.702274	0.854682	0.935742
	36	0.164813	0.211658	0.219529	0.289008	0.346992	0.521648	0.715845	0.874786	0.221736	0.246349	0.27708	0.337517	0.385406	0.520787	0.697054	0.814653	0.917877	0.130402	0.169167	0.226087	0.312606	0.402786	0.501653	0.675814	0.866416	0.273402	0.295092	0.332242	0.416857	0.471263	0.562983	0.702883	0.854368	0.935563
	36.1667	0.169199	0.210903	0.218623	0.28626	0.34699	0.520474	0.720027	0.87588	0.224036	0.246692	0.279038	0.339092	0.384947	0.525656	0.69992	0.813767	0.915704	0.12849	0.167291	0.22426	0.311033	0.401347	0.500591	0.674996	0.866031	0.276607	0.298166	0.335091	0.419193	0.47327	0.564435	0.703488	0.854056	0.935385
	36.3333	0.167244	0.207761	0.215827	0.286687	0.345787	0.524963	0.719647	0.878359	0.2288	0.24674	0.278467	0.340024	0.384517	0.519621	0.708335	0.820187	0.920199	0.12659	0.165426	0.222443	0.309469	0.399918	0.499535	0.674184	0.865649	0.279791	0.301219	0.337921	0.421515	0.475264	0.565877	0.704089	0.853745	0.935207
	36.5	0.1603	0.204308	0.21239	0.281202	0.342219	0.520498	0.717899	0.871695	0.227143	0.252365	0.276771	0.337555	0.384085	0.527025	0.710586	0.817487	0.920636	0.124701	0.163572	0.220637	0.307915	0.398496	0.498486	0.673377	0.865268	0.282954	0.304252	0.340732	0.42382	0.477244	0.56731	0.704686	0.853437	0.935031
	36.6667	0.161356	0.203182	0.214052	0.280904	0.340607	0.519206	0.720433	0.871632	0.2271	0.253266	0.287311	0.343631	0.383099	0.527457	0.717307	0.817773	0.91397	0.122824	0.16173	0.218842	0.30637	0.397084	0.497443	0.672575	0.864891	0.286095	0.307265	0.343524	0.42611	0.479211	0.568732	0.705278	0.853131	0.934856
	36.8333	0.159852	0.202688	0.212123	0.276969	0.337449	0.51891	0.716312	0.872633	0.233513	0.258046	0.280333	0.345417	0.385153	0.533446	0.716183	0.823724	0.913947	0.120958	0.159899	0.217058	0.304835	0.39568	0.496406	0.671777	0.864515	0.289215	0.310256	0.346296	0.428384	0.481165	0.570145	0.705866	0.852826	0.934682
	37	0.158261	0.199934	0.209903	0.275128	0.334765	0.520379	0.712192	0.869575	0.23676	0.257222	0.279853	0.348235	0.393485	0.536394	0.720659	0.817961	0.913637	0.119103	0.158078	0.215285	0.303309	0.394284	0.495375	0.670985	0.864141	0.292313	0.313227	0.34905	0.430642	0.483104	0.571548	0.70645	0.852523	0.934509
	37.1667	0.156304	0.198409	0.20878	0.277516	0.336985	0.518907	0.714765	0.877854	0.23552	0.265148	0.287193	0.353289	0.395416	0.537369	0.723311	0.82823	0.911732	0.117259	0.156269	0.213523	0.301792	0.392897	0.494351	0.670197	0.86377	0.29539	0.316179	0.351785	0.432886	0.485031	0.572942	0.70703	0.852222	0.934337
	37.3333	0.156053	0.200128	0.210109	0.275407	0.337644	0.519684	0.718644	0.880089	0.2382	0.26562	0.286723	0.355911	0.401097	0.539086	0.72114	0.832491	0.908403	0.115427	0.15447	0.211771	0.300284	0.391518	0.493333	0.669414	0.863401	0.298448	0.319111	0.354503	0.435114	0.486946	0.574326	0.707606	0.851923	0.934166
	37.5	0.15255	0.198705	0.208545	0.273265	0.332888	0.516938	0.715767	0.873484	0.242084	0.269974	0.287646	0.357884	0.401951	0.537638	0.725427	0.831034	0.911523	0.113605	0.152683	0.210029	0.298785	0.390148	0.492321	0.668635	0.863035	0.301487	0.322026	0.357204	0.43733	0.488849	0.575702	0.708179	0.851626	0.933997
	37.6667	0.152675	0.197314	0.206624	0.268161	0.329099	0.513361	0.707795	0.873518	0.244601	0.271786	0.290048	0.356874	0.399643	0.544456	0.72599	0.835861	0.90973	0.111795	0.150906	0.208299	0.297295	0.388785	0.491315	0.667861	0.86267	0.304508	0.324924	0.35989	0.439532	0.490741	0.577071	0.708748	0.85133	0.933828
	37.8333	0.149512	0.195346	0.205224	0.267606	0.327281	0.513938	0.708712	0.87097	0.245972	0.273535	0.293736	0.360951	0.401202	0.541971	0.729631	0.835148	0.910195	0.109996	0.14914	0.206578	0.295815	0.387431	0.490316	0.667092	0.862308	0.307513	0.327805	0.36256	0.441722	0.492622	0.578431	0.709314	0.851036	0.93366
	38	0.148893	0.194017	0.205256	0.265641	0.328755	0.515031	0.712847	0.867323	0.246857	0.270969	0.297563	0.363125	0.405381	0.543589	0.728739	0.840474	0.9083	0.108207	0.147385	0.204868	0.294343	0.386085	0.489322	0.666328	0.861948	0.310501	0.33067	0.365216	0.4439	0.494493	0.579784	0.709877	0.850744	0.933493
	38.1667	0.148243	0.19099	0.201635	0.264055	0.32483	0.514167	0.711698	0.868674	0.2506	0.274656	0.296364	0.368424	0.409462	0.54558	0.733226	0.837483	0.909138	0.106429	0.14564	0.203169	0.29288	0.384748	0.488334	0.665568	0.86159	0.313472	0.33352	0.367857	0.446066	0.496353	0.58113	0.710438	0.850454	0.933327
	38.3333	0.146711	0.191705	0.20246	0.263607	0.326007	0.502893	0.708874	0.870145	0.248407	0.272805	0.304803	0.370611	0.407873	0.542264	0.736104	0.83314	0.907769	0.104662	0.143906	0.20148	0.291426	0.383418	0.487352	0.664813	0.861234	0.316427	0.336354	0.370483	0.44822	0.498203	0.582468	0.710995	0.850165	0.933163
	38.5	0.144212	0.194146	0.200654	0.263049	0.32315	0.51309	0.719153	0.865888	0.249979	0.282715	0.306235	0.376516	0.414826	0.547307	0.745273	0.843619	0.902474	0.102906	0.142182	0.1998	0.289981	0.382097	0.486377	0.664062	0.860881	0.319364	0.339171	0.373094	0.450361	0.500043	0.583798	0.711549	0.849879	0.932999
	38.6667	0.14213	0.190519	0.197981	0.261514	0.320593	0.51125	0.714799	0.864627	0.249917	0.283858	0.304908	0.376286	0.415787	0.543144	0.744262	0.844588	0.903725	0.10116	0.140469	0.198131	0.288544	0.380783	0.485407	0.663316	0.860529	0.322284	0.341971	0.37569	0.45249	0.501871	0.585121	0.712099	0.849594	0.932836
	38.8333	0.141308	0.188515	0.196558	0.258607	0.321671	0.511956	0.708445	0.863994	0.255992	0.282721	0.306106	0.378815	0.417757	0.554768	0.748658	0.845226	0.906	0.0994247	0.138766	0.196473	0.287116	0.379477	0.484443	0.662575	0.86018	0.325187	0.344754	0.378269	0.454605	0.503689	0.586435	0.712647	0.84931	0.932674
	39	0.141276	0.188238	0.197555	0.256071	0.318278	0.515013	0.705895	0.86801	0.257676	0.282889	0.30785	0.380524	0.421968	0.554549	0.745687	0.845264	0.910071	0.0977	0.137073	0.194824	0.285697	0.37818	0.483484	0.661838	0.859833	0.328071	0.347521	0.380833	0.456708	0.505495	0.587741	0.713191	0.849029	0.932513
	39.1667	0.14031	0.186329	0.194176	0.254899	0.318722	0.509059	0.709272	0.862083	0.25821	0.285972	0.3138	0.384304	0.427231	0.562826	0.747531	0.849203	0.908555	0.0959856	0.135391	0.193185	0.284287	0.37689	0.482532	0.661105	0.859487	0.330937	0.35027	0.383381	0.458798	0.50729	0.58904	0.713731	0.848749	0.932353
	39.3333	0.136675	0.186657	0.192329	0.25294	0.316464	0.512409	0.707438	0.867574	0.258231	0.287677	0.314151	0.389964	0.4247	0.565105	0.744941	0.848224	0.905156	0.0942816	0.133718	0.191556	0.282884	0.375607	0.481585	0.660377	0.859144	0.333786	0.353002	0.385913	0.460874	0.509074	0.59033	0.714268	0.848471	0.932195
	39.5	0.134309	0.186452	0.191905	0.253388	0.313196	0.507888	0.703466	0.865945	0.25806	0.291438	0.318069	0.388503	0.43063	0.568148	0.75046	0.853936	0.901881	0.0925879	0.132056	0.189936	0.281491	0.374333	0.480644	0.659653	0.858803	0.336618	0.355717	0.38843	0.462938	0.510847	0.591612	0.714802	0.848194	0.932037
	39.6667	0.133101	0.181142	0.190364	0.248874	0.3127	0.508955	0.708921	0.871426	0.263971	0.288593	0.316394	0.391682	0.430999	0.572001	0.752188	0.85383	0.896951	0.0909044	0.130404	0.188327	0.280106	0.373066	0.479709	0.658933	0.858464	0.339432	0.358416	0.390931	0.46499	0.512609	0.592887	0.715333	0.847919	0.93188
	39.8333	0.134153	0.180112	0.186055	0.245745	0.309679	0.507249	0.701452	0.867079	0.265234	0.294766	0.320724	0.390432	0.430586	0.573001	0.756393	0.850241	0.895202	0.0892311	0.128762	0.186727	0.278729	0.371807	0.478779	0.658218	0.858128	0.342229	0.361099	0.393418	0.467029	0.51436	0.594153	0.71586	0.847646	0.931724
	40	0.132403	0.178118	0.184633	0.243724	0.308574	0.506691	0.701808	0.865343	0.265229	0.293575	0.317671	0.394501	0.433301	0.571276	0.75207	0.852462	0.895049	0.0875679	0.12713	0.185137	0.27736	0.370556	0.477855	0.657507	0.857793	0.34501	0.363765	0.395889	0.469056	0.516101	0.595413	0.716385	0.847375	0.931568
	40.1667	0.130053	0.1764	0.18436	0.24234	0.30833	0.505479	0.699843	0.857122	0.266836	0.296102	0.328865	0.398842	0.439502	0.580259	0.757087	0.858152	0.904239	0.0859148	0.125507	0.183557	0.276	0.369312	0.476937	0.656801	0.85746	0.347774	0.366416	0.398345	0.471071	0.517832	0.596664	0.716906	0.847105	0.931414
	40.3333	0.134331	0.178324	0.183921	0.241496	0.301007	0.503008	0.702286	0.860053	0.269454	0.295913	0.332559	0.400081	0.442237	0.580359	0.753736	0.853041	0.900868	0.0842716	0.123895	0.181986	0.274648	0.368075	0.476024	0.656099	0.857129	0.350521	0.36905	0.400787	0.473073	0.519552	0.597908	0.717424	0.846836	0.931261
	40.5	0.129011	0.175387	0.185503	0.242066	0.30021	0.502149	0.694556	0.856106	0.267644	0.301749	0.331284	0.406847	0.446088	0.584829	0.759974	0.862252	0.90018	0.0826384	0.122292	0.180425	0.273304	0.366847	0.475116	0.655401	0.8568	0.353251	0.371669	0.403214	0.475064	0.521262	0.599145	0.717939	0.84657	0.931109
	40.6667	0.128515	0.173165	0.182893	0.234724	0.297923	0.503982	0.69802	0.861882	0.26876	0.30155	0.333108	0.404328	0.443519	0.587919	0.760945	0.863296	0.894896	0.081015	0.120698	0.178873	0.271968	0.365625	0.474215	0.654707	0.856474	0.355966	0.374272	0.405627	0.477042	0.522962	0.600374	0.71845	0.846305	0.930957
	40.8333	0.126367	0.177194	0.179883	0.233895	0.294704	0.501406	0.696317	0.858083	0.271322	0.303437	0.336356	0.404326	0.44412	0.591887	0.768161	0.856857	0.900884	0.0794014	0.119115	0.17733	0.27064	0.364411	0.473318	0.654017	0.856149	0.358663	0.376859	0.408025	0.479009	0.524651	0.601596	0.718959	0.846041	0.930807
	41	0.124833	0.173534	0.178812	0.23485	0.294458	0.503495	0.699826	0.854822	0.272424	0.30209	0.332211	0.407553	0.441983	0.589918	0.766082	0.861218	0.892567	0.0777976	0.117541	0.175797	0.269321	0.363204	0.472427	0.653332	0.855826	0.361345	0.379431	0.410408	0.480964	0.52633	0.602811	0.719465	0.845779	0.930657
	41.1667	0.12627	0.170835	0.178038	0.233616	0.293478	0.497961	0.701456	0.856933	0.273946	0.306557	0.337577	0.406121	0.445668	0.593164	0.761935	0.86114	0.89584	0.0762034	0.115976	0.174273	0.268009	0.362005	0.471541	0.652651	0.855505	0.36401	0.381987	0.412777	0.482907	0.527999	0.604018	0.719967	0.845519	0.930509
	41.3333	0.125514	0.16853	0.178588	0.23295	0.294952	0.496779	0.693699	0.854294	0.274292	0.306099	0.334179	0.409668	0.445418	0.596648	0.7694	0.857312	0.898959	0.0746189	0.114421	0.172758	0.266705	0.360812	0.470661	0.651973	0.855186	0.36666	0.384528	0.415132	0.484838	0.529658	0.605217	0.720467	0.845261	0.930361
	41.5	0.12286	0.169317	0.17545	0.229745	0.28933	0.497407	0.69092	0.858416	0.278383	0.309127	0.337892	0.40747	0.450224	0.593282	0.770397	0.858317	0.893157	0.073044	0.112876	0.171252	0.265409	0.359627	0.469786	0.6513	0.854869	0.369293	0.387053	0.417472	0.486757	0.531307	0.60641	0.720963	0.845003	0.930214
	41.6667	0.122534	0.165764	0.17315	0.227047	0.288097	0.495571	0.689773	0.854739	0.278178	0.309706	0.33466	0.409542	0.450211	0.594963	0.766626	0.853494	0.889898	0.0714785	0.111339	0.169756	0.264121	0.358449	0.468916	0.650631	0.854554	0.37191	0.389563	0.419799	0.488665	0.532946	0.607595	0.721457	0.844748	0.930068
	41.8333	0.119438	0.165935	0.172345	0.224096	0.28763	0.494226	0.691928	0.861945	0.28248	0.309156	0.340303	0.410816	0.458286	0.596465	0.768383	0.861394	0.889367	0.0699225	0.109812	0.168268	0.262841	0.357279	0.468052	0.649966	0.85424	0.374512	0.392058	0.422111	0.490562	0.534575	0.608773	0.721947	0.844494	0.929923
	42	0.114569	0.164742	0.171284	0.220594	0.285605	0.49377	0.691901	0.861554	0.282676	0.314055	0.340605	0.409608	0.455376	0.597579	0.771295	0.856598	0.885269	0.0683759	0.108294	0.166789	0.261568	0.356115	0.467193	0.649305	0.853929	0.377097	0.394538	0.424409	0.492446	0.536193	0.609944	0.722435	0.844241	0.929779

## Sheet: J
Supplementary Figure 5J
	time (hr)	GFP::SOX2 (normalized intensity)	exponential fit
	-0.5	1.01398	1.00949
	-0.333333	1.00846	1.00949
	-0.166667	1.00604	1.00949
	0	0.189768	0.188345
	0.166667	0.232627	0.203349
	0.333333	0.242106	0.218094
	0.5	0.251532	0.232584
	0.666667	0.278432	0.246823
	0.833333	0.281653	0.260817
	1	0.284021	0.274569
	1.16667	0.296079	0.288084
	1.33333	0.313291	0.301365
	1.5	0.324544	0.314416
	1.66667	0.339124	0.327242
	1.83333	0.34204	0.339847
	2	0.355347	0.352234
	2.16667	0.349713	0.364407
	2.33333	0.361685	0.376369
	2.5	0.362247	0.388125
	2.66667	0.397248	0.399678
	2.83333	0.378553	0.411031
	3	0.393674	0.422188
	3.16667	0.409099	0.433153
	3.33333	0.41749	0.443928
	3.5	0.438638	0.454517
	3.66667	0.44623	0.464923
	3.83333	0.453522	0.475149
	4	0.456767	0.485199
	4.16667	0.489267	0.495075
	4.33333	0.498409	0.50478
	4.5	0.519119	0.514318
	4.66667	0.512011	0.523691
	4.83333	0.527906	0.532902
	5	0.540552	0.541954
	5.16667	0.53578	0.550849
	5.33333	0.547924	0.559591
	5.5	0.570333	0.568182
	5.66667	0.593795	0.576625
	5.83333	0.584915	0.584921
	6	0.61386	0.593075
	6.16667	0.600374	0.601087
	6.33333	0.6359	0.608961
	6.5	0.610996	0.616699
	6.66667	0.606991	0.624304
	6.83333	0.611269	0.631777
	7	0.609962	0.639121
	7.16667	0.615468	0.646338
	7.33333	0.659263	0.65343
	7.5	0.64352	0.6604
	7.66667	0.661086	0.66725
	7.83333	0.662557	0.673981
	8	0.675796	0.680596
	8.16667	0.694897	0.687096
	8.33333	0.693459	0.693485
	8.5	0.69938	0.699763
	8.66667	0.713865	0.705932
	8.83333	0.715418	0.711995
	9	0.721896	0.717953
	9.16667	0.718591	0.723809
	9.33333	0.739723	0.729563
	9.5	0.752918	0.735218
	9.66667	0.757702	0.740775
	9.83333	0.741015	0.746236
	10	0.740562	0.751602
	10.1667	0.767241	0.756877
	10.3333	0.75265	0.762059
	10.5	0.766338	0.767153
	10.6667	0.789506	0.772158
	10.8333	0.767719	0.777077
	11	0.773967	0.781911
	11.1667	0.779864	0.786662
	11.3333	0.788947	0.79133
	11.5	0.81128	0.795918
	11.6667	0.808736	0.800426
	11.8333	0.819419	0.804857
	12	0.818163	0.809211
	12.1667	0.795591	0.81349
	12.3333	0.803397	0.817695
	12.5	0.818667	0.821827
	12.6667	0.823425	0.825888
	12.8333	0.839583	0.829879
	13	0.84984	0.833801
	13.1667	0.851669	0.837655
	13.3333	0.85691	0.841443
	13.5	0.869317	0.845165
	13.6667	0.876509	0.848823
	13.8333	0.871737	0.852417
	14	0.873244	0.85595
	14.1667	0.870801	0.859421
	14.3333	0.875917	0.862833
	14.5	0.86014	0.866185
	14.6667	0.867201	0.86948
	14.8333	0.869829	0.872718
	15	0.875538	0.8759
	15.1667	0.867959	0.879027
	15.3333	0.886664	0.8821
	15.5	0.894908	0.885119
	15.6667	0.88805	0.888087
	15.8333	0.884779	0.891003
	16	0.890672	0.893869
	16.1667	0.912933	0.896686
	16.3333	0.891421	0.899454
	16.5	0.920678	0.902174
	16.6667	0.927444	0.904847
	16.8333	0.923574	0.907474
	17	0.9485	0.910055
	17.1667	0.92666	0.912592
	17.3333	0.932389	0.915085
	17.5	0.935295	0.917535
	17.6667	0.942498	0.919943
	17.8333	0.948056	0.922309
	18	0.93882	0.924634
	18.1667	0.955196	0.926919
	18.3333	0.972723	0.929165
	18.5	0.952927	0.931371
	18.6667	0.943323	0.93354
	18.8333	0.943271	0.935671
	19	0.964515	0.937766
	19.1667	0.961653	0.939824
	19.3333	0.948824	0.941847
	19.5	0.946222	0.943834
	19.6667	0.955883	0.945788
	19.8333	0.953058	0.947707
	20	0.926756	0.949594
	20.1667	0.934361	0.951448
	20.3333	0.943623	0.953269
	20.5	0.930513	0.95506
	20.6667	0.93817	0.956819
	20.8333	0.939263	0.958548
	21	0.94299	0.960248
	21.1667	0.93302	0.961917
	21.3333	0.933356	0.963558
	21.5	0.941012	0.965171
	21.6667	0.937487	0.966756
	21.8333	0.938832	0.968313
	22	0.94892	0.969844
	22.1667	0.948978	0.971348
	22.3333	0.959624	0.972826
	22.5	0.957518	0.974279
	22.6667	0.956657	0.975706
	22.8333	0.965074	0.977109
	23	0.971872	0.978487
	23.1667	0.969877	0.979842
	23.3333	0.978373	0.981174
	23.5	0.985358	0.982482
	23.6667	0.985147	0.983768
	23.8333	0.973264	0.985031

## Sheet: K
Supplementary Figure 5K
		half life estimate (hr)	fit 95% confidence interval
	sample 1	6.89009	6.4827	7.35213
	sample 2	7.50686	6.90794	8.21949
	sample 3	5.78938	5.4479	6.17653

## Sheet: N
Supplementary Figure 5N
	quantiles (percent)	SOX2 -DOX	SOX2 +DOX
	0	-0.00420775	0
	0.1	-0.00109485	0.0010339
	25	0.0787814	0.133466
	50	0.0941245	0.230023
	75	0.111715	0.340556
	99.9	0.212915	1.27103
	100	0.219682	1.30283

## Sheet: P
Supplementary Figure 5P
	quantiles (percent)	ISL1 -DOX	ISL1 +DOX	SOX2 -DOX	SOX2 +DOX	NANOG -DOX	NANOG +DOX
	0	-0.00727838	-0.015972	-0.00124688	0.00254675	-0.00168727	-0.00483506
	0.1	0.0022861	-0.00116088	-0.000167749	0.00317934	0.000435482	-0.000284097
	25	0.0987452	0.0353465	0.0119404	0.139664	0.0230426	0.00929181
	50	0.223475	0.0520195	0.0195683	0.216532	0.0845132	0.0131011
	75	0.382794	0.0751757	0.0294034	0.322892	0.246718	0.0199595
	99.9	1.04796	0.739411	0.119918	1.23673	1.04947	0.692254
	100	1.37008	1.09799	0.167632	1.5524	1.14037	0.914877
